# Supplementary material for: Epigenetic dynamics during capacitation of naïve human pluripotent stem cells
Source: Sci Adv. 2023 Sep 29;9(39):eadg1936. doi: 10.1126/sciadv.adg1936 (PMC10541016; doi:10.1126/sciadv.adg1936)
Supplement: Supplementary file 2 — Tables S1 to S18 [file sciadv.adg1936_tables_s1_to_s18.zip]

Archive with 19 entries (18 files):
- Sousa_SupplTables/
- Sousa_SupplTables/Table_S15.xlsx
- Sousa_SupplTables/Table_S2.xlsx
- Sousa_SupplTables/Table_S3.xlsx
- Sousa_SupplTables/Table_S18.xlsx
- Sousa_SupplTables/Table_S14.xlsx
- Sousa_SupplTables/Table_S4.xlsx
- Sousa_SupplTables/Table_S8.xlsx
- Sousa_SupplTables/Table_S13.xlsx
- Sousa_SupplTables/Table_S9.xlsx
- Sousa_SupplTables/Table_S12.xlsx
- Sousa_SupplTables/Table_S5.xlsx
- Sousa_SupplTables/Table_S6.xlsx
- Sousa_SupplTables/Table_S11.xlsx
- Sousa_SupplTables/Table_S10.xlsx
- Sousa_SupplTables/Table_S7.xlsx
- Sousa_SupplTables/Table_S17.xlsx
- Sousa_SupplTables/Table_S1.xlsx
- Sousa_SupplTables/Table_S16.xlsx
