# Supplementary material for: Epigenetic dynamics during capacitation of naïve human pluripotent stem cells
Source: Sci Adv. 2023 Sep 29;9(39):eadg1936. doi: 10.1126/sciadv.adg1936 (PMC10541016; doi:10.1126/sciadv.adg1936)
Supplement: Supplementary file 2 — Tables S1 to S18 [file sciadv.adg1936_tables_s1_to_s18.zip › Sousa_SupplTables/Table_S15.xlsx]

## Sheet: Table S15
Software or database name	Version	Documentation	Reference
AnnotationDbi	v1.56.2	https://bioconductor.org/packages/AnnotationDbi	H. Pagès, M. Carlson, S. Falcon, N. Li, AnnotationDbi: Manipulation of SQLite-based annotations in Bioconductor (2023), , doi:10.18129/B9.bioc.AnnotationDbi.
annotatr	1.20.0	https://bioconductor.org/packages/annotatr	R. G. Cavalcante, M. A. Sartor, annotatr: genomic regions in context. Bioinformatics. 33, 2381–2383 (2017).
BEclear	v2.10.0	https://bioconductor.org/packages/BEclear	R. Akulenko, M. Merl, V. Helms, BEclear: Batch Effect Detection and Adjustment in DNA Methylation Data. PLOS ONE. 11, e0159921 (2016).
Biobase	v2.54.0	https://bioconductor.org/packages/Biobase	W. Huber, V. J. Carey, R. Gentleman, S. Anders, M. Carlson, B. S. Carvalho, H. C. Bravo, S. Davis, L. Gatto, T. Girke, R. Gottardo, F. Hahne, K. D. Hansen, R. A. Irizarry, M. Lawrence, M. I. Love, J. MacDonald, V. Obenchain, A. K. Oleś, H. Pagès, A. Reyes, P. Shannon, G. K. Smyth, D. Tenenbaum, L. Waldron, M. Morgan, Orchestrating high-throughput genomic analysis with Bioconductor. Nat Methods. 1…
boot	v1.3-28	https://cran.r-project.org/package=boot	A. Canty, B. R. (author of parallel support), boot: Bootstrap Functions (Originally by Angelo Canty for S) (2022), (available at https://CRAN.R-project.org/package=boot).
BSgenome	v1.62.0	https://bioconductor.org/packages/BSgenome	H. Pagès, P. C. Maduka ), BSgenome: Software infrastructure for efficient representation of full genomes and their SNPs (2023), , doi:10.18129/B9.bioc.BSgenome.
BSgenome.Hsapiens.UCSC.hg38	v1.4.4	https://bioconductor.org/packages/BSgenome.Hsapiens.UCSC.hg38	BSgenome.Hsapiens.UCSC.hg38. Bioconductor, (available at http://bioconductor.org/packages/BSgenome.Hsapiens.UCSC.hg38/).
bsseq	v1.30.0	https://bioconductor.org/packages/bsseq	K. D. Hansen, B. Langmead, R. A. Irizarry, BSmooth: from whole genome bisulfite sequencing reads to differentially methylated regions. Genome Biology. 13, R83 (2012).
ChIPseeker	v1.30.3	https://bioconductor.org/packages/ChIPseeker	Q. Wang, M. Li, T. Wu, L. Zhan, L. Li, M. Chen, W. Xie, Z. Xie, E. Hu, S. Xu, G. Yu, Exploring Epigenomic Datasets by ChIPseeker. Current Protocols. 2, e585 (2022).
ChromHMM	v1.22	http://compbio.mit.edu/ChromHMM/	J. Ernst, M. Kellis, Chromatin-state discovery and genome annotation with ChromHMM. Nature Protocols. 12, 2478–2492 (2017).
circlize	v0.4.15	https://cran.r-project.org/package=circlize	Z. Gu, L. Gu, R. Eils, M. Schlesner, B. Brors, circlize implements and enhances circular visualization in R. Bioinformatics. 30, 2811–2812 (2014).
clusterProfiler	v4.2.2	https://bioconductor.org/packages/clusterProfiler	T. Wu, E. Hu, S. Xu, M. Chen, P. Guo, Z. Dai, T. Feng, L. Zhou, W. Tang, L. Zhan, X. Fu, S. Liu, X. Bo, G. Yu, clusterProfiler 4.0: A universal enrichment tool for interpreting omics data. The Innovation. 2, 100141 (2021).
colorspace	v2.0-3	https://cran.r-project.org/package=colorspace	A. Zeileis, J. C. Fisher, K. Hornik, R. Ihaka, C. D. McWhite, P. Murrell, R. Stauffer, C. O. Wilke, colorspace: A Toolbox for Manipulating and Assessing Colors and Palettes. Journal of Statistical Software. 96, 1–49 (2020).
ComplexHeatmap	v2.10.0	https://bioconductor.org/packages/ComplexHeatmap	Z. Gu, Complex heatmap visualization. iMeta. 1, e43 (2022).
conflicted	v1.1.0	https://cran.r-project.org/package=conflicted	H. Wickham, RStudio, conflicted: An Alternative Conflict Resolution Strategy (2021), (available at https://CRAN.R-project.org/package=conflicted).
data.table	v1.14.2	https://cran.r-project.org/package=data.table	M. Dowle, A. Srinivasan, J. Gorecki, M. Chirico, P. Stetsenko, T. Short, S. Lianoglou, E. Antonyan, M. Bonsch, H. Parsonage, S. Ritchie, K. Ren, X. Tan, R. Saporta, O. Seiskari, X. Dong, M. Lang, W. Iwasaki, S. Wenchel, K. Broman, T. Schmidt, D. Arenburg, E. Smith, F. Cocquemas, M. Gomez, P. Chataignon, N. Blaser, D. Selivanov, A. Riabushenko, C. Lee, D. Groves, D. Possenriede, F. Parages, D. Tot…
DEGreport	v1.30.3	https://bioconductor.org/packages/DEGreport	Report of DEG analysis, (available at https://lpantano.github.io/DEGreport/).
DESeq2	v1.34.0	https://bioconductor.org/packages/DESeq2	M. I. Love, W. Huber, S. Anders, Moderated estimation of fold change and dispersion for RNA-seq data with DESeq2. Genome Biology. 15, 550 (2014).
DEXSeq	v1.40.0	https://bioconductor.org/packages/DEXSeq	A. Reyes, S. Anders, R. J. Weatheritt, T. J. Gibson, L. M. Steinmetz, W. Huber, Drift and conservation of differential exon usage across tissues in primate species. Proceedings of the National Academy of Sciences. 110, 15377–15382 (2013).
DiffBind	v3.4.11	https://bioconductor.org/packages/DiffBind	C. S. Ross-Innes, R. Stark, A. E. Teschendorff, K. A. Holmes, H. R. Ali, M. J. Dunning, G. D. Brown, O. Gojis, I. O. Ellis, A. R. Green, S. Ali, S.-F. Chin, C. Palmieri, C. Caldas, J. S. Carroll, Differential oestrogen receptor binding is associated with clinical outcome in breast cancer. Nature. 481, 389–393 (2012).
dmrseq	v1.14.0	https://bioconductor.org/packages/dmrseq	K. Korthauer, S. Chakraborty, Y. Benjamini, R. A. Irizarry, Detection and accurate false discovery rate control of differentially methylated regions from whole genome bisulfite sequencing. Biostatistics. 20, 367–383 (2019).
DRIMSeq	v1.22.0	https://bioconductor.org/packages/DRIMSeq	M. Nowicka, M. D. Robinson, DRIMSeq: a Dirichlet-multinomial framework for multivariate count outcomes in genomics (2016), , doi:10.12688/f1000research.8900.2.
edgeR	v3.36.0	https://bioconductor.org/packages/edgeR	M. D. Robinson, D. J. McCarthy, G. K. Smyth, edgeR: a Bioconductor package for differential expression analysis of digital gene expression data. Bioinformatics. 26, 139–140 (2010).
EnrichedHeatmap	v1.24.0	https://bioconductor.org/packages/EnrichedHeatmap	Z. Gu, R. Eils, M. Schlesner, N. Ishaque, EnrichedHeatmap: an R/Bioconductor package for comprehensive visualization of genomic signal associations. BMC Genomics. 19, 234 (2018).
Enrichr	-	https://maayanlab.cloud/Enrichr/	E. Y. Chen, C. M. Tan, Y. Kou, Q. Duan, Z. Wang, G. V. Meirelles, N. R. Clark, A. Ma’ayan, Enrichr: interactive and collaborative HTML5 gene list enrichment analysis tool. BMC Bioinformatics. 14, 128 (2013).
Ensembl	-	https://www.ensembl.org/	F. Cunningham, J. E. Allen, J. Allen, J. Alvarez-Jarreta, M. R. Amode, I. M. Armean, O. Austine-Orimoloye, A. G. Azov, I. Barnes, R. Bennett, A. Berry, J. Bhai, A. Bignell, K. Billis, S. Boddu, L. Brooks, M. Charkhchi, C. Cummins, L. Da Rin Fioretto, C. Davidson, K. Dodiya, S. Donaldson, B. El Houdaigui, T. El Naboulsi, R. Fatima, C. G. Giron, T. Genez, J. G. Martinez, C. Guijarro-Clarke, A. Gyme…
ensembldb	v2.18.4	https://bioconductor.org/packages/ensembldb	J. Rainer, L. Gatto, C. X. Weichenberger, ensembldb: an R package to create and use Ensembl-based annotation resources. Bioinformatics. 35, 3151–3153 (2019).
Fiji ImageJ2	-	https://imagej.net/software/imagej2/	J. Schindelin, I. Arganda-Carreras, E. Frise, V. Kaynig, M. Longair, T. Pietzsch, S. Preibisch, C. Rueden, S. Saalfeld, B. Schmid, J.-Y. Tinevez, D. J. White, V. Hartenstein, K. Eliceiri, P. Tomancak, A. Cardona, Fiji: an open-source platform for biological-image analysis. Nat Methods. 9, 676–682 (2012).
furrr	v0.3.0	https://cran.r-project.org/package=furrr	Apply Mapping Functions in Parallel using Futures, (available at https://furrr.futureverse.org/index.html).
future	v1.25.0	https://cran.r-project.org/package=future	H. Bengtsson, A Unifying Framework for Parallel and Distributed Processing in R using Futures. The R Journal. 13, 273–291 (2021).
GenomicAlignments	v1.30.0	https://bioconductor.org/packages/GenomicAlignments	M. Lawrence, W. Huber, H. Pagès, P. Aboyoun, M. Carlson, R. Gentleman, M. T. Morgan, V. J. Carey, Software for Computing and Annotating Genomic Ranges. PLOS Computational Biology. 9, e1003118 (2013).
GenomicFeatures	v1.46.5	https://bioconductor.org/packages/GenomicFeatures	M. Lawrence, W. Huber, H. Pagès, P. Aboyoun, M. Carlson, R. Gentleman, M. T. Morgan, V. J. Carey, Software for Computing and Annotating Genomic Ranges. PLOS Computational Biology. 9, e1003118 (2013).
GenomicRanges	v1.46.1	https://bioconductor.org/packages/GenomicRanges	M. Lawrence, W. Huber, H. Pagès, P. Aboyoun, M. Carlson, R. Gentleman, M. T. Morgan, V. J. Carey, Software for Computing and Annotating Genomic Ranges. PLOS Computational Biology. 9, e1003118 (2013).
ggalluvial	v0.12.3	https://cran.r-project.org/package=ggalluvial	J. C. Brunson, ggalluvial: Layered Grammar for Alluvial Plots. Journal of Open Source Software. 5, 2017 (2020).
ggfortify	v0.4.14	https://cran.r-project.org/package=ggfortify	Y. Tang, M. Horikoshi, W. Li, ggfortify: Unified Interface to Visualize Statistical Results of Popular R Packages. The R Journal. 8, 474–485 (2016).
ggplot2	v3.3.6	https://cran.r-project.org/package=ggplot2	Create Elegant Data Visualisations Using the Grammar of Graphics, (available at https://ggplot2.tidyverse.org/).
ggthemes	v4.2.4	https://cran.r-project.org/package=ggthemes	J. B. Arnold (<https://orcid.org/0000-0001-9953-3904>), G. Daroczi, B. Werth, B. Weitzner, J. Kunst, B. Auguie, B. Rudis, H. W. (Code from the ggplot2 package.), J. T. (Code from the labeling package), J. London, ggthemes: Extra Themes, Scales and Geoms for “ggplot2” (2021), (available at https://CRAN.R-project.org/package=ggthemes).
gridExtra	v2.3	https://cran.r-project.org/package=gridExtra	B. Auguie, A. Antonov, gridExtra: Miscellaneous Functions for “Grid” Graphics (2017), (available at https://CRAN.R-project.org/package=gridExtra).
IGV	v2.13.0	https://software.broadinstitute.org/software/igv/	J. T. Robinson, H. Thorvaldsdóttir, W. Winckler, M. Guttman, E. S. Lander, G. Getz, J. P. Mesirov, Integrative genomics viewer. Nat Biotechnol. 29, 24–26 (2011).
janitor	v2.1.0	https://cran.r-project.org/package=janitor	S. Firke, B. Denney, C. Haid, R. Knight, M. Grosser, J. Zadra, janitor: Simple Tools for Examining and Cleaning Dirty Data (2021), (available at https://CRAN.R-project.org/package=janitor).
JASPAR2022	-	https://jaspar.genereg.net/	J. A. Castro-Mondragon, R. Riudavets-Puig, I. Rauluseviciute, R. Berhanu Lemma, L. Turchi, R. Blanc-Mathieu, J. Lucas, P. Boddie, A. Khan, N. Manosalva Pérez, O. Fornes, T. Y. Leung, A. Aguirre, F. Hammal, D. Schmelter, D. Baranasic, B. Ballester, A. Sandelin, B. Lenhard, K. Vandepoele, W. W. Wasserman, F. Parcy, A. Mathelier, JASPAR 2022: the 9th release of the open-access database of transcript…
LOLA	v1.24.0	https://bioconductor.org/packages/LOLA	N. C. Sheffield, C. Bock, LOLA: enrichment analysis for genomic region sets and regulatory elements in R and Bioconductor. Bioinformatics. 32, 587–589 (2016).
magrittr	v2.0.3	https://cran.r-project.org/package=magrittr	S. M. B. (Original author and creator of magrittr), H. Wickham, L. Henry, RStudio, magrittr: A Forward-Pipe Operator for R (2022), (available at https://CRAN.R-project.org/package=magrittr).
MEME Suite	v5.4.1	https://meme-suite.org/	T. L. Bailey, J. Johnson, C. E. Grant, W. S. Noble, The MEME Suite. Nucleic Acids Research. 43, W39–W49 (2015).
MEME-ChIP	v5.4.1	https://meme-suite.org/meme/doc/meme-chip.html	W. Ma, W. S. Noble, T. L. Bailey, Motif-based analysis of large nucleotide data sets using MEME-ChIP. Nat Protoc. 9, 1428–1450 (2014).
methylKit	v1.20.0	https://bioconductor.org/packages/methylKit	A. Akalin, M. Kormaksson, S. Li, F. E. Garrett-Bakelman, M. E. Figueroa, A. Melnick, C. E. Mason, methylKit: a comprehensive R package for the analysis of genome-wide DNA methylation profiles. Genome Biology. 13, R87 (2012).
Mfuzz	v2.54.0	https://bioconductor.org/packages/Mfuzz	L. Kumar, M. E. Futschik, Mfuzz: A software package for soft clustering of microarray data. Bioinformation. 2, 5–7 (2007).
MOFA2	v1.4.0	https://bioconductor.org/packages/MOFA2	R. Argelaguet, D. Arnol, D. Bredikhin, Y. Deloro, B. Velten, J. C. Marioni, O. Stegle, MOFA+: a statistical framework for comprehensive integration of multi-modal single-cell data. Genome Biology. 21, 111 (2020).
Nextflow	v19.10.0	https://www.nextflow.io/	P. Di Tommaso, M. Chatzou, E. W. Floden, P. P. Barja, E. Palumbo, C. Notredame, Nextflow enables reproducible computational workflows. Nature Biotechnology. 35, 316–319 (2017).
nf-core/atacseq	v1.1.0	https://nf-co.re/atacseq	H. Patel, P. Ewels, A. Peltzer, nf-core/atacseq: nf-core/atacseq v1.1.0 - Iron Shark (2019), , doi:10.5281/zenodo.3529420.
nf-core/chipseq	v1.1.0	https://nf-co.re/chipseq	C. Wang, P. Ewels, H. Patel, A. Peltzer, T. C. Silva, W. Kretzschmar, S. Haglund, Rotholandus, nf-core/chipseq: nf-core/chipseq v1.1.0 - Platinum Pig (2019), , doi:10.5281/zenodo.3529400.
nf-core/methylseq	v1.4	https://nf-co.re/methylseq	P. Ewels, R. Hammarén, A. Peltzer, P. Hüther, S. F, P. D. Tommaso, M. Garcia, J. Alneberg, Alessia, nf-core/methylseq: nf-core/methylseq version 1.4 [ Mercury Rattlesnake ] (2019), , doi:10.5281/zenodo.3548445.
nf-core/rnaseq	v1.4.2	https://nf-co.re/rnaseq	P. Ewels, R. Hammarén, A. Peltzer, D. Moreno, M. Garcia, rfenouil, marchoeppner, S. Panneerselvam, S. F, jun-wan, J. Alneberg, aanil, S. Haglund, P. D. Tommaso, A. Jemt, KochTobi, L. Veeravalli, C. Davenport, R. Suchecki, M. N. Adulyanukosol, Francesco, D. OMeally, C. Wang, nf-core/rnaseq: nf-core/rnaseq version 1.4.2 (2019), , doi:10.5281/zenodo.3503887.
org.Hs.eg.db	v3.14.0	https://bioconductor.org/packages/org.Hs.eg.db	org.Hs.eg.db. Bioconductor, (available at http://bioconductor.org/packages/org.Hs.eg.db/).
parallelly	v1.31.1	https://cran.r-project.org/package=parallelly	H. Bengtsson, parallelly: Enhancing the “parallel” Package (2022), (available at https://CRAN.R-project.org/package=parallelly).
patchwork	v1.1.1	https://cran.r-project.org/package=patchwork	T. L. Pedersen, patchwork: The Composer of Plots (2022), (available at https://CRAN.R-project.org/package=patchwork).
pheatmap	v1.0.12	https://cran.r-project.org/package=pheatmap	R. Kolde, pheatmap: Pretty Heatmaps (2019), (available at https://CRAN.R-project.org/package=pheatmap).
profileplyr	v1.10.2	https://bioconductor.org/packages/profileplyr	T. Carroll, D. Barrows, profileplyr: Visualization and annotation of read signal over genomic ranges with profileplyr (2023), , doi:10.18129/B9.bioc.profileplyr.
purrr	v0.3.4	https://cran.r-project.org/package=purrr	H. Wickham, L. Henry, RStudio, purrr: Functional Programming Tools (2023), (available at https://CRAN.R-project.org/package=purrr).
R	v4.1.3	https://www.r-project.org/	R: The R Project for Statistical Computing, (available at https://www.r-project.org/).
RColorBrewer	v1.1-3	https://cran.r-project.org/package=RColorBrewer	E. Neuwirth, RColorBrewer: ColorBrewer Palettes (2022), (available at https://CRAN.R-project.org/package=RColorBrewer).
relaimpo	v2.2-6	https://cran.r-project.org/package=relaimpo	U. Grömping, Relative Importance for Linear Regression in R : The Package relaimpo. J. Stat. Soft. 17 (2006), doi:10.18637/jss.v017.i01.
reshape2	v1.4.4	https://cran.r-project.org/package=reshape2	H. Wickham, Reshaping Data with the reshape Package. Journal of Statistical Software. 21, 1–20 (2007).
reticulate	v1.25	https://cran.r-project.org/package=reticulate	T. Kalinowski, K. Ushey, J. J. Allaire, RStudio, Y. Tang [aut, cph, D. Eddelbuettel, B. Lewis, S. Keydana, R. Hafen, M. G. (TinyThread library, http://tinythreadpp.bitsnbites.eu/), reticulate: Interface to “Python” (2023), (available at https://CRAN.R-project.org/package=reticulate).
rlist	v0.4.6.2	https://cran.r-project.org/package=rlist	K. Ren, rlist: A Toolbox for Non-Tabular Data Manipulation (2021), (available at https://CRAN.R-project.org/package=rlist).
Rstudio server	v2022.02.1+461	https://posit.co/products/open-source/rstudio-server/	RStudio Team, RStudio: Integrated Development Environment for R (RStudio, PBC., Boston, MA, 2020; http://www.rstudio.com/).
rtracklayer	v1.54.0	https://bioconductor.org/packages/rtracklayer	M. Lawrence, R. Gentleman, V. Carey, rtracklayer: an R package for interfacing with genome browsers. Bioinformatics. 25, 1841–1842 (2009).
SalmonTE	v0.4	http://liuzlab.org/salmonte/	H.-H. Jeong, H. K. Yalamanchili, C. Guo, J. M. Shulman, Z. Liu, "An ultra-fast and scalable quantification pipeline for transposable elements from next generation sequencing data" in Biocomputing 2018 (WORLD SCIENTIFIC, 2017; https://www.worldscientific.com/doi/abs/10.1142/9789813235533_0016), pp. 168–179.
scales	v1.2.0	https://cran.r-project.org/package=scales	H. Wickham, D. Seidel, RStudio, scales: Scale Functions for Visualization (2022), (available at https://CRAN.R-project.org/package=scales).
SeqMonk	v1.48.1	https://www.bioinformatics.babraham.ac.uk/projects/seqmonk/	Babraham Bioinformatics - SeqMonk Mapped Sequence Analysis Tool, (available at https://www.bioinformatics.babraham.ac.uk/projects/seqmonk/).
SNPsplit	v0.4.0	https://www.bioinformatics.babraham.ac.uk/projects/SNPsplit/	F. Krueger, S. R. Andrews, SNPsplit: Allele-specific splitting of alignments between genomes with known SNP genotypes. F1000Res. 5, 1479 (2016).
stringr	v1.4.0	https://cran.r-project.org/package=stringr	H. Wickham, RStudio, stringr: Simple, Consistent Wrappers for Common String Operations (2022), (available at https://CRAN.R-project.org/package=stringr).
tidyverse	v1.3.1	https://cran.r-project.org/package=tidyverse	H. Wickham, M. Averick, J. Bryan, W. Chang, L. D. McGowan, R. François, G. Grolemund, A. Hayes, L. Henry, J. Hester, M. Kuhn, T. L. Pedersen, E. Miller, S. M. Bache, K. Müller, J. Ooms, D. Robinson, D. P. Seidel, V. Spinu, K. Takahashi, D. Vaughan, C. Wilke, K. Woo, H. Yutani, Welcome to the Tidyverse. Journal of Open Source Software. 4, 1686 (2019).
TxDb.Hsapiens.UCSC.hg38.knownGene	v3.14.0	https://bioconductor.org/packages/TxDb.Hsapiens.UCSC.hg38.knownGene	TxDb.Hsapiens.UCSC.hg38.knownGene. Bioconductor, (available at http://bioconductor.org/packages/TxDb.Hsapiens.UCSC.hg38.knownGene/).
tximport	v1.22.0	https://bioconductor.org/packages/tximport	C. Soneson, M. I. Love, M. D. Robinson, Differential analyses for RNA-seq: transcript-level estimates improve gene-level inferences. F1000Research. 4, 1521 (2015).
UCSC Table Browser	-	https://genome.ucsc.edu/cgi-bin/hgTables	D. Karolchik, A. S. Hinrichs, T. S. Furey, K. M. Roskin, C. W. Sugnet, D. Haussler, W. J. Kent, The UCSC Table Browser data retrieval tool. Nucleic Acids Research. 32, D493–D496 (2004).
