# Supplementary material for: Epigenetic dynamics during capacitation of naïve human pluripotent stem cells
Source: Sci Adv. 2023 Sep 29;9(39):eadg1936. doi: 10.1126/sciadv.adg1936 (PMC10541016; doi:10.1126/sciadv.adg1936)
Supplement: Supplementary file 2 — Tables S1 to S18 [file sciadv.adg1936_tables_s1_to_s18.zip › Sousa_SupplTables/Table_S2.xlsx]

## Sheet: Table S2
Gene	Chromosome	Start	End	Probe.Strand	HNES1_d0_Rep1	HNES1_d0_Rep2	HNES1_d0_Rep3	CRH9EOS_d0_Rep1	CRH9EOS_d0_Rep2	CRH9EOS_d0_Rep3	HNES1_d1_Rep1	HNES1_d1_Rep2	HNES1_d1_Rep3	CRH9EOS_d1_Rep1	CRH9EOS_d1_Rep2	CRH9EOS_d1_Rep3	HNES1_d2_Rep1	HNES1_d2_Rep2	HNES1_d2_Rep3	CRH9EOS_d2_Rep1	CRH9EOS_d2_Rep2	CRH9EOS_d2_Rep3	HNES1_d3_Rep1	HNES1_d3_Rep2	HNES1_d3_Rep3	CRH9EOS_d3_Rep1	CRH9EOS_d3_Rep2	CRH9EOS_d3_Rep3	HNES1_d7_Rep1	HNES1_d7_Rep2	HNES1_d7_Rep3	CRH9EOS_d7_Rep1	CRH9EOS_d7_Rep2	CRH9EOS_d7_Rep3	HNES1_d10_Rep1	HNES1_d10_Rep2	HNES1_d10_Rep3	CRH9EOS_d10_Rep1	CRH9EOS_d10_Rep2	CRH9EOS_d10_Rep3	HNES1_d20+X_Rep1	HNES1_d20+X_Rep2	HNES1_d20+X_Rep3	CRH9EOS_d20+X_Rep1	CRH9EOS_d20+X_Rep2	CRH9EOS_d20+X_Rep3	HNES1_d20+E_Rep1	HNES1_d20+E_Rep2	HNES1_d20+E_Rep3
OR4F5	1	65419	71585	+	-3.80974	-4.02752	-4.12534	-4.01844	-4.18443	-4.02432	-3.96373	-3.83121	-4.10619	-4.26691	-4.21512	-4.26842	-4.13609	-4.00379	-4.06865	-4.14165	-4.09079	-4.26036	-4.04751	-4.06133	-3.92956	-4.15491	-4.18671	-4.24748	-4.00938	-4.08953	-4.26762	-4.27457	-4.06784	-4.21703	-4.06382	-4.06713	-4.30002	-4.18385	-4.25458	-4.13674	-3.93647	-3.82027	-4.11472	-4.23071	-3.94346	-4.21023	-4.3658	-3.97809	-4.12917
OR4F29	1	450703	451697	-	-3.80974	-4.02752	-4.12534	-4.01844	-4.18443	-4.02432	-3.96373	-3.83121	-4.10619	-4.26691	-4.21512	-4.26842	-4.13609	-4.00379	-4.06865	-4.14165	-4.09079	-4.26036	-4.04751	-4.06133	-3.92956	-4.15491	-4.18671	-4.24748	-4.00938	-4.08953	-4.26762	-4.27457	-4.06784	-4.21703	-4.06382	-4.06713	-4.30002	-4.18385	-4.25458	-4.13674	-3.93647	-3.82027	-4.11472	-4.23071	-3.94346	-4.21023	-4.3658	-3.97809	-4.12917
OR4F16	1	685679	686673	-	-3.80974	-4.02752	-4.12534	-4.01844	-4.18443	-4.02432	-3.96373	-3.83121	-4.10619	-4.26691	-4.21512	-4.26842	-4.13609	-4.00379	-4.06865	-4.14165	-4.09079	-4.26036	-4.04751	-4.06133	-3.92956	-4.15491	-4.18671	-4.24748	-4.00938	-4.08953	-4.26762	-4.27457	-4.06784	-4.21703	-4.06382	-4.06713	-4.30002	-4.18385	-4.25458	-4.13674	-3.93647	-3.82027	-4.11472	-4.23071	-3.94346	-4.21023	-4.3658	-3.97809	-4.12917
SAMD11	1	923928	944581	+	3.37568	2.98246	2.85956	2.99154	2.78776	2.93504	1.83213	1.84436	1.36774	2.15188	2.46045	2.46855	0.263836	0.39614	0.668314	1.18028	1.14868	0.845843	0.352421	0.0906765	-0.607628	-0.195556	0.424728	0.811416	0.602056	-1.13017	0.0543031	-0.315217	-0.330872	0.104902	0.673144	0.728725	1.46669	-0.572417	-0.780649	-0.0778419	-0.784469	-1.34634	-0.792796	-1.27135	-2.20649	-0.250869	-0.0438713	-2.82609	-0.807241
NOC2L	1	944204	959309	-	7.77428	7.51357	7.49885	7.57183	7.49847	7.95662	7.41949	7.56397	7.48772	7.54732	7.80725	7.83523	6.9273	7.15804	7.33009	7.47643	7.63249	7.63984	7.09389	7.26435	7.32179	7.35794	7.95717	7.72988	7.32688	7.61034	7.49448	7.3157	7.31479	7.48861	7.14414	6.92171	7.21939	7.08254	7.2216	7.58655	7.08897	6.93999	6.92754	7.20206	7.53047	7.75395	7.11151	6.77103	6.96315
KLHL17	1	960587	965715	+	5.12689	4.90911	4.95148	5.01008	5.04973	5.35169	4.75051	5.01777	4.92845	4.9019	5.03492	4.83487	4.24953	4.57028	4.64177	4.54951	4.62346	4.87749	4.25424	4.60638	4.77319	4.32352	4.62351	4.29684	4.28218	4.47187	4.67554	4.13009	4.05571	4.09485	4.15964	4.10168	4.52087	3.88104	4.25937	4.27266	4.21553	3.86311	3.79883	3.98738	3.82325	3.9807	5.00779	4.81416	4.68817
PLEKHN1	1	966497	975865	+	-1.33581	-0.553594	-0.513903	-2.28148	-2.03242	-1.55039	-0.489803	0.128153	0.505241	-2.1149	-1.06312	-2.11642	-0.984092	0.235675	-0.59472	-1.40469	-3.93879	-0.648921	0.191956	-0.587395	0.392372	-0.832986	-0.449741	-0.636043	0.142625	-0.237084	0.584818	0.336859	0.332093	-0.48006	0.258106	0.332797	1.06143	-0.0318485	0.482386	0.407585	0.385456	0.238623	0.0372792	-1.07871	-0.0910169	-0.473261	0.593559	-0.125647	0.607797
PERM1	1	975204	982093	-	-3.80974	-4.02752	-2.97333	-4.01844	-4.18443	-4.02432	-3.96373	-3.83121	-4.10619	-4.26691	-4.21512	-4.26842	-4.13609	-4.00379	-4.06865	-4.14165	-4.09079	-4.26036	-4.04751	-4.06133	-3.92956	-4.15491	-4.18671	-4.24748	-4.00938	-4.08953	-4.26762	-4.27457	-4.06784	-4.21703	-4.06382	-4.06713	-4.30002	-4.18385	-4.25458	-4.13674	-3.93647	-3.82027	-4.11472	-4.23071	-3.94346	-4.21023	-4.3658	-3.97809	-4.12917
HES4	1	998962	1000172	-	4.44029	4.21194	4.06558	4.12791	3.9732	4.33226	2.87477	3.47054	2.61566	2.74308	3.05583	2.29297	2.64526	2.9164	3.04914	1.46978	2.25104	1.91401	2.56392	2.87204	3.05534	1.92783	2.58001	2.09435	2.87055	2.70633	3.00332	2.8998	2.95453	2.9462	3.05397	2.59266	2.63334	2.23494	2.97424	2.65912	1.25992	0.975589	0.622242	1.56515	0.208543	0.799757	1.7862	0.981268	0.977031
ISG15	1	1001138	1014541	+	3.85005	3.54233	3.634	3.62541	3.31631	4.0525	4.1995	4.68712	4.34959	4.15188	4.49913	4.37544	3.98745	4.14257	4.07204	3.74506	3.98008	3.90287	4.0645	4.18343	4.01686	3.48894	4.20847	3.73107	4.33245	4.53008	4.49171	4.14889	4.06716	4.05392	4.29275	3.96139	3.91268	3.50731	4.25497	3.95191	3.30299	3.04598	2.63719	3.58663	3.17433	3.39299	4.01502	3.45932	3.52268
AGRN	1	1020123	1056118	+	6.96705	7.0953	7.3057	6.79978	7.00992	7.22308	6.85715	7.22543	7.09361	6.81657	7.15424	6.87227	6.84722	7.1461	7.34779	6.79662	6.92849	6.98308	7.25488	7.23151	7.51362	7.2108	7.60283	7.25436	7.99827	8.13025	8.32343	8.10263	8.1138	7.86387	8.00667	8.16901	8.20623	7.87917	8.07982	8.21617	7.64389	7.52833	7.56476	7.62951	7.59818	7.65473	7.87764	7.64711	7.8205
RNF223	1	1070966	1074307	-	-3.65774	-4.02752	-4.12534	-1.86644	-3.03242	-4.02432	-3.81173	-3.83121	-4.10619	-4.26691	-2.06312	-4.26842	-4.13609	-4.00379	-4.06865	-4.14165	-4.09079	-4.26036	-4.04751	-3.90932	-3.77755	-4.15491	-4.18671	-4.24748	-4.00938	-3.93752	-4.11562	-4.27457	-4.06784	-4.21703	-4.06382	-4.06713	-4.30002	-3.03185	-4.25458	-4.13674	-3.93647	-3.82027	-4.11472	-4.23071	-3.94346	-4.21023	-4.3658	-3.97809	-4.12917
C1orf159	1	1081818	1116361	-	3.21262	3.65586	3.71317	3.78461	3.54501	3.76431	3.36818	3.73019	3.47207	3.52172	3.67159	3.59783	3.12443	3.25674	3.30252	3.27714	3.36499	3.12047	2.61229	3.02141	3.09281	3.14684	3.55026	3.33915	2.51766	2.80394	3.20631	3.10625	3.03836	3.02244	2.49757	2.52781	3.00173	2.81364	2.79224	2.84816	2.94345	2.80747	2.89526	3.21591	3.60942	3.2637	2.45863	2.5833	2.77772
TTLL10	1	1173884	1197935	+	-3.80974	-4.02752	-4.12534	-4.01844	-3.03242	-4.02432	-3.96373	-3.83121	-4.10619	-4.26691	-4.21512	-4.26842	-4.13609	-4.00379	-4.06865	-4.14165	-4.09079	-4.26036	-4.04751	-2.90932	-3.92956	-4.15491	-4.18671	-4.24748	-4.00938	-4.08953	-4.26762	-4.27457	-3.91583	-4.21703	-4.06382	-1.91513	-3.14802	-4.03185	-4.25458	-4.13674	-3.93647	-3.82027	-3.96272	-4.07871	-3.94346	-4.21023	-2.2138	-3.97809	-0.517734
TNFRSF18	1	1203508	1206691	-	-3.80974	-3.87552	-4.12534	-0.696516	-0.125532	-0.171875	-3.96373	-3.83121	-4.10619	-4.1149	-0.362676	-2.53145	-4.13609	-3.85179	-4.06865	-3.98965	-2.93879	-2.10835	-4.04751	-4.06133	-3.92956	-4.15491	-1.71278	-4.09547	-4.00938	-4.08953	-4.11562	-4.12257	-4.06784	-4.21703	-2.91182	-4.06713	-2.56306	-4.03185	-4.10258	-4.13674	-3.93647	-3.82027	-2.37776	-3.07871	-2.79146	-4.21023	-1.62883	-3.97809	-0.977166
TNFRSF4	1	1211326	1214138	-	-3.65774	-2.87552	-2.97333	-3.86644	-2.44746	-0.550387	-3.96373	-3.83121	-3.95419	-4.1149	-3.06312	-4.11642	-3.98409	-4.00379	-4.06865	-4.14165	-2.35382	-3.10835	-4.04751	-2.32436	-2.77755	-4.15491	-4.18671	-4.24748	-4.00938	-3.93752	-4.26762	-4.27457	-4.06784	-4.21703	-4.06382	-4.06713	-4.30002	-4.03185	-4.25458	-4.13674	-2.19951	-3.82027	-4.11472	-3.07871	-3.79146	-4.05822	-4.3658	-3.97809	-4.12917
SDF4	1	1216908	1232031	-	6.44555	6.0743	6.19909	6.50207	6.40533	6.8539	6.02432	6.1521	6.0943	6.31241	6.53308	6.49276	5.50576	5.69703	5.84324	6.02437	5.97709	6.22256	5.67625	5.79804	5.94696	5.82998	6.26679	6.15601	5.84653	5.93899	6.0085	5.77376	5.65781	5.75036	5.62151	5.55451	5.91807	5.58286	5.57338	6.09208	5.5442	5.56535	5.56476	5.69608	5.89154	6.10794	5.71398	5.45004	5.65219
B3GALT6	1	1232265	1235041	+	3.89685	3.64018	3.84684	3.94091	3.85022	4.27743	2.87477	2.92071	3.18536	3.22495	3.48378	3.43817	2.61582	2.68737	2.85154	2.77854	2.95603	3.30104	2.74835	2.96104	2.76161	3.04148	3.24142	2.92689	3.08514	3.2324	3.15116	3.0966	3.07285	3.06426	2.90836	2.90505	3.34383	3.41109	2.94182	3.44153	3.24895	3.0732	3.3319	3.29633	3.7477	3.9474	2.70507	2.38337	3.43223
C1QTNF12	1	1242446	1246722	-	0.512184	-0.0681672	0.19659	-1.28148	-0.710495	-0.550387	-1.22677	-0.357274	0.0458091	-0.529941	-0.89319	-0.656985	0.0159082	-0.151348	0.253277	-0.404687	0.0612143	0.139575	0.352421	0.550108	0.544375	-0.0960204	-0.127813	0.0744504	0.666187	0.149939	0.742359	-0.53761	0.669128	-0.0650226	0.547613	0.332797	0.896374	-0.124958	-0.195686	0.770155	0.859387	0.72405	0.681135	-0.271353	0.0158982	0.585632	1.54109	1.12811	0.977031
UBE2J2	1	1253909	1273885	-	5.51718	5.27422	5.45503	5.62341	5.49114	5.7625	4.98917	5.24858	5.16215	5.46253	5.43673	5.46855	4.60837	4.54909	4.91624	5.24636	5.35813	5.17242	4.66674	4.71273	4.66953	5.01111	5.38736	5.21059	4.76468	5.16838	5.01366	4.95424	5.00898	5.1049	4.76766	4.68849	4.98897	4.78514	4.76779	5.14455	4.94685	4.87089	4.74809	4.90998	5.13038	5.33409	4.98588	4.75134	5.04242
SCNN1D	1	1280436	1292029	+	-0.0727788	-0.553594	0.19659	-1.05909	0.427009	0.215148	-0.352299	-2.09424	-1.14684	-0.529941	-0.156225	-0.946491	-0.077201	-0.0444327	0.542783	-0.98965	-0.938786	-0.300998	-0.0881516	-0.587395	0.544375	-0.195556	-0.127813	-0.92555	0.31255	0.706332	0.971841	0.577867	-0.215395	-1.25767	0.895536	0.728725	1.34383	1.13808	0.755404	1.05966	0.91597	0.139088	0.359207	1.56515	0.793506	0.98617	1.61909	1.66577	0.192759
PUSL1	1	1308567	1311677	+	4.61372	4.52536	4.25548	4.13356	3.88644	4.60747	3.93646	4.22166	4.20568	3.9019	4.05063	4.15505	3.53947	3.83471	3.89071	3.73145	3.60037	3.78039	3.66674	3.5253	3.58	3.36341	3.74666	3.75627	3.73508	3.55433	3.58482	3.19936	3.39705	3.43482	3.27801	3.12926	3.45189	3.41936	3.36503	3.87325	3.51931	3.42976	3.3319	3.12096	3.57487	4.0503	3.89995	3.61686	3.83019
ACAP3	1	1292376	1309609	-	5.37017	5.38422	5.27459	4.94413	5.35989	5.51785	4.71183	4.76788	4.67152	4.47006	4.47604	4.57358	3.77746	4.03696	4.08335	3.89909	3.90042	4.06157	3.38062	3.92988	3.7923	3.47282	3.93684	3.33915	3.5435	3.60163	3.98767	3.65221	3.64641	3.54969	3.61174	3.84642	4.17391	3.85079	3.78007	4.02089	3.87374	3.81555	3.77199	3.67618	3.98333	4.2905	4.09909	3.78124	4.00011
INTS11	1	1311585	1324691	-	6.10547	5.99792	5.90778	6.31347	6.31631	6.63944	5.86599	6.16942	6.1038	6.19798	6.4417	6.31717	5.48351	5.77026	6.00668	6.07913	6.21982	6.31055	5.61625	5.65292	5.81116	6.00271	6.32395	6.28931	5.76651	5.87465	6.01237	5.96754	5.93591	5.9684	5.75174	5.83976	6.07719	5.91213	5.94863	6.21739	5.87909	5.91293	5.83007	6.18221	6.15983	6.38161	6.24358	5.9909	6.15598
CPTP	1	1324756	1328897	+	3.16244	3.3143	3.1247	3.64135	3.47537	4.13891	2.47367	3.15369	3.04581	3.23382	3.37983	3.53464	1.9228	2.64007	2.71271	3.1499	3.10561	3.42303	2.27442	2.24042	2.26684	2.90398	3.08424	3.1042	2.53494	2.64744	2.65256	2.87743	2.96681	2.91226	2.21746	2.65472	2.81776	2.42758	2.81629	3.16501	2.62492	2.30901	2.56084	3.08116	3.17433	3.19916	1.91549	1.60018	2.57742
TAS1R3	1	1331314	1335306	+	-3.65774	-1.29056	-1.97333	-1.05909	-1.71049	-1.28735	-3.81173	-2.09424	-1.95419	-1.52994	-1.06312	-1.30906	-2.98409	-4.00379	-3.91665	-2.98965	-1.93879	-3.10835	-3.89551	-1.5874	-1.45562	-4.15491	-2.0347	-3.09547	-4.00938	-2.35256	-3.11562	-2.12257	-1.91583	-2.06502	-3.91182	-1.33017	-2.14802	-2.44689	-3.10258	-3.98473	-3.78447	-2.08331	-2.96272	-3.07871	-0.791457	-1.05822	-1.40644	-2.82609	-4.12917
DVL1	1	1335276	1349350	-	6.38118	6.09458	6.02384	6.37911	6.27705	6.75977	5.8835	6.23817	6.12129	6.22272	6.40449	6.41204	5.61768	5.8863	5.97362	5.96163	6.01832	6.12886	5.70626	5.91563	5.85907	5.78009	6.25185	5.96927	5.70296	5.9111	5.9383	5.84032	5.86716	5.85533	5.78167	5.77661	5.98641	5.71634	5.72715	5.98681	5.60355	5.61018	5.42314	5.67284	5.72818	6.1561	6.04947	5.87435	5.7727
MXRA8	1	1352689	1361777	-	5.0427	4.74653	5.28405	4.86488	5.1425	5.40381	3.90937	4.40295	4.13327	3.80396	4.44071	4.13625	3.2733	3.23568	3.59115	3.30497	3.66113	3.43854	2.94998	3.51694	3.60615	2.9396	3.49668	3.08443	2.91081	3.06248	3.38422	2.95424	2.97898	2.78047	2.59598	2.78531	3.39114	2.70962	2.59786	2.79663	2.73909	2.85529	2.72378	2.66276	3.26383	3.25466	1.27806	1.60018	1.97703
AURKAIP1	1	1373730	1375495	-	6.64604	6.08303	6.19659	6.56087	6.31298	6.9033	6.05555	6.31515	6.23687	6.39784	6.49435	6.66002	5.62139	5.85384	6.03318	6.37558	6.35583	6.56672	5.86937	5.85721	6.04422	6.19676	6.74584	6.58048	6.05102	6.35939	6.24742	6.08932	6.14351	6.16979	5.87771	5.73951	6.03313	5.72804	5.98754	6.30067	5.73123	5.97198	5.86383	5.83268	6.19865	6.44162	5.84555	5.7285	5.94021
CCNL2	1	1385711	1399328	-	6.6943	6.29691	6.49834	6.92065	7.0147	6.92454	6.22719	6.51186	6.49702	6.80917	6.84753	6.78521	5.62324	6.04151	6.40076	6.5659	6.5186	6.52827	5.92786	6.01697	6.14874	6.46876	6.62618	6.40337	6.23141	6.55533	6.65504	6.56305	6.33683	6.4036	6.1036	6.26353	6.55242	6.15303	6.28652	6.57273	6.10275	6.40185	6.38157	6.25221	6.39837	6.47608	6.0483	5.92211	6.19526
MRPL20	1	1401908	1407313	-	6.51718	5.84899	6.00966	6.39683	6.28046	6.51031	5.63328	5.75334	5.7839	6.14602	6.1705	6.3317	5.12704	5.09366	5.4409	5.91574	5.79592	5.83563	5.03227	4.98246	5.03302	5.67481	6.01106	5.91015	5.18975	5.28648	5.179	5.23937	5.07001	5.38619	4.92739	4.85305	5.19183	5.00981	5.17355	5.48491	5.38546	5.2021	5.19967	5.27223	5.45647	5.79196	4.92319	4.64152	5.14437
ANKRD65	1	1418420	1421769	-	-0.657741	-2.29056	-1.38837	-2.28148	-2.03242	-2.87232	-0.489803	-0.357274	-1.95419	-1.79298	-1.74119	-2.11642	-0.814167	-0.851788	-0.916648	-2.40469	-2.35382	-2.10835	-0.895506	-1.10197	0.30991	-1.00291	-2.0347	-4.09547	-0.272413	-0.615596	0.40794	-0.422133	-0.456403	-0.895098	0.175644	-0.107776	-0.14802	-3.03185	-1.51761	-0.984733	-0.977114	0.139088	-3.96272	-1.07871	-2.20649	-3.05822	-0.0438713	-0.504159	-0.807241
TMEM88B	1	1426128	1427787	+	-3.80974	-2.29056	-3.97333	-3.86644	-3.03242	-4.02432	-3.81173	-2.09424	-2.95419	-4.26691	-3.06312	-4.26842	-3.98409	-2.85179	-4.06865	-1.98965	-2.93879	-1.52339	-2.89551	-3.90932	-2.19259	-4.15491	-2.44974	-2.51051	-1.85738	-1.93752	-3.11562	-2.53761	-4.06784	-4.21703	-2.32686	-2.91513	-3.14802	-4.03185	-4.25458	-2.98473	-1.46254	-3.82027	-2.96272	-4.07871	-3.94346	-2.47326	-3.2138	-3.82609	-2.97717
VWA1	1	1434861	1442882	+	6.44161	6.3545	6.10615	6.67949	6.53173	7.16592	5.08309	5.37608	5.20568	5.70846	6.07771	5.82169	4.278	4.39139	4.66078	4.99619	5.14602	5.26886	4.18131	4.46136	4.4319	4.51673	4.95682	4.77797	4.76101	4.69183	5.03666	4.80816	4.88506	4.95179	4.56796	4.63562	4.70685	4.34753	4.57338	4.85447	4.22676	4.08662	4.00882	4.26114	4.06029	4.47705	4.12159	4.0381	4.30824
ATAD3C	1	1449689	1470158	+	-2.07278	-0.705597	-0.973334	0.525877	0.611433	-0.872315	-1.4898	-1.6792	-3.95419	-0.655472	-0.741187	-1.30906	-1.66216	-1.26683	-1.10929	-1.66772	-1.61686	-2.52339	-1.57358	-1.10197	-1.77755	-2.00291	-1.71278	-2.09547	-2.85738	-2.35256	-2.53066	-3.12257	-3.91583	-2.48006	-4.06382	-1.91513	-4.30002	-4.18385	-2.51761	-2.98473	-2.19951	-3.66827	-2.96272	-4.07871	-3.94346	-2.05822	-2.62883	-1.50416	-1.65524
ATAD3B	1	1471769	1497848	+	7.91591	7.65781	7.80022	8.37822	8.34668	8.48826	6.89563	7.18421	7.20316	7.913	7.79603	7.80207	6.16311	6.37101	6.57721	7.32267	7.12259	7.22368	5.90539	6.21609	6.10203	6.7661	7.07774	6.92133	6.045	6.30684	6.31588	6.08566	5.68408	6.21575	5.4762	5.47719	5.8562	5.62636	5.62534	6.27266	5.59057	5.62405	5.56671	5.27664	5.66798	6.15245	5.32342	5.06873	5.67747
ATAD3A	1	1512151	1534687	+	6.09045	5.76291	5.97795	5.97276	6.00924	6.23882	5.664	6.02988	5.9795	5.9699	6.01236	6.05726	4.91678	5.23832	5.37567	5.52802	5.64993	5.63143	4.83241	5.14324	5.03623	5.22831	5.7017	5.59801	5.1398	5.3386	5.19044	4.90257	5.07569	5.25691	4.62346	4.71058	5.12111	4.9397	4.90585	5.48491	4.87374	4.85137	4.72027	4.656	5.07582	5.43563	4.5243	4.38823	4.82697
TMEM240	1	1535174	1540453	-	-0.850386	-0.705597	-0.651406	-0.696516	-0.710495	-1.28735	-0.811731	-1.35727	-1.14684	-0.944979	-0.89319	-1.11642	-1.17674	-2.26682	-1.33169	-1.66772	-0.616858	-1.52339	-1.89551	-1.5874	-1.19259	-1.68098	-2.44974	-1.51051	-0.68745	-0.237084	-0.65619	0.0473526	-0.915835	-0.895098	-0.211379	-0.455699	-0.44758	-0.224493	-0.643145	-0.814808	-0.325038	-0.208836	-0.640793	0.921292	-1.20649	-0.473261	-0.406441	-0.125647	-0.070275
SSU72	1	1541673	1574869	-	7.49137	7.3394	7.50746	7.92797	7.87822	7.91518	6.76192	6.9272	7.04087	7.61217	7.51667	7.51294	6.28854	6.41734	6.55706	7.10377	6.99417	6.88104	6.03966	6.07082	5.96896	6.62462	6.76781	6.70462	6.13698	6.36626	6.35402	6.37328	6.2678	6.40868	5.8144	5.9812	6.26137	6.21845	6.22498	6.57751	6.05	5.96836	6.12076	6.11728	6.25294	6.46239	6.08656	6.00046	6.34363
FNDC10	1	1598012	1600096	-	4.3138	4.46877	4.53446	4.88175	4.48721	4.83159	3.6229	4.06227	3.89756	4.22939	4.2543	4.28446	3.40823	3.52325	3.74869	3.81771	3.84257	3.63311	3.31395	3.69059	3.73815	3.48894	3.51219	3.75627	3.58557	3.74898	3.53543	3.0771	2.95453	3.02244	3.06546	3.36099	3.34383	3.19697	3.43658	3.10273	2.70738	2.52156	2.96802	3.44485	2.96343	3.27269	2.45863	2.98127	2.79102
MIB2	1	1615415	1630610	+	6.23556	6.09602	5.79319	6.22367	6.2285	6.78857	5.51694	5.65842	5.69506	5.97917	6.1143	6.01801	5.14003	5.32064	5.33602	5.27948	5.45568	5.68769	4.94054	4.9204	4.93669	4.91893	5.46514	4.87031	4.78648	5.16314	5.15817	4.99117	4.7495	4.76153	4.89554	5.01856	5.15576	4.43168	4.56631	4.81293	4.55538	4.59383	4.2661	4.80394	4.61793	4.92192	5.19559	4.88816	4.95653
MMP23B	1	1632095	1635263	+	-2.07278	-2.87552	-4.12534	-2.28148	-4.03242	-1.55039	-3.81173	-2.09424	-3.95419	-4.26691	-3.06312	-3.11642	-3.98409	-4.00379	-3.91665	-3.98965	-4.09079	-4.10835	-2.89551	-1.90932	-1.77755	-3.00291	-1.71278	-4.24748	-3.85738	-1.6156	-1.30827	-1.80064	-2.33087	-2.06502	-1.58989	-3.91513	-2.14802	-2.03185	-3.10258	-2.98473	-2.19951	-3.82027	-2.96272	-2.07871	-2.79146	-4.21023	-3.2138	-2.24112	-2.97717
CDK11B	1	1635227	1659012	-	3.62766	3.39126	3.58891	3.45549	3.62579	3.43147	3.65587	3.6062	3.63077	3.87945	3.50674	3.41497	3.09272	3.1369	3.4409	3.67569	3.50416	3.61275	3.40827	3.5253	3.69005	3.58955	4.01515	3.57695	3.77198	4.00499	4.28098	3.74779	3.43289	3.45854	3.59598	3.65472	3.9288	3.57548	3.51213	3.93413	3.75469	3.90159	3.61471	3.82818	3.7004	3.92477	3.96113	3.54895	3.87458
SLC35E2B	1	1659529	1692728	-	3.97162	3.74653	4.12995	3.98531	4.01743	4.18297	3.73516	3.73019	3.75317	3.71164	3.4207	3.40715	2.89855	3.19261	3.53456	3.66856	3.42754	3.34286	3.24404	3.4394	3.67366	3.54398	3.69322	3.7247	3.95641	4.16051	3.95047	3.77829	3.75659	3.76787	3.68064	3.71423	3.9605	3.94543	3.73031	3.83545	4.09205	4.18971	4.37267	4.26114	4.21417	4.26821	3.94102	3.91538	4.06175
CDK11A	1	1702730	1724324	-	2.53208	2.5168	2.4017	3.04045	3.42701	2.77154	2.18827	2.42932	2.56937	2.94038	2.67835	3.01287	1.94665	2.2143	2.50962	2.89299	2.45353	2.82238	2.17058	2.3386	2.58	3.13664	3.14521	2.76251	2.37144	2.52191	2.98241	2.83162	2.31298	2.51994	2.61174	2.59266	2.93944	2.55311	2.21935	2.71571	2.40536	2.65366	2.51301	2.46045	2.7477	3.2179	2.79743	2.68171	3.0452
SLC35E2	1	1724838	1745992	-	0.249149	0.70944	0.980862	1.04045	1.05504	0.828125	-0.00437594	0.90576	0.746249	0.277414	0.891081	0.584023	0.408226	0.470141	0.783792	0.533912	0.584776	0.798538	0.352421	0.948658	0.544375	0.456521	0.424728	0.428087	1.23009	0.969367	1.20631	0.521284	0.839053	0.742332	0.843069	1.21415	1.37554	1.52274	0.804314	0.969464	1.38546	1.33173	1.35921	1.59372	1.33783	1.1117	1.64418	1.12811	1.69526
NADK	1	1751232	1780457	-	6.50465	6.41565	6.17768	6.62842	6.65233	6.89173	5.97943	6.24709	6.15172	6.41648	6.44666	6.49553	5.53554	5.67373	5.77335	5.82092	5.91296	6.08147	5.5782	5.72911	5.74601	5.40223	5.51989	5.49511	5.08807	5.45908	5.38621	5.19031	5.27399	5.06426	5.17564	5.25979	5.39308	5.15055	5.21709	5.38813	5.30034	5.12615	5.04009	5.17159	5.02872	5.2905	5.49184	5.22376	5.33345
GNB1	1	1785285	1891117	-	6.8441	6.75566	7.05664	7.246	7.32183	6.96689	6.18262	6.39092	6.59559	6.84944	6.45848	6.45249	6.04243	6.27621	6.69253	7.10377	6.48958	6.64152	6.67719	6.58553	6.84541	7.20837	6.97862	7.08132	7.19587	7.33219	7.46511	7.6369	7.19073	7.26197	6.95855	7.27839	7.46853	7.56899	7.41312	7.40382	7.04684	7.40185	7.60713	7.70634	7.31183	7.59507	7.03887	7.34321	7.58603
CALML6	1	1914827	1917296	+	0.149614	0.372405	0.19659	-0.0590857	1.35989	0.985666	-1.00438	0.0212376	-0.146836	0.692451	0.460447	0.407146	-1.66216	-0.392356	-0.457217	-0.404687	-0.238346	0.139575	-1.08815	-0.101969	-0.455625	-1.00291	0.135221	-0.773547	-1.27241	-0.937524	-1.11562	-0.53761	-0.593907	-0.605591	-0.741894	-0.593203	0.495836	0.216079	-0.402137	-0.525301	-0.0840296	-1.0833	-0.962721	-1.07871	-0.332025	-0.473261	0.309766	-0.0187321	0.344762
TMEM52	1	1917590	1919273	-	2.88142	2.69433	2.56582	3.18884	3.11732	3.22572	2.59766	2.97901	2.6004	2.91852	2.97031	3.08326	2.47534	2.80642	2.25328	2.79171	2.80268	2.78646	2.80493	2.35746	2.68188	2.69753	2.83566	2.76251	2.98812	2.53821	2.74236	2.57787	2.23391	2.34437	2.54761	2.42472	2.52441	2.34319	2.76779	2.65912	2.34481	1.57966	1.73772	2.41315	2.20854	2.31682	2.87367	2.86041	2.43223
CFAP74	1	1921951	2003837	-	0.0426984	0.58391	-0.513903	0.718522	0.668017	0.29761	-2.22677	-1.6792	-1.95419	-1.30755	-1.47815	-1.79449	-3.98409	-4.00379	-4.06865	-1.66772	-1.61686	-4.10835	-4.04751	-2.90932	-3.92956	-2.00291	-4.18671	-1.51051	-2.27241	-1.93752	-1.79369	-1.80064	-2.33087	-3.06502	-4.06382	-4.06713	-2.56306	-4.03185	-2.51761	-4.13674	-3.93647	-1.66827	-4.11472	-0.75678	-3.79146	-4.05822	-2.62883	-2.82609	-3.97717
GABRD	1	2019298	2030758	+	3.36463	3.1579	3.07106	3.89511	3.91009	4.05842	1.39772	1.27499	1.56937	2.03484	2.24067	1.79047	1.01591	1.39614	1.33128	1.29575	1.14868	1.84584	1.19196	1.58253	1.58	1.45652	1.63772	1.57695	0.390552	0.232401	-0.115622	1.00671	0.784605	0.182905	-0.104464	-0.107776	0.0999077	0.668591	0.804314	0.822622	-0.784469	0.501658	0.0372792	0.00875516	0.208543	1.15123	0.245635	-0.241124	0.0228343
PRKCZ	1	2050470	2185395	+	5.30226	5.48861	5.39517	5.58683	5.34479	5.83504	5.05863	5.23966	5.04016	5.31136	5.28782	5.22121	4.64162	4.90976	4.99324	4.96455	5.09739	5.18397	4.90862	4.89481	4.99063	4.80766	5.11758	4.99992	4.84998	5.1096	5.12993	5.10384	5.09539	4.88042	4.79208	4.71423	4.98384	4.97097	4.96351	5.14455	4.65432	4.64915	4.63347	5.0685	5.03509	5.33838	5.13493	5.10465	5.0452
FAAP20	1	2184461	2212720	-	2.76852	3.33393	2.89703	2.60929	2.76199	2.74239	2.68012	3.38689	2.86599	2.62656	2.62339	2.35932	2.8614	2.9937	3.24322	2.89299	2.40106	2.63311	3.26437	3.37608	3.47983	2.62645	3.19412	2.73742	3.52633	3.7349	3.90675	3.22616	3.10653	2.92366	3.70289	4.04487	4.20953	3.28103	3.2012	3.51511	4.06102	4.35964	4.17683	3.99811	3.78597	4.0503	4.21247	4.07478	4.15212
SKI	1	2228695	2310119	+	4.14961	4.52962	4.87529	4.69198	4.92177	4.68611	4.18262	4.42932	4.63452	4.78596	4.59866	4.55247	4.41679	4.41031	4.59115	4.86522	4.80268	4.60245	4.90862	4.61815	4.83716	4.90097	5.06069	4.87031	5.09682	5.43534	5.34381	5.11822	4.87858	5.01446	4.85637	5.34461	5.29285	5.07668	5.25937	5.14969	5.20705	5.19592	5.19967	5.13804	4.99645	5.33624	5.50901	5.44538	5.5678
MORN1	1	2321253	2391707	-	2.273	2.73919	3.03789	2.43734	2.1964	2.50272	2.81763	2.76374	2.86599	2.55752	2.24067	2.89481	2.40823	2.86246	2.25328	2.7246	2.67592	2.44624	2.31395	2.2606	2.22245	2.44003	2.93108	2.51924	2.63448	3.03976	3.0543	2.71032	2.96681	2.81762	2.80243	2.49426	2.9288	3.03424	2.83994	3.15482	3.15805	3.38702	3.47191	3.23418	3.8379	3.84867	2.22915	2.12811	2.23229
RER1	1	2391775	2405444	+	6.16084	5.76291	5.86902	6.01926	5.85936	6.06138	5.78259	5.7884	5.75489	5.84944	5.93829	6.02824	5.0603	5.16223	5.3431	5.69685	5.63486	5.70061	4.85938	4.89158	5.02011	5.40436	5.66052	5.57695	5.27705	5.4761	5.46558	5.21058	5.35796	5.44871	5.12984	5.10168	5.38336	5.07406	5.19663	5.7601	5.46108	5.34854	5.30172	5.29198	5.57705	5.8106	4.95863	4.67376	5.21266
PEX10	1	2403964	2413797	-	4.51718	4.12448	4.20159	3.95374	3.68182	4.14449	4.15981	4.48571	4.16475	4.02975	3.98128	4.18736	3.44217	4.38662	4.35948	4.0047	4.01541	3.886	4.01738	4.02141	4.18245	4.06855	4.45715	4.29254	4.19791	4.3104	4.37222	4.0623	4.37418	4.28812	3.75352	4.07922	4.09515	4.08189	4.34451	4.54274	3.99689	4.32042	4.29937	4.07104	4.61793	4.6697	3.61275	3.61686	3.96535
PLCH2	1	2425980	2505530	+	-2.07278	-1.87552	-0.973334	-2.28148	-2.44746	-3.87232	-3.96373	-2.09424	-1.95419	-1.79298	-1.25576	-1.11642	-3.98409	-2.85179	-3.91665	-1.98965	-3.93879	-1.78642	-2.89551	-1.10197	-3.92956	-1.00291	-1.22735	-1.09547	-2.27241	-1.93752	-3.11562	-4.12257	-0.74591	-1.74309	-4.06382	-3.91513	-1.82609	-1.44689	-1.29522	-1.98473	-1.19951	-2.66827	-1.96272	-3.07871	-3.79146	-0.736296	-1.40644	-2.24112	-2.97717
PANK4	1	2508533	2526628	-	4.41372	4.24342	4.09276	4.57235	4.68525	4.89917	4.28103	4.63821	4.46366	4.60619	4.54051	4.72907	4.18081	4.69896	4.58718	4.62506	4.44923	4.84875	4.43988	4.75601	4.8663	4.28249	4.73348	4.46295	4.16499	4.21729	4.20179	4.14421	4.27399	3.97937	4.31218	4.03907	4.51019	4.11281	4.28974	4.30989	4.24895	4.33736	4.14057	4.55065	4.44695	4.65258	5.35226	5.10169	4.96828
HES5	1	2528745	2530245	-	-3.80974	-4.02752	-4.12534	-4.01844	-4.18443	-4.02432	-3.96373	-3.6792	-4.10619	-4.26691	-4.21512	-4.26842	-3.98409	-2.85179	-4.06865	-0.98965	-1.93879	-1.52339	-2.89551	-2.90932	-1.77755	-4.00291	-2.0347	-4.24748	-4.00938	-3.93752	-4.26762	-4.12257	-4.06784	-3.06502	-3.91182	-2.91513	-4.30002	-4.18385	-4.10258	-3.98473	-3.78447	-3.82027	-4.11472	-4.23071	-3.79146	-3.05822	-4.3658	-3.97809	-2.97717
TNFRSF14	1	2555639	2565382	+	-3.80974	-2.29056	-2.97333	-1.86644	-2.44746	-4.02432	-2.81173	-2.09424	-1.63226	-4.1149	-1.25576	-3.11642	-2.98409	-4.00379	-3.91665	-4.14165	-2.93879	-4.26036	-3.89551	-3.90932	-2.77755	-4.00291	-3.0347	-4.09547	-3.85738	-4.08953	-4.26762	-4.12257	-2.91583	-4.21703	-0.741894	-2.33017	-1.34066	-4.18385	-2.51761	-3.98473	-1.78447	-2.08331	-4.11472	-2.49375	-2.79146	-2.47326	-4.2138	-1.50416	-1.3922
FAM213B	1	2586491	2591469	+	2.7173	2.66364	2.69909	2.99154	2.73576	2.89587	3.42667	3.86769	3.91617	3.38494	3.47604	3.30985	3.72327	3.79926	4.12775	3.92324	4.03849	4.25797	3.93738	3.91086	4.14131	4.27786	4.55026	4.37213	4.46455	4.74196	4.88156	4.32037	4.59987	4.5716	4.32659	4.38408	4.80326	4.60478	4.53042	4.78676	4.56868	4.27425	4.4036	3.98199	4.44695	4.4053	4.38239	4.15691	4.72327
MMEL1	1	2590639	2632990	-	-1.33581	-0.0681672	-1.16598	-3.86644	-4.03242	-4.02432	0.358194	1.12815	0.293737	-4.1149	-4.21512	-4.26842	0.716348	1.64007	1.86471	-4.14165	-4.09079	-4.10835	1.80493	1.84556	2.10509	-4.15491	-4.0347	-2.09547	0.31255	0.706332	-0.0281591	-1.53761	-1.91583	-2.48006	-0.211379	-0.107776	-0.14802	-4.03185	-4.10258	-1.39977	-0.784469	-1.34634	-0.377758	-1.07871	-3.79146	-2.05822	0.786204	0.495841	-0.276726
TTC34	1	2635976	2801717	-	-3.65774	0.124478	-0.16598	0.133559	-1.71049	-0.0649602	0.995624	0.0212376	0.438126	0.639984	0.258813	0.52744	1.44217	1.57448	0.727208	0.258278	0.646177	0.47661	0.689456	0.734533	0.681879	0.319017	0.665736	0.0744504	-1.05002	-1.6156	-1.53066	-0.215682	-0.215395	-0.895098	-0.741894	0.477187	0.173908	-0.331409	-0.295222	-0.814808	-0.325038	0.419195	0.359207	0.16922	-0.0910169	-1.05822	-0.754365	-1.24112	1.02283
ACTRT2	1	3021483	3022903	+	-3.80974	-4.02752	-4.12534	-4.01844	-4.18443	-4.02432	-3.96373	-3.83121	-4.10619	-4.26691	-4.21512	-4.26842	-4.13609	-4.00379	-4.06865	-4.14165	-4.09079	-4.26036	-4.04751	-4.06133	-3.92956	-4.15491	-4.18671	-4.24748	-4.00938	-4.08953	-4.26762	-4.27457	-4.06784	-4.21703	-4.06382	-4.06713	-4.30002	-4.18385	-4.25458	-4.13674	-3.93647	-3.82027	-4.11472	-4.23071	-3.79146	-4.21023	-4.3658	-3.97809	-4.12917
PRDM16	1	3069168	3438621	+	-2.65774	-3.87552	-0.973334	-1.54451	-1.03242	-1.55039	-3.81173	-2.6792	-1.95419	-1.79298	-3.06312	-2.11642	-2.39913	-1.26683	-1.33169	-2.98965	-1.93879	-4.10835	-1.89551	-1.32436	0.029802	-2.00291	-0.712775	-1.28812	-0.272413	-0.478092	0.34381	-0.215682	-0.74591	-0.895098	-0.452387	-0.593203	-2.14802	-1.70992	-1.78065	-1.17738	-1.78447	-1.34634	-1.37776	-0.378268	-0.469529	-0.250869	-0.891868	-1.24112	-1.65524
ARHGEF16	1	3454426	3481113	+	5.89493	5.58596	5.51651	6.01161	5.88942	6.50923	5.30201	5.58758	5.54964	5.94579	6.03096	6.22343	4.8614	4.89305	5.13863	5.43031	5.61196	5.64152	4.63197	4.7017	4.75772	5.18444	5.49277	5.41232	4.62644	4.70633	4.91228	4.76007	4.85895	4.87749	4.51025	4.42917	4.76487	4.60478	4.47107	5.19019	4.65847	4.47128	4.41666	4.71246	4.88802	5.20152	4.16558	3.75888	4.2943
MEGF6	1	3489920	3611495	-	2.0427	2.40988	2.41898	2.17795	2.35989	2.25697	2.31755	2.62458	2.76005	2.54331	2.66481	2.29297	3.22536	3.71807	3.48423	2.85584	2.8161	2.72454	3.7627	3.24042	3.58	3.36341	3.81705	3.01305	4.29744	4.06248	4.69173	4.27403	4.38337	3.70316	4.43248	4.68106	4.86879	4.15798	4.30256	4.33268	4.36019	4.39243	4.10337	4.49494	4.53497	4.67309	4.44084	4.09873	4.65219
TPRG1L	1	3625002	3630127	+	3.273	3.00712	3.16622	4.01008	4.26678	3.63548	2.04625	1.84436	2.36774	3.22495	2.39632	2.51294	1.65976	1.9811	2.21263	2.83053	1.64618	2.521	2.23378	2.15677	2.50785	2.80444	2.13522	2.67271	3.07336	2.99321	3.22423	3.52848	3.08417	2.80534	2.92107	3.1829	3.0418	3.1776	3.23727	3.28205	2.77012	2.93165	3.25645	3.56515	3.25294	3.2179	2.27806	2.49584	3.06723
TP73	1	3652520	3736201	+	-0.487816	0.58391	0.19659	1.52588	1.82556	1.82812	-0.489803	0.780229	-0.0473003	0.470059	0.10681	0.343015	0.716348	0.848652	1.08335	0.0978132	0.584776	-0.52339	0.804933	1.4126	0.977334	0.751977	1.09458	0.71188	0.390552	0.817364	0.971841	0.784318	0.728021	0.0224403	0.843069	0.839757	0.939443	0.922348	0.984886	0.538829	1.16973	0.855295	0.737719	2.46045	1.79351	1.15123	2.30977	2.15119	2.15212
WRAP73	1	3630767	3652761	-	3.94217	3.95103	3.84045	4.85807	4.66454	4.94467	3.58915	4.08898	3.8787	4.16122	4.10681	4.15971	3.79727	4.13121	4.25828	3.89909	3.8294	4.09622	4.20778	4.42607	4.49857	3.96287	4.10485	3.85289	4.70868	4.5178	4.63592	4.23057	4.15563	4.08472	4.37358	4.53608	4.67216	3.92815	4.07733	4.15482	4.01643	4.27425	4.0707	4.21591	4.08506	4.32548	4.68405	4.55762	4.79102
CCDC27	1	3746460	3771645	+	-3.80974	-4.02752	-4.12534	-4.01844	-4.18443	-4.02432	-3.96373	-3.83121	-3.95419	-4.26691	-4.21512	-4.26842	-4.13609	-4.00379	-2.91665	-3.98965	-4.09079	-4.10835	-4.04751	-4.06133	-3.92956	-4.15491	-4.18671	-4.24748	-4.00938	-4.08953	-4.26762	-4.12257	-3.91583	-4.21703	-4.06382	-3.91513	-4.14802	-4.18385	-4.25458	-2.98473	-2.78447	-1.66827	-2.96272	-4.07871	-3.79146	-3.05822	-2.62883	-2.82609	-4.12917
SMIM1	1	3772788	3775982	+	-0.0727788	-1.87552	-1.97333	-1.05909	-1.44746	-0.550387	-0.811731	-0.357274	-0.954191	-1.52994	-4.06311	-1.11642	-0.984092	-1.04443	-0.59472	-0.98965	-1.13143	-0.648921	-1.08815	-0.587395	-1.77755	-1.68098	-0.449741	-0.28812	-0.68745	-0.237084	-0.415182	-0.952647	0.669128	-1.48006	0.336109	0.0848692	-0.563057	-0.124958	-0.0151141	-0.0778419	0.537459	-0.0833047	-0.962721	0.0912173	-0.621532	0.263704	0.786204	-0.125647	0.66669
LRRC47	1	3778558	3796504	-	7.29354	6.90091	6.87763	7.03744	6.92323	7.19108	6.93814	7.20191	7.14975	7.02465	7.02964	7.1124	6.71981	6.85212	7.10294	6.97252	6.9385	6.84512	6.90215	6.96949	7.06637	6.83235	7.07578	6.97397	6.63948	6.6399	6.72043	6.44253	6.35446	6.4198	6.33492	6.28822	6.50034	6.40174	6.25827	6.58132	6.30034	6.47384	6.38711	6.4883	6.51574	6.71409	6.51497	6.33378	6.4301
CEP104	1	3812081	3857214	-	4.59965	4.43736	4.66691	4.98843	5.03904	4.89587	4.15405	4.37065	4.50114	4.67626	4.29444	4.2759	3.99319	4.09658	4.30252	4.38539	4.36042	4.50636	4.32366	4.00954	4.20544	4.61547	4.47705	4.45142	4.45096	4.61322	4.54259	4.46988	4.31298	4.60031	4.01299	4.06786	4.40657	4.3301	4.4288	4.53883	4.19852	3.93165	4.10337	4.3725	4.07891	4.2318	4.10813	4.00046	4.28022
DFFB	1	3857267	3885429	+	3.45078	2.91889	3.02667	3.39095	3.25298	3.67458	2.87477	3.30948	3.16475	2.86238	3.1657	2.99211	2.49164	2.86246	3.03755	3.10838	3.1905	3.32627	3.13792	2.96104	3.19973	3.01946	3.18446	3.15245	3.16499	3.05116	3.15116	2.80816	3.10653	3.1248	3.00704	2.79911	2.79449	2.69607	2.79224	3.13421	2.59057	2.26247	2.41232	2.33068	2.418	2.6697	2.63169	2.60018	2.86832
C1orf174	1	3889125	3900293	-	4.76852	4.34365	4.335	4.93446	4.68525	5.0042	4.27042	4.56872	4.67152	4.87662	4.65798	4.85225	3.9989	4.12549	4.30252	4.74167	4.50416	4.78949	3.98714	4.05068	4.08043	4.38511	4.36618	4.63924	4.22477	4.29129	4.21977	4.24812	3.91071	4.26141	3.8826	3.96751	4.0418	3.92235	3.94727	4.16501	3.90203	3.99707	3.87017	4.14046	4.11543	4.1897	4.55108	4.29803	4.4449
AJAP1	1	4654732	4792534	+	-0.0727788	-0.553594	-0.973334	1.30348	1.35989	1.12769	-0.489803	-0.0942397	0.505241	1.58554	1.46045	1.13151	1.18583	1.60764	1.72721	2.27714	2.45353	2.54986	2.27442	1.94866	2.37219	2.76527	3.60915	3.11398	3.38103	3.54629	3.72987	3.71032	3.51879	3.70976	3.35497	3.5443	3.53848	2.37754	3.33205	3.56216	2.55538	2.758	2.62224	2.11112	2.86675	3.17059	4.61909	3.9288	4.34025
KCNAB2	1	5991466	6101193	+	1.09715	1.2944	1.67052	0.381487	0.427009	0.215148	0.995624	1.56873	1.04581	-0.114904	0.460447	0.131511	1.50776	2.0551	2.19188	-0.404687	-0.131431	-2.52339	2.40827	1.70539	2.24481	1.35464	0.424728	0.762506	2.39055	2.12857	2.65256	1.92182	1.60773	0.742332	2.78862	2.63946	2.77084	1.42758	1.89742	1.14455	2.19281	2.30901	2.39483	2.29633	1.37847	1.43363	3.17852	3.17391	3.05626
NPHP4	1	5862811	5992473	-	3.11044	3.86594	3.72711	3.67272	3.72246	3.92858	3.45506	3.38689	3.60805	3.8451	3.45258	3.63178	3.17578	3.52325	3.56717	3.56494	3.50416	3.68606	3.31395	3.66053	3.69818	3.79799	3.87219	3.59801	3.14262	3.77672	3.71727	3.72918	3.1822	3.34437	3.0307	3.29432	3.58669	3.39442	3.24615	3.73637	2.55538	3.23862	3.29467	3.74147	3.45647	3.87841	3.08082	2.9421	3.28022
CHD5	1	6101793	6180123	-	-0.487816	-0.705597	-0.16598	0.718522	0.774932	0.375612	-0.00437594	0.227688	-0.369228	1.24265	1.22229	1.30985	0.53947	1.39614	1.25328	1.56494	1.67592	1.67301	1.74835	1.44823	1.83716	2.30087	2.89603	2.01305	2.87055	3.72781	3.78525	3.40881	2.94215	3.31868	2.58003	3.14015	3.09038	2.73634	3.08725	2.96946	2.16973	1.82359	1.7652	0.621732	1.11543	2.0503	1.87367	1.63334	1.63754
RNF207	1	6205475	6221299	+	4.10381	3.90584	3.81457	4.13356	4.31187	4.11637	3.60612	3.53997	3.56151	3.94579	4.00297	3.99211	2.93477	3.2775	3.17082	3.03272	3.53695	3.58513	2.49681	2.72003	2.83716	2.82998	3.18446	2.82339	1.94998	2.55433	2.24193	2.43202	2.38795	2.22038	1.13258	1.25479	1.55242	1.74951	1.59786	1.77015	-0.199507	0.975589	0.496711	1.27884	1.0159	1.1117	1.66885	1.0808	0.830189
RPL22	1	6181269	6209389	-	7.06592	6.50277	6.59747	6.73904	6.78216	6.78857	6.65893	6.71204	6.73143	6.78898	6.85575	6.89551	6.30131	6.48806	6.52733	6.73401	6.69693	6.64403	6.46863	6.54806	6.62759	6.52359	6.60464	6.65774	6.71532	6.58604	6.62921	6.60109	6.56899	6.54231	6.73564	6.52885	6.52441	6.44692	6.43949	6.59835	6.42985	6.45456	6.46669	6.35592	6.34682	6.41142	6.82375	6.49246	6.50967
ICMT	1	6221193	6235972	-	7.69651	7.34486	7.3979	7.35877	7.1964	7.52322	7.36444	7.50443	7.43167	7.28864	7.44715	7.40518	6.90845	6.93285	7.09248	7.05952	7.09876	7.16952	6.85269	7.03466	6.99888	6.77517	6.86767	7.01892	7.00449	6.98655	6.87235	6.79629	7.02815	6.99229	6.98603	6.8744	6.93147	6.98357	6.9425	7.15354	7.12692	6.9446	7.16011	6.77148	7.23852	7.18495	6.58062	6.31474	6.97485
HES3	1	6244192	6245578	+	-3.80974	-1.55359	-1.97333	-0.866441	-2.03242	-0.70239	-1.4898	0.0212376	-0.494759	-2.1149	-0.741187	-1.79449	0.600871	1.39614	1.63794	0.402668	-1.61686	1.02093	2.31395	2.02141	2.54438	0.167014	0.488858	0.762506	-1.85738	-1.13017	-1.79369	0.684783	0.89152	-1.06502	-0.911819	-0.214691	0.0219051	1.77551	1.48239	0.263195	-0.199507	0.916695	0.207204	1.94366	0.908983	1.55649	-0.126333	0.633345	-0.070275
GPR153	1	6247346	6260975	-	5.13342	5.17705	5.00966	5.48229	5.24835	5.71265	3.56331	3.8365	3.19556	4.06997	3.99758	4.15037	3.04933	3.54053	3.26326	2.54951	2.74771	2.50636	3.41738	3.17814	3.19973	2.597	2.70676	2.07445	1.69721	1.70633	1.52823	1.98595	2.08417	0.934977	2.19671	1.91776	1.70996	2.308	2.27246	2.2632	1.21553	1.33173	0.844634	2.49115	1.79351	1.94178	2.52767	1.38337	2.36268
ACOT7	1	6264269	6394391	-	4.21262	4.3388	4.71317	4.68815	4.32513	4.63151	5.32782	5.51309	5.53164	4.89912	4.69844	4.82903	5.10602	5.37703	5.69806	5.10838	4.94386	5.05907	5.62413	5.59052	5.84267	5.20166	5.44911	5.20602	5.97551	6.1326	6.26267	5.40295	5.22882	5.41476	5.77468	5.78184	5.89637	5.09486	5.45393	5.35066	5.51931	5.82958	5.78043	5.03503	5.00296	5.17779	5.60957	5.4868	5.82212
HES2	1	6412418	6424670	-	3.85005	3.90584	3.71317	4.27311	4.1574	4.24143	2.87477	3.3208	2.86599	3.70527	3.69844	3.54892	2.74383	3.35767	3.4232	3.1499	3.28038	3.35108	3.39911	3.43053	3.62333	3.21626	3.4329	3.42023	2.88409	2.52191	3.00332	2.85471	2.57602	2.41071	2.15427	1.89222	2.20953	1.09743	2.08725	1.44153	-0.462541	0.139088	-1.15537	-0.0787077	-1.79146	-0.888299	1.37117	0.874353	0.723274
ESPN	1	6424788	6461370	+	2.14961	2.5168	2.62658	2.52588	2.42701	2.50272	2.04625	2.58758	2.63077	2.11391	1.76977	1.79047	2.78409	3.38662	3.47567	1.98763	1.9681	2.41521	3.47953	3.62984	4.29391	3.04148	2.84794	2.79934	3.3025	3.0959	3.63927	3.12535	3.10653	2.74233	2.8826	3.20381	3.43694	3.24428	3.63213	2.56986	3.02289	2.97559	3.02596	4.25221	3.19723	3.35963	3.59999	2.81777	2.68105
TNFRSF25	1	6461151	6466195	-	3.69099	3.81098	3.54237	4.60929	4.84102	5.12204	3.34814	3.48067	3.65314	4.03484	4.37568	4.32653	2.73015	3.24624	3.37797	3.60281	3.56106	4.06157	3.19196	3.47438	3.48923	3.61914	3.59465	3.45911	2.56889	2.95729	2.82689	2.80816	2.74238	2.95735	2.65804	2.77137	2.81776	2.74951	2.66561	2.79663	2.73909	2.37613	2.08167	2.79166	2.37847	3.12169	3.48664	2.96833	2.91765
PLEKHG5	1	6466092	6520061	-	4.87364	4.88603	4.7271	5.64135	5.80678	6.19243	4.55459	4.87154	4.82717	5.03738	5.39427	5.2866	4.48351	5.19261	5.28548	5.10838	5.18534	5.37949	5.15162	5.38759	5.59095	5.30087	5.50446	5.1042	4.43264	4.12857	4.54971	4.58133	4.56395	4.15415	4.39652	4.15633	4.64314	4.39022	4.66891	4.38596	4.4152	4.20825	4.39043	4.63897	4.43736	4.50402	5.36929	4.84634	4.78771
NOL9	1	6521347	6554535	-	6.4599	6.24989	6.36094	6.58991	6.53553	6.48963	6.3494	6.37337	6.41213	6.5959	6.65456	6.55247	5.71635	5.92135	6.15213	6.59343	6.55106	6.44719	5.75913	5.89158	5.94696	6.36669	6.40409	6.55468	6.14965	6.31986	6.24413	6.31518	6.31298	6.50578	5.73744	5.86787	6.06751	6.19456	6.17819	6.529	6.25308	6.19127	6.17042	5.97657	6.4835	6.44659	5.44263	5.09575	5.90853
TAS1R1	1	6555181	6579757	+	-3.80974	-2.29056	-3.97333	-2.86644	-2.03242	-1.87231	-3.81173	-3.6792	-1.95419	-1.79298	-1.74119	-2.53145	-2.98409	-0.681863	-1.91665	-3.98965	-2.35382	-3.10835	-0.895506	-4.06133	-1.77755	-3.00291	-3.0347	-2.09547	-4.00938	-4.08953	-4.26762	-1.80064	-4.06784	-4.06502	-4.06382	-4.06713	-3.14802	-4.18385	-4.10258	-4.13674	-3.78447	-3.82027	-4.11472	-3.07871	-3.94346	-4.21023	-4.3658	-3.97809	-2.3922
ZBTB48	1	6580001	6589280	+	3.73458	3.4191	3.43606	3.48229	3.50674	4.03458	3.50115	3.66953	3.63827	3.47755	3.64424	3.72279	2.98169	3.43361	3.5752	3.48608	3.55307	3.93604	3.26437	3.51694	3.39237	3.52847	3.9253	3.71188	3.15385	3.37536	3.46181	3.0373	3.27399	3.63542	3.317	3.4068	3.66576	3.22554	3.27246	3.81617	3.56426	3.54119	3.23695	3.63554	3.7784	4.05552	3.41556	2.90183	3.49857
PHF13	1	6613685	6624033	+	4.2789	4.1579	3.64138	3.76292	3.86844	4.02855	3.94316	3.82064	3.92845	3.8851	4.40041	4.01801	3.97591	3.67177	4.00221	3.99334	4.52474	4.2492	3.93104	4.13507	4.11726	4.07924	4.481	4.30967	4.03744	4.37082	3.86737	3.94889	4.47218	4.21575	4.35028	4.1829	3.90183	4.16782	4.45967	4.67348	4.55983	4.11309	3.90147	4.16447	4.47064	4.44957	4.64107	4.09873	4.09965
KLHL21	1	6590724	6614607	-	5.7852	5.61232	5.58891	5.7091	5.87146	6.25051	5.31755	5.53025	5.56348	5.86524	5.96617	6.02569	4.82648	5.14257	5.25578	5.65961	5.70687	5.84584	4.79798	5.18871	5.29391	5.56694	5.89159	5.70219	5.59384	5.78186	5.77768	5.62897	5.68222	5.99162	5.27801	5.33753	5.57137	5.29907	5.43464	5.95338	5.72134	5.44548	5.17427	4.74466	5.27463	5.54726	5.37866	5.09873	5.26124
THAP3	1	6624866	6635586	+	3.21262	3.00712	2.68488	3.00392	2.66802	3.36609	2.77323	2.87539	3.23563	3.06501	3.03492	3.09304	2.64526	3.04303	2.97817	3.26774	3.16974	3.46908	3.15978	3.20962	3.06794	3.11603	3.16497	3.15245	3.10841	3.20203	3.03412	2.92182	2.81209	3.06426	3.09941	2.72873	2.9288	2.96815	3.02671	3.24409	3.12242	3.04598	2.9321	3.38072	3.43736	3.48094	3.95613	3.76637	3.45746
DNAJC11	1	6634168	6701924	-	7.29791	6.95261	7.12601	7.30724	7.20479	7.42975	6.61558	6.81165	6.86039	6.9026	6.90411	7.04912	6.10734	6.35034	6.58618	6.54271	6.5926	6.50083	6.1324	6.41823	6.50438	6.42859	6.75971	6.69406	6.06595	6.42223	6.30434	6.26544	6.21345	6.42181	5.83972	5.90025	6.2443	6.23259	6.19434	6.57846	6.26265	6.34296	6.32384	6.30392	6.51802	6.78883	5.86569	5.5446	5.94913
CAMTA1	1	6785324	7769706	+	4.09045	3.60829	3.58891	3.72602	3.66106	3.65125	3.40744	3.91325	3.60805	3.66646	3.61637	3.38343	3.82969	3.87613	3.7976	3.74506	3.79592	3.93057	3.93104	4.11858	4.04263	3.9396	3.8045	3.85289	3.99437	4.22738	4.0188	4.082	4.15025	3.97937	4.3218	4.36099	4.02691	4.308	4.21935	4.18519	4.27081	4.2326	3.91992	4.70593	4.31183	4.3081	4.65039	4.41232	4.09965
VAMP3	1	7771269	7781432	+	5.17198	4.94466	4.91541	5.23685	5.06033	4.94467	5.05246	5.32361	5.18792	5.09698	5.1729	4.89481	5.14003	5.23036	5.4409	5.24157	5.1165	5.10353	5.37362	5.5043	5.45127	5.27088	5.13522	5.31179	5.35208	5.1096	5.0518	5.04735	5.23137	5.14443	5.11332	5.18027	4.88815	4.92815	5.27029	4.82905	4.80799	4.83953	4.76179	4.98199	4.87743	4.64568	4.54443	4.5446	4.99438
PER3	1	7784320	7845177	+	3.69981	3.37241	3.46129	3.49111	3.40221	3.22572	3.41709	3.58758	3.58497	3.31972	3.03492	3.15971	3.89855	3.77757	3.97209	3.65421	3.29003	3.75583	4.2844	3.98549	3.93669	4.04148	3.71349	3.84704	4.40472	4.15523	4.1605	4.1206	4.00303	4.11985	4.33611	4.38865	4.33176	4.21608	4.13583	4.1133	4.54196	4.56055	4.2072	4.06084	3.82325	4.00247	3.49356	3.5833	3.83019
UTS2	1	7843083	7853512	-	-3.80974	-4.02752	-4.12534	-4.01844	-4.18443	-4.02432	-3.96373	-3.83121	-4.10619	-4.26691	-4.21512	-4.26842	-4.13609	-4.00379	-3.91665	-4.14165	-4.09079	-4.26036	-4.04751	-4.06133	-2.19259	-4.15491	-4.18671	-4.24748	-4.00938	-3.93752	-4.26762	-4.27457	-4.06784	-4.21703	-4.06382	-4.06713	-4.30002	-4.18385	-4.25458	-4.13674	-3.93647	-3.82027	-4.11472	-4.23071	-3.94346	-4.21023	-4.2138	-3.82609	-4.12917
TNFRSF9	1	7915894	7943165	-	-3.80974	-4.02752	-4.12534	-4.01844	-4.18443	-4.02432	-3.96373	-3.83121	-3.95419	-4.26691	-4.21512	-4.26842	-4.13609	-4.00379	-4.06865	-4.14165	-4.09079	-4.26036	-4.04751	-4.06133	-3.92956	-4.15491	-4.18671	-3.09547	-4.00938	-4.08953	-4.26762	-4.27457	-4.06784	-4.21703	-4.06382	-4.06713	-4.30002	-4.18385	-4.25458	-4.13674	-3.93647	-3.82027	-4.11472	-4.23071	-3.94346	-4.21023	-4.3658	-3.82609	-4.12917
PARK7	1	7954291	7985505	+	6.89012	6.23952	6.40496	6.6214	6.39594	6.69183	6.60084	6.89065	6.78812	6.77688	6.70093	6.88006	6.21435	6.44627	6.5822	6.86132	6.69239	6.74574	6.49681	6.64046	6.74405	6.73518	6.95611	6.91435	6.72853	6.79464	6.74702	6.79778	6.61262	6.75675	6.65423	6.50378	6.78788	6.73716	6.67386	7.02159	6.65016	6.86701	6.74118	6.83343	6.80007	7.12541	6.80579	6.55437	6.64214
ERRFI1	1	8004404	8026308	-	5.00759	4.75747	5.02667	4.2473	4.24835	4.38035	6.29679	6.36519	6.46682	6.3435	6.10931	6.40125	5.99747	6.08485	6.27318	6.52802	6.40662	6.6771	6.29802	6.3516	6.32179	6.59886	6.60825	6.52658	7.08514	7.10824	7.05806	6.82214	6.44282	6.89715	6.90036	7.02151	6.80254	5.91506	6.2012	6.37282	6.93492	6.88728	6.61565	5.6321	5.76121	6.11045	6.84081	6.78032	6.99725
SLC45A1	1	8317826	8344167	+	-3.80974	-2.87552	-3.97333	-4.01844	-4.18443	-4.02432	-3.81173	-3.83121	-3.95419	-3.1149	-4.21512	-3.11642	-1.98409	-2.85179	-2.91665	-1.98965	-4.09079	-3.10835	-2.89551	-1.5874	-0.777553	-1.41795	-1.0347	-4.09547	-0.68745	-0.352561	-0.115622	-0.53761	0.0841653	-1.06502	-0.589891	0.94285	0.0219051	-0.124958	-0.102577	-0.39977	0.537459	0.139088	-0.503289	0.380724	-0.469529	-0.473261	1.17852	0.758876	1.1103
RERE	1	8352397	8817643	-	4.68211	5.12729	5.47994	4.95693	5.32072	4.91559	5.42428	5.3487	5.63265	5.55221	5.25656	5.30144	5.61953	5.64006	5.78898	5.64516	5.61004	5.45198	5.91667	5.58853	5.90017	5.85507	5.71349	5.73107	5.76468	5.98729	6.09505	6.03856	5.87696	5.80534	5.70473	6.05641	5.99536	5.92815	6.06233	5.90096	5.81916	6.05283	6.17299	6.24547	5.79163	6.09533	6.13493	6.29674	6.25045
ENO1	1	8861002	8879249	-	10.1006	9.68242	9.73994	10.0693	9.90477	10.3773	10.8423	11.3693	11.3578	10.9809	11.0896	11.2814	11.0294	11.5687	11.8327	11.4145	11.385	11.3938	11.6337	11.9738	12.1108	11.667	11.8057	11.7847	11.7495	11.9238	11.8496	11.4743	11.2271	11.4424	11.2697	11.0557	11.4406	10.9823	10.8175	11.0057	10.4345	10.9633	10.8439	11.3176	10.9871	11.1328	11.0611	11.0241	10.9994
CA6	1	8945867	8975092	+	-3.80974	-4.02752	-4.12534	-3.86644	-4.18443	-4.02432	-3.81173	-3.83121	-3.95419	-2.52994	-4.21512	-4.11642	-4.13609	-4.00379	-2.91665	-1.98965	-3.93879	-4.10835	-4.04751	-4.06133	-2.77755	-1.41795	-4.0347	-1.28812	-2.85738	-4.08953	-4.26762	-4.27457	-4.06784	-4.06502	-4.06382	-4.06713	-4.30002	-4.18385	-4.25458	-2.98473	-3.93647	-3.82027	-4.11472	-4.23071	-3.94346	-4.21023	-4.3658	-3.97809	-4.12917
SLC2A7	1	9003300	9026345	-	-3.80974	-4.02752	-4.12534	-4.01844	-4.18443	-4.02432	-3.96373	-3.6792	-3.95419	-4.26691	-4.21512	-4.26842	-4.13609	-1.26683	-3.91665	-3.98965	-4.09079	-4.26036	-2.31054	-2.32436	-3.77755	-4.00291	-4.18671	-4.09547	-3.85738	-2.93752	-2.53066	-4.27457	-3.91583	-4.21703	-3.91182	-4.06713	-1.82609	-4.03185	-3.10258	-3.98473	-3.93647	-3.82027	-4.11472	-4.23071	-3.94346	-4.21023	-4.3658	-3.97809	-4.12917
SLC2A5	1	9035107	9088478	-	2.24915	1.67907	1.64138	1.30348	0.921774	1.12769	1.54582	2.02124	1.56937	1.05502	1.52185	1.83778	1.0603	1.92957	1.17081	0.402668	0.309142	-0.407913	0.804933	0.948658	0.470375	0.951285	0.609153	-0.188584	-1.05002	-1.13017	-1.30827	-2.12257	-3.91583	-1.48006	-1.58989	-1.91513	-0.44758	-4.03185	-2.51761	-1.98473	-2.19951	-0.498342	-0.377758	-1.75678	-2.20649	-2.47326	-0.213796	-0.656162	0.0228343
GPR157	1	9100305	9129170	-	2.12362	1.76833	1.4861	2.13356	2.30743	2.03458	1.47367	1.64273	1.47207	1.37695	1.36315	1.40715	1.60087	2.23568	1.89071	1.68278	1.9681	2.13957	2.03523	2.35746	2.45127	2.28249	1.84794	2.07445	2.16499	2.19176	2.25942	2.14421	2.62332	2.20176	2.06546	2.27469	1.85198	1.77551	2.42098	1.84816	1.97042	1.46102	1.52913	2.47588	1.96343	1.40121	3.41556	2.69747	2.6078
H6PD	1	9234775	9271337	+	3.02876	2.76833	2.74091	3.09934	2.49114	2.43147	3.4362	4.01429	3.5927	3.04497	2.86762	3.46101	3.68124	4.36738	4.27811	2.85584	3.03849	2.30104	4.2844	4.40809	4.5623	3.33694	3.36618	3.33079	4.29744	3.96937	4.31901	4.00671	4.19269	3.6074	4.40559	4.65852	4.48134	3.92815	3.86321	3.5927	3.55538	3.84743	3.88277	5.07104	4.36841	4.06072	4.61909	4.63744	4.0943
SPSB1	1	9292880	9369532	+	2.17515	2.48203	2.4861	2.70342	3.0761	3.53708	2.25436	2.45008	2.67517	2.22495	2.29444	2.1124	2.14519	2.35767	2.66831	2.2198	2.23114	2.68606	2.03523	2.4126	2.69818	2.85507	2.51989	2.47438	3.17605	3.27193	3.18816	2.41659	2.31298	2.63542	2.80243	2.95523	2.85198	2.25355	2.2012	2.30067	2.09817	2.11309	2.05965	2.18808	2.0159	1.79976	2.4727	2.53146	2.65219
SLC25A33	1	9539482	9585179	+	4.55658	4.17433	4.07106	4.45999	4.28499	4.27234	4.05246	4.32642	4.11727	3.99362	4.15605	3.71647	3.94072	3.88292	4.17082	3.73145	4.07244	3.79251	3.8392	3.92357	3.89487	4.05237	3.87219	3.97061	4.01914	4.16576	3.89561	3.61889	3.82563	3.79296	3.48906	3.68478	3.48134	3.51505	3.67221	3.84816	3.45394	3.56055	3.2072	3.3889	3.77079	3.6142	3.51412	3.27195	3.51469
TMEM201	1	9588922	9614873	+	3.80986	4.06112	4.1247	4.08776	4.2437	4.30759	3.81763	3.95742	4.27943	4.28598	4.19427	4.22788	3.57815	3.89641	4.0549	4.32776	4.18016	4.39149	3.99324	4.01549	3.91593	4.16701	4.49277	4.30113	3.94998	4.39787	4.41186	4.01185	4.20311	4.35704	3.78167	4.00373	4.16032	4.15798	4.29403	4.43312	4.04842	3.96836	4.08167	3.77304	4.29601	4.51921	3.85767	3.54895	4.17765
PIK3CD	1	9651732	9729114	+	2.91211	2.66364	2.94553	3.21037	3.18675	3.38507	3.32782	3.84436	3.83371	3.52895	3.77609	3.6115	3.81681	4.30808	4.29767	4.34127	4.27067	4.21358	4.71182	4.68687	4.85907	4.77517	4.9932	4.91015	5.23538	5.27679	5.28526	5.33686	5.23391	5.1662	4.91155	5.05641	4.96832	4.79152	5.04463	4.89178	4.34481	4.36516	4.28045	4.61478	4.45172	4.42156	5.00537	4.83212	4.88082
CLSTN1	1	9729026	9824526	-	5.76222	5.91564	6.18401	6.43391	6.48525	6.44736	6.03062	6.14417	6.22572	6.39091	6.42573	6.16783	5.6901	5.99527	6.24448	6.46362	6.18534	6.28074	6.23892	6.1033	6.42089	6.51279	6.55588	6.31286	6.40941	6.89537	6.76931	6.82141	6.54769	6.53582	6.25309	6.37949	6.61602	6.55687	6.53133	6.50712	6.06415	6.27425	6.44348	6.62606	6.22952	6.41953	6.42101	6.38945	6.34814
CTNNBIP1	1	9848276	9910336	-	3.69981	3.39126	3.26507	3.2525	2.74894	3.24663	3.56331	3.76374	3.62324	3.31136	3.05583	3.37544	3.5628	4.03085	3.94754	3.46156	3.56106	2.95774	4.17596	4.00357	4.2168	3.61914	3.95398	3.73742	4.18154	3.99911	4.20179	4.4049	4.69888	4.1493	4.65804	4.56465	4.39114	4.47595	4.59091	4.67705	4.34481	4.34296	4.45091	5.04023	5.02872	4.83962	5.12605	4.69747	4.70231
LZIC	1	9922113	9943407	-	4.75165	4.33393	4.20657	4.39095	4.27136	4.17753	4.46904	4.50567	4.18536	4.14248	3.95925	3.99211	4.0766	4.12549	4.16017	4.10311	4.08358	4.04647	4.13792	3.99757	4.19399	4.02499	4.05805	4.00256	4.22477	4.2523	4.15584	4.15355	4.0208	4.20176	3.97082	3.87928	3.86879	3.89296	3.89742	4.21002	3.97708	4.20825	3.79883	4.25668	4.2029	4.0762	3.96113	3.62512	3.91158
NMNAT1	1	9943428	9985501	+	3.42972	2.63227	2.94553	3.30348	2.85022	3.12768	2.4362	2.73019	2.56937	2.55752	2.42874	2.49829	2.082	2.48806	2.25328	2.33228	2.56901	2.521	2.59635	2.62984	2.99063	2.69753	3.14521	2.84704	2.42803	2.42003	2.32732	2.74779	2.7846	2.9684	2.15427	1.78531	1.98126	2.4111	2.48239	2.40759	2.21553	2.23862	2.34106	2.64921	2.92279	2.2637	0.956129	1.53146	1.02283
RBP7	1	9997206	10016020	+	1.14961	0.982459	0.727105	0.0404499	-0.0324228	-0.70239	0.995624	1.6062	1.00001	0.207024	-0.156225	-0.309061	1.30131	1.92957	1.54278	0.817705	0.646177	1.1011	1.96247	2.15677	2.10509	1.12637	1.89603	1.15245	2.40941	2.08484	2.29377	1.80816	2.27399	1.32729	1.58003	1.99176	1.52441	1.61201	1.7554	1.22472	0.674962	0.139088	0.737719	0.444854	0.115434	-0.473261	0.786204	0.981268	0.723274
UBE4B	1	10032832	10181239	+	6.04616	5.85749	5.99821	6.03443	5.94199	6.0599	6.30851	6.50691	6.59944	6.26231	6.22344	6.23563	6.44949	6.657	6.86061	6.79744	6.70327	6.69416	6.95702	6.87122	7.03863	7.0719	7.12075	7.09743	7.0153	7.17035	7.10052	7.23057	7.32555	7.22154	6.88908	6.90345	7.07296	7.21667	7.22329	7.27089	6.86569	6.8105	6.87175	7.01998	6.98415	6.86585	6.93086	6.89416	6.94987
KIF1B	1	10210805	10381603	+	6.17357	6.21856	6.30744	6.18477	6.29737	6.22572	6.20925	6.35009	6.42193	6.27634	6.03886	6.16087	6.59993	6.59942	6.8349	6.57831	6.40551	6.4596	7.15842	6.77104	6.93153	6.78581	6.74584	6.83452	7.19926	7.07998	7.0143	7.1354	7.2497	7.07325	7.20907	7.08487	7.0802	7.24544	7.41066	6.99469	7.22536	7.17644	7.18639	7.25724	6.90638	6.9537	7.48274	7.53531	7.31746
PGD	1	10398592	10420144	+	8.44915	8.14094	8.22204	8.63664	8.4904	8.80188	8.19985	8.72541	8.65129	8.76238	8.56988	8.92216	7.94332	8.21195	8.42097	8.39783	8.12427	8.32053	8.04774	8.29402	8.3443	7.94144	8.07708	8.18617	8.01607	8.07405	8.07975	7.76503	7.64736	7.80881	7.51077	7.69174	7.91031	7.79032	7.80769	8.00821	7.64232	7.80645	7.75067	7.80317	7.86094	8.12541	7.67609	7.65369	7.61155
CENPS-CORT	1	10430102	10452153	+	3.273	2.64804	2.88465	3.2525	2.93336	3.25697	3.14247	3.37608	3.21573	3.4008	3.50674	3.55601	2.24473	2.64007	3.01409	2.98763	2.94386	2.89165	2.46205	2.83214	2.17664	2.72501	2.81079	2.85872	2.72759	2.7349	2.48429	2.52128	2.85235	2.6074	2.42803	2.31369	2.85198	2.70962	2.70478	2.82262	2.53746	2.74112	2.88277	2.80394	3.07891	3.08133	2.17852	1.63334	2.17258
CENPS	1	10430443	10442809	+	3.75165	3.21194	3.53446	3.73347	3.62579	3.81419	3.6477	3.95015	3.76005	3.97256	3.99758	4.07341	3.03828	3.26715	3.50962	3.61768	3.58478	3.40735	2.96247	3.3853	3.00381	3.26388	3.27818	3.34747	3.18702	3.27193	3.12278	2.97546	3.31298	3.1829	2.89554	2.78531	3.34383	3.28103	3.07733	3.34618	3.12242	3.32042	3.3682	3.20669	3.53946	3.43363	2.37117	1.87435	2.6078
CORT	1	10449719	10451902	+	-1.33581	-0.705597	-2.38837	-0.866441	-0.572991	-0.0649602	-3.81173	-3.83121	-1.63226	-1.52994	-0.89319	-1.30906	-3.98409	-1.85179	-0.59472	-2.40469	-1.93879	-1.52339	-1.31054	-0.449892	-1.77755	-2.41795	-1.71278	-1.77355	-1.05002	-4.08953	-1.53066	-2.53761	-1.59391	-1.25767	-1.32686	-0.745206	-1.14802	-1.22449	-1.10258	-2.98473	-3.93647	-1.0833	-0.792796	-0.908783	-0.469529	-0.598792	-1.2138	-1.01873	-2.3922
PEX14	1	10472288	10630758	+	4.31954	4.09026	3.92753	4.22102	4.06561	4.47198	4.00205	4.37608	4.32658	4.03991	4.34628	4.33891	3.83609	4.14257	4.32176	4.21002	4.21096	4.11565	4.14889	4.3386	4.38735	3.89796	4.37892	4.42416	3.77198	3.89537	4.0742	3.86611	3.98503	4.04872	4.01892	3.46857	3.90726	3.65465	3.83406	4.09742	3.60785	3.84743	3.77199	4.17868	4.45647	4.2318	4.02938	4.12228	4.20274
DFFA	1	10456522	10472526	-	7.65797	7.54444	7.4055	7.42415	7.27592	7.45692	7.39345	7.72114	7.51392	7.49796	7.52044	7.44344	7.18771	7.4313	7.4354	7.4032	7.41326	7.42059	7.35301	7.39674	7.45367	7.36669	7.31015	7.45623	7.35694	7.2701	7.22144	7.34452	7.30937	7.24843	7.12916	7.00597	7.0832	7.10001	7.16479	7.07258	7.03251	7.0365	6.94717	7.13864	7.24609	7.14206	6.75703	6.58118	6.88082
CASZ1	1	10636604	10796650	-	0.342259	0.824918	1.07106	0.99154	0.55254	1.25697	0.580587	1.12815	0.853164	0.344528	0.396316	0.741565	1.44217	1.10241	1.50962	1.13963	1.27067	1.31791	1.85938	1.61424	2.24481	2.18691	2.40824	1.97061	2.82913	3.01667	3.5568	3.14421	3.20311	2.81762	2.90836	3.0961	3.07115	2.76257	3.25497	2.68769	2.85939	2.65366	2.69549	2.536	2.54839	2.44957	3.5871	3.24	3.59269
C1orf127	1	10946471	10982037	-	-3.80974	-4.02752	-4.12534	-4.01844	-4.18443	-4.02432	-3.96373	-3.83121	-4.10619	-4.26691	-4.21512	-4.26842	-4.13609	-4.00379	-4.06865	-4.14165	-4.09079	-4.26036	-4.04751	-4.06133	-3.92956	-4.15491	-4.18671	-4.24748	-4.00938	-4.08953	-2.11562	-4.27457	-4.06784	-4.21703	-4.06382	-4.06713	-4.30002	-4.18385	-4.25458	-4.13674	-3.93647	-3.82027	-2.96272	-3.07871	-3.79146	-4.21023	-4.3658	-3.97809	-3.97717
TARDBP	1	11012344	11026420	+	4.58066	4.4145	4.79485	4.49988	4.95057	4.31256	4.46904	4.09558	4.40775	4.56458	4.21301	4.22343	4.30131	4.19806	4.47996	4.68631	4.33268	4.08147	4.99931	4.44382	4.54437	4.73518	4.71684	4.50072	4.8221	4.99617	4.57787	4.63565	4.34155	4.36543	4.37358	4.4985	4.38336	4.73964	4.52678	4.43312	4.40041	4.52156	4.63347	4.66613	4.45647	4.51542	4.75775	4.80327	4.60026
MASP2	1	11026523	11047233	-	-2.65774	-1.87552	-1.16598	-0.696516	0.289505	-0.171875	-2.22677	-3.6792	-4.10619	-0.307549	-0.89319	-2.53145	-4.13609	-4.00379	-4.06865	-2.40469	-1.61686	-0.938428	-4.04751	-3.90932	-3.92956	-1.68098	-1.22735	-2.09547	-1.85738	-2.35256	-0.65619	-0.663141	-2.33087	-1.48006	-4.06382	-2.33017	-1.34066	-1.70992	-1.51761	-1.17738	-0.614544	-1.66827	-0.792796	-1.49375	-0.984102	0.029239	-2.62883	-2.82609	-4.12917
SRM	1	11054584	11060024	-	4.21878	4.44641	4.85003	5.35756	5.45139	5.26468	3.98917	4.32642	4.50933	4.66973	4.44864	4.55954	4.1192	4.17058	4.73799	5.05201	4.76512	4.84001	4.5011	4.46572	4.77704	5.01668	4.93684	4.94344	4.50018	5.02537	5.07913	4.94082	4.77067	4.95735	4.32659	4.6623	4.98641	5.04229	5.14535	5.09475	4.44435	4.73261	5.16398	4.89571	5.04459	4.88429	4.80301	4.83925	5.18523
EXOSC10	1	11066618	11099881	-	6.76957	6.53068	6.56582	6.75653	6.67235	6.86155	6.43975	6.68384	6.65406	6.65659	6.83473	6.78294	6.03828	6.35523	6.50752	6.62414	6.77116	6.60417	6.13516	6.34098	6.40484	6.72926	6.85252	6.7887	6.57412	6.76897	6.76013	6.54454	6.57902	6.6432	6.43248	6.37949	6.50751	6.26736	6.49175	6.75673	6.24205	6.19747	6.2394	6.14409	6.36715	6.35752	6.07507	6.02097	6.15726
ANGPTL7	1	11189341	11195981	+	-3.80974	-4.02752	-4.12534	-4.01844	-4.18443	-4.02432	-3.96373	-3.83121	-4.10619	-4.26691	-4.21512	-4.26842	-4.13609	-4.00379	-4.06865	-4.14165	-4.09079	-4.26036	-4.04751	-4.06133	-3.92956	-4.15491	-4.18671	-4.24748	-4.00938	-4.08953	-4.26762	-4.27457	-4.06784	-4.21703	-4.06382	-4.06713	-4.30002	-4.18385	-4.25458	-4.13674	-3.93647	-3.82027	-4.11472	-4.23071	-3.94346	-4.21023	-4.3658	-3.97809	-4.12917
MTOR	1	11106535	11262507	-	8.2693	8.06882	8.127	8.12827	8.1116	8.21283	8.24355	8.35697	8.19587	8.21937	8.35263	8.32082	7.87544	8.00191	7.97171	8.03445	8.09257	7.95403	7.84596	7.90125	7.86991	7.77434	7.95078	8.03123	7.55784	7.64978	7.57743	7.46567	7.46841	7.5616	7.38968	7.21737	7.45421	7.38442	7.47532	7.68637	7.53802	7.43895	7.41666	7.43255	7.65975	7.69583	7.28505	7.0512	7.31516
UBIAD1	1	11273206	11296049	+	4.25515	4.18517	4.39735	4.37673	4.28951	4.342	4.2863	4.42409	4.42085	4.33218	4.37151	4.34302	4.0603	4.20891	4.25328	4.26302	4.12191	4.26669	4.12686	4.05068	3.93669	4.03601	4.2645	4.1853	4.01299	3.70633	3.81512	3.75394	3.73522	3.85979	3.34557	3.46857	3.62677	3.70286	3.89178	4.17514	4.09817	4.09328	4.03728	3.9381	3.97673	4.09152	3.74621	3.55762	4.08892
DISP3	1	11479166	11537584	+	0.927221	0.516795	0.727105	1.65712	1.32513	1.71265	1.99562	1.96465	1.66052	1.37695	1.69177	1.63847	1.79727	2.23568	2.19188	1.86833	2.23114	2.26669	2.37128	2.44823	2.66539	2.52065	2.97652	2.65941	2.65042	2.60163	2.69173	2.69761	2.94215	2.78047	2.85637	3.15096	3.67216	2.97938	3.10688	3.00395	3.38546	3.61714	3.77199	3.51375	3.20854	3.40121	3.59999	3.67376	3.73708
FBXO44	1	11654375	11663327	+	2.94217	2.78269	3.03789	2.95374	3.1964	3.30759	3.08309	3.64273	3.57719	2.49981	2.89108	2.91701	3.19582	3.78484	3.74869	3.54951	3.34662	3.73714	3.65139	3.88509	4.20544	3.4483	3.91949	3.56274	3.45551	3.79719	3.87306	3.71663	3.59196	3.54969	3.65804	3.80597	3.93413	3.67551	3.56276	3.87945	3.92289	3.74959	3.82518	3.45267	3.51232	3.66288	4.72578	4.5093	4.2755
FBXO2	1	11637018	11655785	-	1.51218	1.82492	1.69909	1.17795	0.611433	0.587117	1.80298	2.10216	2.36774	1.20702	1.39632	0.790474	2.53947	2.80642	3.17082	2.31413	2.50416	2.59209	3.39911	3.1241	3.82236	3.11603	3.94829	3.13334	3.86372	3.6991	4.08405	4.13952	4.35095	3.88334	4.26311	4.00373	3.94474	4.23025	4.62874	4.62998	4.29235	4.0732	4.08167	3.90998	3.73211	3.78727	4.89473	4.26138	4.62275
FBXO6	1	11664124	11674354	+	2.83411	2.64804	2.25548	1.71852	1.25298	2.53708	1.6477	1.6062	1.77373	0.839292	0.794866	0.584023	0.659764	0.792069	0.40528	0.0978132	0.383142	-0.201462	0.563925	0.178139	0.30991	0.456521	0.488858	-0.395035	-0.535447	-0.0306332	0.132306	-0.952647	-0.330872	0.0224403	-0.452387	-0.915131	0.0999077	-2.44689	-1.10258	-0.525301	-3.78447	-0.668267	-2.37776	-1.75678	-1.20649	-0.598792	-1.2138	-0.504159	-1.16981
MAD2L2	1	11674480	11691650	-	6.34085	6.06553	6.08195	5.72788	5.46343	6.01185	6.52366	6.87058	6.78052	6.471	6.48859	6.69174	6.3513	6.68057	6.85154	6.99974	7.02339	7.13125	6.76894	6.82115	6.9444	6.89039	7.21855	7.14293	6.81593	6.97761	6.97515	6.86256	7.05643	6.90724	6.80071	6.75552	7.00427	6.87354	6.793	7.20447	7.08435	7.10817	7.14646	7.02392	7.17505	7.20446	7.15034	7.05043	7.07812
DRAXIN	1	11691729	11725857	+	3.38665	3.3533	3.47788	3.16698	3.02286	3.65125	4.50568	4.78023	4.8007	4.71164	4.91988	5.10759	4.54729	4.5953	4.86799	5.73997	5.51036	5.90008	4.9437	4.76663	4.83716	5.6319	6.05937	5.86163	5.44869	5.70272	5.75474	5.93135	6.00154	5.9194	5.4762	5.46425	5.79156	5.79152	5.72238	6.17766	5.75275	5.68488	5.67572	5.65938	6.02393	6.27157	5.06233	4.70139	5.38478
AGTRAP	1	11736084	11754802	+	5.00759	4.77553	4.87529	4.77018	4.44331	5.06138	4.83573	5.24264	5.13857	4.73059	4.77294	4.83195	4.73015	4.7444	4.83824	4.79499	4.6574	4.7434	4.86272	4.8489	4.96054	4.71819	4.78228	4.82637	4.59384	4.65119	4.62921	4.49581	4.57602	4.35283	4.46756	4.51113	4.75586	4.54935	4.61852	4.75673	4.50093	4.65366	4.75152	4.93531	4.69638	4.83962	4.48664	4.24538	4.78106
C1orf167	1	11761787	11789585	+	0.342259	-0.875522	0.0266654	-1.86644	-1.71049	-0.550387	-0.489803	-0.679202	-0.0473003	-0.307549	-0.25576	-1.30906	-1.39913	0.848652	0.331279	-0.98965	-1.61686	-0.786425	-0.195067	0.482994	0.392372	-0.302471	0.488858	-0.636043	-0.68745	0.647439	0.528234	0.0473526	0.332093	-0.48006	0.258106	-0.455699	0.0999077	0.0556144	0.356855	-0.39977	0.0228856	-0.0833047	0.285207	0.67618	0.296006	0.585632	0.371166	-0.504159	-0.070275
CLCN6	1	11806096	11843144	+	4.231	4.53387	4.33955	4.5387	4.69209	4.37086	4.21064	4.38689	4.51342	4.14248	4.20367	4.34711	4.04381	4.40088	4.35014	4.21492	4.08358	4.33459	4.48387	4.3853	4.50785	4.20654	4.3619	4.27521	4.42803	4.90797	4.92877	4.76007	4.829	4.51618	4.61174	4.83306	5.05655	4.87804	5.04463	4.97527	5.24067	4.90159	5.04571	5.01405	4.86318	4.81522	4.72284	4.79962	4.64489
MTHFR	1	11785723	11806920	-	4.80169	4.89926	4.93955	4.96645	4.95342	5.09347	3.88176	3.86769	4.18024	4.19344	4.13164	4.45723	3.5628	3.68737	3.65321	3.85584	3.71227	3.7434	3.53076	3.34806	3.58877	3.75198	3.83566	3.65272	3.55202	3.4971	3.82102	3.88305	3.92966	3.93498	3.52281	3.77836	4.05655	4.1179	4.05729	4.1133	4.38044	4.2506	4.58417	4.36008	4.30658	4.52674	3.41556	3.35382	3.29896
NPPA	1	11845709	11848345	-	-3.80974	-4.02752	-4.12534	-4.01844	-4.18443	-4.02432	-3.96373	-3.83121	-4.10619	-4.26691	-4.21512	-4.26842	-4.13609	-4.00379	-4.06865	-4.14165	-4.09079	-4.26036	-4.04751	-4.06133	-3.92956	-4.15491	-4.18671	-4.24748	-4.00938	-4.08953	-4.26762	-4.27457	-4.06784	-4.21703	-4.06382	-4.06713	-4.30002	-4.18385	-4.25458	-4.13674	-3.93647	-3.82027	-4.11472	-4.23071	-3.94346	-4.21023	-4.3658	-3.97809	-4.12917
NPPB	1	11857464	11858931	-	-3.65774	-4.02752	-4.12534	-4.01844	-3.03242	-4.02432	-3.96373	-3.83121	-3.95419	-4.26691	-4.06311	-4.11642	-1.98409	-3.85179	-0.916648	-1.66772	-0.131431	-0.52339	-0.895506	-1.32436	-0.318121	1.6118	2.75971	1.83526	2.60206	3.48033	3.20631	3.16283	2.62332	3.68317	2.04238	2.03907	1.52441	0.29008	1.25498	1.65912	1.46346	1.08662	-1.96272	-1.27135	-1.20649	-1.25087	-2.62883	-3.97809	-3.97717
KIAA2013	1	11919591	11926428	-	5.40565	5.20396	5.04626	5.39565	5.22732	5.83332	5.03689	5.38419	5.14121	5.37494	5.42874	5.41106	4.79727	5.11688	5.1997	5.25828	5.21603	5.22927	4.97177	5.1296	4.96054	4.95999	5.42062	5.21286	4.76468	4.75596	4.74856	4.84032	4.81888	4.80226	4.58803	4.39321	4.54547	4.8199	4.89178	4.87945	4.74301	4.54605	4.48849	4.62865	4.79351	4.94178	4.59033	4.31857	4.53459
PLOD1	1	11934205	11975538	+	6.03051	6.10033	6.29345	6.50534	6.29513	6.72481	6.53478	6.54118	6.66786	6.67544	6.70258	6.62421	6.29087	6.55548	6.49274	6.49215	6.43951	6.44624	6.39911	6.73002	6.80835	6.29056	6.36404	6.26318	5.67206	5.88106	5.96119	6.0373	5.80697	5.73749	5.39196	5.25979	5.69433	5.6824	5.63044	5.54665	5.0859	5.01473	5.38379	5.98064	5.53497	5.64914	5.16341	5.26667	5.24684
MFN2	1	11980181	12013514	+	7.19323	6.82925	6.92527	7.05317	6.99202	7.27298	6.70594	6.89445	6.85397	6.87662	6.99284	7.08571	6.32425	6.50466	6.63506	6.75686	6.74245	6.71183	6.46424	6.48192	6.5623	6.54784	6.88043	6.82115	6.43725	6.51059	6.45897	6.32967	6.30454	6.51241	6.14617	6.03615	6.24965	6.03827	6.09464	6.52702	6.25719	6.13909	6.21967	6.05315	6.3996	6.60889	5.77489	5.50259	6.03266
MIIP	1	12019466	12032045	+	6.49201	6.11032	6.01108	6.58889	6.43518	6.95105	5.8939	6.30948	5.96467	6.42134	6.58524	6.59869	5.53554	5.62597	5.63602	5.86989	6.07244	6.2192	5.45322	5.63371	5.5556	5.68359	6.2037	6.02217	5.36421	5.41342	5.45043	5.27617	5.46571	5.47414	5.17564	5.07922	5.29906	5.12297	5.34244	5.56986	5.20988	5.06982	5.0513	4.76992	5.09729	5.29272	5.03176	4.60018	4.77438
TNFRSF8	1	12063377	12144207	+	5.20335	4.88935	4.91845	5.5661	5.42701	5.89421	5.702	6.01776	5.93759	5.79948	5.99488	6.00382	5.89089	6.17335	6.23817	6.12669	6.19307	6.39746	6.30539	6.24929	6.32442	6.03051	6.33489	6.25325	4.68566	4.70993	4.74856	4.62897	4.32257	4.49722	4.43248	4.20899	4.82352	4.35186	4.14535	4.50712	4.94004	4.99707	4.82191	3.51375	4.18009	4.5454	4.04359	3.71307	4.55811
TNFRSF1B	1	12167003	12209228	+	-2.07278	-2.87552	-4.12534	0.303484	-0.331983	0.0345755	0.275732	-0.219771	-0.253751	1.31136	1.60931	0.83778	0.922799	1.92957	1.91624	3.17022	2.52065	2.47661	2.49681	2.70539	2.59749	3.29171	2.97652	2.75002	2.16499	1.94512	2.09383	0.96489	0.89152	0.742332	1.76061	1.44242	1.2443	-0.0318485	1.42098	0.185193	0.385456	0.653661	-0.0558302	-0.619276	-0.332025	-0.473261	1.71694	0.56623	1.88082
VPS13D	1	12230067	12512047	+	6.80578	6.72996	6.77905	6.75378	6.9254	6.82639	6.53145	6.75647	6.70848	6.77688	6.78863	6.70615	6.51874	6.78936	6.78898	6.71079	6.75818	6.7434	6.73476	6.71273	6.87619	6.72841	6.81548	6.87031	6.47354	6.6661	6.62584	6.82798	6.95376	6.70316	6.69273	6.52054	6.79156	6.85613	6.86176	6.93413	6.68619	6.71975	6.59091	6.75022	6.59225	6.72232	6.82444	6.85866	6.7727
DHRS3	1	12567910	12617731	-	3.87364	3.39126	3.634	2.45549	2.1964	2.61954	2.39772	2.82859	2.82717	1.34453	1.25881	1.24114	3.29203	3.61582	3.74869	1.05474	0.761654	1.13957	3.94998	3.99757	4.33619	1.80444	2.67954	2.24438	3.42803	3.34788	3.42354	2.97546	3.27399	2.59319	3.61956	3.6623	4.00173	3.16782	3.07733	3.32815	4.18707	4.02522	4.08167	3.46045	3.50316	3.42559	4.55769	4.36374	4.38478
AADACL4	1	12644547	12667086	+	-3.80974	-4.02752	-4.12534	-4.01844	-4.18443	-4.02432	-3.96373	-3.83121	-4.10619	-4.26691	-4.21512	-4.26842	-4.13609	-4.00379	-4.06865	-4.14165	-4.09079	-4.26036	-4.04751	-4.06133	-3.92956	-4.15491	-4.18671	-4.24748	-4.00938	-4.08953	-4.26762	-4.27457	-4.06784	-4.21703	-4.06382	-4.06713	-4.30002	-4.18385	-4.25458	-4.13674	-3.93647	-3.82027	-4.11472	-4.23071	-3.94346	-4.21023	-4.3658	-3.97809	-4.12917
AADACL3	1	12716115	12728759	+	1.09715	0.64804	0.114128	-0.407009	-0.225068	-0.0649602	-0.226768	-0.219771	0.293737	-1.52994	-3.06312	-2.53145	-0.814167	-1.52986	-1.59472	-3.98965	-3.93879	-4.26036	-1.08815	-3.90932	-0.777553	-2.41795	-3.0347	-2.51051	1.27191	0.706332	0.791269	-0.315217	-0.456403	-0.605591	2.65804	2.15096	2.56623	0.0556144	1.62534	1.77015	3.51015	3.2506	3.4296	-0.171817	1.16274	0.98617	2.21247	1.81777	3.12087
C1orf158	1	12746215	12763699	+	-3.80974	-4.02752	-4.12534	-4.01844	-4.18443	-4.02432	-3.96373	-3.83121	-4.10619	-4.26691	-4.21512	-4.26842	-4.13609	-4.00379	-4.06865	-4.14165	-4.09079	-4.26036	-4.04751	-4.06133	-3.92956	-4.15491	-4.18671	-4.24748	-4.00938	-4.08953	-4.26762	-4.27457	-4.06784	-4.21703	-4.06382	-4.06713	-4.30002	-4.18385	-4.10258	-4.13674	-3.93647	-3.66827	-3.96272	-4.23071	-3.94346	-4.21023	-4.3658	-3.97809	-4.12917
PRAMEF12	1	12774841	12777906	+	0.342259	0.768334	-0.16598	0.99154	0.921774	1.21515	-0.111291	0.84436	0.293737	1.81583	1.91416	2.1124	-1.17674	0.39614	-0.331686	2.53391	2.43625	2.61957	0.689456	-0.101969	-0.455625	2.81727	3.51989	2.89321	2.29237	1.92046	2.1132	1.57787	0.839053	1.74233	2.51445	0.99176	1.20953	-4.03185	0.897423	0.770155	-0.784469	-0.498342	-2.96272	-4.23071	-3.94346	-4.05822	-2.62883	-1.24112	-1.16981
PRAMEF1	1	12791397	12796628	+	-2.07278	-1.06817	-4.12534	-1.28148	-1.71049	-1.28735	-1.4898	-2.09424	-1.95419	0.133024	-1.06312	-0.415977	-1.39913	-2.85179	-3.91665	0.0978132	0.383142	0.283964	-0.573578	-1.90932	-2.77755	1.08455	1.2507	1.03381	-1.27241	-0.937524	-0.208731	-1.12257	-0.593907	-0.158132	-0.104464	-0.915131	-4.30002	-4.18385	-1.29522	-1.98473	-3.93647	-2.66827	-4.11472	-4.23071	-3.94346	-4.21023	-4.3658	-3.82609	-4.12917
PRAMEF11	1	12824605	12831410	-	-3.80974	-4.02752	-4.12534	-3.86644	-1.71049	-4.02432	-2.81173	-2.6792	-4.10619	-4.26691	-2.47815	-2.53145	-2.39913	-4.00379	-2.91665	-1.98965	-1.13143	-2.10835	-2.89551	-3.90932	-3.92956	-0.832986	-0.712775	-0.636043	-3.85738	-2.35256	-3.11562	-4.12257	-4.06784	-4.06502	-3.91182	-4.06713	-4.30002	-4.18385	-4.10258	-2.98473	-3.93647	-3.82027	-4.11472	-4.23071	-3.94346	-4.21023	-4.3658	-3.97809	-4.12917
HNRNPCL1	1	12847408	12848725	-	-3.80974	-3.87552	-4.12534	-3.86644	-4.18443	-3.87232	-2.81173	-3.83121	-2.36923	-4.1149	-4.06311	-3.11642	-4.13609	-3.85179	-4.06865	-2.98965	-4.09079	-4.10835	-4.04751	-4.06133	-3.77755	-0.832986	-1.44974	-1.09547	-4.00938	-2.35256	-2.11562	-2.53761	-2.91583	-2.48006	-4.06382	-4.06713	-4.30002	-2.44689	-4.25458	-4.13674	-3.93647	-3.82027	-4.11472	-4.23071	-3.94346	-4.21023	-4.3658	-3.97809	-4.12917
PRAMEF2	1	12857086	12861909	+	-1.07278	-1.87552	-2.38837	-1.54451	-0.710495	-2.87232	-0.226768	-0.509277	-0.632263	-0.944979	-0.478153	0.343015	-1.39913	-0.266825	-0.59472	0.765238	0.231139	0.699002	-1.31054	-1.10197	-1.19259	1.52065	1.51989	1.11398	1.23009	0.454794	0.469341	-0.122572	-0.74591	0.104902	1.04238	-1.10778	-0.688588	-4.18385	-0.102577	-1.17738	-3.93647	-2.66827	-3.96272	-4.23071	-3.94346	-4.21023	-3.2138	-3.97809	-4.12917
PRAMEF4	1	12879224	12886201	-	-2.65774	-3.87552	-4.12534	-4.01844	-4.18443	-4.02432	-3.96373	-3.83121	-2.36923	-4.26691	-3.06312	-2.53145	-3.98409	-2.85179	-2.33169	-2.40469	-1.93879	-1.10835	-2.31054	-1.90932	-3.92956	-0.832986	-0.864779	-0.636043	-1.27241	-2.35256	-3.11562	-3.12257	-2.91583	-3.06502	-2.91182	-4.06713	-4.30002	-4.18385	-2.51761	-4.13674	-3.93647	-3.82027	-4.11472	-4.23071	-3.94346	-4.21023	-4.3658	-3.97809	-4.12917
PRAMEF10	1	12892896	12898270	-	-3.80974	-4.02752	-4.12534	-4.01844	-4.18443	-4.02432	-3.96373	-3.83121	-4.10619	-4.26691	-3.06312	-4.11642	-4.13609	-4.00379	-3.91665	-2.98965	-3.93879	-2.52339	-4.04751	-4.06133	-3.92956	-4.15491	-1.71278	-3.09547	-4.00938	-3.93752	-2.53066	-2.53761	-4.06784	-4.06502	-4.06382	-4.06713	-4.30002	-4.18385	-4.10258	-4.13674	-3.93647	-3.82027	-4.11472	-4.23071	-3.94346	-4.21023	-4.3658	-3.97809	-4.12917
PRAMEF7	1	12916610	12920482	+	-3.65774	-4.02752	-4.12534	-4.01844	-2.44746	-4.02432	-3.96373	-3.83121	-4.10619	-0.944979	-1.25576	-1.53145	-4.13609	-2.85179	-2.91665	-0.98965	-1.35382	-1.78642	-3.89551	-4.06133	-2.77755	-1.41795	-0.449741	-1.28812	-0.397944	-1.93752	-1.11562	-4.12257	-2.33087	-1.25767	-1.58989	-4.06713	-4.14802	-4.18385	-2.51761	-3.98473	-3.93647	-3.82027	-4.11472	-4.23071	-3.94346	-4.21023	-4.3658	-3.97809	-4.12917
PRAMEF6	1	12938472	12947580	-	-3.65774	-2.87552	-3.97333	-1.28148	-3.03242	-4.02432	-1.81173	-2.09424	-4.10619	-1.79298	-0.478153	-1.30906	-2.39913	-2.26682	-1.91665	-0.404687	-1.61686	-0.938428	-2.31054	-1.32436	-1.45562	-0.417948	-0.127813	0.0744504	-1.27241	-1.6156	-2.53066	-1.12257	-4.06784	-1.48006	-1.32686	-4.06713	-4.30002	-4.18385	-4.10258	-4.13674	-3.93647	-3.82027	-4.11472	-4.23071	-3.94346	-4.21023	-4.3658	-3.97809	-4.12917
PRAMEF27	1	13049476	13056491	-	-3.80974	-2.29056	-4.12534	-3.86644	-3.03242	-3.87232	-3.81173	-3.83121	-2.95419	-2.1149	-4.06311	-4.11642	-4.13609	-3.85179	-4.06865	-0.98965	-1.61686	-0.52339	-3.89551	-4.06133	-2.77755	-3.00291	-0.864779	-0.636043	-2.85738	-4.08953	-4.11562	-4.27457	-4.06784	-1.74309	-2.32686	-4.06713	-2.56306	-4.18385	-4.25458	-4.13674	-3.93647	-3.82027	-4.11472	-4.23071	-3.94346	-4.21023	-4.3658	-3.97809	-4.12917
HNRNPCL3	1	13060869	13062229	+	-3.80974	-4.02752	-4.12534	-4.01844	-4.18443	-4.02432	-3.96373	-3.83121	-4.10619	-3.1149	-4.21512	-4.11642	-4.13609	-4.00379	-4.06865	-4.14165	-4.09079	-4.10835	-4.04751	-4.06133	-3.92956	-3.00291	-4.0347	-4.24748	-3.85738	-4.08953	-4.11562	-4.27457	-4.06784	-4.21703	-4.06382	-4.06713	-4.30002	-4.18385	-4.25458	-4.13674	-3.93647	-3.82027	-4.11472	-4.23071	-3.94346	-4.21023	-4.3658	-3.97809	-3.97717
PRAMEF25	1	13068677	13077884	+	-3.80974	-4.02752	-4.12534	-4.01844	-4.18443	-4.02432	-3.96373	-3.83121	-4.10619	-4.26691	-4.21512	-4.26842	-4.13609	-4.00379	-4.06865	-4.14165	-4.09079	-4.26036	-4.04751	-4.06133	-3.92956	-4.15491	-4.18671	-4.24748	-4.00938	-4.08953	-4.26762	-4.27457	-4.06784	-4.21703	-4.06382	-4.06713	-4.30002	-4.18385	-4.25458	-4.13674	-3.93647	-3.82027	-4.11472	-4.23071	-3.94346	-4.21023	-4.3658	-3.97809	-4.12917
HNRNPCL2	1	13115496	13116854	-	-3.65774	-1.87552	-4.12534	-2.28148	-4.03242	-4.02432	-3.96373	-3.6792	-2.95419	-0.792976	-1.74119	-2.53145	-4.13609	-4.00379	-3.91665	-1.98965	-0.768861	-0.407913	-4.04751	-4.06133	-3.92956	-2.41795	-0.227349	-1.51051	-4.00938	-4.08953	-4.26762	-2.53761	-3.91583	-2.48006	-3.91182	-4.06713	-3.14802	-4.18385	-4.10258	-4.13674	-3.78447	-3.82027	-4.11472	-3.07871	-3.94346	-4.21023	-4.2138	-3.97809	-3.97717
PRAMEF26	1	13148905	13155961	-	-3.80974	-4.02752	-4.12534	-4.01844	-4.18443	-4.02432	-3.96373	-3.83121	-4.10619	-4.26691	-4.21512	-4.26842	-4.13609	-4.00379	-4.06865	-4.14165	-4.09079	-4.26036	-4.04751	-4.06133	-3.92956	-4.15491	-4.18671	-4.09547	-4.00938	-4.08953	-4.26762	-4.27457	-4.06784	-4.21703	-4.06382	-4.06713	-4.30002	-4.18385	-4.25458	-4.13674	-3.93647	-3.82027	-4.11472	-4.23071	-3.94346	-4.21023	-4.3658	-3.97809	-4.12917
HNRNPCL4	1	13164586	13165467	-	-3.80974	-4.02752	-4.12534	-4.01844	-4.18443	-4.02432	-3.96373	-3.83121	-4.10619	-4.26691	-4.21512	-4.26842	-4.13609	-4.00379	-4.06865	-4.14165	-4.09079	-4.26036	-4.04751	-4.06133	-3.92956	-4.15491	-4.18671	-4.24748	-4.00938	-4.08953	-4.26762	-4.27457	-4.06784	-4.21703	-4.06382	-4.06713	-4.30002	-4.18385	-4.25458	-4.13674	-3.93647	-3.82027	-4.11472	-4.23071	-3.94346	-4.21023	-4.3658	-3.97809	-4.12917
PRAMEF9	1	13172455	13179464	+	-3.80974	-4.02752	-4.12534	-3.86644	-3.03242	-4.02432	-3.96373	-3.6792	-4.10619	-4.26691	-4.21512	-4.11642	-4.13609	-4.00379	-3.91665	-2.98965	-4.09079	-4.26036	-4.04751	-4.06133	-3.77755	-4.15491	-4.0347	-4.09547	-4.00938	-4.08953	-4.26762	-4.12257	-4.06784	-4.21703	-3.91182	-4.06713	-4.30002	-4.18385	-4.25458	-4.13674	-3.93647	-3.82027	-4.11472	-4.23071	-3.94346	-4.21023	-4.3658	-3.97809	-4.12917
PRAMEF13	1	13196330	13201409	-	-3.80974	-4.02752	-4.12534	-4.01844	-4.18443	-4.02432	-3.96373	-3.83121	-4.10619	-4.26691	-4.21512	-4.26842	-4.13609	-4.00379	-4.06865	-4.14165	-4.09079	-4.26036	-4.04751	-4.06133	-3.92956	-4.15491	-4.18671	-4.24748	-4.00938	-4.08953	-4.26762	-4.27457	-4.06784	-4.21703	-4.06382	-4.06713	-4.30002	-4.18385	-4.25458	-4.13674	-3.93647	-3.82027	-4.11472	-4.23071	-3.94346	-4.21023	-4.3658	-3.97809	-4.12917
PRAMEF18	1	13222705	13226106	-	-3.80974	-4.02752	-4.12534	-2.86644	-4.18443	-4.02432	-3.96373	-3.83121	-4.10619	-4.1149	-4.06311	-4.26842	-4.13609	-4.00379	-4.06865	-4.14165	-4.09079	-4.26036	-4.04751	-4.06133	-3.92956	-1.68098	-3.0347	-3.09547	-4.00938	-4.08953	-4.26762	-3.12257	-4.06784	-4.06502	-4.06382	-4.06713	-4.30002	-4.18385	-4.10258	-4.13674	-3.93647	-3.82027	-4.11472	-4.23071	-3.94346	-4.21023	-4.3658	-3.97809	-4.12917
PRAMEF5	1	13254212	13263314	+	-3.65774	-4.02752	-4.12534	-1.86644	-3.03242	-3.87232	-3.81173	-3.6792	-4.10619	-1.30755	-0.89319	-0.531454	-2.39913	-3.85179	-4.06865	-0.404687	-0.353823	0.139575	-3.89551	-3.90932	-2.77755	-0.195556	0.357614	-1.09547	-4.00938	-1.6156	-3.11562	-2.53761	-4.06784	-1.48006	-2.32686	-4.06713	-4.30002	-4.18385	-4.25458	-4.13674	-3.93647	-3.82027	-4.11472	-4.23071	-3.94346	-4.21023	-4.3658	-3.97809	-4.12917
PRAMEF8	1	13281035	13285174	-	-2.65774	-3.87552	-4.12534	-2.86644	-4.03242	-2.87232	-2.22677	-2.6792	-3.95419	-1.52994	-0.362676	-0.415977	-4.13609	-2.26682	-4.06865	0.0103504	-0.238346	-0.648921	-2.31054	-2.32436	-3.92956	-0.0960204	1.2507	-0.92555	-0.0500202	-2.35256	-1.79369	-2.12257	-1.10848	-1.74309	-0.452387	-1.91513	-4.30002	-4.18385	-2.51761	-3.98473	-3.93647	-3.82027	-4.11472	-4.23071	-3.94346	-4.21023	-4.3658	-3.97809	-2.97717
PRAMEF33	1	13303539	13308907	+	-3.80974	-4.02752	-4.12534	-4.01844	-4.18443	-4.02432	-3.96373	-3.83121	-4.10619	-4.26691	-4.21512	-4.26842	-4.13609	-4.00379	-4.06865	-4.14165	-4.09079	-4.26036	-4.04751	-4.06133	-3.92956	-4.15491	-2.44974	-4.09547	-4.00938	-4.08953	-4.26762	-4.27457	-4.06784	-4.21703	-4.06382	-4.06713	-4.30002	-4.18385	-4.25458	-4.13674	-3.93647	-3.82027	-4.11472	-4.23071	-3.94346	-4.21023	-4.3658	-3.97809	-4.12917
PRAMEF15	1	13315581	13322598	+	-3.65774	-3.87552	-3.97333	-2.86644	-2.44746	-3.87232	-3.96373	-3.83121	-4.10619	-4.1149	-4.21512	-3.11642	-4.13609	-3.85179	-2.91665	-1.66772	-2.35382	-4.10835	-4.04751	-3.90932	-3.92956	-1.00291	-0.712775	-1.09547	-2.27241	-1.35256	-3.11562	-3.12257	-2.91583	-4.21703	-3.91182	-2.91513	-4.30002	-4.18385	-4.25458	-4.13674	-3.93647	-3.82027	-4.11472	-4.23071	-3.94346	-4.21023	-4.3658	-3.97809	-4.12917
PRAMEF14	1	13342034	13347134	-	-0.850386	-1.06817	-1.38837	-1.28148	-2.44746	-1.55039	-1.4898	-2.09424	-2.36923	-0.208013	0.0243475	-1.30906	-3.98409	-0.52986	-1.10929	0.469782	0.383142	0.936041	-1.89551	-1.90932	-3.92956	1.45652	0.919493	1.03381	0.390552	-0.767599	-0.308267	-0.53761	-0.74591	0.182905	-0.452387	-1.5932	-1.56306	-4.18385	-1.29522	-1.98473	-3.93647	-3.82027	-4.11472	-4.23071	-3.94346	-4.21023	-4.3658	-3.97809	-4.12917
PRAMEF19	1	13369067	13371693	-	-0.335813	-4.02752	-3.97333	-4.01844	-3.03242	-3.87232	-3.96373	-3.83121	-4.10619	-4.1149	-4.21512	-4.11642	-2.98409	-4.00379	-2.91665	-4.14165	-3.93879	-3.10835	-3.89551	-4.06133	-3.92956	-2.00291	-2.0347	-2.51051	-4.00938	-4.08953	-4.11562	-4.12257	-3.91583	-2.48006	-2.32686	-4.06713	-4.30002	-4.18385	-4.25458	-4.13674	-3.93647	-3.82027	-4.11472	-4.23071	-3.94346	-4.21023	-4.3658	-3.97809	-4.12917
PRAMEF17	1	13389632	13392629	+	-3.80974	-4.02752	-3.97333	-4.01844	-4.18443	-4.02432	-3.96373	-3.6792	-3.95419	-4.1149	-4.21512	-4.26842	-4.13609	-4.00379	-3.91665	-4.14165	-3.93879	-4.26036	-4.04751	-4.06133	-3.92956	-3.00291	-4.0347	-4.24748	-4.00938	-4.08953	-4.26762	-4.12257	-4.06784	-4.06502	-4.06382	-4.06713	-4.30002	-4.18385	-4.25458	-4.13674	-3.93647	-3.82027	-4.11472	-4.23071	-3.94346	-4.21023	-4.3658	-3.97809	-4.12917
PRAMEF20	1	13410450	13421328	+	-1.65774	-1.29056	-2.38837	-0.407009	0.137502	-0.287353	-0.489803	0.0212376	-0.632263	1.05502	0.691772	0.638471	-0.399129	0.055103	-0.331686	1.43662	1.48748	1.64653	-0.310544	-0.909323	-1.45562	2.10561	2.23208	1.78717	1.14262	0.869831	0.742359	0.46239	-0.456403	0.889174	0.336109	-1.5932	-0.44758	-3.03185	0.145351	-0.984733	-3.93647	-3.82027	-4.11472	-4.23071	-3.94346	-4.21023	-4.2138	-3.97809	-4.12917
LRRC38	1	13474977	13514048	-	-3.80974	-4.02752	-4.12534	-4.01844	-4.18443	-4.02432	-3.96373	-3.83121	-3.95419	-4.26691	-3.06312	-4.11642	-2.98409	-4.00379	-4.06865	-3.98965	-4.09079	-4.26036	-2.31054	-4.06133	-1.45562	-4.00291	-2.0347	-2.09547	-4.00938	-1.6156	-2.11562	-4.27457	-2.91583	-2.48006	-3.91182	-2.91513	-3.14802	-4.18385	-4.10258	-3.98473	-3.93647	-3.82027	-4.11472	-4.23071	-3.79146	-4.21023	-4.2138	-2.82609	-4.12917
PDPN	1	13583465	13617957	+	6.31667	6.03587	6.24341	6.16561	5.99133	6.12345	5.81398	5.83453	5.77373	5.49612	5.33135	5.52202	5.26146	5.13973	5.30976	5.41123	5.12461	5.3408	5.37829	5.23788	5.23647	5.6319	5.46115	5.77489	6.05402	5.84055	5.83857	6.15355	6.25033	6.225	5.81099	5.72149	5.99409	6.21489	5.94182	6.14969	6.28431	5.78706	6.10606	5.91423	5.98003	5.93754	5.92959	6.00364	5.96241
PRDM2	1	13700198	13825079	+	4.39211	4.20129	4.37981	4.31843	4.47933	4.36609	4.04625	3.76374	4.1119	4.33218	3.8134	3.79047	3.94665	3.74067	3.7976	4.26302	3.9067	4.07156	4.11572	3.89803	4.0742	4.17201	3.81705	3.75002	4.47802	4.60937	4.57787	4.36527	4.07852	4.1049	4.54351	4.45556	4.22267	3.99052	4.38526	3.99255	4.24344	4.0732	4.2709	4.55429	4.28001	4.2318	4.75775	4.7285	4.54247
KAZN	1	13892792	15118043	+	4.11044	4.36288	4.25548	4.81655	4.79094	4.88924	4.04625	4.19731	4.18536	4.55043	4.35895	4.32238	3.89855	4.26196	4.18138	4.19026	4.06121	4.04647	4.46205	4.18871	4.14726	4.20166	4.20847	4.09435	4.43264	4.41562	4.733	4.14889	3.71352	3.79916	4.13803	4.42917	4.2443	3.46	3.51947	3.72263	3.49166	3.51164	3.59952	3.36424	3.12741	3.28163	3.63169	3.63334	3.66669
TMEM51	1	15152532	15220480	+	5.24313	5.09889	5.04626	4.36718	4.11732	4.37561	4.00205	4.09558	4.01159	3.34453	3.56624	3.49091	2.93477	2.9937	3.06063	2.51815	3.00373	2.78646	2.25424	2.61424	2.15318	2.35464	2.51989	2.24438	2.00061	1.99321	1.71727	1.54985	1.40609	1.06426	1.64277	1.96751	1.65934	1.80104	2.08725	1.79663	1.85939	0.855295	1.59187	2.24322	1.93646	2.02924	1.64418	1.03189	1.85572
FHAD1	1	15247272	15400283	+	-3.65774	-1.87552	-2.97333	-4.01844	-4.18443	-4.02432	-2.22677	-2.09424	-1.63226	-4.26691	-3.06312	-3.11642	-2.98409	-3.85179	-4.06865	-4.14165	-3.93879	-1.301	-1.57358	-1.90932	-1.19259	-2.41795	-1.44974	-1.51051	-1.85738	-0.767599	-0.65619	-2.12257	-2.33087	-2.06502	-0.911819	-1.91513	0.0999077	-0.70992	-0.517614	-1.39977	-2.19951	-0.668267	-1.15537	0.24322	0.115434	-0.151333	-1.40644	-0.826087	-0.276726
EFHD2	1	15409895	15430343	+	6.79759	6.52429	6.39626	6.02686	6.04839	6.26596	5.12785	5.3208	5.12529	5.09698	5.12424	5.03079	4.39095	4.52325	4.47137	4.49819	4.6796	4.56053	4.35716	4.44382	4.42212	4.42335	4.59829	4.38834	4.18154	4.31514	4.18359	3.71032	3.84572	3.64234	3.66561	3.87277	3.82926	3.61201	3.96351	4.12901	3.67496	3.51164	3.79217	3.89857	3.82325	4.09659	3.88949	3.83212	4.09965
CTRC	1	15438439	15449242	+	-3.80974	-4.02752	-4.12534	-4.01844	-4.18443	-4.02432	-3.96373	-3.83121	-4.10619	-4.26691	-4.21512	-4.26842	-4.13609	-4.00379	-4.06865	-4.14165	-4.09079	-4.26036	-4.04751	-4.06133	-3.92956	-4.15491	-4.18671	-4.24748	-4.00938	-4.08953	-4.26762	-4.27457	-4.06784	-4.21703	-4.06382	-4.06713	-4.30002	-4.18385	-4.25458	-4.13674	-3.93647	-3.82027	-4.11472	-4.23071	-3.94346	-4.21023	-4.3658	-3.97809	-4.12917
CELA2A	1	15456728	15472091	+	-3.80974	-4.02752	-4.12534	-4.01844	-4.18443	-4.02432	-3.96373	-3.83121	-4.10619	-4.26691	-4.21512	-4.26842	-4.13609	-4.00379	-4.06865	-4.14165	-4.09079	-4.26036	-4.04751	-4.06133	-3.92956	-4.15491	-4.18671	-4.24748	-4.00938	-4.08953	-4.26762	-4.27457	-4.06784	-4.21703	-4.06382	-4.06713	-4.30002	-4.18385	-4.25458	-4.13674	-3.93647	-3.82027	-4.11472	-4.23071	-3.94346	-4.21023	-4.3658	-3.97809	-4.12917
CELA2B	1	15465909	15491400	+	-3.80974	-4.02752	-4.12534	-4.01844	-4.18443	-4.02432	-3.96373	-3.83121	-4.10619	-4.26691	-4.21512	-4.26842	-4.13609	-4.00379	-4.06865	-4.14165	-4.09079	-4.26036	-4.04751	-4.06133	-3.92956	-4.15491	-4.18671	-4.24748	-4.00938	-4.08953	-4.26762	-4.27457	-4.06784	-4.21703	-4.06382	-4.06713	-4.30002	-4.18385	-4.25458	-4.13674	-3.93647	-3.82027	-4.11472	-4.23071	-3.94346	-4.21023	-4.3658	-3.97809	-4.12917
CASP9	1	15490832	15526534	-	4.08373	3.74653	3.64872	3.34301	3.16725	3.72014	3.34814	3.67835	3.47207	2.71799	3.03492	3.06349	3.18583	3.4611	3.5263	3.04377	3.06121	2.92507	3.56392	3.60638	3.6403	3.10561	3.10485	3.18065	3.17605	2.88266	3.03412	3.06725	3.1822	2.6629	3.15427	3.01561	3.31141	3.60478	3.41312	3.3372	3.4347	3.18971	3.68114	3.90998	3.97673	3.96968	2.92576	2.96833	2.96535
DNAJC16	1	15526813	15592379	+	5.37017	5.3143	5.25548	5.29595	5.32513	5.32736	4.86423	4.93918	5.01735	4.82173	4.94531	4.67149	4.65253	4.75554	4.92256	4.81125	4.67592	4.77123	4.84933	4.77367	4.82607	4.88583	4.56521	4.76561	4.84653	4.74547	4.58482	4.57091	4.70987	4.53117	4.56796	4.52781	4.71926	4.8105	4.80732	4.76346	4.74691	4.79116	4.85106	4.77616	4.71237	4.51921	4.37866	4.25073	4.55811
AGMAT	1	15572353	15585110	-	1.86582	1.12448	1.27459	0.888447	-0.225068	1.25697	2.11901	2.25154	2.00001	1.01438	1.60931	1.79047	1.89855	1.39614	2.08335	1.18028	1.48748	1.28396	1.65908	2.04487	1.64871	2.06318	2.19412	2.15245	2.53494	2.27193	2.03413	2.02717	2.23391	2.47414	1.8161	2.23462	2.02191	2.62636	2.67878	2.61518	2.62492	2.21438	2.4296	2.22507	2.90898	2.73619	1.71694	1.53146	2.06723
DDI2	1	15617500	15669044	+	6.62187	6.45875	6.51952	6.50751	6.58596	6.37086	6.26642	6.23219	6.40116	6.3394	6.2509	6.19533	6.04795	6.12692	6.29037	6.41016	6.44923	6.27643	6.40026	6.21996	6.27501	6.57829	6.45514	6.56363	6.48136	6.59581	6.3882	6.2195	6.33565	6.56979	6.13121	6.18422	6.01689	6.20057	6.29189	6.31905	6.35891	6.31044	6.17427	5.88996	6.25703	6.15488	5.7862	5.59598	5.95653
RSC1A1	1	15659869	15661722	+	4.94588	4.78981	4.8113	4.84092	4.7258	4.72387	4.537	4.62458	4.7288	4.73996	4.68172	4.49829	4.26384	4.51016	4.67207	4.61026	4.9223	4.74652	4.68946	4.5043	4.67366	4.90698	4.89603	4.93795	4.85343	4.89537	4.73925	4.53206	4.72441	4.91797	4.43691	4.35633	4.26983	4.49171	4.55206	4.64462	4.55092	4.6125	4.39483	4.25668	4.58792	4.46141	3.96113	3.78124	4.14696
PLEKHM2	1	15684332	15734769	+	5.21262	4.98246	5.14301	5.2499	5.41673	5.48963	4.93646	4.95015	4.91	5.15188	5.34203	5.10275	4.46712	4.67569	4.89392	4.7719	4.86211	4.70863	4.71552	4.79804	4.90895	4.7079	5.12769	4.82637	5.01607	5.44185	5.2507	4.88024	4.96068	4.9821	5.02482	5.13472	5.0068	4.50343	4.64562	4.92516	4.91597	4.90916	4.83818	4.86674	4.88802	5.04506	5.35416	5.28505	5.33572
SLC25A34	1	15736405	15741396	+	-2.07278	-1.06817	-0.973334	-0.281478	0.215505	-0.0649602	-2.22677	-1.6792	-4.10619	-0.114904	-0.89319	-2.11642	-3.98409	-3.85179	-3.91665	-3.98965	-4.09079	-1.301	-2.89551	-4.06133	-3.92956	-4.15491	-4.0347	-2.51051	-2.27241	-0.937524	-0.945697	-0.800644	-2.91583	-1.48006	-1.58989	-0.107776	-1.56306	-2.44689	-0.517614	-1.98473	-2.19951	-2.66827	-0.962721	-1.07871	-0.984102	-1.47326	-2.62883	-3.82609	-3.97717
TMEM82	1	15742422	15747982	+	-2.07278	-2.29056	-1.97333	-3.86644	-4.18443	-1.06496	-2.81173	-2.09424	-1.95419	-4.1149	-4.21512	-2.11642	-3.98409	-1.85179	-2.33169	-4.14165	-4.09079	-4.26036	-2.31054	-3.90932	-3.92956	-3.00291	-4.18671	-4.24748	-4.00938	-4.08953	-4.26762	-4.27457	-4.06784	-4.21703	-4.06382	-4.06713	-4.30002	-4.18385	-4.25458	-4.13674	-3.93647	-3.82027	-3.96272	-4.23071	-3.94346	-2.47326	-4.3658	-3.97809	-4.12917
FBLIM1	1	15756607	15786594	+	3.8421	3.78981	3.51048	4.13918	4.19158	4.49837	4.89908	5.08567	5.22572	4.95118	5.24295	5.35729	4.65615	4.9197	5.15213	5.41549	5.47907	5.59382	4.91507	4.83551	4.97399	5.65887	6.04211	5.87894	5.73321	5.90483	5.91367	5.96622	5.95299	6.1124	5.71572	5.69958	5.59345	5.38811	5.7998	6.02649	5.79673	5.75169	5.47815	5.37662	5.7004	5.89743	5.80857	5.27457	5.80747
UQCRHL	1	15807169	15809348	-	4.60905	3.96368	3.90318	4.14479	3.96758	4.53708	3.94316	4.21562	4.02309	3.913	4.31626	4.39138	3.58576	3.59942	4.02587	4.07644	3.84912	4.09622	3.41738	3.83214	3.7923	3.88583	3.85404	4.06943	3.89751	3.95122	3.74236	3.88305	3.77765	3.92366	3.76061	3.45119	3.69118	3.3257	3.38928	4.02089	3.34481	2.98994	3.17683	3.27002	2.93646	3.5192	3.52767	3.20734	3.30824
SPEN	1	15847864	15940460	+	6.4586	6.52001	6.69555	6.4955	6.8586	6.64043	6.30201	6.24561	6.27102	6.44256	6.37047	6.23452	6.2278	6.01858	6.26947	6.36018	6.41326	6.27319	6.47627	6.16348	6.31784	6.26972	6.29285	6.28499	6.15105	6.26215	6.0779	6.06725	6.16232	6.18528	5.96929	6.01708	5.97997	6.07406	6.29081	6.18017	6.04049	6.00945	5.96654	6.25668	5.94325	6.21207	6.19559	6.31474	5.83822
ZBTB17	1	15941869	15976132	-	4.24915	3.78981	3.93955	4.18341	4.24835	4.56648	3.89563	4.17878	3.97655	4.14248	4.35474	4.39138	3.5628	3.71046	3.80445	4.03272	4.08912	4.10597	3.63587	3.79804	4.03623	3.47282	4.05805	3.90453	3.36179	3.87626	3.73613	3.35316	3.5436	3.48187	3.35497	3.25479	3.68487	3.23494	3.44432	3.53883	3.45394	3.46102	3.43816	3.64921	3.61793	3.86659	4.12605	3.85339	3.87458
C1orf64	1	16004236	16008807	+	-3.80974	-4.02752	-4.12534	-4.01844	-4.18443	-4.02432	-3.96373	-3.83121	-4.10619	-4.26691	-4.21512	-4.26842	-4.13609	-4.00379	-4.06865	-4.14165	-2.93879	-4.26036	-4.04751	-4.06133	-3.92956	-4.15491	-4.18671	-4.24748	-4.00938	-4.08953	-4.26762	-4.27457	-4.06784	-4.21703	-4.06382	-4.06713	-2.14802	-4.18385	-4.25458	-4.13674	-3.93647	-3.82027	-4.11472	-4.23071	-3.94346	-4.21023	-4.3658	-3.97809	-4.12917
CLCNKA	1	16018875	16034050	+	-0.850386	-0.553594	0.114128	-1.54451	-1.71049	-1.28735	-0.352299	-0.871847	-1.63226	-2.1149	-2.47815	-2.53145	-1.66216	-0.392356	-0.457217	-1.98965	-4.09079	-1.78642	-0.725581	-1.5874	-0.777553	-2.41795	-1.44974	-2.09547	-2.85738	-2.93752	-1.30827	-0.800644	-1.10848	-3.06502	-1.91182	-0.330168	-0.826092	-0.572417	-1.29522	-1.6628	-0.199507	-0.860912	-0.962721	0.444854	-0.0910169	-0.736296	0.0341311	-0.504159	-0.392203
HSPB7	1	16014028	16019594	-	-3.80974	-3.87552	-3.97333	-4.01844	-4.18443	-1.87231	-3.81173	-3.83121	-4.10619	-3.1149	-4.21512	-4.26842	-4.13609	-4.00379	-4.06865	-4.14165	-4.09079	-4.10835	-4.04751	-4.06133	-3.77755	-4.15491	-3.0347	-4.24748	-4.00938	-4.08953	-4.26762	-4.27457	-4.06784	-4.21703	-4.06382	-4.06713	-4.30002	-4.18385	-4.25458	-3.98473	-3.93647	-3.82027	-4.11472	-4.23071	-3.94346	-4.21023	-3.2138	-3.97809	-4.12917
CLCNKB	1	16043736	16057308	+	-3.80974	-4.02752	-1.65141	-2.86644	-4.18443	-4.02432	-3.81173	-3.6792	-4.10619	-4.26691	-4.21512	-4.26842	-1.39913	-1.52986	-2.33169	-4.14165	-3.93879	-4.10835	-2.31054	-2.32436	-2.77755	-2.41795	-4.18671	-3.09547	-2.85738	-1.35256	-2.53066	-1.80064	-0.456403	-4.21703	-0.741894	-0.915131	-1.82609	-0.70992	-1.10258	-1.98473	-1.19951	-0.346339	-0.155366	-0.0787077	-0.621532	-0.888299	0.0341311	-0.241124	-0.517734
FAM131C	1	16057769	16073632	-	-3.80974	-4.02752	-4.12534	-4.01844	-4.18443	-4.02432	-3.96373	-3.83121	-4.10619	-4.26691	-4.21512	-4.26842	-4.13609	-4.00379	-4.06865	-4.14165	-4.09079	-4.26036	-4.04751	-4.06133	-3.92956	-4.00291	-4.18671	-4.24748	-4.00938	-4.08953	-4.26762	-4.27457	-4.06784	-4.21703	-4.06382	-4.06713	-4.30002	-4.18385	-3.10258	-4.13674	-3.93647	-3.82027	-3.96272	-4.07871	-3.94346	-4.21023	-1.04387	-2.82609	-1.65524
EPHA2	1	16124337	16156087	-	-0.487816	-1.87552	-0.651406	-1.54451	-2.03242	-0.550387	2.83213	3.02124	3.1119	2.49981	2.98128	2.80245	3.45885	3.87613	3.9099	3.79825	3.8941	4.03631	4.53912	4.47006	4.67777	4.61914	4.96248	4.63245	5.6779	5.81569	5.90675	5.32244	5.34391	5.60031	5.45887	5.59068	5.56451	4.29008	5.13104	5.29836	5.16973	4.74536	4.44242	4.00875	4.45647	4.84867	5.8816	5.54678	5.88392
ARHGEF19	1	16197854	16212609	-	1.24915	0.446406	0.980862	0.657121	1.28951	1.48524	1.14247	1.53025	1.00001	0.972559	1.74424	1.43817	0.922799	1.54053	1.21263	1.65421	1.48748	1.72454	1.46205	1.37608	1.74601	1.75198	2.6518	2.01305	1.81505	2.2324	2.1132	2.21728	2.29362	2.36124	2.56391	2.25479	2.86321	3.07668	3.23727	3.13421	4.4152	4.17094	4.29937	4.42114	4.37847	4.79976	5.04595	4.92211	4.8205
RSG1	1	16231700	16237162	-	1.55171	1.40988	0.486097	0.525877	0.55254	1.44961	0.773232	1.53025	1.25526	0.692451	1.18481	1.09304	1.22536	1.14821	1.25328	0.964547	1.01541	0.47661	1.14889	0.948658	1.22245	0.640945	1.35761	0.548382	0.897512	0.454794	0.838574	0.632315	0.89152	0.979372	0.258106	0.608431	1.09991	0.553114	0.652311	0.185193	0.215531	0.791164	0.359207	1.16922	1.11543	1.1117	-0.628834	-0.0187321	0.192759
FBXO42	1	16246839	16352454	-	4.20644	4.03137	4.19659	4.00392	3.76199	3.96689	3.93646	4.1087	4.11727	3.95656	4.09676	3.80245	3.9228	4.34788	4.37337	3.97035	4.08912	3.76201	4.18131	4.75956	4.8663	4.33694	4.38736	4.26647	4.33245	4.4288	4.54971	4.63232	4.57602	4.65265	4.37358	4.17233	4.65933	4.87203	4.55206	4.64462	4.46346	4.96473	4.98272	4.94366	4.9899	4.91906	4.294	4.46393	4.60403
SZRD1	1	16352575	16398145	+	6.67765	6.45315	6.53842	6.70531	6.57768	6.85646	6.3965	6.36928	6.36435	6.38295	6.60843	6.57008	5.97446	5.97952	6.12227	6.2642	6.46636	6.36738	6.09318	6.09068	6.05375	6.12766	6.46315	6.3833	6.3163	6.44834	6.35096	6.1582	6.15429	6.33372	6.12023	6.00373	6.10228	5.95684	6.00856	6.25606	6.14479	6.09328	5.96802	5.96978	6.14223	6.18614	6.36646	6.10021	6.16622
SPATA21	1	16387117	16437424	-	-2.07278	-4.02752	-4.12534	-4.01844	-4.18443	-2.28735	-3.96373	-3.6792	-4.10619	-4.26691	-3.06312	-2.11642	-4.13609	-2.85179	-4.06865	-4.14165	-2.93879	-4.26036	-4.04751	-2.90932	-3.92956	-4.00291	-4.18671	-4.09547	-4.00938	-3.93752	-4.26762	-4.27457	-1.91583	-4.21703	-4.06382	-3.91513	-4.30002	-4.18385	-4.25458	-4.13674	-3.93647	-3.82027	-2.37776	-1.75678	-3.94346	-2.05822	-2.62883	-2.82609	-4.12917
NECAP2	1	16440672	16460078	+	5.05307	4.83184	4.70262	4.70721	4.34262	4.99496	4.83573	5.08235	4.74971	5.0118	4.90843	4.87794	4.43797	4.65204	4.77335	4.8464	4.73717	4.89727	4.33811	4.70906	4.61046	4.65173	4.83874	4.7151	4.58557	4.69547	4.57438	4.53206	4.51462	4.58244	4.44133	4.19339	4.31959	4.00707	4.39727	4.61518	4.00995	4.04598	3.84463	4.76678	4.80846	4.84867	4.02938	3.88816	4.06723
FAM231B	1	16539066	16539575	+	-3.80974	-4.02752	-4.12534	-4.01844	-4.18443	-4.02432	-3.96373	-3.83121	-4.10619	-4.26691	-4.21512	-4.26842	-4.13609	-4.00379	-4.06865	-4.14165	-4.09079	-4.26036	-4.04751	-4.06133	-3.92956	-4.15491	-4.18671	-4.24748	-4.00938	-4.08953	-4.26762	-4.27457	-4.06784	-4.21703	-4.06382	-4.06713	-4.30002	-4.18385	-4.25458	-4.13674	-3.93647	-3.82027	-4.11472	-4.23071	-3.94346	-4.21023	-4.3658	-3.97809	-4.12917
NBPF1	1	16562319	16613562	-	3.30804	3.58391	3.11413	3.59299	3.67494	3.40381	2.91619	2.99322	3.00001	2.94038	2.8794	2.4835	3.20573	3.64806	3.34074	3.08717	3.14868	3.2492	3.53912	3.60638	3.80741	3.27321	2.99872	3.18065	3.50895	3.54629	3.50643	3.37727	3.30333	3.34437	3.54761	3.4336	3.39887	3.33447	3.55563	3.34618	3.2379	3.2021	3.43816	3.59372	3.81587	3.49636	3.73457	4.03189	3.65946
FAM231A	1	16673003	16673512	+	-3.80974	-4.02752	-4.12534	-4.01844	-4.18443	-4.02432	-3.96373	-3.83121	-4.10619	-4.26691	-4.21512	-4.26842	-4.13609	-4.00379	-4.06865	-4.14165	-4.09079	-4.26036	-4.04751	-4.06133	-3.92956	-4.15491	-4.18671	-4.24748	-4.00938	-4.08953	-4.26762	-4.27457	-4.06784	-4.21703	-4.06382	-4.06713	-4.30002	-4.18385	-4.25458	-4.13674	-3.93647	-3.82027	-4.11472	-4.23071	-3.94346	-4.21023	-4.3658	-3.97809	-4.12917
FAM231C	1	16733952	16734461	-	-3.80974	-4.02752	-4.12534	-4.01844	-4.18443	-4.02432	-3.96373	-3.83121	-4.10619	-4.26691	-4.21512	-4.26842	-4.13609	-4.00379	-4.06865	-4.14165	-4.09079	-4.26036	-4.04751	-4.06133	-3.92956	-4.15491	-4.18671	-4.24748	-4.00938	-4.08953	-4.26762	-4.27457	-4.06784	-4.21703	-4.06382	-4.06713	-4.30002	-4.18385	-4.25458	-4.13674	-3.93647	-3.82027	-4.11472	-4.23071	-3.94346	-4.21023	-4.3658	-3.97809	-4.12917
CROCC	1	16740273	16972979	+	3.98611	4.00099	4.04347	3.76292	3.76848	3.91559	4.73516	5.1217	4.98832	4.27741	4.2269	4.39928	4.7907	5.18164	5.26326	4.3635	4.57297	4.7277	5.13792	5.29769	5.55784	4.87973	5.32285	4.82934	5.21409	5.36397	5.6106	5.0966	5.1093	5.03301	5.48264	5.52366	5.97351	5.27421	5.23058	5.46442	5.76628	5.89207	5.75667	5.6441	5.77269	5.98617	6.203	5.94044	5.67926
MFAP2	1	16974502	16980835	-	2.20024	1.8524	2.23612	2.24208	1.87447	2.77154	2.41709	2.89065	2.38566	2.32804	2.8317	2.57008	2.63062	2.83471	3.08335	3.4282	3.39213	3.62636	3.02336	3.15677	3.0298	3.43172	3.9821	3.84116	3.73508	3.74196	3.95047	3.76007	3.7495	3.95735	3.78862	3.83976	4.10465	4.26736	4.25497	4.74998	4.43953	4.17094	4.45934	4.60077	4.95338	4.84867	4.44798	4.31346	4.58889
ATP13A2	1	16985958	17011928	-	6.76011	6.71694	6.77905	6.52588	6.43824	6.84793	5.85005	6.30948	6.0087	5.53615	5.84077	5.59783	5.83449	6.07005	6.1427	5.51418	5.54905	5.52827	6.15842	6.19528	6.30593	5.61547	5.8045	5.72789	5.55202	5.72781	5.62753	5.51586	5.48505	5.3985	5.56189	5.48788	5.58838	5.60478	5.75696	5.73466	5.42742	5.3541	5.49671	5.536	5.56169	5.58383	5.73457	5.59387	5.72674
SDHB	1	17018722	17054170	-	6.67541	6.14407	6.18275	6.34545	6.19399	6.66781	6.04625	6.30806	6.04158	6.12946	6.18244	6.26945	5.66157	5.88461	5.9351	5.97902	5.99638	6.07404	5.74655	6.01549	5.92808	5.89796	6.16128	6.23432	5.83785	5.83397	5.65422	5.67347	5.6597	5.95735	5.69181	5.38637	5.56106	5.26047	5.58917	5.8048	5.63338	5.50666	5.39922	5.25445	5.53946	5.65945	5.8044	5.53146	5.88857
PADI2	1	17066761	17119435	-	-1.07278	-2.29056	-3.97333	-4.01844	-2.44746	-1.55039	0.647701	1.02124	1.04581	-0.208013	0.794866	1.34302	1.79727	2.9811	3.25328	2.46978	2.73364	2.521	3.82559	3.06796	3.63184	3.96863	4.00969	3.90453	4.27705	4.46762	4.41186	4.0623	3.75659	3.72939	4.36895	4.11278	4.05165	3.00157	3.93634	2.946	2.38546	2.68928	1.99148	2.92129	1.7004	1.49636	4.42283	4.12228	4.03406
PADI1	1	17205126	17246005	+	-3.80974	-4.02752	-4.12534	-4.01844	-4.18443	-4.02432	-2.81173	-3.83121	-4.10619	-3.1149	-4.21512	-4.26842	-4.13609	-2.26682	-4.06865	-2.98965	-0.938786	-1.52339	-2.31054	-2.90932	-3.92956	-1.41795	-1.71278	-0.773547	-0.535447	-0.615596	-0.308267	-0.422133	-3.91583	-0.48006	-0.452387	0.172332	-0.241129	-2.03185	-0.643145	0.10273	-0.462541	-0.860912	-1.37776	-2.49375	-1.20649	-2.05822	-0.891868	-1.82609	-0.517734
PADI3	1	17249098	17284233	+	-3.80974	-4.02752	-4.12534	-4.01844	-4.18443	-4.02432	-2.22677	-2.6792	-2.95419	-4.26691	-4.06311	-4.26842	-1.98409	-1.26683	-0.109293	-3.98965	-2.93879	-4.10835	-2.31054	-1.32436	-0.318121	-2.41795	-0.712775	-2.51051	1.27191	0.762916	1.0543	-0.422133	-0.0089442	-0.743095	1.58003	1.37027	0.244298	-1.70992	-0.402137	-0.662804	-1.19951	-1.0833	0.0372792	0.965686	0.378468	-0.473261	0.43006	0.0808035	0.830189
PADI4	1	17308195	17364004	+	-3.80974	-4.02752	-4.12534	-4.01844	-4.18443	-4.02432	-3.96373	-3.83121	-3.95419	-4.1149	-4.21512	-4.26842	-4.13609	-4.00379	-4.06865	-4.14165	-4.09079	-4.26036	-4.04751	-2.90932	-3.92956	-4.00291	-4.18671	-4.24748	-1.27241	-2.35256	-1.79369	-2.12257	-1.91583	-4.06502	-1.32686	-2.91513	-3.14802	-4.18385	-3.10258	-1.17738	-3.93647	-3.82027	-3.96272	-2.49375	-3.94346	-4.21023	-4.3658	-3.82609	-4.12917
PADI6	1	17372196	17401699	+	-1.65774	-1.55359	-1.65141	-1.28148	-2.44746	-1.28735	-1.00438	-2.09424	-2.36923	-4.26691	-1.47815	-1.53145	-2.98409	-2.85179	-3.91665	-2.40469	-2.35382	-4.10835	-2.89551	-1.90932	-3.92956	-4.00291	-4.18671	-2.09547	-2.85738	-2.93752	-3.11562	-4.27457	-4.06784	-2.48006	-4.06382	-4.06713	-4.30002	-4.18385	-4.25458	-4.13674	-3.93647	-3.82027	-4.11472	-4.23071	-3.94346	-4.21023	-4.3658	-3.97809	-4.12917
RCC2	1	17406760	17439724	-	8.78753	8.58493	8.69555	8.88761	8.72663	9.03138	8.94961	9.15842	9.22618	9.33231	9.34734	9.39299	8.61186	8.87592	9.15933	9.50296	9.41725	9.4969	8.94468	8.98094	9.12595	9.46559	9.65136	9.61005	9.18514	9.38848	9.36138	9.2933	9.16715	9.32931	8.8642	8.93896	9.21242	9.20222	9.02187	9.47008	9.05059	9.10858	9.0192	9.07753	9.25294	9.58405	8.4823	8.46364	8.68617
ARHGEF10L	1	17539835	17697874	+	2.29645	2.58391	2.43606	0.99154	1.32513	1.68227	3.47367	3.82064	3.8007	3.04497	3.49147	3.55601	3.5237	3.77026	3.94133	3.89909	3.9681	4.04139	3.82559	3.69059	3.90895	4.42754	4.73348	4.26647	4.23538	4.22235	4.39217	4.89424	4.96681	4.65608	4.60388	4.63176	5.03437	4.87504	4.96351	5.07055	5.1164	5.38972	5.22215	5.27664	5.38596	5.43763	4.8496	4.64965	4.90548
ACTL8	1	17755313	17827063	+	-3.80974	-2.87552	-4.12534	-2.86644	-4.03242	-2.87232	-2.81173	-2.6792	-2.95419	-1.30755	-4.21512	-3.11642	-3.98409	-4.00379	-3.91665	-4.14165	-2.93879	-2.10835	-4.04751	-4.06133	-3.92956	-3.00291	-1.22735	-4.09547	-4.00938	-1.93752	-2.53066	-1.80064	-2.91583	-1.74309	-4.06382	-2.91513	-1.34066	-1.22449	-3.10258	0.0152675	-0.325038	-0.346339	-0.377758	0.16922	1.06652	1.29933	-3.2138	-1.24112	-0.807241
IGSF21	1	18107746	18378483	+	-3.80974	-4.02752	-4.12534	-4.01844	-4.18443	-4.02432	-3.96373	-3.83121	-4.10619	-4.26691	-4.21512	-4.26842	-3.98409	-2.26682	-0.916648	-4.14165	-3.93879	-4.10835	-2.89551	-2.32436	-2.19259	-2.41795	-1.22735	-1.77355	1.78648	1.27193	1.79127	1.43202	1.36957	1.22038	2.13258	2.42472	2.19183	0.875042	1.8747	0.538829	2.75469	2.3541	2.37713	1.82818	1.16274	1.36804	4.18281	3.9288	4.09965
KLHDC7A	1	18480982	18486126	+	-2.65774	-3.87552	-3.97333	-4.01844	-4.18443	-4.02432	-1.22677	-1.09424	-1.95419	-4.1149	-4.21512	-4.11642	-0.52466	-1.04443	-0.216208	-3.98965	-3.93879	-2.10835	0.689456	-0.324361	0.392372	-2.41795	0.135221	-0.395035	4.28218	3.84384	4.33146	2.76007	2.72802	2.99026	4.77818	4.47289	4.78862	2.46	3.46728	3.94008	4.60785	4.3541	4.51706	2.536	3.88097	4.07106	3.7862	3.42184	4.57358
PAX7	1	18631006	18748866	+	-3.80974	-4.02752	-4.12534	-4.01844	-4.18443	-4.02432	-3.96373	-3.83121	-4.10619	-4.26691	-4.21512	-4.26842	-4.13609	-4.00379	-4.06865	-4.14165	-4.09079	-4.26036	-4.04751	-4.06133	-3.92956	-4.15491	-4.18671	-4.24748	-3.85738	-4.08953	-4.26762	-4.27457	-4.06784	-4.21703	-4.06382	-4.06713	-4.30002	-4.18385	-4.25458	-4.13674	-3.93647	-3.82027	-3.96272	-4.07871	-3.94346	-4.21023	-4.2138	-3.97809	-3.97717
TAS1R2	1	18839599	18859682	-	-3.80974	-4.02752	-4.12534	-4.01844	-4.18443	-4.02432	-3.96373	-3.83121	-4.10619	-4.26691	-4.21512	-4.26842	-4.13609	-4.00379	-3.91665	-4.14165	-4.09079	-4.26036	-4.04751	-4.06133	-3.92956	-4.15491	-4.18671	-4.24748	-4.00938	-4.08953	-4.26762	-4.27457	-4.06784	-4.21703	-4.06382	-4.06713	-4.30002	-4.18385	-4.25458	-4.13674	-3.93647	-3.82027	-4.11472	-4.23071	-3.94346	-4.21023	-4.3658	-3.97809	-4.12917
ALDH4A1	1	18871430	18902781	-	4.97888	4.73181	4.91845	5.10797	4.9732	5.33226	4.40744	4.61542	4.33583	4.59934	4.71496	4.66166	4.23991	4.37703	4.65321	4.52999	4.56504	4.56053	4.55982	4.40809	4.64451	4.69058	4.90781	4.71831	4.68952	4.96937	5.0742	4.99117	5.02374	4.95457	4.97996	4.75729	5.03189	5.07406	5.34863	5.32815	4.78918	4.88248	4.83818	4.92129	4.76313	5.02658	4.95613	4.64152	4.8777
IFFO2	1	18904281	18956686	-	2.91211	2.5168	2.67052	2.49111	2.0761	2.44961	3.72743	3.95742	3.61566	3.49243	3.24067	3.16899	3.59334	3.69511	3.9099	3.78514	3.63864	3.79251	3.76983	3.83887	3.7923	3.81727	4.02058	3.81142	4.78287	4.88265	4.93966	4.59853	4.28384	4.71305	4.90517	4.83976	4.41422	3.85689	4.41312	4.10273	4.27081	4.18348	3.90147	3.58663	3.87388	3.65602	4.9686	4.60018	4.69526
UBR4	1	19074506	19210276	-	8.00804	7.96368	8.08533	8.05168	8.30045	8.1877	7.94232	8.15606	8.13029	8.21993	8.25033	8.08724	7.90845	8.04417	8.32623	8.29315	8.34488	8.21414	8.31547	8.13541	8.24343	8.4223	8.66422	8.56719	8.6064	8.88783	8.93099	8.70378	8.81654	8.826	8.54761	8.60451	8.80636	8.64917	8.83406	8.83405	8.62678	8.71382	8.68721	8.4397	8.60809	8.67712	8.6401	8.67052	8.56756
MRTO4	1	19251539	19260128	+	6.16563	5.61833	5.81783	5.92635	5.79413	6.07751	5.60401	5.96104	5.94517	5.99754	6.18718	6.21897	4.94369	4.94911	5.30735	5.92174	5.93004	6.07031	4.90539	5.02731	5.18823	5.7318	6.04345	6.09064	5.53064	5.72425	5.67554	5.6555	5.51043	5.80842	5.19409	5.23969	5.5297	5.28556	5.37316	6.00679	5.6688	5.64235	5.56866	5.14046	5.94664	6.07106	4.89473	4.4868	5.21019
EMC1	1	19215664	19251552	-	6.77689	6.50602	6.63122	6.6463	6.55442	6.98722	6.65384	6.89445	6.70223	6.66809	6.89906	6.78747	6.31855	6.42666	6.63025	6.67924	6.69874	6.83489	6.35242	6.45481	6.55895	6.68534	6.90046	6.83748	6.39411	6.55032	6.39909	6.55074	6.56999	6.64836	6.34085	6.22314	6.42373	6.50828	6.58917	6.81455	6.51817	6.41521	6.46773	6.3328	6.51004	6.67055	6.25075	5.95199	6.21513
AKR7A3	1	19282558	19289250	-	-2.65774	-2.87552	-1.97333	-4.01844	-1.03242	-3.87232	-1.22677	-1.09424	-3.95419	-1.52994	-2.47815	-2.11642	-1.17674	-1.85179	-0.457217	-1.98965	-2.35382	-1.78642	-2.31054	-0.449892	-2.19259	-2.00291	-0.0347036	-4.09547	-0.857375	-1.13017	-0.415182	-0.952647	-0.915835	-1.74309	-1.10446	-1.91513	-0.44758	-2.03185	-0.643145	-1.98473	-1.78447	-2.66827	-1.64079	-0.908783	-1.20649	-0.736296	-1.40644	-2.24112	-2.3922
AKR7A2	1	19303965	19312146	-	3.89685	3.70944	3.46961	3.49988	3.0761	3.7276	3.55459	4.26331	3.89756	2.97256	3.34628	3.44583	3.60837	3.97476	4.01999	3.41123	3.57691	3.28396	3.98101	3.85886	4.23367	3.52065	3.79184	3.77489	4.17053	3.96334	4.04425	3.94889	3.91706	3.84187	4.20192	4.05641	4.05165	3.78193	4.01636	4.11855	3.88796	3.90916	3.97979	4.40913	4.13336	4.19444	4.28206	3.9487	3.73019
PQLC2	1	19312326	19329300	+	3.11044	3.10176	3.23612	3.15593	3.02286	3.63548	2.69606	3.04872	3.10109	3.11391	3.25881	3.24991	2.22536	2.73318	2.69806	2.61026	2.69057	2.71183	2.29432	2.37608	2.63184	2.55168	2.73348	2.71188	2.71248	2.76292	2.7792	2.38522	2.52711	2.1638	2.29763	2.47719	2.5799	2.23494	2.35685	2.98105	2.70738	2.68928	2.37713	2.72865	3.11543	3.06072	2.24564	2.42184	2.75075
CAPZB	1	19338776	19485539	-	5.54683	5.2589	5.43393	5.42358	5.37697	5.59936	5.14537	5.14735	5.17767	5.22717	5.21765	5.05601	4.89855	4.74067	5.08335	5.12149	5.22361	5.07404	5.18398	5.1047	5.38484	5.23071	5.63063	5.40238	5.64247	6.20713	5.75936	5.68156	5.67288	5.6127	5.65804	5.62403	5.60185	5.49367	5.61339	5.76514	5.66468	5.63094	5.58995	5.81762	5.72424	5.75074	6.05883	5.87782	5.68461
MINOS1	1	19596977	19629821	+	4.35907	4.14129	4.42327	3.98531	4.102	3.51139	3.87477	3.7884	3.92233	3.75546	3.4207	3.46855	3.20573	3.50576	3.71271	3.8621	3.3186	3.20453	3.91827	3.56641	3.55336	3.44003	3.56521	3.45142	3.91741	3.72069	3.5568	3.81407	3.55177	3.57883	3.4805	3.66983	3.75887	3.76905	3.53405	3.67348	3.69126	3.83953	4.03163	3.67618	3.69236	3.70333	3.48664	3.5833	3.83019
MINOS1-NBL1	1	19596979	19658056	+	4.34226	4.32905	4.32129	3.37196	3.23436	3.41309	4.10116	4.22769	4.04581	3.24265	3.32059	3.30144	3.60087	3.64007	3.5832	3.44498	3.51243	3.39149	3.89891	3.85223	3.85907	3.61914	4.04211	3.85289	4.49135	4.526	4.49909	4.14421	4.07285	4.1049	3.95855	3.81958	4.13738	3.48385	3.74291	3.94008	3.99689	3.88632	3.97979	3.15011	3.37847	3.74268	3.94102	3.45932	3.85572
NBL1	1	19640554	19658456	+	3.97162	3.93183	3.82757	2.08776	1.72246	2.77154	3.84648	4.0073	3.78728	2.31136	2.86762	2.52744	3.37346	3.44283	3.34074	2.85584	3.1273	3.21358	3.50537	3.7273	3.58	3.24502	3.87219	3.67931	4.51331	4.59775	4.48057	3.95958	4.04417	4.13465	3.75352	3.45119	3.86321	3.09743	3.56276	3.60023	3.74691	3.52156	3.55298	2.27884	2.71634	3.03981	3.43726	3.0068	3.31746
HTR6	1	19665287	19679562	+	-3.80974	-4.02752	-4.12534	-4.01844	-4.18443	-4.02432	-3.96373	-3.83121	-4.10619	-4.26691	-4.21512	-4.26842	-4.13609	-4.00379	-3.91665	-4.14165	-4.09079	-4.26036	-4.04751	-4.06133	-3.77755	-4.00291	-4.18671	-4.24748	-4.00938	-3.93752	-4.11562	-4.27457	-4.06784	-4.06502	-2.32686	-4.06713	-3.14802	-2.03185	-2.10258	-3.98473	-3.93647	-1.0833	-2.96272	-1.49375	-3.79146	-2.47326	-2.2138	-1.24112	-3.97717
TMCO4	1	19682213	19799945	-	3.60905	3.59208	3.62658	2.80598	2.50674	2.99805	3.11901	3.03504	3.10109	2.1705	2.24067	2.09304	2.18583	2.39614	2.31217	1.43662	1.8941	1.74963	1.96247	1.92357	2.15318	1.28249	1.66574	1.57695	2.27191	1.76292	1.88438	1.36928	1.33209	1.48957	1.4805	1.75729	1.49584	1.39442	0.652311	0.969464	1.57308	1.94644	1.73772	2.11112	1.49395	2.09152	1.51412	1.17391	1.69526
RNF186	1	19814029	19815278	-	-3.80974	-4.02752	-4.12534	-4.01844	-4.18443	-4.02432	-3.96373	-3.83121	-4.10619	-4.26691	-4.21512	-4.26842	-4.13609	-4.00379	-4.06865	-4.14165	-4.09079	-4.26036	-4.04751	-4.06133	-3.92956	-4.15491	-4.18671	-4.24748	-4.00938	-4.08953	-4.26762	-4.27457	-4.06784	-4.21703	-4.06382	-4.06713	-4.30002	-4.18385	-4.25458	-4.13674	-3.93647	-3.82027	-4.11472	-4.23071	-3.94346	-4.21023	-4.3658	-3.97809	-4.12917
OTUD3	1	19882513	19912945	+	4.0427	3.64018	3.68488	4.23159	4.29401	4.08188	3.78073	3.59692	3.77373	4.25578	4.05583	3.72907	3.30131	3.71046	3.87125	4.24876	4.10561	4.20453	3.9437	3.84556	4.16496	4.35464	3.99872	3.97061	4.21944	4.15523	4.0543	4.26975	4.22372	3.92933	4.40559	4.2193	4.2183	4.27649	4.34451	4.14455	4.15805	4.02522	4.10337	4.57593	4.16274	4.26821	5.36174	5.09278	4.70583
PLA2G2E	1	19920009	19923617	-	-3.80974	-4.02752	-4.12534	-4.01844	-4.18443	-4.02432	-3.96373	-3.83121	-4.10619	-4.26691	-4.21512	-4.26842	-4.13609	-4.00379	-4.06865	-4.14165	-4.09079	-4.26036	-4.04751	-4.06133	-3.92956	-4.15491	-4.18671	-4.24748	-4.00938	-4.08953	-4.26762	-4.27457	-4.06784	-4.21703	-4.06382	-4.06713	-4.30002	-4.18385	-4.25458	-4.13674	-3.93647	-3.82027	-4.11472	-4.23071	-3.94346	-4.21023	-4.3658	-3.97809	-4.12917
PLA2G2A	1	19975431	19980416	-	-3.80974	-4.02752	-4.12534	-4.01844	-4.18443	-4.02432	-3.96373	-3.83121	-4.10619	-4.26691	-4.21512	-4.26842	-4.13609	-4.00379	-4.06865	-2.40469	-3.93879	-3.10835	-4.04751	-4.06133	-3.92956	-4.15491	-4.18671	-4.09547	-4.00938	-4.08953	-4.26762	-3.12257	-4.06784	-4.06502	-4.06382	-3.91513	-4.14802	-3.03185	-1.78065	-4.13674	-3.93647	-3.82027	-2.37776	0.31361	-2.79146	-0.473261	-2.2138	-3.97809	-3.97717
PLA2G5	1	20028179	20091190	+	-3.80974	-4.02752	-4.12534	-4.01844	-4.18443	-4.02432	-3.96373	-3.83121	-4.10619	-4.26691	-4.21512	-4.26842	-4.13609	-4.00379	-4.06865	-4.14165	-4.09079	-4.26036	-4.04751	-4.06133	-3.92956	-4.15491	-4.18671	-4.24748	-4.00938	-4.08953	-4.26762	-4.27457	-4.06784	-4.21703	-4.06382	-4.06713	-4.14802	-4.18385	-4.25458	-4.13674	-3.93647	-3.82027	-4.11472	-4.23071	-3.94346	-4.21023	-4.3658	-3.97809	-4.12917
PLA2G2D	1	20111939	20119566	-	-3.80974	-4.02752	-4.12534	-4.01844	-4.18443	-4.02432	-3.96373	-3.83121	-4.10619	-4.26691	-4.21512	-4.26842	-4.13609	-4.00379	-4.06865	-4.14165	-4.09079	-4.26036	-4.04751	-4.06133	-3.92956	-4.15491	-4.18671	-4.24748	-4.00938	-4.08953	-4.26762	-4.27457	-4.06784	-4.21703	-4.06382	-4.06713	-4.30002	-4.18385	-4.25458	-4.13674	-3.93647	-3.82027	-4.11472	-4.23071	-3.94346	-4.21023	-4.3658	-3.97809	-4.12917
PLA2G2F	1	20139326	20150386	+	-3.80974	-4.02752	-4.12534	-4.01844	-4.18443	-4.02432	-3.96373	-3.83121	-4.10619	-4.26691	-4.21512	-4.26842	-4.13609	-4.00379	-4.06865	-4.14165	-4.09079	-4.10835	-4.04751	-4.06133	-3.92956	-4.15491	-4.18671	-4.24748	-4.00938	-4.08953	-4.26762	-4.27457	-4.06784	-4.21703	-4.06382	-4.06713	-4.30002	-4.18385	-4.25458	-4.13674	-3.93647	-3.82027	-4.11472	-4.23071	-3.94346	-4.21023	-4.3658	-3.97809	-4.12917
PLA2G2C	1	20161253	20177424	-	-3.80974	-4.02752	-4.12534	-4.01844	-4.18443	-4.02432	-3.96373	-3.83121	-4.10619	-4.26691	-4.21512	-4.26842	-4.13609	-4.00379	-4.06865	-4.14165	-4.09079	-4.26036	-4.04751	-4.06133	-3.92956	-4.15491	-4.18671	-4.24748	-4.00938	-4.08953	-4.26762	-4.27457	-4.06784	-4.21703	-4.06382	-4.06713	-4.30002	-4.18385	-4.25458	-4.13674	-3.78447	-3.82027	-4.11472	-4.23071	-3.94346	-4.21023	-4.3658	-3.97809	-4.12917
UBXN10	1	20186085	20196048	+	-3.65774	-2.87552	-2.97333	-2.28148	-1.22507	-1.87231	-2.81173	-2.09424	-1.63226	-2.1149	-1.25576	-0.946491	-3.98409	-1.04443	-1.91665	-0.404687	-1.93879	-1.52339	-2.31054	-2.90932	-3.77755	-0.832986	-0.0347036	-0.92555	-1.53545	-1.35256	-1.11562	0.0473526	-1.33087	-0.605591	-1.32686	-0.915131	-0.14802	-0.124958	0.219351	0.185193	0.0228856	0.331733	-0.155366	0.31361	0.115434	1.1117	-1.89187	-0.656162	-0.517734
VWA5B1	1	20290919	20354894	+	-3.80974	-4.02752	-4.12534	-4.01844	-4.18443	-4.02432	-3.96373	-3.83121	-4.10619	-4.26691	-4.21512	-4.26842	-4.13609	-4.00379	-4.06865	-4.14165	-4.09079	-4.26036	-4.04751	-4.06133	-3.92956	-4.00291	-4.18671	-4.24748	-3.85738	-1.6156	-1.53066	-2.12257	-2.91583	-3.06502	-1.32686	-2.33017	-1.56306	-1.22449	-1.29522	-1.98473	-0.462541	-0.860912	-0.262281	0.380724	-1.46953	-0.473261	-0.406441	-0.826087	-0.807241
CAMK2N1	1	20482391	20486220	-	-3.80974	-2.29056	-4.12534	-1.05909	-0.710495	-1.87231	-3.81173	-1.6792	-4.10619	-1.1149	-1.47815	-1.79449	-1.98409	-4.00379	-2.33169	-1.18229	-0.768861	-0.938428	-2.89551	-2.32436	-2.77755	-2.00291	-0.864779	-0.510512	-0.535447	-0.478092	0.132306	0.269745	0.0841653	0.458539	0.843069	0.839757	0.436943	-0.861923	-0.643145	-0.814808	0.674962	-0.498342	-0.0558302	0.779273	0.732105	-0.473261	0.245635	0.261376	0.344762
MUL1	1	20499448	20508161	-	4.39211	3.98866	4.16109	4.59299	4.45943	4.8624	3.82489	4.08898	3.98245	4.44352	4.58434	4.73221	3.4253	3.47014	3.81806	4.30037	4.31388	4.3221	3.42642	3.3853	3.53533	3.99144	4.30959	4.30113	3.68178	3.76984	3.6123	3.96489	3.81209	3.9406	3.15427	3.35166	3.76487	3.74294	3.76779	4.24409	3.39544	3.57014	3.53712	3.92692	4.08506	4.35117	3.17852	3.0194	3.62275
FAM43B	1	20552439	20555010	+	-0.335813	-0.0681672	-0.16598	-0.866441	-1.03242	0.0345755	-2.22677	-1.09424	-1.14684	-1.79298	-1.06312	-1.53145	-0.52466	-1.04443	-0.457217	0.180275	0.231139	0.139575	-0.195067	0.845564	0.866303	0.456521	0.488858	0.0744504	0.843064	1.61706	1.71727	1.00671	0.543597	1.02244	1.04238	0.785309	1.63334	1.09743	1.14535	0.407585	0.215531	0.72405	0.94417	0.875489	0.296006	0.401208	1.43006	1.7285	1.97703
CDA	1	20588948	20618908	+	2.49201	2.89266	2.9574	2.90174	2.83794	2.84193	1.80298	1.78023	2.02309	1.69245	1.36315	1.37544	1.74383	1.67177	2.12775	1.76524	1.58478	1.47661	1.80493	1.70539	2.12934	1.66951	1.32285	1.60497	1.35208	1.10687	0.838574	0.831624	0.25409	0.458539	0.258106	0.669832	1.02191	0.723039	1.06735	0.263195	-0.325038	0.139088	0.207204	1.24322	0.530471	0.401208	-0.213796	-0.125647	0.482266
PINK1	1	20633455	20651511	+	8.06635	7.64755	7.57404	7.85551	7.70186	8.20617	6.46206	6.58758	6.39454	7.02465	7.10556	7.05913	5.64344	5.80999	5.92098	5.94109	6.06403	5.91124	5.68569	5.59649	5.60831	5.51673	5.89011	5.86163	5.40237	5.65493	5.37021	5.13009	5.28629	5.31652	5.23029	5.14557	5.50303	5.11281	5.11659	5.32815	5.11941	5.06982	4.94717	5.22735	5.01912	5.28163	5.25991	4.77383	5.04242
DDOST	1	20651767	20661544	-	7.86288	7.43509	7.529	7.81128	7.47537	8.13436	7.67108	7.92071	7.74234	7.6429	7.98196	7.96773	7.3784	7.61938	7.61034	7.75938	7.6773	7.86821	7.42755	7.57952	7.70626	7.56457	7.9023	7.84521	7.60206	7.57423	7.61315	7.55823	7.63009	7.63672	7.59399	7.44242	7.67176	7.58929	7.57558	7.82303	7.39855	7.51599	7.51605	7.74625	7.73063	7.93401	7.77702	7.38702	7.56345
KIF17	1	20664014	20718017	-	3.16244	3.03137	3.18654	3.31347	3.45943	3.68227	3.27573	3.47054	3.10109	2.92949	3.25881	2.87227	3.41679	3.85557	3.78379	3.13963	3.09464	2.93604	4.00536	3.56641	3.8518	3.34582	3.67954	3.21741	3.60206	3.84384	4.00332	3.49214	3.77067	3.50483	3.93993	3.71423	3.9761	3.28103	3.7554	3.37282	3.19281	3.66265	3.2072	3.48353	2.90898	3.35117	4.18281	4.0808	3.58508
SH2D5	1	20719732	20732837	-	2.38665	1.93183	2.09275	2.55982	2.50674	2.7859	2.11901	2.56873	2.21573	1.97256	2.1657	2.07341	2.24473	2.33804	2.49274	2.03272	1.9192	2.4615	2.27442	2.06796	2.63184	2.42335	2.90781	2.48949	3.09682	3.00499	3.46181	3.36928	3.47648	3.50483	3.40106	3.45119	3.63988	3.50731	3.96889	3.77016	3.98372	3.2021	3.3134	3.09122	3.65975	3.67649	3.43726	2.87435	3.00011
HP1BP3	1	20742661	20787323	-	6.44817	6.20663	6.2422	6.75653	6.63202	6.56959	6.03533	6.09229	6.08884	6.05377	6.13041	5.99472	5.82487	6.00464	6.08335	5.80801	5.68692	5.84875	5.91024	6.18211	6.16496	5.76362	5.61814	5.61188	6.23009	6.32575	6.19386	6.03604	6.10792	5.9476	6.37243	6.19209	6.37456	6.11536	6.07609	6.09875	6.41029	6.34156	6.26369	6.34861	6.28803	6.18733	6.35035	6.32366	6.34251
EIF4G3	1	20806292	21176888	-	5.20024	5.44866	5.41898	5.60116	5.59511	5.65516	5.57844	5.77613	5.67152	5.80396	5.77136	5.82463	5.70066	5.85557	6.0288	6.00329	5.95452	6.09622	5.91185	5.94243	5.91593	6.31563	6.15141	6.36907	6.40824	6.57027	6.60804	6.65879	6.587	6.54508	6.74371	6.75641	6.92277	6.68925	6.80431	6.72263	6.83116	7.01033	6.79133	6.82442	6.90029	6.76912	7.0791	7.18164	7.22005
ECE1	1	21217247	21345504	-	4.75589	4.81797	5.15337	4.84437	4.80363	5.05842	5.34055	5.76788	5.63077	5.2536	5.33349	5.19873	5.53161	5.65996	5.73978	5.38104	5.38764	5.61445	5.87268	5.7684	5.8445	5.60257	5.80607	5.61533	5.9628	6.0765	6.08895	6.00671	5.87043	5.89643	5.74818	5.85636	5.89637	5.53611	5.87613	5.81455	5.47997	5.42976	5.46354	5.51562	5.31183	5.53983	5.56592	5.49809	5.74222
NBPF3	1	21440128	21485005	+	2.94217	2.82492	2.45293	3.15593	2.9788	3.29761	2.25436	2.95015	2.74625	2.75546	2.52185	2.39138	2.64526	3.24624	2.85154	2.3502	2.70507	2.33459	2.47953	2.92357	3.08043	2.62645	2.72018	2.71188	2.55202	2.03976	2.43897	3.23498	3.20311	2.84187	2.33611	2.19339	2.22702	2.96815	3.18283	2.95778	2.16973	2.18971	1.99148	3.42909	3.39837	3.09152	3.24564	2.87435	2.72327
ALPL	1	21509372	21578412	+	6.08709	6.2994	6.51149	5.57235	5.42701	5.76068	6.97209	7.50381	7.31902	6.07862	6.39016	6.33685	7.29784	7.51727	7.68559	6.64425	6.67039	6.83709	7.57464	7.59102	7.71079	6.67745	6.86541	6.86235	7.97393	8.19305	8.29642	6.80001	6.92416	6.74314	7.30371	7.4336	7.29492	6.81677	6.96014	7.06034	6.61641	6.74536	6.5957	6.37662	6.34169	6.37014	7.10362	6.98769	7.13397
RAP1GAP	1	21596215	21669363	-	2.47154	2.75383	3.01535	2.88845	2.64	2.57063	2.35819	3.46035	3.20568	2.42426	2.27673	2.30985	2.79727	3.2143	3.28302	2.90517	2.69057	2.49156	3.35242	3.57449	3.90193	3.04148	3.26908	2.92689	2.78648	3.0959	3.41576	3.12535	2.77067	2.45854	2.59598	2.38865	3.20071	3.15798	3.12624	2.89791	2.60785	2.74112	2.96802	3.33068	2.8524	3.16094	3.00537	3.18514	3.52268
USP48	1	21678298	21783606	-	6.76537	6.58596	6.62936	6.71476	6.70313	6.47752	6.75337	6.92442	6.86039	6.89912	6.64855	6.59869	6.83688	6.87187	7.12843	7.04033	6.70867	6.75273	7.19063	7.07652	7.18607	6.96215	6.95114	6.94824	7.08587	7.06107	7.05305	6.92796	6.83571	6.85682	6.94071	6.8695	6.86879	6.7297	6.85307	6.77182	6.73811	6.73368	6.55888	6.52306	6.27059	6.32115	6.89734	6.82676	6.77187
LDLRAD2	1	21812265	21825221	+	-0.850386	-2.87552	-0.513903	-0.407009	-1.71049	-1.55039	0.188269	-0.357274	0.215734	-0.307549	0.184812	-0.0289535	-0.814167	0.607644	0.40528	-0.28921	-0.938786	0.0615721	0.0113841	-0.587395	0.544375	0.319017	0.665736	-0.395035	-0.397944	-0.615596	0.34381	0.199356	1.12856	0.458539	0.410109	0.544301	0.758871	0.723039	0.851619	0.822622	0.122421	1.08662	-0.0558302	0.565149	0.8524	1.1897	0.693094	-0.504159	-0.392203
HSPG2	1	21822245	21937297	-	3.14961	3.68672	3.84045	2.68815	2.58229	3.08188	5.08005	5.78228	5.47417	3.79199	3.91416	3.59783	6.12704	6.64606	6.7236	4.31869	4.62727	4.42692	6.91747	6.68966	7.0982	5.27554	5.41238	4.91575	6.85601	6.67535	7.21193	6.71742	6.8737	6.24445	7.3194	7.52781	7.46715	6.55687	7.13941	6.50511	6.74789	6.66489	6.6575	6.92059	6.41556	6.36174	7.54983	7.42894	7.38039
CELA3B	1	21977021	21998642	+	-3.80974	-4.02752	-4.12534	-4.01844	-4.18443	-4.02432	-3.96373	-3.83121	-4.10619	-4.26691	-4.21512	-4.26842	-4.13609	-4.00379	-4.06865	-4.14165	-4.09079	-4.26036	-4.04751	-4.06133	-3.92956	-4.15491	-4.18671	-4.24748	-3.85738	-4.08953	-4.26762	-4.27457	-4.06784	-4.21703	-4.06382	-4.06713	-4.30002	-4.18385	-4.25458	-4.13674	-3.93647	-3.82027	-4.11472	-4.23071	-3.94346	-4.21023	-4.3658	-3.97809	-4.12917
CELA3A	1	22001656	22012539	+	-3.80974	-4.02752	-4.12534	-4.01844	-4.18443	-4.02432	-3.96373	-3.83121	-4.10619	-4.26691	-4.21512	-4.26842	-4.13609	-4.00379	-4.06865	-4.14165	-4.09079	-4.26036	-4.04751	-4.06133	-3.92956	-4.15491	-4.18671	-4.24748	-4.00938	-4.08953	-4.26762	-4.27457	-4.06784	-4.21703	-4.06382	-4.06713	-4.30002	-4.18385	-4.25458	-4.13674	-3.93647	-3.82027	-4.11472	-4.23071	-3.94346	-4.21023	-4.3658	-3.97809	-4.12917
CDC42	1	22052627	22092946	+	7.34014	6.86003	6.87372	7.02306	6.90936	7.03533	6.95231	7.09394	6.86439	6.88016	6.94251	6.90178	6.81762	6.88546	6.95833	7.12214	7.07663	6.95302	6.96791	7.10121	7.08353	7.08123	6.99596	7.18761	7.28792	7.20203	7.06491	7.15064	7.24025	7.22327	7.22517	7.06858	6.81271	7.04229	7.03953	7.00324	6.94345	6.8738	6.83251	6.98199	6.97009	6.74913	6.75631	6.71501	6.86204
WNT4	1	22117305	22143969	-	-3.80974	-4.02752	-4.12534	-4.01844	-4.03242	-3.87232	-3.96373	-3.6792	-3.95419	-4.26691	-4.21512	-4.26842	-3.98409	-3.85179	-1.91665	-4.14165	-4.09079	-4.26036	-1.89551	-4.06133	-0.970198	-4.15491	-2.0347	-4.24748	-4.00938	-3.93752	-1.11562	-3.12257	-3.91583	-3.06502	-1.10446	-3.91513	-1.14802	-1.22449	-1.51761	-4.13674	-3.93647	-3.82027	-3.96272	-1.27135	-2.79146	-4.05822	0.541091	-0.656162	-1.65524
ZBTB40	1	22451851	22531157	+	6.04443	5.92376	5.6813	6.11798	6.2576	6.47309	5.68212	5.93735	5.86758	6.22272	6.41059	6.33479	5.39529	5.53838	5.71089	6.17902	6.26823	6.4869	5.45101	5.77543	5.77704	6.0483	6.24375	6.21514	5.57934	5.83891	5.78675	5.91909	5.93747	5.98483	5.56998	5.50061	5.65611	5.58102	5.65064	6.14584	5.6811	5.53141	5.57838	5.45072	5.76888	6.00652	5.7491	5.65167	5.86204
EPHA8	1	22563564	22603594	+	-0.0727788	-0.0681672	1.15595	-1.86644	-1.44746	-2.87232	0.647701	1.53025	1.33121	-1.52994	-0.0631153	-0.415977	1.40823	1.50576	1.33128	-0.182295	0.0612143	0.0615721	2.01138	1.84556	1.92289	-0.0960204	0.609153	0.659413	-0.156936	0.586038	0.276696	0.521284	0.0841653	-0.257668	0.480499	0.254794	0.55242	1.13808	0.755404	1.05966	1.12242	0.419195	0.737719	1.92129	1.33783	1.29933	1.30977	1.78862	1.4491
C1QA	1	22636506	22639608	+	-3.65774	-2.87552	-4.12534	-4.01844	-3.03242	-2.28735	-3.96373	-3.83121	-4.10619	-4.26691	-4.21512	-4.26842	-4.13609	-4.00379	-4.06865	-4.14165	-4.09079	-4.26036	-4.04751	-4.06133	-3.92956	-4.15491	-4.18671	-4.24748	-4.00938	-4.08953	-4.26762	-4.27457	-4.06784	-4.21703	-4.06382	-4.06713	-4.30002	-4.18385	-4.25458	-4.13674	-3.93647	-3.82027	-4.11472	-4.23071	-3.94346	-4.21023	-4.3658	-3.97809	-4.12917
C1QC	1	22643630	22648110	+	-3.80974	-4.02752	-4.12534	-4.01844	-4.18443	-4.02432	-3.96373	-3.83121	-4.10619	-4.26691	-4.21512	-4.26842	-4.13609	-4.00379	-4.06865	-4.14165	-4.09079	-4.26036	-4.04751	-4.06133	-3.92956	-4.15491	-4.18671	-4.24748	-4.00938	-4.08953	-4.26762	-4.27457	-4.06784	-4.21703	-4.06382	-4.06713	-4.30002	-4.18385	-4.25458	-4.13674	-3.93647	-3.82027	-4.11472	-4.23071	-3.94346	-4.21023	-4.3658	-3.97809	-4.12917
C1QB	1	22652762	22661538	+	-3.80974	-4.02752	-4.12534	-4.01844	-4.18443	-4.02432	-3.96373	-3.83121	-4.10619	-4.26691	-4.21512	-4.26842	-4.13609	-4.00379	-4.06865	-4.14165	-4.09079	-4.26036	-4.04751	-4.06133	-3.92956	-4.15491	-4.18671	-4.24748	-4.00938	-4.08953	-4.26762	-4.27457	-4.06784	-4.21703	-4.06382	-4.06713	-4.30002	-4.18385	-4.25458	-4.13674	-3.93647	-3.82027	-4.11472	-4.23071	-3.94346	-4.21023	-4.3658	-3.97809	-4.12917
EPHB2	1	22710839	22921500	+	1.98612	2.55074	2.11413	1.41896	0.825558	1.44961	2.71183	3.56873	3.07923	1.13302	1.63732	0.883584	3.5628	3.88968	3.87125	2.07644	2.43625	2.08147	3.98101	3.98549	4.23926	3.28249	3.12517	2.98134	4.18154	4.10687	4.22423	3.54276	3.69888	3.28371	4.15964	3.84642	4.45189	3.64763	4.02154	3.61518	3.80049	3.56055	3.43816	3.82216	3.8306	3.52674	4.4692	4.16827	4.83019
LACTBL1	1	22953043	22965338	-	-3.80974	-4.02752	-4.12534	-4.01844	-4.18443	-4.02432	-3.96373	-3.83121	-4.10619	-4.26691	-4.21512	-4.26842	-4.13609	-4.00379	-4.06865	-4.14165	-4.09079	-4.26036	-4.04751	-4.06133	-3.92956	-4.15491	-4.18671	-4.24748	-4.00938	-4.08953	-4.26762	-4.27457	-4.06784	-4.21703	-4.06382	-2.91513	-4.30002	-4.18385	-4.25458	-4.13674	-3.93647	-3.82027	-4.11472	-4.23071	-3.94346	-4.21023	-4.3658	-3.97809	-4.12917
TEX46	1	23010834	23015850	-	-3.80974	-4.02752	-4.12534	-4.01844	-4.18443	-4.02432	-3.96373	-3.83121	-4.10619	-4.26691	-4.21512	-4.26842	-4.13609	-4.00379	-3.91665	-4.14165	-4.09079	-4.26036	-4.04751	-4.06133	-3.92956	-4.15491	-4.18671	-4.24748	-4.00938	-4.08953	-4.26762	-4.12257	-4.06784	-4.21703	-4.06382	-4.06713	-4.30002	-4.18385	-4.25458	-4.13674	-3.93647	-3.82027	-2.37776	-4.23071	-3.94346	-4.21023	-4.3658	-3.97809	-4.12917
KDM1A	1	23019448	23083689	+	8.19479	7.74561	7.67187	8.02762	7.86429	8.16042	7.92552	8.23705	8.02488	8.1097	8.21911	8.19533	7.70722	7.93367	8.08546	8.27684	8.28401	8.25633	7.89647	8.10505	8.08159	8.2108	8.42678	8.52749	8.14122	8.12081	8.12993	8.2759	8.43151	8.36569	8.16065	8.00187	8.17981	8.32212	8.4249	8.62237	8.47968	8.36481	8.26339	8.47492	8.70565	8.71368	8.37304	8.23089	8.40032
LUZP1	1	23084023	23177808	-	6.19245	6.15514	6.25187	6.04045	6.12366	6.09347	5.99078	6.14098	6.10786	6.06376	5.93548	5.81875	5.73701	5.92957	6.05202	6.1977	6.02122	6.17358	5.98561	6.11996	6.09743	6.2767	6.38104	6.34643	6.78558	7.00865	7.0085	6.63981	6.75659	6.73991	6.6675	6.67546	6.87018	6.46101	6.55742	6.84023	6.84943	6.71328	6.61565	6.37662	6.59871	6.64914	6.91162	6.64965	7.03336
HTR1D	1	23191895	23194729	-	0.342259	0.70944	0.83402	-1.54451	-4.03242	-2.28735	0.943157	1.45008	1.33121	-3.1149	-4.21512	-2.53145	2.26384	2.23568	2.76985	-4.14165	-1.93879	-1.52339	2.67435	2.48299	2.74601	-0.543479	-1.71278	-1.09547	-0.0500202	-1.93752	-1.11562	-1.12257	-0.593907	-3.06502	0.175644	0.477187	0.55242	0.668591	-0.195686	0.10273	2.02289	1.758	2.10337	2.31361	1.53047	1.77467	-0.628834	-0.504159	-1.97717
HNRNPR	1	23303771	23344336	-	7.42972	7.00865	7.14431	6.96487	6.88346	6.92535	7.15116	7.17177	7.17509	6.83857	6.93053	6.90109	6.75906	6.69511	6.82482	6.94625	6.99047	6.91748	6.6753	6.91961	6.85271	6.85351	7.11948	6.9407	7.40883	7.44942	7.34073	6.97809	7.14148	7.1959	7.15494	7.14218	7.15062	7.02682	6.9336	7.23201	7.21342	7.21285	6.99945	6.99208	7.33783	7.37223	6.85229	6.94044	7.05832
ZNF436	1	23359448	23369442	-	-0.0727788	-0.41609	-0.513903	0.657121	0.359895	1.25697	-2.22677	-0.871847	-1.36923	0.528952	0.74424	0.690939	-1.17674	-0.392356	-1.91665	0.258278	0.231139	0.749628	-0.310544	-0.208884	0.392372	-0.302471	0.213224	0.296843	1.09682	1.3104	1.13231	0.521284	1.25409	1.22038	1.29763	1.03907	1.31141	0.138077	0.897423	0.715707	1.02289	0.916695	0.622242	1.70265	0.296006	0.334094	0.786204	0.261376	1.02283
TCEA3	1	23381061	23424740	-	-2.07278	-1.55359	-1.38837	-1.28148	-1.71049	-1.87231	-1.00438	-2.09424	-1.14684	-3.1149	-3.06312	-1.30906	-0.814167	0.055103	-0.457217	-1.18229	-0.938786	-2.10835	0.628055	0.260602	0.30991	-1.00291	-0.864779	-0.510512	1.04952	0.762916	0.639266	-0.122572	-0.330872	-1.74309	0.258106	-0.00824022	0.495836	-2.03185	-2.10258	-1.6628	-2.19951	-3.82027	-3.96272	-4.23071	-3.94346	-3.05822	-1.62883	-2.82609	-1.3922
ASAP3	1	23428563	23484568	-	4.12362	4.34848	4.20159	3.78461	3.63291	4.12204	4.30721	4.87922	4.53766	3.71799	4.06617	3.90039	4.82648	5.16502	5.16816	4.59531	4.77546	4.86319	5.2312	5.27307	5.29391	5.13664	5.57263	5.38228	5.67595	5.63423	5.86166	5.46051	5.63491	5.30348	5.54966	5.6143	5.85057	5.55687	5.85598	5.68592	5.85397	5.82158	5.72378	5.87258	5.90203	5.87103	6.06349	5.75134	5.97412
E2F2	1	23506430	23531220	-	3.21262	3.33393	3.26507	3.39095	2.95626	3.46753	3.14247	3.42932	3.47207	2.95119	2.62339	2.74156	2.83609	3.26715	3.10572	2.43662	2.21096	2.39944	2.7627	3.03319	2.90895	2.01946	2.56521	2.56274	2.27191	2.29129	2.76702	2.38522	2.33209	2.29253	2.29763	2.5443	2.60687	2.52274	2.55563	2.89791	3.02289	3.18971	3.41232	3.29633	3.12741	3.43363	0.915487	1.0808	1.41515
ID3	1	23557918	23559794	-	-3.80974	-3.87552	-2.38837	-2.86644	-3.03242	-1.55039	1.31755	2.81265	2.64572	0.743077	0.580741	1.20551	3.28269	3.73317	4.30252	3.47796	3.36499	3.86893	4.71182	5.34806	5.69615	4.29171	4.73679	4.40038	5.7444	5.85527	6.08405	4.94889	4.53949	4.79606	5.66183	5.62014	5.6317	3.83852	4.66561	4.48287	5.08897	4.86311	4.62599	4.24322	4.5661	4.9807	5.1305	4.05656	5.79267
MDS2	1	23581495	23640568	+	-3.80974	-4.02752	-4.12534	-4.01844	-4.18443	-4.02432	-3.96373	-3.83121	-4.10619	-4.26691	-4.21512	-4.26842	-4.13609	-3.85179	-4.06865	-4.14165	-4.09079	-4.26036	-3.89551	-1.5874	-3.77755	-4.00291	-4.18671	-4.24748	-4.00938	-3.93752	-3.11562	-4.27457	-4.06784	-4.21703	-4.06382	-3.91513	-4.30002	-4.18385	-4.25458	-4.13674	-3.93647	-3.82027	-4.11472	-4.23071	-3.94346	-4.21023	-4.3658	-3.97809	-4.12917
RPL11	1	23691779	23696425	+	10.1053	9.60892	9.53768	9.78551	9.63358	9.8883	9.65435	9.95425	9.84337	9.82724	9.81043	9.93717	9.44988	9.65613	9.82239	9.78894	9.67822	9.77524	9.71713	9.80428	9.94643	9.67899	9.82007	9.86154	9.83861	9.77608	9.78967	9.52297	9.51514	9.50436	9.52294	9.34226	9.50471	9.24834	9.37113	9.59905	9.2285	9.43108	9.22649	9.36151	9.22587	9.50414	9.71018	9.56569	9.42144
ELOA	1	23743155	23762059	+	6.2249	6.04781	6.08466	6.2197	6.1697	6.30136	6.21894	6.43584	6.37224	6.48315	6.55251	6.62252	5.89702	6.08632	6.23817	6.65871	6.76165	6.63648	6.0514	6.17149	6.20401	6.47485	6.65965	6.78104	6.13415	6.40455	6.18473	6.18463	6.27769	6.56888	6.06403	6.06929	6.18066	6.16044	6.34347	6.57846	6.41765	6.2021	6.17811	6.19042	6.52596	6.59462	6.15253	6.19489	6.18774
PITHD1	1	23778405	23788232	+	5.87559	5.37003	5.44663	5.66883	5.64353	5.69374	5.35318	5.47055	5.40556	5.55575	5.60044	5.6098	5.08737	5.14821	5.28792	5.5102	5.50208	5.35517	5.12408	5.11027	5.26957	5.2848	5.46713	5.48761	5.20332	5.11232	5.20631	5.04735	5.12582	5.23876	4.86954	4.97969	4.93147	4.78514	4.87756	5.26319	4.61214	4.71544	4.81864	4.6252	5.08506	5.03453	4.66885	4.47769	4.87458
LYPLA2	1	23790970	23795539	+	5.59729	5.21459	5.21896	5.47785	5.04706	5.79124	5.55021	5.90951	5.78559	5.63998	5.80571	5.96839	5.18834	5.51672	5.67581	5.69334	5.7703	5.92645	5.30662	5.53155	5.468	5.57829	6.01515	5.95709	5.45551	5.63233	5.66738	5.42625	5.44172	5.62672	5.43026	5.47073	5.66094	5.37966	5.48051	5.91462	5.56647	5.46359	5.54309	5.41715	5.81217	6.02525	5.59838	5.24805	5.79927
GALE	1	23795599	23800804	-	4.9969	4.73181	4.66691	4.43277	4.28951	4.80364	4.90252	5.28946	5.0087	4.50348	4.68508	4.74467	4.75062	5.1369	5.04335	4.5611	4.47907	4.47661	5.07028	5.20181	5.23926	4.25918	4.46912	4.55558	4.61023	4.4288	4.37222	3.76007	3.85895	3.93498	4.05397	4.03907	4.1281	3.19697	3.65231	3.37282	2.92978	3.11309	2.91992	3.09122	3.26383	3.46534	2.55439	2.17391	3.35375
HMGCL	1	23801885	23838620	-	4.17515	4.03737	3.9574	3.55141	3.39384	3.80011	3.7657	4.31515	4.06262	3.06501	3.14634	3.22343	4.19083	4.69124	4.71271	3.12929	3.328	3.0312	4.52656	4.63371	4.84816	3.47282	3.64478	3.75002	3.99437	3.82403	3.96119	3.64561	3.77067	2.9462	4.08818	3.95523	3.84633	3.46	3.88042	3.39897	3.56426	3.96109	3.81207	4.47588	3.801	3.66288	3.94607	4.18514	3.61529
FUCA1	1	23845077	23868294	-	6.41104	5.90584	5.82271	6.45774	6.35882	6.67168	5.80114	6.06563	5.71823	5.96858	6.13164	6.24772	5.33106	5.72564	5.5138	5.32776	5.41657	5.35925	5.35479	5.57449	5.70828	5.11862	4.95965	5.16427	4.59384	4.42442	4.19272	3.77829	3.47648	3.76153	3.95855	3.51113	3.79449	3.06618	3.27246	3.19518	2.90203	2.46102	2.83169	3.11112	2.97673	2.91906	3.26194	3.1397	3.14178
CNR2	1	23870526	23913362	-	4.76432	4.56327	4.99533	4.90505	4.70567	5.03157	4.22169	4.53512	4.24057	4.73372	4.9758	4.79047	4.00459	3.923	4.02587	4.40696	4.26579	4.2492	3.73385	3.85223	3.984	3.62645	3.35761	3.68588	0.94998	1.70633	0.691733	-1.80064	-2.91583	-0.605591	-2.91182	-2.91513	-2.14802	-3.03185	-4.25458	-3.98473	-3.93647	-3.82027	-4.11472	-4.23071	-3.94346	-4.21023	-4.3658	-3.97809	-4.12917
PNRC2	1	23959109	23963462	+	5.93285	5.44415	5.49834	5.65712	5.55629	5.63151	5.76192	5.84436	5.77203	5.71323	5.37568	5.59094	5.84722	5.50136	5.75401	5.81448	5.6796	5.69255	5.61822	6.03612	5.70223	5.83472	5.56707	5.57518	5.47802	5.54428	5.12278	5.19031	5.16365	5.15656	5.243	5.02445	4.95527	5.2833	5.14535	5.08941	5.50093	5.20518	5.29467	5.05315	5.20854	5.1439	5.08082	5.00046	5.39787
SRSF10	1	23964804	23980927	-	7.20024	6.8022	6.98522	7.11227	7.14624	6.92454	7.15838	7.09641	7.1445	7.22495	7.03096	7.06784	6.89932	6.92629	7.17015	7.20264	7.06614	7.03694	7.14341	7.15744	7.14354	7.18258	6.98558	6.87822	6.9548	6.96183	6.84655	6.74393	6.68501	6.70976	6.65709	6.53608	6.76711	6.82846	6.56808	6.87945	6.74398	6.83456	6.8211	6.64921	6.82417	6.8762	6.02341	6.15119	6.46474
MYOM3	1	24056035	24112175	-	-3.65774	-4.02752	-2.97333	-1.54451	-2.44746	-2.28735	-3.96373	-2.09424	-3.95419	-3.1149	-3.06312	-3.11642	-1.98409	-1.04443	-1.10929	-4.14165	-3.93879	-2.52339	-1.57358	-1.10197	-0.777553	-1.68098	-0.334264	-1.77355	-2.27241	-1.6156	-2.11562	-4.27457	-3.91583	-4.21703	-1.58989	-2.91513	-2.56306	-4.18385	-2.51761	-2.39977	-1.78447	-2.66827	-0.503289	-1.27135	-2.20649	-1.25087	-3.2138	-2.82609	-2.3922
IL22RA1	1	24119771	24143121	-	-3.80974	-4.02752	-4.12534	-4.01844	-4.18443	-4.02432	-3.96373	-1.6792	-4.10619	-4.1149	-4.06311	-4.26842	-2.39913	-2.26682	-4.06865	-1.98965	-2.93879	-4.26036	-1.89551	-2.32436	-2.77755	-4.15491	-4.18671	-4.09547	-2.27241	-1.6156	-2.11562	-4.12257	-4.06784	-2.06502	-1.58989	-4.06713	-1.34066	-4.18385	-4.10258	-3.98473	-2.19951	-1.66827	-1.96272	-1.75678	-3.94346	-4.05822	-2.62883	-2.24112	-0.977166
IFNLR1	1	24154157	24187959	-	3.29646	3.1579	3.14561	3.16698	2.96758	3.39447	2.72743	3.27499	3.22572	2.95119	2.91416	2.9604	2.7708	2.88968	3.03755	2.56494	2.85563	2.82238	2.94998	3.1241	3.29926	2.75198	2.77265	2.79934	3.15385	2.76292	2.88438	3.11583	3.1822	2.91226	2.73204	3.02738	2.82926	2.80104	3.16421	3.12379	3.06102	2.96109	2.94417	3.27884	3.23091	3.38472	2.96611	2.63334	3.1103
GRHL3	1	24319322	24364482	+	1.0427	0.768334	0.884646	0.777416	0.491139	1.33714	0.358194	0.128153	0.569371	1.24265	1.14634	1.74156	0.770796	1.39614	1.36875	1.46978	1.6158	1.47661	1.91185	1.67564	2.05534	1.6118	1.94258	1.60497	1.94998	2.43752	2.40794	1.60535	1.51043	1.79296	1.76061	2.03907	2.00173	0.491714	1.18283	1.53883	1.30299	0.72405	0.429596	-0.75678	0.667975	0.526739	1.03413	1.03189	0.482266
NIPAL3	1	24415794	24472976	+	2.69981	2.95737	2.85956	4.08776	3.85632	4.18838	3.30721	3.86769	3.91617	3.43199	3.03492	3.31821	3.9989	4.70663	4.45839	3.30497	3.20077	3.39944	4.66291	4.90766	4.8984	3.69753	3.39156	3.61188	3.20871	3.13929	3.04425	3.34503	3.33209	2.99026	3.15427	3.3328	3.1281	3.03424	3.36503	3.2632	2.78539	2.79116	2.95614	3.36424	2.79351	3.01859	3.75775	3.35382	3.48227
STPG1	1	24356999	24416934	-	1.86582	2.25376	2.00395	1.62541	1.05504	1.17208	2.23266	2.73019	2.38566	1.20702	1.02435	0.790474	2.64526	3.114	2.94133	0.964547	1.1905	0.936041	3.07028	2.98549	2.89487	1.55168	1.28722	1.88181	2.68178	2.64744	2.74236	1.98595	2.47648	2.0435	2.84307	2.72873	2.75887	2.13808	2.42098	1.946	2.16973	2.79116	2.46354	2.75418	1.96343	1.87251	2.63169	2.49584	2.56199
RCAN3	1	24502351	24541040	+	4.28477	3.97623	4.1247	4.6334	4.35559	4.27234	3.88176	4.02816	4.10109	3.96191	3.89108	3.94967	3.93477	4.15944	4.17611	4.30497	4.15397	3.95234	4.2694	4.15137	4.17081	4.15696	4.04745	4.36805	4.3423	3.95122	4.15584	4.26113	4.41956	4.34861	4.2123	4.35633	4.11407	4.41936	4.24615	4.21002	4.1639	4.03217	4.04851	4.40107	4.4033	4.13653	3.79743	3.7285	3.9237
NCMAP	1	24556111	24609328	+	-3.65774	-3.87552	-3.97333	-2.86644	-1.71049	-1.55039	0.0951597	-0.219771	-1.36923	-3.1149	-3.06312	-1.30906	-0.52466	-0.392356	-0.59472	-1.18229	-0.479354	-0.938428	-0.573578	-0.208884	-0.607628	-1.68098	-1.71278	-2.51051	-1.53545	-0.937524	0.0543031	-2.12257	-1.10848	-2.48006	-0.00492814	0.254794	-1.14802	-0.572417	-2.51761	-1.6628	-1.19951	-1.0833	-1.96272	-2.49375	-0.621532	-1.7363	-0.126333	-0.125647	0.192759
SRRM1	1	24631716	24673267	+	6.3138	6.45427	6.73747	6.67949	6.6955	6.56752	6.44212	6.71847	6.71115	6.70288	6.55067	6.55689	6.34121	6.58908	6.87696	6.90137	6.67224	6.74418	6.66578	6.7471	6.93411	6.9418	6.78388	6.87319	6.63348	6.89774	6.9233	6.87813	6.87939	6.80303	6.51235	6.77836	6.8548	6.95328	7.08725	7.04869	6.67599	6.7046	6.86144	7.02327	7.01025	6.92762	6.72578	7.02254	7.03196
CLIC4	1	24745357	24844324	+	7.4573	7.06185	7.04069	7.13285	7.02625	6.83245	7.44684	7.37947	7.23316	7.12529	7.03755	6.87794	7.57767	7.27492	7.54022	7.22467	7.14934	7.01383	7.63197	7.70631	7.50438	7.47737	7.07839	7.29039	7.89333	7.57719	7.4759	7.5822	7.82057	7.60608	8.00593	7.91697	7.64599	8.09743	7.87148	7.58085	8.2113	8.15749	8.09561	8.02458	7.81726	7.55833	7.72358	7.89073	7.7567
RUNX3	1	24899511	24965121	-	-2.65774	-1.87552	-3.97333	-4.01844	-4.18443	-2.87232	-2.22677	-0.357274	-0.369228	-0.414464	-0.741187	-0.656985	-0.52466	0.055103	-0.746723	-0.98965	-0.479354	-0.201462	0.496811	0.898031	1.7143	0.167014	0.287225	0.296843	0.230088	0.310404	-0.308267	-0.215682	-0.215395	0.0224403	-0.452387	0.254794	-0.688588	-0.572417	-0.102577	-0.984733	-0.784469	-0.860912	0.0372792	0.621732	-0.621532	-0.888299	0.915487	0.817769	0.415152
SYF2	1	25222679	25232502	-	5.4586	5.00712	4.82756	5.38859	5.15987	5.42001	4.8536	4.95379	4.76005	5.15889	5.23151	5.20551	4.41679	4.69124	4.81806	5.2198	5.03563	4.96846	4.79798	4.88834	4.81116	5.11862	5.13522	5.21059	4.94353	4.94512	4.80919	5.0966	4.91389	5.05392	4.91473	4.51532	4.7006	4.7197	4.83994	5.01527	4.46346	4.74536	4.41666	4.96295	4.95674	5.15366	4.78338	4.88472	4.59648
RHD	1	25272393	25330445	+	-3.80974	-4.02752	-4.12534	-4.01844	-4.18443	-4.02432	-3.96373	-3.83121	-4.10619	-4.26691	-4.21512	-4.26842	-4.13609	-4.00379	-4.06865	-4.14165	-4.09079	-4.26036	-4.04751	-4.06133	-3.92956	-4.15491	-4.18671	-4.24748	-4.00938	-4.08953	-4.26762	-4.27457	-4.06784	-4.21703	-4.06382	-4.06713	-4.30002	-4.03185	-4.25458	-4.13674	-3.93647	-3.82027	-4.11472	-4.23071	-3.94346	-4.21023	-4.3658	-3.97809	-4.12917
TMEM50A	1	25337917	25362361	+	5.54927	5.06992	5.26268	5.65123	5.50091	5.52215	5.04936	5.18498	5.09293	5.21153	5.29003	5.1942	4.85511	4.87273	5.13592	5.24636	5.30439	5.25797	5.21302	5.21738	5.362	5.32801	5.30515	5.31179	5.63848	5.54428	5.48429	5.30788	5.41508	5.51994	5.63315	5.53195	5.61851	5.46401	5.58742	5.61146	5.66674	5.59148	5.64091	5.63382	5.73797	5.83052	5.49701	5.56623	5.74564
RSRP1	1	25242237	25338213	-	5.40565	5.19326	4.37539	4.93769	5.55442	5.73316	4.13078	4.16	4.26498	4.95924	5.05842	4.78143	4.18081	4.15944	4.28302	4.74167	4.90356	5.44239	4.1213	4.43053	4.40236	4.65173	4.51604	4.48949	4.69721	4.92666	4.6426	4.64892	4.27892	4.3903	5.08536	5.10168	4.66896	4.36903	4.50475	4.54274	4.81172	4.43502	4.34562	4.72542	4.40822	4.14635	5.28804	5.19072	5.13658
RHCE	1	25362249	25430192	-	-2.65774	-2.29056	-2.97333	-3.86644	-4.18443	-3.87232	-3.96373	-0.871847	-2.36923	-4.1149	-4.21512	-2.53145	-2.39913	-0.266825	-3.91665	-2.98965	-1.93879	-4.26036	-0.895506	-0.587395	-1.77755	-4.15491	-4.18671	-2.09547	-1.85738	-1.13017	-1.79369	-4.27457	-0.74591	-3.06502	-2.32686	-3.91513	-2.56306	-3.03185	-1.78065	-4.13674	-3.93647	-3.66827	-2.96272	-2.49375	-3.94346	-4.21023	-1.40644	-2.82609	-4.12917
TMEM57	1	25430858	25500209	+	4.91211	4.56327	4.67052	4.80952	4.66454	4.91232	4.6436	4.50071	4.6004	4.52534	4.94251	4.75086	4.18583	4.10821	4.2331	4.41549	4.71227	4.77734	3.91185	4.31949	4.18245	4.28249	4.53135	4.52658	4.10841	4.4112	4.30223	4.55691	4.79152	4.67644	4.3218	4.22442	4.20953	4.38178	4.44432	4.70177	4.4201	4.34296	4.27568	4.38482	4.84879	4.84566	4.31759	3.84634	4.24684
LDLRAP1	1	25543580	25568886	+	6.00937	5.81448	5.75629	6.28458	6.15987	6.44397	5.83573	5.92628	5.9721	6.51718	6.49051	6.73064	5.45262	5.77757	5.6999	6.16643	6.24733	6.17126	5.55776	5.65483	5.62333	5.73687	6.12895	6.03252	5.31004	5.53415	5.44088	5.27403	5.27399	5.32084	4.86954	4.81958	4.98897	4.56061	4.66561	5.05144	4.53746	4.30901	4.11943	4.31361	4.53047	4.56748	3.99077	3.54024	3.86832
MAN1C1	1	25617468	25786207	+	6.00404	6.21856	6.25187	6.37673	6.08002	6.42918	6.1555	6.39494	6.39564	7.18316	7.1341	7.20213	5.74723	5.78665	5.97514	6.54854	6.56802	6.49342	5.58023	5.6491	5.66539	6.19799	6.25532	6.2466	5.59384	5.81067	5.75474	5.53206	5.24404	5.70151	4.39196	4.59662	4.60687	4.28556	4.60133	4.79005	3.15805	3.29752	3.16656	3.11112	3.0159	3.19916	3.23741	2.9288	3.19276
SELENON	1	25800176	25818224	+	6.0565	6.151	6.32358	6.17248	6.08392	6.29761	6.38549	6.54118	6.43383	6.09089	6.30211	6.22788	6.21926	6.51563	6.61181	6.17526	6.26334	6.16544	6.50644	6.47546	6.50785	6.04285	6.14769	6.1042	5.98811	6.12317	6.20631	5.98856	6.13401	5.91083	6.18884	6.16835	6.12578	5.98217	6.36808	6.10802	5.957	5.91293	5.88747	6.3889	6.12442	6.18852	6.41191	6.27326	6.40221
MTFR1L	1	25818640	25832942	+	4.81799	4.47762	4.53446	4.62541	4.50285	4.7276	4.11308	4.30948	4.33583	4.2817	4.22229	4.53104	3.8614	4.00619	4.10572	4.25352	4.04421	4.19085	3.98101	4.02731	4.10509	3.89191	3.86616	3.95437	3.68178	3.81736	3.5568	3.55691	3.63106	3.54969	3.68064	3.49426	3.68487	3.49953	3.55563	3.66632	3.2379	3.38702	3.12474	3.88129	3.7004	3.71656	3.75199	3.12811	3.53063
AUNIP	1	25831913	25859458	-	5.13342	4.82838	4.72015	5.18341	5.02557	5.27234	4.50115	4.88685	4.75317	5.02975	5.13656	5.24333	4.12443	4.22503	4.26823	4.74844	4.91296	5.01577	4.13792	3.99154	3.64871	4.48493	4.75646	4.78717	4.21944	4.48454	4.3882	4.40099	4.63106	4.77103	4.32659	4.32804	4.41422	4.31688	4.54488	4.59647	4.61641	4.55573	4.55298	4.24322	4.63481	4.62126	4.15253	3.85339	4.15212
PAQR7	1	25861210	25871253	-	2.75165	2.48203	2.69909	2.79177	2.09686	2.58712	2.61453	3.14098	2.85316	2.70527	3.03492	2.75395	2.18583	2.76292	3.00222	2.92921	2.60037	2.39944	3.19196	3.2606	3.32048	2.56694	3.05276	2.85872	3.25115	3.2324	3.43127	3.33686	3.30333	3.1829	2.99507	3.15096	3.31141	3.05561	2.99546	2.99255	3.33447	3.2506	3.16656	3.1597	2.96343	3.00787	3.47969	3.20734	3.18271
STMN1	1	25884181	25906991	-	8.87071	8.51276	8.61632	8.74574	8.50358	8.62504	8.23948	8.37777	8.34502	8.62445	8.32867	8.41277	7.78905	7.87656	8.10051	8.52136	8.13167	8.28638	7.88298	7.8936	7.9815	8.34222	8.37283	8.32948	7.8786	7.88146	7.80956	8.01538	7.90514	7.9563	7.71526	7.80083	7.90963	8.00638	7.94625	8.00679	7.70738	7.93397	7.76392	8.18603	7.87299	8.1439	7.91516	7.84545	8.09698
PAFAH2	1	25959767	25998157	-	4.2249	3.87937	3.84045	3.77018	3.23436	3.85561	4.05863	4.24561	4.22572	3.47006	3.52934	3.69736	4.09272	4.21967	4.36412	3.86833	3.90042	3.74963	4.30417	4.3386	4.52165	3.75864	4.06333	4.06943	4.35694	4.16576	4.118	4.0623	4.22372	4.1049	4.28294	3.99776	3.9288	3.84467	4.02671	4.14455	3.66674	3.92419	3.84463	4.02458	3.60942	3.9807	3.20406	3.05656	3.32661
EXTL1	1	26019884	26036464	+	-1.33581	-1.87552	-1.38837	-0.544513	-1.71049	-1.55039	-1.81173	-0.509277	-0.784266	-0.944979	-1.47815	-3.11642	-1.66216	-0.151348	-0.216208	-1.98965	-1.61686	-1.52339	0.274419	-1.10197	-0.192591	-1.41795	-1.22735	-1.51051	-2.27241	-0.937524	-0.415182	-0.0351096	-0.456403	-1.06502	-0.326856	-0.330168	-0.563057	-0.0318485	0.219351	-0.525301	-1.78447	-0.0833047	0.124742	0.31361	-0.791457	0.642216	-1.04387	-1.24112	-1.3922
SLC30A2	1	26037252	26046133	-	3.76852	3.09026	3.24583	3.60116	3.75548	4.07605	2.63121	1.53025	1.90379	2.61302	2.86762	3.24991	0.600871	0.39614	0.606914	1.09781	1.55307	1.2492	-0.195067	0.260602	-0.318121	0.319017	0.424728	0.226453	-1.27241	-0.615596	-0.530659	-1.53761	-1.33087	0.0224403	-1.32686	-1.91513	-1.56306	-0.861923	-2.51761	-0.39977	-3.93647	-3.66827	-2.96272	-2.49375	-2.20649	-1.47326	-4.3658	-3.97809	-4.12917
TRIM63	1	26051304	26068436	-	-3.80974	-4.02752	-4.12534	-3.86644	-2.44746	-4.02432	-3.81173	-3.83121	-4.10619	-4.26691	-4.06311	-4.26842	-4.13609	-4.00379	-4.06865	-4.14165	-4.09079	-4.26036	-4.04751	-4.06133	-3.92956	-4.15491	-4.18671	-4.24748	-4.00938	-4.08953	-4.26762	-4.27457	-4.06784	-4.21703	-3.91182	-4.06713	-4.30002	-4.18385	-4.25458	-4.13674	-3.93647	-3.82027	-4.11472	-4.23071	-3.94346	-4.21023	-4.3658	-3.97809	-4.12917
PDIK1L	1	26111165	26125543	+	2.38665	1.7969	2.07106	1.77742	1.92177	1.68227	1.74286	2.34317	1.68967	1.92949	1.39632	1.20551	2.16566	2.03086	2.21263	1.71079	1.76165	1.31791	2.14889	2.51694	1.89487	1.24502	0.919493	1.22645	1.66619	1.76292	1.5568	1.52128	1.7846	1.6629	2.25811	1.83976	1.43694	1.87504	1.82816	1.40758	1.60785	1.50166	1.79217	2.20669	1.93646	1.69666	1.24564	1.53146	1.77772
FAM110D	1	26159020	26163962	+	-3.80974	-3.87552	-3.97333	-2.28148	-4.03242	-2.87232	-1.22677	-0.871847	-1.14684	-0.944979	-2.06312	-1.30906	-1.66216	-0.266825	-0.59472	-1.18229	-2.93879	-1.78642	-1.31054	-1.5874	-0.777553	-1.68098	-0.227349	-1.51051	-2.27241	-0.767599	-1.30827	-1.53761	-1.91583	-1.74309	-1.91182	-1.5932	-2.56306	-4.03185	-1.29522	-1.6628	-1.78447	-3.66827	-2.37776	-0.171817	-1.46953	-0.0582239	-1.62883	-2.82609	-1.16981
C1orf232	1	26164161	26168581	-	-3.65774	-4.02752	-4.12534	-4.01844	-4.18443	-4.02432	-3.96373	-3.83121	-4.10619	-4.26691	-4.21512	-4.26842	-4.13609	-4.00379	-4.06865	-4.14165	-4.09079	-4.26036	-4.04751	-4.06133	-3.92956	-4.15491	-4.18671	-4.24748	-4.00938	-4.08953	-4.26762	-4.27457	-4.06784	-4.21703	-4.06382	-4.06713	-4.30002	-4.18385	-4.25458	-4.13674	-3.93647	-3.82027	-4.11472	-4.23071	-3.94346	-4.21023	-4.3658	-3.97809	-4.12917
ZNF593	1	26169871	26170873	+	4.20024	3.90584	4.34408	4.67272	4.2437	4.89917	3.72743	4.41355	4.37224	4.60961	4.48763	4.81432	3.40823	3.51453	3.62251	4.3502	4.35123	4.44624	3.46205	3.49156	3.57118	4.20654	4.45715	4.47438	3.60206	3.76984	3.83275	3.45486	3.69888	3.65608	3.20712	3.20381	3.45931	3.25355	3.2983	3.70875	3.11035	3.33173	3.2661	3.5795	3.60942	4.05552	3.27806	3.27195	3.36268
CNKSR1	1	26177403	26189886	+	2.86582	2.5168	2.76813	3.16698	3.30743	3.52	2.54582	2.99322	2.73231	2.80396	3.09676	2.94967	1.7708	2.9164	3.04914	2.89299	2.9681	3.05152	2.62806	2.64527	2.64871	2.82998	3.32285	3.03381	2.50018	3.00499	3.09383	2.96489	2.92966	2.84187	2.85637	2.79911	2.84066	2.49171	2.82816	3.00395	2.57308	2.74112	2.60713	3.27884	3.05403	3.31682	3.00537	2.91538	2.88082
CATSPER4	1	26190561	26202968	+	-3.80974	-4.02752	-4.12534	-4.01844	-3.03242	-4.02432	-3.96373	-3.83121	-4.10619	-4.26691	-3.06312	-2.53145	-2.98409	-4.00379	-2.91665	-4.14165	-4.09079	-4.26036	-4.04751	-2.90932	-3.92956	-4.15491	-4.0347	-4.24748	-4.00938	-3.93752	-3.11562	-2.53761	-2.33087	-3.06502	-4.06382	-3.91513	-2.14802	-2.03185	-1.29522	-1.98473	-2.19951	-3.66827	-4.11472	-0.908783	-1.20649	-1.05822	-0.891868	-1.01873	-2.97717
CEP85	1	26234153	26279038	+	5.9178	5.7355	5.58891	5.97905	5.82089	6.26851	5.43857	5.67615	5.57719	6.06002	6.10053	6.14568	5.36464	5.53407	5.45404	5.99192	6.01541	6.18167	5.38294	5.48299	5.59313	5.95419	6.15141	6.12853	5.33245	5.57818	5.53543	5.75854	5.71898	5.85384	5.66561	5.35866	5.65933	5.6564	5.87184	5.95485	5.61854	5.45067	5.30641	5.52677	5.69437	5.85317	5.92448	5.55112	5.60403
SH3BGRL3	1	26279176	26281522	+	2.17515	2.64804	2.56582	2.62541	2.53743	2.90904	2.37809	2.84436	2.68967	2.52895	2.22229	2.63847	2.24473	2.62395	3.03755	2.68278	2.50416	2.73714	2.91185	2.80492	3.50785	3.25448	3.09458	3.22645	3.37144	3.50542	3.72358	3.49948	3.38795	3.1248	3.44573	3.75729	3.90726	3.91067	3.82224	3.71571	3.51015	4.05965	3.99148	4.48353	4.2029	4.10668	4.70208	4.64559	4.70934
CD52	1	26317957	26320523	+	2.62766	2.55074	2.33045	1.55982	1.85022	2.08188	2.47367	3.11521	2.74625	1.1705	1.79487	1.66494	2.35576	2.86246	2.81127	0.917241	1.52065	1.3835	2.51388	2.73453	2.8663	1.16701	1.09458	0.811416	-0.156936	-0.767599	-0.208731	-0.663141	-0.215395	-2.48006	-0.452387	-2.91513	-0.563057	-0.70992	-0.402137	-0.814808	-2.78447	-2.08331	-1.64079	0.0912173	-1.79146	-0.473261	-0.891868	-2.82609	-1.65524
UBXN11	1	26281328	26318363	-	2.75165	2.89266	2.90931	2.80598	2.82556	2.7276	2.18827	2.67835	2.96467	2.52895	2.3292	2.49829	1.9701	2.52325	2.40528	2.33228	2.21096	2.59209	2.05869	2.43053	2.8518	2.38941	2.87219	2.09435	2.20871	2.42003	2.5568	2.35316	1.96681	1.6074	1.58003	2.17233	2.35977	1.80104	2.06735	2.44153	1.53746	1.758	2.12474	1.89857	1.9899	2.76196	0.995657	0.56623	1.19276
CRYBG2	1	26321859	26360052	-	1.92722	1.61633	1.69909	3.13356	3.16725	3.03458	1.80298	1.96465	2.0902	2.87378	2.70507	2.98162	1.40823	2.19261	2.19188	2.27714	1.8161	2.31791	1.59635	2.04487	2.15318	2.20654	2.40824	2.11398	1.72759	2.3104	2.57088	2.02717	2.0149	1.68986	2.01892	2.3328	2.62016	2.72304	2.58392	2.72951	2.92978	3.2506	3.16656	3.27884	2.8379	3.22718	3.11712	3.1397	3.48227
ZNF683	1	26361634	26374522	-	-3.80974	-4.02752	-4.12534	-4.01844	-4.18443	-4.02432	-3.96373	-3.83121	-4.10619	-4.26691	-4.21512	-4.26842	-3.98409	-4.00379	-4.06865	-4.14165	-4.09079	-4.26036	-4.04751	-4.06133	-3.77755	-4.15491	-4.18671	-4.24748	-4.00938	-4.08953	-4.11562	-4.27457	-4.06784	-4.21703	-4.06382	-4.06713	-4.30002	-4.18385	-4.25458	-4.13674	-3.93647	-3.82027	-4.11472	-4.23071	-3.94346	-4.21023	-4.3658	-3.97809	-4.12917
LIN28A	1	26410778	26429722	+	8.99667	8.66412	8.84345	8.77132	8.72892	8.93866	9.36242	9.51078	9.65614	9.33824	9.14253	9.37981	9.31354	9.43636	9.68941	9.63275	9.45474	9.45413	9.83337	9.71284	9.89895	9.79414	9.85945	9.87562	9.86041	9.81308	9.75253	9.91266	9.85545	9.90607	9.69551	9.60254	9.74481	10.0488	9.92749	10.2103	9.81207	9.99061	9.98893	10.1539	10.1404	10.2372	10.2125	10.1071	10.1022
DHDDS	1	26432282	26471294	+	5.29936	5.10462	5.10615	5.17522	5.17215	5.32244	4.8536	4.85607	4.85638	4.88228	4.99488	5.12914	4.23023	4.68349	4.73081	4.84324	4.90356	4.96311	4.27942	4.41261	4.38232	4.70445	5.27136	5.09435	4.76101	4.97836	4.93423	4.88586	4.96068	5.0694	4.58003	4.52781	4.86321	4.90773	4.95812	5.33042	4.75469	4.83556	4.69191	4.61826	5.02553	4.83052	4.09454	3.95527	4.48636
HMGN2	1	26472450	26475972	+	5.60435	5.24082	5.49223	5.48007	5.25067	5.28503	5.36319	5.45779	5.74278	5.4416	5.53494	5.81875	5.16311	5.24624	5.49274	5.82413	5.44708	5.5676	5.18131	5.28789	5.32311	5.66597	5.61993	5.80991	5.71058	5.83066	5.90675	5.78432	5.62332	5.85682	5.6466	5.74308	5.866	5.87354	5.64729	6.06375	5.48699	5.78294	6.09256	6.03503	6.31052	6.40223	4.92575	5.11055	5.20274
RPS6KA1	1	26529761	26575030	+	6.37293	6.10462	6.25428	6.18068	6.00512	6.3637	5.84291	6.32923	6.20442	5.84799	5.95786	6.06722	5.6759	6.04303	6.10988	5.78019	5.90827	5.89306	6.02187	6.1047	6.19973	5.82523	6.22504	6.06187	5.94837	6.04404	6.0816	5.60365	5.61749	5.78516	5.70473	5.5707	5.8435	5.48975	5.68696	5.83065	5.59057	5.25951	5.28045	5.34756	5.47533	5.5528	5.821	5.54242	5.8462
ARID1A	1	26693236	26782104	+	6.65174	6.80132	7.06901	6.88427	7.16479	7.04356	6.3632	6.33761	6.47417	6.48408	6.30648	6.25645	6.00033	6.03543	6.32056	6.43766	6.40106	6.37446	6.29925	6.13234	6.13534	6.45959	6.44911	6.44174	6.36179	6.69729	6.6012	6.61889	6.61164	6.57974	6.17564	6.45228	6.54372	6.64058	6.62194	6.7131	6.62067	6.63893	6.68114	7.23757	7.1289	7.21964	6.54193	6.65369	6.70934
PIGV	1	26787472	26798398	+	2.66419	2.03137	2.69909	1.91492	2.30743	2.46753	2.86069	3.04872	3.01159	2.26014	2.5368	1.90595	2.99319	3.44283	3.20229	2.48608	2.14868	2.1011	3.35242	3.53362	3.76161	2.64095	2.13522	2.77489	3.23009	3.27193	3.13231	2.63232	2.92966	2.71634	3.29763	3.05065	3.2443	3.16782	3.18283	2.82262	3.11035	3.3541	3.32268	3.47588	3.12741	2.91906	3.48664	3.15119	3.0452
ZDHHC18	1	26826710	26857602	+	4.35349	4.04334	4.07106	4.37196	4.22497	4.72387	4.13664	4.2808	3.87236	4.00404	4.18481	4.1124	3.84246	4.21967	4.28302	4.18028	4.32331	4.34286	4.20778	4.14596	4.35173	4.16701	4.32724	4.34747	4.5435	4.24735	4.4954	4.44728	4.48077	4.58961	4.48479	4.42917	4.34783	4.59386	4.48614	4.77349	4.29768	4.18348	4.15102	4.58663	4.69638	4.56748	4.38983	4.28244	4.31746
SFN	1	26863138	26864457	+	2.14961	2.10176	1.83402	2.13356	2.42701	2.86915	2.31755	2.51062	2.33121	2.83929	3.11679	2.90595	2.30131	2.76292	2.74156	2.83053	3.15925	3.2492	2.98714	2.93617	3.38232	3.52065	4.14022	3.38834	4.62644	4.7938	4.69173	4.55691	4.07285	4.64578	4.165	3.75729	2.9605	2.36047	3.52678	3.65912	2.12242	1.82359	1.32268	1.47588	1.76313	1.98617	3.18708	2.9421	2.83019
GPN2	1	26876133	26890297	-	4.40835	4.1634	4.17132	4.37196	4.21075	4.42689	3.96306	3.87539	4.26981	4.16587	4.1512	4.04849	3.36464	3.42434	3.76283	3.95872	3.9681	4.02093	3.53912	3.58253	3.76161	3.7318	3.91949	3.75002	3.72759	4.11776	3.83275	3.70398	3.75659	3.9684	3.91473	3.81279	4.01689	3.77551	3.65231	4.05966	3.79296	3.59852	3.73772	4.05058	4.20854	4.27717	4.15253	3.85339	4.07268
NUDC	1	26900238	26946862	+	6.63228	6.62532	6.91997	6.94091	6.824	7.04282	5.98755	6.63481	6.78306	6.80396	6.23724	6.5409	5.88319	6.08338	6.5822	6.66588	6.13536	6.50728	6.33451	6.43164	6.67777	6.52359	6.62885	6.64936	6.53816	6.81653	6.88719	6.56568	5.95761	6.35494	5.80243	6.3004	6.62841	6.43168	6.4072	6.67971	6.00669	6.33032	6.35016	6.40107	6.42892	6.86287	5.79463	6.01154	6.43329
GPATCH3	1	26890488	26900466	-	4.07697	3.40988	3.62658	3.87503	3.92177	4.09347	3.11901	3.48067	3.61566	3.85088	3.71167	3.9604	2.4253	2.82064	3.43208	3.58778	3.56106	3.7434	3.08177	3.15677	3.09281	3.62645	4.03139	3.88181	3.59384	3.68453	3.74236	3.66533	3.41508	3.47414	3.25811	3.15096	3.37554	3.27193	3.22834	3.78345	3.4152	3.29752	3.16656	3.01932	3.53946	4.16578	2.45863	2.38337	3.09965
NR0B2	1	26911489	26913966	-	-3.80974	-4.02752	-4.12534	-4.01844	-4.18443	-4.02432	-3.96373	-3.83121	-4.10619	-4.26691	-4.21512	-4.26842	-4.13609	-4.00379	-4.06865	-4.14165	-4.09079	-4.26036	-4.04751	-4.06133	-3.92956	-4.15491	-4.18671	-4.24748	-4.00938	-4.08953	-4.26762	-4.27457	-4.06784	-4.21703	-4.06382	-4.06713	-4.30002	-4.18385	-4.25458	-4.13674	-3.93647	-3.82027	-4.11472	-4.23071	-3.94346	-4.21023	-4.3658	-3.97809	-4.12917
KDF1	1	26949562	26960406	-	3.18775	2.98246	3.01535	3.05242	2.59693	3.3565	2.88871	3.37608	3.3126	3.27741	3.18481	3.40715	2.60087	3.24624	3.55096	3.24876	3.34662	3.12047	3.47953	3.44823	3.41227	3.39797	3.61635	3.56274	3.20871	3.48033	3.36011	3.39313	3.51879	3.15415	3.25811	3.29432	3.46669	3.39442	3.59091	3.57751	3.31356	3.29752	3.49671	3.62173	3.7477	3.85467	3.22915	2.99409	3.5464
TRNP1	1	26993707	27000898	+	4.14961	3.89927	3.94553	4.05242	3.93336	4.30759	4.30721	4.47562	4.35869	4.30295	4.36734	4.43817	4.14519	4.28776	4.68698	4.5221	4.35583	4.71183	4.52656	4.33385	4.23926	4.5858	4.6518	4.51555	4.79368	4.96636	4.70456	4.83162	5.00004	4.80534	4.97082	4.90505	5.03189	4.78514	4.98223	4.99541	5.13439	5.03564	4.88277	4.68948	4.7477	4.83052	4.73457	4.57905	5.16749
FAM46B	1	27005020	27012836	-	7.30948	6.89679	6.91084	7.66883	7.46643	8.06138	6.8835	7.2677	7.14975	7.73019	7.82753	7.97071	6.58196	6.79297	7.09737	7.73785	7.74113	7.84293	6.96713	7.14392	7.41165	7.7301	8.05276	7.94344	7.3244	7.21222	7.23642	7.40001	7.5297	7.47704	7.0931	6.85801	7.23352	7.24486	7.23337	7.5176	7.02369	6.91105	6.81946	6.8047	7.27799	7.42257	6.8306	6.70724	6.67209
SLC9A1	1	27098815	27166981	-	5.25814	5.53599	5.87997	6.32585	6.40741	6.56648	5.27042	5.51062	5.49496	6.05752	6.06745	6.13743	4.75738	5.15384	5.31457	5.70732	5.58869	5.82091	5.05869	5.15137	5.20259	5.48894	5.56892	5.48761	4.88409	5.054	5.23311	4.88305	4.68035	4.87456	4.56391	4.69589	4.94738	4.3986	4.79527	4.7601	4.6376	4.68046	4.71676	4.43304	4.62217	4.87251	4.33695	4.26138	4.50665
WDTC1	1	27234516	27308633	+	4.51218	4.52536	4.61163	4.60116	4.55254	4.84536	4.23812	4.66509	4.3032	4.37695	4.42472	4.37142	4.46712	4.74812	4.60691	4.21492	4.40994	4.36332	4.49251	4.66432	4.75772	4.162	4.3619	4.40835	4.50457	4.43752	4.59518	4.47362	4.43731	3.97937	4.25811	4.45119	4.36768	3.96251	4.18744	4.17009	4.22116	4.22655	4.2072	4.78857	4.55727	4.30372	4.4192	4.16827	4.46578
TMEM222	1	27322145	27336400	+	3.62766	3.50818	3.55023	3.7989	3.64706	4.12768	3.52812	3.06227	3.50524	3.66646	3.93688	4.08326	2.7708	3.07895	2.96599	3.67569	3.49584	3.6532	2.7627	2.61424	2.80741	3.04148	3.84794	3.64599	3.1199	3.2523	3.33559	2.96489	2.95453	3.14443	2.62734	3.12926	3.06143	3.1776	3.01636	3.62998	2.92978	3.0732	3.27568	3.18808	3.73992	3.83052	3.14376	2.47769	3.15212
SYTL1	1	27342020	27353937	+	0.249149	0.982459	0.781553	1.22102	0.967577	1.33714	1.80298	2.15369	1.68967	1.43968	1.69177	1.49829	2.20573	2.77757	2.83824	1.40267	1.70507	1.35108	2.91185	2.50007	2.7143	1.52065	1.82328	1.29684	2.92398	2.45479	3.02393	2.18121	2.72802	1.6629	3.42803	3.26478	3.1281	1.85079	2.49734	2.28205	2.32405	2.83953	2.32268	2.67618	1.93646	1.94178	3.02461	2.83212	2.66669
MAP3K6	1	27355184	27366892	-	4.29645	3.96997	4.08736	4.90835	4.99548	5.20183	3.48289	4.08235	3.89756	3.94579	3.95925	3.9604	3.49972	4.03696	3.74869	3.41974	3.78913	3.84584	3.87268	4.16749	4.32573	3.71819	3.86616	3.67271	3.13131	2.80394	3.10355	3.37727	3.45049	2.9684	2.95855	3.01561	3.19183	3.05561	3.56985	2.89791	2.75469	2.94644	2.41232	3.27002	2.7477	3.09152	3.50045	3.0194	3.16239
FCN3	1	27369112	27374824	-	-3.80974	-4.02752	-4.12534	-4.01844	-4.18443	-4.02432	-3.96373	-3.83121	-4.10619	-4.1149	-4.21512	-4.26842	-4.13609	-4.00379	-3.91665	-4.14165	-4.09079	-4.26036	-4.04751	-2.90932	-2.77755	-4.15491	-3.0347	-2.09547	-2.85738	-4.08953	-4.11562	-4.12257	-4.06784	-4.21703	-1.58989	-2.91513	-4.14802	-2.44689	-4.25458	-4.13674	-1.78447	-2.08331	-2.96272	-1.49375	-3.94346	-4.21023	-1.04387	-0.125647	-1.65524
CD164L2	1	27379176	27383380	-	-2.65774	-3.87552	-0.80341	-2.28148	-3.03242	-1.87231	-2.81173	-0.0942397	-0.632263	-1.52994	-1.06312	-4.26842	-0.814167	0.235675	-0.331686	-0.819725	-0.131431	-0.938428	0.191956	0.338604	0.30991	-0.832986	-1.44974	-0.28812	-0.68745	-0.615596	-0.65619	0.577867	0.406093	-0.605591	0.0881812	-0.107776	0.311412	0.216079	-0.102577	0.10273	-0.784469	-0.208836	0.429596	0.67618	0.296006	0.401208	1.07161	1.17391	1.15212
GPR3	1	27392644	27395814	+	-2.07278	-1.87552	-1.65141	-1.05909	-1.03242	-2.28735	0.995624	1.74706	1.33121	1.31136	1.06617	1.30985	1.18583	1.76292	1.5752	1.43662	1.23114	1.44624	1.59635	1.84556	1.83716	1.72501	1.35761	1.78717	1.50018	2.03976	2.18816	2.00671	1.5436	1.88917	1.67314	1.47719	1.68487	1.21608	2.00595	1.96946	2.09817	1.23862	1.7097	1.05058	2.0159	1.6142	2.21247	2.03189	2.02283
WASF2	1	27404226	27490158	-	5.30804	5.43963	5.62658	6.00084	6.07218	5.87923	5.27042	5.43193	5.56937	5.72902	5.44666	5.49091	5.40177	5.64407	5.90034	5.95579	5.61963	5.58861	6.13378	5.87858	6.21963	5.98719	5.87519	5.90029	5.94837	6.08207	6.15817	6.17664	5.88507	5.98483	5.73923	5.97513	5.93147	5.9238	6.01507	5.87014	5.62916	5.93536	5.98272	6.34651	5.82693	5.99162	6.43726	6.45584	6.24804
AHDC1	1	27534035	27604431	-	2.29645	2.69433	2.85956	3.23159	3.37697	3.50272	2.21064	2.64273	2.9527	3.02465	2.74424	2.55601	2.93477	3.25674	3.40528	3.20018	2.8941	3.06157	3.58023	3.59052	3.58	3.45652	3.51219	3.17131	3.33245	3.66981	3.80919	3.49948	2.99106	2.92366	3.07687	3.74308	3.78272	3.65465	3.4288	3.29139	3.48232	3.69805	3.61471	3.76678	3.73992	3.91906	3.94102	3.83212	4.41085
FGR	1	27612064	27635277	-	-3.80974	-4.02752	-4.12534	-4.01844	-4.18443	-4.02432	-3.81173	-3.83121	-3.95419	-2.52994	-4.21512	-2.53145	-1.98409	-1.85179	-2.33169	-3.98965	-2.93879	-2.52339	-3.89551	-0.449892	-1.19259	-1.41795	-1.44974	-2.51051	-2.85738	-1.35256	-1.11562	-1.12257	-0.915835	-4.06502	-1.91182	-3.91513	-1.34066	-1.22449	-1.51761	-1.98473	-2.19951	-1.34634	-0.962721	-1.75678	-1.79146	-2.05822	-1.40644	-3.82609	-0.655238
IFI6	1	27666061	27672218	-	-1.65774	-3.87552	-1.38837	-1.05909	-1.22507	-1.06496	-1.81173	-1.6792	-1.36923	-1.30755	-0.741187	-1.11642	-2.98409	-2.26682	-4.06865	-1.98965	-1.61686	-4.10835	-4.04751	-4.06133	-3.92956	-2.00291	-2.44974	-4.09547	0.727587	-0.0306332	0.469341	1.12536	1.86552	0.889174	1.70289	1.29432	1.02191	0.875042	1.78007	1.79663	0.463458	0.916695	0.496711	1.80394	1.49395	1.02924	0.43006	0.421841	0.192759
FAM76A	1	27725979	27763122	+	4.37568	4.06112	3.9633	4.22632	4.24835	4.0525	4.07701	4.33761	3.74625	3.89072	3.9758	3.96573	3.5628	3.82064	3.94133	3.75182	4.00373	3.68606	3.67435	3.97942	3.91593	3.96863	3.93684	4.02347	4.11417	4.02248	3.94507	3.91085	4.04417	4.0435	4.07687	3.84642	3.82926	4.12802	4.15481	3.96946	3.85939	3.9167	3.73772	3.70265	3.88802	3.49636	3.85767	3.70529	3.38916
STX12	1	27773183	27824452	+	3.59965	3.24342	3.19659	3.49988	3.61863	3.4586	3.05863	3.45008	3.10109	3.49981	3.43673	3.44583	3.2733	3.5576	3.46706	2.94109	3.1905	3.25797	3.59635	3.59052	3.70626	3.4483	3.12517	3.15245	4.04349	3.66239	3.6123	3.74161	3.83905	3.61446	4.04238	3.84642	3.31959	3.31688	3.37316	3.30989	3.35508	3.15191	3.04851	3.41315	3.13928	3.08133	3.3019	3.15119	3.14178
PPP1R8	1	27830778	27851676	+	6.28331	5.85749	5.923	6.20636	5.96899	6.19243	6.10116	6.26478	6.15172	6.25142	6.28007	6.3983	5.65796	5.87613	6.09178	6.16896	6.3443	6.2459	5.73749	5.88996	5.87887	6.16701	6.39156	6.33707	6.04651	5.85364	5.9233	6.04985	6.02521	6.18409	5.54145	5.50903	5.66255	5.83234	5.9336	6.11855	5.65432	5.7176	5.5957	5.51375	5.84154	5.93471	4.81963	4.8428	5.15983
THEMIS2	1	27872543	27886685	+	3.11044	3.04334	3.26507	2.87503	2.98995	3.05842	3.95645	4.2808	4.13327	3.80396	3.99217	3.91701	3.73701	3.923	4.06635	4.1499	3.99785	4.17242	3.78397	3.83214	3.99723	4.0139	4.28271	4.33498	3.89751	4.03402	3.92877	3.91635	4.10653	4.06426	3.76061	3.67733	3.87989	4.06618	3.96889	4.14969	3.61641	3.77468	3.65199	3.56515	3.6264	3.71656	3.48664	3.38337	3.63754
RPA2	1	27891524	27914746	-	6.06165	5.38422	5.59272	5.98218	5.74565	5.93665	5.57413	5.88113	5.63452	5.81139	5.87058	5.80245	5.43587	5.60559	5.7362	5.79988	5.78743	5.71183	5.65332	5.65292	5.9072	5.72331	5.93108	5.97599	5.63848	5.49293	5.45803	5.44918	5.55584	5.65437	5.18358	5.2573	5.3358	5.466	5.48801	5.93562	5.14034	5.23862	5.23204	5.51935	5.72424	5.7	4.94355	4.8674	4.92973
SMPDL3B	1	27934993	27959157	+	-3.80974	-2.29056	-3.97333	-1.54451	-0.862498	-4.02432	-0.641806	0.568725	-0.253751	-4.1149	-0.603684	-0.946491	0.47534	1.00619	0.941333	1.01035	1.06121	0.798538	1.3899	1.17814	1.22245	2.10561	2.83566	2.22645	3.46455	3.3571	3.91228	3.86042	4.41956	4.01179	4.01892	4.06786	4.63334	4.81677	4.74605	5.29604	5.02289	4.94644	4.9138	4.44877	5.21136	5.04768	4.11263	4.0868	4.77103
XKR8	1	27959462	27968096	+	2.89685	2.40988	2.93356	3.19965	3.06561	3.56231	3.11901	3.33203	2.9527	3.55752	3.30321	3.67149	2.9228	3.114	2.99024	3.46156	3.55307	3.49156	3.20253	3.00954	3.41227	3.44003	3.71349	3.55558	3.01299	3.39339	3.23311	3.17205	3.17163	3.11489	2.92107	2.94285	2.91807	3.18732	3.27246	3.40758	2.92978	3.05965	3.27568	3.51375	3.53946	3.76195	3.65039	3.5833	3.53063
EYA3	1	27970344	28088696	-	5.57827	5.24342	5.20906	5.5493	5.60963	5.93343	5.31497	5.44492	5.35869	5.58206	5.64941	5.57881	5.18834	5.18713	5.4431	5.86989	5.77374	6.01188	5.4037	5.47222	5.54212	5.90097	5.93108	5.81142	5.49577	5.78357	5.47309	5.80964	5.94059	5.92224	5.63508	5.39093	5.64151	5.72137	5.88753	6.07731	5.96204	5.70677	5.72378	6.16803	6.20854	6.12913	5.96487	5.74377	5.8205
PTAFR	1	28147166	28193936	-	-1.07278	-0.553594	-1.38837	-0.544513	-1.44746	-0.70239	-2.22677	-2.09424	-1.95419	-1.1149	-1.74119	-0.946491	-1.39913	0.235675	-0.746723	-0.667721	-0.768861	-0.938428	0.352421	0.482994	1.08043	-0.417948	0.135221	-0.00801174	2.20871	2.03976	2.31064	1.26975	1.66913	0.934977	2.29763	2.08487	1.63334	-0.0318485	0.897423	0.263195	0.385456	0.0321724	-0.377758	-0.908783	-0.0910169	-0.151333	0.786204	0.758876	1.34476
DNAJC8	1	28199456	28233025	-	6.7053	6.3019	6.26746	6.35515	6.31852	6.49837	6.39039	6.51432	6.35187	6.31241	6.39016	6.48999	6.09005	6.1369	6.36412	6.57545	6.52372	6.52282	6.29308	6.38988	6.51362	6.5488	6.69066	6.66108	6.55942	6.56232	6.4684	6.45863	6.54155	6.56069	6.34792	6.31609	6.43035	6.38072	6.60133	6.61425	6.34481	6.33876	6.25887	6.42909	6.49626	6.55188	6.03532	6.07025	6.39352
ATPIF1	1	28236109	28246906	+	5.61605	5.18517	5.28405	5.42818	5.36632	5.52215	5.33802	5.73231	5.60423	5.37695	5.10931	5.3674	5.19333	5.38183	5.57119	5.59531	5.24112	5.4558	5.70255	5.49582	5.77895	5.56505	5.79184	5.61016	5.53494	5.45265	5.62247	5.63064	5.48291	5.58603	5.43026	5.38865	5.585	5.60296	5.66395	5.70177	5.52387	5.7046	5.71852	5.78238	5.78974	5.69666	5.55604	5.38093	5.59837
SESN2	1	28259527	28282491	+	6.1154	5.82145	5.78988	6.31471	6.35128	6.67554	5.89908	6.15527	6.02166	6.07492	6.25656	6.30985	5.60275	5.61174	5.79588	5.85897	6.07384	6.32105	5.65716	5.69059	5.73222	5.91893	6.05143	5.89888	5.85687	6.03546	5.81511	5.73385	5.92337	5.91369	5.68437	5.64329	5.82065	5.45398	5.64394	5.60959	5.46583	5.81353	5.99438	5.37867	5.34809	5.29272	5.55273	4.81054	5.49248
MED18	1	28329002	28335967	+	3.99331	3.78269	3.62658	4.2525	3.70229	4.342	3.82489	4.31515	4.10651	4.11392	4.24977	4.33891	3.64526	3.73317	4.21263	4.40696	4.29483	4.31791	3.81874	4.01549	4.11119	4.23549	4.30069	4.32238	3.94998	3.69183	3.69816	3.84897	3.77765	3.80534	3.29763	3.4068	3.73462	3.41936	3.65897	3.82262	2.957	3.48148	3.05965	3.83418	3.69236	3.88429	3.25381	2.9421	3.1103
PHACTR4	1	28369582	28500369	+	3.273	3.68672	3.93356	4.13356	4.1224	3.5789	3.82489	3.7884	4.16993	4.39289	4.13164	4.26296	3.89855	4.32812	4.2331	4.76189	4.37863	4.41128	4.87928	4.39902	4.64451	5.01946	4.93684	4.87031	4.40472	4.70633	4.72987	5.0373	4.91389	4.7647	4.40559	4.76435	4.67853	4.95115	4.89742	4.91915	4.4682	4.88248	4.89526	5.18104	4.94664	5.07877	4.57411	4.79962	4.80091
RCC1	1	28505943	28539300	+	7.1696	6.83528	6.96845	7.2375	7.07283	7.23752	7.02983	7.1927	7.37896	7.44064	7.35737	7.56394	6.49164	6.78665	6.98422	7.18777	6.99121	6.94421	6.58225	6.79976	6.76064	6.72501	6.98071	6.92897	6.10552	6.33744	6.22645	6.11224	5.88021	6.21691	5.77993	5.81958	6.15462	5.93682	5.74134	6.33945	5.79296	6.07488	6.0045	5.85793	6.08506	6.50973	6.06349	5.90862	6.30592
TRNAU1AP	1	28553085	28578545	+	4.67318	4.233	4.31668	4.16698	4.25298	4.59529	4.35819	4.68712	4.50524	4.36891	4.48378	4.61829	4.0603	4.40088	4.40528	4.28647	4.40551	4.48036	4.02931	4.19396	4.16496	4.20654	4.34034	4.42809	3.93704	4.18142	4.0188	3.83162	3.85895	4.0898	3.66561	3.83976	3.96572	3.97938	3.63889	4.14455	3.59057	3.90916	3.9321	4.00344	3.9159	4.07106	3.58062	3.35382	3.51469
RAB42	1	28592200	28595443	+	3.34226	2.91889	2.88465	3.32338	3.17703	3.0225	1.94316	2.15369	1.25526	2.09455	2.18481	1.81432	0.337836	0.9031	0.941333	1.13963	1.14868	0.749628	0.274419	0.412605	0.977334	-0.0960204	0.135221	0.659413	0.0495154	-0.478092	0.206306	-0.0351096	-0.0089442	0.327295	-0.911819	-0.00824022	-0.44758	-0.224493	0.219351	0.538829	0.739093	0.238623	0.285207	0.380724	0.530471	0.189704	0.178521	-1.01873	1.15212
TAF12	1	28589323	28643085	-	4.88142	4.46877	4.44452	4.51294	4.24835	4.4451	4.56765	4.82859	4.77373	4.24704	4.38397	4.49461	4.5237	4.71045	4.89392	4.76857	4.78231	4.61275	4.81185	4.94554	4.94696	5.06855	5.03407	5.17131	4.93053	4.87305	4.86166	4.89145	5.05283	5.12973	4.77818	4.67358	4.65288	4.79152	4.92533	4.98968	4.55983	4.68488	4.65933	4.90998	5.15106	5.06072	4.19983	4.06266	4.02846
GMEB1	1	28668732	28719353	+	4.3138	4.01322	4.17132	4.47785	4.46742	4.47198	3.92974	4.1217	4.25038	4.63664	4.70507	4.48721	3.94665	4.03696	4.04335	4.65421	4.47484	4.521	4.08749	4.13507	4.08043	4.44417	4.72018	4.68916	4.1199	4.08484	4.22867	4.23057	4.39705	4.52369	3.93367	3.93036	4.07598	4.20177	4.19204	4.35956	4.33965	4.62175	4.2122	4.50625	4.38347	4.66288	4.45863	4.32366	4.42798
YTHDF2	1	28736621	28769775	+	6.9291	6.63524	6.82271	6.88845	6.84639	6.97161	6.53478	6.65283	6.61661	6.92676	6.84001	6.87794	6.03828	6.0995	6.42876	6.84877	6.70597	6.55698	6.24148	6.15407	6.28044	6.76858	6.78946	6.72789	6.52633	6.59288	6.54259	6.4558	6.48184	6.57883	6.04963	6.11001	6.20513	6.36369	6.28113	6.57464	6.31488	6.33455	6.29584	6.09497	6.38222	6.62126	6.08999	6.04889	6.31631
OPRD1	1	28812142	28871267	+	1.20024	1.25376	1.15595	0.525877	1.05504	1.25697	1.39772	1.71312	1.71823	1.34453	1.36315	1.69094	1.89855	1.92957	1.78379	2.01035	1.78913	1.89165	1.83241	1.8186	1.50785	1.69753	1.94258	1.94892	1.46455	1.70633	1.58482	1.30369	1.66913	1.48957	1.37358	1.57672	1.89637	2.23494	1.98489	2.20509	2.85939	2.28593	1.91992	2.11112	2.25294	2.70996	2.40091	2.15119	2.06723
EPB41	1	28887091	29120046	+	6.42174	6.16887	6.21649	6.24339	6.10585	6.29636	6.05555	6.25891	6.01159	5.72115	5.73778	5.74156	5.93328	6.16084	6.13728	5.79007	5.72477	5.75428	6.19461	6.25809	6.35944	5.91446	5.94829	6.08692	6.3423	6.34903	6.32317	6.36527	6.54769	6.40868	6.40106	6.32447	6.45282	6.67206	6.67386	6.84657	6.80705	6.61714	6.57838	7.03568	7.04696	6.953	6.92063	6.9925	6.73278
TMEM200B	1	29119428	29123935	-	4.11705	3.78981	3.54237	4.21571	4.16725	4.29259	4.49205	4.53512	4.59656	4.91576	4.76978	4.858	4.10337	4.39139	4.38256	4.71425	4.58869	4.59555	4.25424	4.25558	4.12331	4.51673	4.66226	4.63245	4.04952	3.81736	3.85592	4.38918	4.21859	4.47414	4.19671	4.10724	3.99664	4.17272	4.45967	4.53883	3.35508	3.37613	2.87017	3.05058	3.15106	3.36804	2.85229	2.77383	2.98862
SRSF4	1	29147743	29181987	-	6.05479	5.94146	6.17895	6.32215	6.4423	6.40264	5.9647	6.00204	6.02595	6.47194	6.27673	6.25754	5.62139	5.94425	6.02293	6.2271	6.08497	6.08394	6.02336	5.99305	6.19255	6.08985	6.31734	6.06061	5.77925	6.00352	6.09627	6.09296	5.82732	5.88188	5.69921	5.82127	5.90319	5.89148	5.94318	6.05966	5.6397	5.72405	5.6937	6.16089	5.96009	6.15731	6.24256	6.27326	6.14954
MECR	1	29192873	29230942	-	4.69541	4.45091	4.58891	4.61334	4.46742	4.59121	4.44093	4.59692	4.50933	4.2688	4.30321	4.42274	4.16566	4.20349	4.35948	4.14478	4.25104	4.17242	4.08749	4.01549	4.16496	4.20166	4.21322	4.36805	4.04349	3.96334	4.0392	4.02717	4.04995	3.68317	3.8826	3.77836	3.84633	3.52274	3.90865	3.84816	3.68314	3.76636	3.74464	4.0862	3.93646	4.01324	3.89995	3.66577	3.97703
PTPRU	1	29236516	29326813	+	8.28551	8.14442	8.18748	8.32153	8.1265	8.55316	7.52923	7.68	7.42789	7.50486	7.76343	7.55158	6.79152	6.89808	6.73888	6.56781	6.66391	6.64403	6.4499	6.43497	6.39862	5.98151	6.13647	6.0732	5.80618	5.72603	5.83857	5.71032	5.66159	5.38619	5.86132	5.65283	5.88678	5.40069	5.8133	5.5756	5.55315	5.60553	5.36146	5.58485	5.27194	5.22486	6.57084	6.29285	6.17639
MATN1	1	30711277	30723587	-	-3.80974	-4.02752	-4.12534	-2.28148	-3.03242	-2.87232	-3.96373	-3.83121	-2.95419	-2.52994	-2.47815	-4.11642	-2.39913	-2.26682	-4.06865	-2.98965	-2.35382	-0.938428	-3.89551	-3.90932	-1.45562	-0.680983	-0.712775	-2.09547	-4.00938	-2.35256	-1.11562	-2.53761	-4.06784	-4.06502	-2.91182	-2.91513	-4.30002	-2.03185	-4.25458	-1.39977	-3.93647	-3.82027	-1.15537	-2.07871	-2.20649	-2.05822	-1.62883	-1.24112	-2.3922
LAPTM5	1	30732469	30757820	-	-3.80974	-4.02752	-4.12534	-2.28148	-4.18443	-4.02432	-2.22677	-3.83121	-4.10619	-4.26691	-4.21512	-3.11642	-3.98409	-2.26682	-4.06865	-4.14165	-4.09079	-4.26036	-4.04751	-4.06133	-3.92956	-4.15491	-4.18671	-4.24748	-4.00938	-4.08953	-4.11562	-4.27457	-3.91583	-4.21703	-3.91182	-3.91513	-4.30002	-4.18385	-4.25458	-4.13674	-2.19951	-3.66827	-4.11472	-3.07871	-3.94346	-2.47326	-4.3658	-3.97809	-1.65524
SDC3	1	30869467	30908761	-	2.47154	2.37241	3.04903	2.82006	2.30743	2.61954	3.23266	3.48067	3.13327	2.73059	2.71824	2.79047	3.14519	3.76292	3.75578	3.18028	3.03849	2.60589	4.05869	3.63757	4.0742	3.83629	4.09972	3.92689	4.54777	4.36168	4.78222	4.38125	4.42402	4.35283	4.72481	4.65092	4.55934	4.56806	4.62874	4.57369	4.83024	4.79934	4.85426	5.17396	4.94664	4.7715	4.86569	4.79596	4.88702
PUM1	1	30931506	31065991	-	7.06336	6.85325	6.99533	7.14129	7.12808	7.16866	6.74094	6.96104	6.92616	6.90954	6.91559	6.90942	6.81438	6.89389	7.00296	7.00045	6.89569	6.95437	7.14889	7.11789	7.27298	7.20105	7.15821	7.14173	7.19858	7.22045	7.25561	7.22117	7.27152	7.1499	7.15023	7.07781	7.18904	7.2466	7.33257	7.25188	7.24344	7.29246	7.23388	7.3797	7.29269	7.3081	7.2675	7.43071	7.30939
NKAIN1	1	31179745	31239554	-	-1.07278	-0.175082	-0.388372	-4.01844	-2.03242	-4.02432	0.188269	1.27499	0.689665	-1.1149	-0.603684	-1.11642	1.40823	2.19261	2.4409	1.76524	1.58478	2.13957	2.85938	2.46572	2.73024	3.15696	3.2507	3.27085	3.65042	3.6991	4.0987	4.20386	4.53538	4.28371	4.23793	4.2193	4.37162	4.61561	4.66229	4.75336	4.83392	4.71975	4.55692	5.0862	5.41556	5.2794	4.86035	4.68567	4.97412
SNRNP40	1	31259568	31296782	-	6.4284	5.94466	5.92753	5.80067	5.82711	6.20049	5.96306	6.29521	6.15564	5.98313	6.11804	6.25427	5.65072	5.87273	5.9721	6.07105	6.05132	6.27535	5.661	5.91086	5.90193	5.95419	6.35976	6.25877	6.0268	6.15126	6.09748	6.04359	6.03691	6.19236	5.98148	5.86623	6.16486	5.89296	6.07982	6.51611	6.22116	6.20518	6.07345	6.06977	6.40576	6.48384	5.99688	5.90183	6.11559
ZCCHC17	1	31296982	31364953	+	5.34507	4.81098	4.67772	5.00084	4.70904	5.20717	5.01482	5.38149	5.10651	5.12827	5.20367	5.25862	4.754	5.04908	5.29524	5.29112	5.37183	5.48223	4.99628	5.11027	5.19399	5.41072	5.68126	5.58401	5.43264	5.28406	5.37623	5.38522	5.57201	5.56797	5.21746	5.2064	5.30319	5.23961	5.34244	5.72263	5.31882	5.3843	5.31805	5.20669	5.59441	5.74591	5.07622	4.80327	5.26601
FABP3	1	31365625	31376850	-	6.40025	5.9933	5.86114	5.86827	5.80363	6.20049	4.19389	4.41355	4.12263	4.32804	4.49913	4.25862	3.15546	3.29796	3.38713	3.35908	3.38314	3.26669	2.99931	3.25055	3.04263	3.12637	3.28722	3.18065	3.46455	3.02826	3.36011	3.28682	3.53538	3.31868	3.26809	3.0961	3.23568	3.44388	4.18744	3.78345	3.93663	3.30901	3.13531	3.52862	3.30658	3.18018	3.04359	3.03189	2.98862
SERINC2	1	31409565	31434680	+	0.927221	0.982459	1.55023	1.13356	0.825558	1.55395	1.86069	2.12815	1.74625	1.66646	1.42874	0.883584	2.0603	2.31814	2.29281	1.71079	2.1905	2.15843	2.64365	2.43053	2.58	2.62645	2.88416	2.83526	2.68178	2.98134	3.13231	3.20834	3.29362	3.1049	3.04238	3.32327	3.23568	3.41936	3.61167	3.65912	3.50093	3.22655	3.7097	3.96569	4.02872	4.02924	3.88424	3.5833	3.96535
TINAGL1	1	31576485	31587686	+	-1.65774	-1.29056	-0.651406	1.41896	0.289505	0.520002	0.358194	1.6062	1.29374	3.36083	3.34628	3.00252	0.0159082	1.82064	1.40528	3.12929	2.80268	2.88033	1.27442	1.7631	1.30991	2.64095	2.6518	2.65941	2.1199	1.64744	2.1132	2.52128	2.59196	2.6629	2.58003	2.12926	2.27825	2.308	2.95271	2.45821	2.09817	2.13909	2.4296	2.24322	2.04143	2.15123	3.55439	3.3032	3.28022
HCRTR1	1	31617686	31632518	+	-3.80974	-4.02752	-4.12534	-4.01844	-4.18443	-4.02432	-3.96373	-3.83121	-4.10619	-4.26691	-4.21512	-4.26842	-4.13609	-4.00379	-4.06865	-4.14165	-4.09079	-4.26036	-4.04751	-4.06133	-3.92956	-4.15491	-4.18671	-4.24748	-4.00938	-4.08953	-4.26762	-4.27457	-4.06784	-4.21703	-4.06382	-4.06713	-4.14802	-4.18385	-4.25458	-2.98473	-3.93647	-3.82027	-4.11472	-4.23071	-3.94346	-4.21023	-4.2138	-3.82609	-2.3922
PEF1	1	31629862	31644896	-	4.58066	4.19594	4.37539	4.47341	4.33826	4.76068	4.29156	4.46546	4.4165	4.49981	4.44864	4.47977	4.03828	4.08485	4.28792	4.47387	4.48328	4.42303	4.29432	4.3853	4.48454	4.49693	4.61275	4.64936	4.40472	4.10687	4.30223	4.29528	3.99106	4.33586	4.3025	4.09049	4.13275	4.15303	4.05224	4.30529	4.21553	4.11963	4.13004	4.44485	4.52143	4.65945	4.3331	4.0381	4.2943
COL16A1	1	31652247	31704319	-	-2.65774	-3.87552	-3.97333	-3.86644	-4.18443	-4.02432	-1.22677	-1.35727	-3.95419	-2.52994	-0.603684	-1.30906	-0.814167	-0.266825	-0.746723	-0.182295	0.231139	0.592087	-0.310544	-0.324361	0.681879	1.42335	2.26908	1.03381	1.50018	1.94512	2.01366	2.79629	2.77067	2.67644	2.13258	2.47719	2.89637	3.19697	3.24615	3.42466	3.48232	3.54119	3.2072	3.17868	3.35829	3.6142	3.19559	2.80327	3.17258
ADGRB2	1	31727117	31764893	-	-2.65774	-0.175082	-1.38837	-0.696516	-2.03242	-0.70239	-0.352299	0.408261	-0.0473003	-1.52994	-0.603684	-0.309061	0.770796	1.76292	1.81127	-0.530218	0.0612143	0.646535	2.23378	2.3195	2.59749	1.6118	2.00969	1.33079	2.58557	2.45479	2.81512	2.21728	2.59196	2.02244	3.24805	3.17233	3.82352	3.21608	3.62534	3.19518	3.73909	3.74112	3.62974	3.49872	3.65149	3.25466	4.52767	4.42184	4.41085
SPOCD1	1	31790422	31816051	-	-1.65774	-2.87552	-1.97333	-2.28148	-1.44746	-1.87231	-1.81173	-0.509277	-1.36923	-2.52994	-1.74119	-1.30906	-0.283652	0.733175	0.0833519	-1.18229	-2.93879	-0.786425	-0.0881516	0.0906765	1.08043	-0.00291099	-0.449741	-0.773547	-0.535447	-0.767599	0.40794	-0.0351096	0.476483	-1.48006	0.410109	1.21415	-0.060557	0.875042	0.704778	0.0152675	0.122421	0.501658	0.207204	1.38072	0.732105	0.941776	0.541091	0.928801	0.415152
PTP4A2	1	31906421	31944856	-	6.50717	6.12025	6.1675	5.95693	5.86995	6.01643	6.48748	6.58172	6.59367	6.21489	6.1657	6.22677	6.28503	6.28135	6.442	6.19894	6.28642	6.05152	6.34886	6.38185	6.34786	6.19308	6.14893	6.28823	6.67984	6.76118	6.66328	6.41949	6.60085	6.4398	6.68623	6.62693	6.64396	6.63349	6.51489	6.5486	6.91684	6.97017	6.91303	6.62433	6.8168	6.71985	6.61355	6.50595	6.89628
KHDRBS1	1	32013829	32060850	+	5.24313	5.21988	5.66691	5.78819	5.59693	5.41077	5.39528	5.40028	5.76005	5.94984	5.10179	5.31194	5.64162	5.79207	6.31457	6.4282	5.79762	5.82534	6.51388	6.23788	6.54775	6.67393	6.40513	6.32764	6.70391	6.83314	6.82028	7.00478	6.64163	6.78907	6.45232	6.70784	6.90997	7.16414	7.03825	6.87247	6.5067	6.89111	7.06103	7.34703	6.80193	7.04572	6.53775	6.95855	7.20337
TMEM39B	1	32072031	32102866	+	1.29645	1.73919	1.80802	1.99154	1.92177	1.96057	1.86069	2.07569	2.36774	2.51445	2.5368	2.51294	1.40823	2.12549	2.2331	2.66856	2.50416	2.43081	1.93738	2.44823	2.17664	2.44003	2.63772	2.38026	2.51766	2.47187	2.58482	2.73541	2.44172	2.56433	2.15427	2.69958	2.79449	2.85079	2.66561	3.20509	2.65847	3.13909	3.13531	3.09122	3.13928	3.44957	2.24564	1.90183	2.69526
KPNA6	1	32108038	32176568	+	7.37568	7.12095	7.16686	7.41375	7.29737	7.44849	7.3098	7.53329	7.42356	7.44829	7.52934	7.55954	7.3429	7.54642	7.58419	7.64289	7.66345	7.62254	7.73294	7.73273	7.8726	7.75239	7.83528	7.85872	7.73555	7.69729	7.70256	7.74972	7.8403	7.83396	7.77074	7.55248	7.59429	7.65728	7.8436	7.88293	7.75905	7.5761	7.55199	7.43206	7.737	7.61464	7.82855	7.59177	7.755
TXLNA	1	32179686	32198285	+	6.90164	6.57466	6.63769	6.79088	6.75139	6.94147	6.73902	6.96736	6.85638	6.97851	6.94531	7.08019	6.39745	6.57762	6.71907	6.88149	6.89726	6.88175	6.49036	6.65863	6.82236	6.75031	6.93252	6.85945	6.49025	6.68361	6.70615	6.63231	6.53435	6.71716	6.34321	6.28577	6.70295	6.54841	6.48614	6.88255	6.75469	6.74536	6.66299	6.55973	6.76983	6.87251	6.33503	6.15691	6.3117
CCDC28B	1	32200386	32205387	+	1.83411	1.70944	1.9574	0.833999	1.32513	1.65125	2.52812	3.26331	2.91617	1.74308	2.00297	2.37544	3.11394	3.09073	3.43208	2.84324	2.77546	2.82238	3.30417	3.29035	3.82236	3.03051	2.98766	3.01305	2.31255	2.58604	2.62585	2.44728	2.77067	2.1049	2.8826	2.79911	2.81776	2.70962	3.14535	2.67348	2.75469	2.758	3.13531	3.81004	3.18582	3.62828	3.60638	3.4407	2.90548
IQCC	1	32205661	32208687	+	2.12362	2.03137	1.58125	1.96645	1.61143	1.90904	2.25436	2.29808	2.0902	2.18888	1.91416	1.92798	1.74383	1.67177	2.03755	2.27714	2.10561	2.17705	1.7192	2.15677	2.35173	1.75198	1.98766	2.45911	1.35208	1.99321	1.81512	1.87743	1.69888	2.1049	1.8161	1.4068	1.82926	1.80104	1.78007	2.22472	2.36528	2.03217	2.49671	2.26114	2.35829	2.28163	1.56756	1.53146	1.63754
DCDC2B	1	32209094	32216196	+	-3.80974	-3.87552	-4.12534	-4.01844	-4.03242	-4.02432	-3.96373	-3.83121	-3.95419	-4.26691	-4.06311	-4.26842	-4.13609	-4.00379	-4.06865	-4.14165	-4.09079	-4.26036	-4.04751	-4.06133	-3.92956	-4.15491	-4.18671	-4.24748	-4.00938	-4.08953	-4.26762	-4.27457	-4.06784	-4.21703	-3.91182	-4.06713	-4.14802	-4.18385	-4.25458	-4.13674	-3.93647	-3.82027	-4.11472	-4.23071	-3.94346	-4.21023	-4.3658	-3.97809	-4.12917
EIF3I	1	32221928	32231604	+	7.59137	7.14268	7.11744	7.31285	7.03904	7.53495	7.27838	7.65675	7.55855	7.43729	7.50864	7.65713	6.93328	7.25935	7.37222	7.5002	7.49532	7.55743	7.1893	7.31347	7.42763	7.34858	7.66877	7.66066	7.36542	7.49606	7.42693	7.34095	7.31778	7.42833	7.3025	7.1279	7.30987	7.11408	7.28059	7.48796	7.14331	7.27058	7.17683	7.35331	7.4677	7.56291	7.40275	7.19974	7.33117
TMEM234	1	32214472	32222359	-	2.34226	2.56742	2.46961	2.8478	2.28951	2.9221	2.54582	2.51062	2.42085	2.75546	2.78237	3.01287	2.16566	2.64007	2.36875	2.59531	2.58478	2.73714	2.33331	2.30013	2.54438	2.71133	2.84794	2.91575	2.18702	1.76292	2.22423	2.46239	2.27399	2.57883	2.25811	2.3328	2.31141	2.39442	2.61167	2.92216	2.40536	2.67158	2.39483	2.75418	2.71634	3.1117	1.27806	1.66577	2.5464
FAM167B	1	32247233	32248856	+	-2.65774	-4.02752	-4.12534	-4.01844	-4.18443	-4.02432	-3.96373	-3.83121	-4.10619	-4.26691	-4.21512	-4.26842	-3.98409	-2.26682	-2.91665	-4.14165	-4.09079	-4.26036	-0.895506	-2.32436	-1.77755	-1.68098	-3.0347	-3.09547	-4.00938	-3.93752	-3.11562	-0.800644	-1.59391	-3.06502	-1.91182	-0.593203	-0.978095	-1.03185	-1.51761	-3.98473	-0.462541	-1.34634	-1.64079	-1.27135	-0.984102	-1.25087	0.541091	0.343838	0.110297
LCK	1	32251239	32286165	+	0.734576	0.879365	0.781553	-1.05909	-0.710495	-0.550387	3.03376	4.06899	3.78728	1.95119	1.91416	1.99211	4.05483	4.5189	4.6341	3.56494	3.88776	3.90846	4.99019	5.16749	5.08973	4.60072	4.87819	4.85289	4.00061	3.72069	3.9233	4.0966	4.33683	3.79296	4.29275	4.09049	4.54895	4.49953	4.90865	4.45406	4.51474	4.67603	4.69906	4.01932	4.49395	4.3764	5.38239	5.23731	5.36268
HDAC1	1	32292086	32333635	+	7.15924	6.83097	6.82837	6.77109	6.57213	6.88924	7.07168	7.39828	7.31025	6.81065	6.91058	6.93547	6.88473	7.26715	7.31517	7.07375	7.01104	7.12945	7.24468	7.38817	7.40298	7.0408	7.20966	7.17482	7.09026	7.12655	7.08589	6.92045	6.93201	6.90796	6.84307	6.71605	6.81488	6.79152	6.84506	7.00182	6.40164	6.52526	6.41774	6.63983	6.6369	6.83659	6.27404	6.25739	6.34138
MARCKSL1	1	32333832	32336379	-	5.66869	5.81622	6.03369	6.06577	5.92032	6.17889	6.13371	6.36109	6.39896	6.57072	6.43274	6.6674	5.69715	6.02626	6.32295	6.86678	6.69057	6.70382	6.04554	6.11166	6.31652	6.89569	7.14396	7.00716	6.54777	6.95046	7.0143	6.95491	6.81633	7.09611	6.50287	6.70875	6.97092	7.13933	7.05729	7.35066	6.98454	7.08495	7.29349	7.52306	7.58413	7.7145	6.8908	6.9885	7.35711
TSSK3	1	32351521	32364312	+	-3.65774	-1.87552	-2.38837	-2.28148	-4.18443	-1.87231	-1.4898	-1.6792	-1.36923	-3.1149	-1.06312	-2.53145	-0.662164	0.39614	-1.59472	-1.98965	-2.35382	-0.938428	-1.31054	-0.909323	-1.45562	-4.00291	-2.0347	-1.51051	-3.85738	-2.93752	-0.945697	-2.12257	-2.33087	-4.21703	-1.32686	-1.33017	-1.34066	-1.70992	-4.10258	-2.98473	-1.46254	-1.66827	-1.64079	-1.27135	-1.46953	-3.05822	-1.40644	-1.82609	-1.16981
FAM229A	1	32361270	32364278	-	0.927221	1.07867	0.933556	1.49111	2.09686	1.37561	0.275732	0.568725	0.630772	1.27741	1.3292	1.63847	0.770796	0.733175	-0.331686	0.817705	0.453532	0.749628	0.426422	0.178139	0.470375	1.08455	0.609153	-0.00801174	-0.397944	0.521908	0.639266	1.00671	0.543597	0.841868	0.175644	0.608431	0.436943	0.668591	-0.295222	0.337196	-0.325038	-0.346339	0.207204	-0.171817	0.793506	0.799757	1.97603	1.3032	0.546396
BSDC1	1	32365103	32394731	-	5.59965	5.20663	5.26028	5.65123	5.8115	5.97943	5.27042	5.47308	5.33813	5.80098	5.98401	6.02824	5.0766	5.14539	5.26077	5.70906	5.97709	5.89024	5.22861	5.18607	5.35687	5.66597	6.10101	5.83378	5.28473	5.30088	5.3479	5.50314	5.60773	5.64406	5.25057	5.0961	5.3775	5.44186	5.49548	5.6428	5.27352	5.15191	4.96506	5.40712	5.45647	5.58383	5.23329	4.79596	5.12874
ZBTB8B	1	32465069	32496686	+	2.31954	2.55074	1.61163	1.86148	2.35989	2.27743	2.29679	2.81265	2.42085	2.1705	1.95925	2.2759	2.67412	2.5576	2.97817	2.5022	2.30914	3.07156	2.73385	3.21996	3.09281	2.77845	2.53515	2.47438	2.50018	2.50542	2.15116	2.77225	2.86552	2.57883	2.86954	3.05065	2.93944	3.01255	3.04717	2.83545	3.13439	2.82359	2.73772	3.20669	3.05403	3.1316	4.14376	3.73616	3.71632
ZBTB8A	1	32539427	32605939	+	4.2789	3.83184	3.87216	3.96645	4.08132	4.07605	3.94316	3.8365	3.5927	3.80396	3.81953	3.8084	3.53161	3.49694	3.47567	3.74506	3.8161	3.78039	3.53076	3.74173	3.63184	3.85507	3.47309	3.87607	3.64247	3.50542	3.44662	3.66533	3.48504	3.6074	3.61956	3.53608	3.63334	3.58286	3.45967	3.46648	3.66674	3.69805	3.58417	3.52121	3.45647	3.45748	3.72284	3.41232	3.36268
ZBTB8OS	1	32600172	32650903	-	5.10048	4.82145	4.92753	5.20234	5.0147	5.15005	5.24355	5.39226	5.23316	5.19571	5.26107	5.10033	4.9701	5.17888	5.32653	5.19523	5.03849	5.0864	4.8392	5.16214	4.97733	4.84571	4.88416	4.94344	4.21409	4.58995	4.41576	4.38918	4.28384	4.26141	4.27306	4.0961	4.33982	4.21608	4.33622	4.41187	3.94345	4.17094	3.89526	4.25221	4.25294	4.3554	3.91549	3.81777	3.78439
RBBP4	1	32651142	32686211	+	7.62766	7.4254	7.52751	7.57391	7.61008	7.38507	7.49831	7.74759	7.74234	7.76276	7.59018	7.54001	7.41945	7.57552	7.70082	7.7514	7.60425	7.61445	7.63392	7.83719	7.81864	7.62645	7.46564	7.66898	7.32253	7.23865	7.26538	7.08322	7.10237	7.08853	7.0518	7.13267	7.26667	7.20596	7.0711	7.0874	7.12392	7.19204	7.15492	7.26781	7.31707	7.14022	7.11712	7.24	7.26541
SYNC	1	32680360	32703596	-	3.89685	3.68672	3.46961	3.29343	2.87447	3.29761	1.18827	1.96465	1.82717	1.61302	1.76977	1.66494	0.659764	0.607644	-0.916648	0.402668	0.520646	0.415209	-0.195067	0.338604	0.392372	-0.00291099	-0.127813	0.226453	0.0495154	0.762916	-0.308267	-0.0351096	-0.593907	0.104902	-1.91182	-1.5932	-0.563057	-2.03185	-2.10258	-0.525301	-3.78447	-3.66827	-2.96272	-4.23071	-3.79146	-4.21023	-4.3658	-3.97809	-3.97717
KIAA1522	1	32741885	32774970	+	5.14961	5.22514	5.32816	5.13074	4.9591	5.42689	5.23539	5.4162	5.49289	5.03991	5.02169	5.22788	5.2567	5.68349	5.79588	5.31641	5.21096	5.47661	5.95624	5.73453	6.02496	5.6319	5.90928	5.69569	5.6779	5.87144	5.92877	5.89145	5.93279	5.79296	5.51863	5.7124	5.99025	5.89741	5.92947	5.96509	5.9804	5.89398	6.06103	5.92692	5.99808	5.93754	6.17745	6.04274	6.19776
S100PBP	1	32816767	32858879	+	5.43237	5.23561	5.09006	5.11084	5.10713	4.98877	5.3227	5.5711	5.38343	5.27311	5.31626	5.15271	5.33106	5.4836	5.66267	5.36129	5.38989	5.4634	5.58629	5.69059	5.64871	5.53236	5.31402	5.48006	5.4713	5.41783	5.37222	5.40686	5.48931	5.46636	5.67877	5.42472	5.61851	5.76743	5.62874	5.47675	5.88442	5.93165	5.87648	5.92692	5.74576	5.64741	5.57899	5.48906	5.70055
YARS	1	32775237	32818153	-	7.95144	7.78536	7.80638	7.81172	7.66454	7.92088	7.85316	8.17177	8.14318	7.88896	7.77096	7.83814	7.63154	7.75601	7.99736	7.81931	7.73673	7.9199	7.72104	7.67423	7.62599	7.78458	7.95363	7.89285	7.53655	7.80479	7.68649	7.82835	7.62961	7.83282	7.49492	7.42026	7.58711	7.64719	7.64436	7.85408	7.60999	7.89683	7.70084	7.86381	7.64369	7.94424	7.26143	7.13101	7.56587
FNDC5	1	32862268	32872482	-	-0.0727788	-1.55359	-1.16598	-1.86644	-1.44746	-1.28735	-1.81173	-0.679202	-0.0473003	-1.52994	-0.741187	-0.531454	-0.662164	0.54053	-0.216208	0.0103504	0.0612143	0.139575	-1.57358	-0.739398	-1.19259	0.245017	0.0527592	0.152453	-0.535447	0.062476	0.584818	0.521284	0.543597	0.104902	-0.104464	-0.745206	-0.563057	0.216079	0.145351	0.715707	-0.462541	-0.0833047	0.285207	0.621732	1.11543	0.799757	-1.40644	-1.82609	-0.169811
HPCA	1	32885994	32898441	+	-3.65774	-2.87552	-4.12534	-1.86644	-4.18443	-3.87232	-2.81173	-3.83121	-2.36923	-4.26691	-3.06312	-3.11642	-2.39913	-3.85179	-2.33169	-2.98965	-4.09079	-2.52339	-3.89551	-2.90932	-3.92956	-2.41795	-1.0347	-3.09547	-2.85738	-4.08953	-4.26762	-3.12257	-3.91583	-3.06502	-4.06382	-2.91513	-2.56306	-4.03185	-2.51761	-3.98473	-3.78447	-3.82027	-2.37776	-2.07871	-0.984102	-1.7363	-4.2138	-2.24112	-1.3922
TMEM54	1	32894594	32901438	-	3.49201	2.93183	3.04903	3.29343	2.96758	3.30759	2.61453	2.96465	2.84023	2.67951	2.62339	2.43817	2.31969	2.86246	3.03755	2.20017	2.14868	2.08147	2.67435	2.7631	2.97733	1.82998	2.45715	2.13334	2.66619	2.72069	2.39217	2.32037	2.68408	2.42683	2.317	2.38865	2.32771	2.39442	2.85162	2.4747	1.77012	1.79116	2.01456	2.96569	1.93646	2.28163	2.61909	2.0808	1.77772
RNF19B	1	32936445	32964685	-	5.51718	5.3019	5.20906	5.70152	5.61504	5.8539	5.07397	5.33482	5.03733	5.76008	5.7166	5.80691	5.33106	5.55972	5.55909	5.74675	5.46423	5.64653	5.70812	5.63564	5.8149	5.64993	5.55401	5.59975	5.32253	5.27679	5.18816	4.69441	4.70987	4.93498	4.983	4.6279	4.35977	3.95115	4.33205	4.52702	3.62492	3.39782	3.35016	3.54334	3.60942	3.83052	4.26598	4.2292	3.98284
AK2	1	33007940	33080996	-	6.42041	6.18112	6.10615	6.40852	6.18796	6.56336	6.03533	6.29234	6.34387	6.21937	6.29992	6.38443	5.79727	6.16363	6.30615	6.27362	6.19564	6.34903	5.95155	6.41486	6.46681	6.07257	6.16005	6.29147	5.6524	5.72603	5.74236	6.01826	5.89474	6.09106	5.68623	5.59464	5.90591	6.08839	6.00856	6.27383	5.6688	6.07488	5.98126	6.2985	6.28669	6.33087	5.70059	5.69943	5.92822
AZIN2	1	33081104	33120530	+	-0.0727788	-0.705597	-0.973334	-0.407009	-0.125532	-1.55039	-0.641806	0.780229	0.0458091	-0.0274411	-0.25576	-0.531454	0.0159082	1.35767	0.668314	0.0978132	-0.353823	0.283964	0.689456	1.51694	0.807409	0.0845518	0.772651	0.226453	-0.397944	0.384404	-0.530659	-0.0351096	0.25409	0.0224403	-1.32686	-0.330168	-0.340665	-0.124958	-0.195686	-0.39977	-1.78447	-0.346339	-1.15537	0.506255	-0.0910169	-0.736296	-0.891868	0.173913	-1.16981
TRIM62	1	33145402	33182059	-	0.342259	0.70944	0.611628	0.99154	1.09686	0.882572	1.04625	1.45008	1.82717	1.13302	1.52185	1.46855	1.87389	1.95557	2.06063	1.40267	2.06121	2.06157	1.91185	1.97332	2.47037	2.30087	2.88416	2.54838	2.74254	2.98134	2.9178	2.85471	2.75659	2.97937	2.74639	2.63946	2.87435	2.83852	2.89742	3.15482	2.42498	2.74112	2.32268	2.71571	2.95001	3.02924	2.14376	1.49584	2.56199
ZNF362	1	33256545	33300719	+	1.51218	1.70944	2.00395	1.45549	0.874468	-0.0649602	2.02116	2.29808	2.3126	1.24265	0.843775	1.34302	2.26384	2.2775	2.74156	1.86833	1.70507	1.31791	2.49681	2.37608	2.80741	2.97437	3.10485	2.92689	3.65832	3.81067	3.97714	3.74161	3.74238	3.67644	3.53939	3.81958	3.86879	3.84467	3.81629	3.92216	3.69935	4.15828	4.01456	4.07104	4.26383	3.89597	2.64418	3.03189	3.46578
A3GALT2	1	33306766	33321098	-	-3.80974	-4.02752	-4.12534	-4.01844	-4.18443	-4.02432	-3.96373	-3.83121	-4.10619	-4.1149	-4.21512	-4.26842	-4.13609	-4.00379	-4.06865	-4.14165	-4.09079	-4.26036	-4.04751	-4.06133	-3.92956	-4.15491	-4.18671	-4.24748	-4.00938	-4.08953	-4.26762	-4.27457	-4.06784	-4.21703	-4.06382	-4.06713	-4.30002	-4.18385	-4.25458	-4.13674	-3.93647	-3.82027	-4.11472	-4.23071	-3.94346	-4.21023	-4.3658	-3.97809	-4.12917
PHC2	1	33323623	33431052	-	-2.65774	-2.87552	-3.97333	-0.866441	-1.03242	-0.171875	-1.81173	-1.35727	-0.954191	0.743077	0.521847	0.343015	-0.814167	-0.681863	-0.59472	0.964547	1.06121	0.646535	0.496811	0.0906765	1.08043	1.77845	1.84794	1.65941	1.42803	1.34788	1.66574	2.50678	2.65402	2.68986	2.39196	2.63946	2.48134	1.96815	2.34037	2.50712	1.42498	1.54119	1.12474	3.5795	2.82325	3.03981	2.52767	2.51376	2.43223
ZSCAN20	1	33472645	33496507	+	1.86582	1.58391	1.61163	2.04045	1.66802	2.15005	2.23266	1.93551	2.0902	2.37695	2.58074	2.42274	1.79727	2.10241	2.03755	2.69685	2.71943	3.06157	1.85938	2.35746	2.22245	2.55168	2.74666	2.42809	2.50018	2.32926	2.42354	2.72292	2.40609	2.45854	2.49757	2.25479	2.80618	2.78833	2.7554	2.64462	2.87374	2.85529	2.48022	3.33914	3.20854	3.18018	2.65657	2.47769	2.41515
HMGB4	1	33860475	33864791	+	-3.80974	-4.02752	-4.12534	-4.01844	-4.18443	-4.02432	-3.96373	-3.83121	-4.10619	-4.26691	-4.21512	-4.26842	-4.13609	-4.00379	-4.06865	-4.14165	-4.09079	-4.26036	-4.04751	-4.06133	-3.92956	-4.15491	-4.18671	-4.24748	-4.00938	-4.08953	-4.26762	-4.27457	-4.06784	-4.21703	-4.06382	-4.06713	-4.30002	-4.18385	-4.25458	-4.13674	-3.93647	-3.82027	-4.11472	-4.23071	-3.94346	-4.21023	-4.3658	-3.97809	-4.12917
CSMD2	1	33513999	34165842	-	-2.65774	-2.29056	-1.38837	-4.01844	-4.03242	-4.02432	-0.489803	-0.0942397	0.293737	-1.30755	-1.47815	-0.531454	0.408226	1.14821	1.03755	0.868331	1.01541	1.06157	1.42642	1.73453	1.39237	1.72501	2.2507	1.85872	2.82913	2.99321	3.28526	3.52128	3.52711	3.48187	3.82289	3.95523	4.09039	3.98496	4.19204	4.40329	4.67496	4.67603	4.82518	4.68616	4.73211	4.81522	5.027	4.93546	4.86519
C1orf94	1	34166883	34219131	+	-3.80974	-4.02752	-4.12534	-4.01844	-4.18443	-4.02432	-3.96373	-3.83121	-4.10619	-4.26691	-4.21512	-4.26842	-4.13609	-4.00379	-3.91665	-4.14165	-4.09079	-4.10835	-3.89551	-4.06133	-2.19259	-1.41795	-0.864779	-1.09547	-0.68745	-0.0306332	0.742359	0.632315	1.08417	1.02244	-0.00492814	0.892224	0.981263	1.36047	1.8747	1.37282	0.970418	0.916695	1.08167	1.94366	2.73211	2.38472	0.915487	1.03189	1.38039
GJB5	1	34755047	34758512	+	-1.07278	-1.87552	-2.38837	-1.54451	-2.03242	-1.06496	-1.00438	-0.357274	-1.36923	-0.792976	0.258813	-0.531454	-0.984092	-0.266825	-0.216208	-0.182295	-0.616858	-0.938428	-1.08815	-0.587395	-0.455625	-0.680983	-0.334264	-0.00801174	-0.0500202	-0.130169	-0.308267	-0.663141	-0.593907	-0.605591	-1.91182	-0.915131	-1.56306	-0.70992	-0.402137	-0.814808	-2.78447	-3.82027	-1.37776	-4.07871	-1.20649	-4.05822	-1.89187	-2.82609	-4.12917
GJB4	1	34759741	34763724	+	-3.80974	-4.02752	-4.12534	-4.01844	-4.18443	-4.02432	-3.96373	-2.6792	-3.95419	-4.26691	-4.21512	-4.26842	-4.13609	-2.85179	-4.06865	-4.14165	-4.09079	-4.10835	-3.89551	-4.06133	-3.77755	-4.15491	-4.0347	-4.24748	-1.53545	-3.93752	-4.26762	-4.12257	-4.06784	-4.21703	-2.91182	-3.91513	-1.82609	-4.18385	-4.25458	-2.98473	-3.78447	-3.82027	-4.11472	-4.23071	-3.94346	-4.21023	-4.3658	-3.97809	-2.3922
GJB3	1	34781189	34786369	+	-3.65774	-4.02752	-4.12534	-4.01844	-4.18443	-4.02432	-3.81173	-3.83121	-4.10619	-4.26691	-4.06311	-2.53145	-4.13609	-3.85179	-3.91665	-2.98965	-1.93879	-4.10835	-2.89551	-4.06133	-3.77755	-4.00291	-1.22735	-4.09547	-1.05002	-0.767599	-1.53066	-1.53761	-2.33087	-2.06502	-2.32686	-1.91513	-1.82609	-4.03185	-4.10258	-2.98473	-2.78447	-3.82027	-3.96272	-2.07871	-1.79146	-1.7363	-2.2138	-2.24112	-1.97717
GJA4	1	34792998	34795747	+	-2.65774	-2.87552	-1.38837	-4.01844	-4.18443	-3.87232	-2.81173	-2.09424	-1.63226	-4.26691	-3.06312	-4.11642	-1.98409	-1.26683	-2.33169	-1.40469	-0.938786	-4.26036	-3.89551	-1.90932	-1.45562	-1.68098	-1.22735	-0.395035	-1.85738	-0.615596	-0.415182	-0.800644	-2.91583	-2.06502	-1.91182	-0.593203	0.244298	-0.124958	-1.51761	-0.39977	-1.78447	-0.498342	-0.155366	-1.07871	-2.20649	-1.7363	-1.62883	-3.82609	-0.655238
SMIM12	1	34712737	34859816	-	5.33094	4.99176	4.98086	5.31098	5.14997	5.46531	4.78073	4.81665	4.79735	5.02209	5.06101	5.13388	4.19582	4.4056	4.47567	4.88072	4.94996	4.93331	4.3429	4.32908	4.04263	4.38511	4.89011	4.87319	4.69721	4.69547	4.78524	4.57091	4.60773	4.76787	4.29763	4.28454	4.39114	4.3301	4.51947	4.95485	4.30299	4.48148	4.26128	4.33492	4.75929	4.74913	4.02938	3.54895	4.40654
DLGAP3	1	34865436	34929585	-	2.85005	2.69433	2.72711	1.88845	2.11732	2.12768	3.6477	3.91325	4.12796	3.01438	3.03492	3.24114	3.24473	3.88968	3.95987	3.25828	3.1905	2.78646	3.70441	4.05068	4.11726	3.05237	3.66574	3.40437	2.85687	3.34788	3.34381	2.41659	2.86552	2.63542	2.8161	2.83976	3.27825	2.86297	3.05729	3.30989	3.33447	3.13909	3.0707	2.81611	3.13928	3.24556	3.45863	3.26138	3.72327
TMEM35B	1	34981535	34985353	-	1.20024	-0.0681672	0.486097	-0.166001	0.55254	0.449613	2.04625	2.22769	2.21573	1.13302	0.891081	1.71647	2.10337	1.92957	2.06063	1.33228	1.45353	1.56407	2.01138	2.55011	2.30991	1.24502	1.45715	1.39638	1.72759	1.58604	1.5568	1.19936	1.63875	1.1829	1.58003	1.21415	1.43694	0.875042	1.7554	1.30067	1.30299	1.97559	1.84463	1.536	1.60086	1.79976	1.7404	1.9288	1.30824
ZMYM6	1	34986165	35031968	-	4.3138	3.76833	3.77486	3.88845	4.23904	3.74239	3.65587	3.91325	3.84671	3.69245	3.61637	3.46855	3.94072	4.09658	4.21263	3.86833	3.76857	3.74963	4.22343	4.21996	4.3152	3.82998	3.28722	3.86453	4.00681	3.74196	3.67879	3.77829	4.04417	3.76787	3.90836	3.85305	3.7468	4.13808	3.8747	3.85447	3.99032	3.96836	3.83169	4.12586	3.9899	3.59999	3.59356	3.65773	3.96535
ZMYM1	1	35059786	35115859	+	5.96064	5.43054	5.47581	5.7738	5.49114	5.01643	5.67209	5.34594	5.2866	5.22049	5.11181	4.95236	5.59145	5.45883	5.51171	5.3635	5.15133	4.78646	5.7302	5.78764	5.57118	5.53431	4.80135	5.01043	5.71058	5.28648	4.85592	5.15122	5.40384	5.14687	5.51445	5.44681	4.95527	5.61561	5.43658	4.90096	5.47997	5.20825	5.12474	5.12831	4.86675	4.25466	5.06929	5.18234	5.32662
SFPQ	1	35176378	35193148	-	9.13077	8.75588	8.83904	8.88782	8.90679	9.00612	8.87717	9.05445	9.00907	8.97123	9.16315	8.97766	8.39529	8.36526	8.83657	9.0935	9.14569	9.10885	8.33241	8.3255	8.24724	9.06301	9.19246	9.13049	8.86543	9.18611	9.04046	8.9393	8.86941	9.20994	8.77293	8.81491	9.04396	8.92035	8.91944	9.29386	9.22501	9.15151	8.9922	8.94695	9.24059	9.46607	7.89178	7.93005	8.49248
ZMYM4	1	35268967	35422058	+	6.42574	6.3545	6.31207	6.38504	6.27592	6.23228	6.46904	6.39226	6.45201	6.21601	6.2025	6.09304	6.30823	6.31312	6.54892	6.37995	6.37296	6.36231	6.51494	6.49369	6.53533	6.35574	6.31624	6.48855	6.43725	6.65493	6.45992	6.45202	6.62235	6.49053	6.4762	6.38522	6.4491	6.54747	6.60737	6.53195	6.80237	6.78911	6.79633	6.62173	6.81402	6.55096	6.56428	6.60854	6.8454
NCDN	1	35557473	35567274	+	4.82607	4.59615	4.70262	4.834	4.60782	5.14171	4.57197	4.72168	4.71469	4.61641	4.79175	4.79348	4.10337	4.43361	4.58718	4.7719	4.56504	4.76201	4.39451	4.53776	4.55336	4.71477	4.97652	4.84997	4.56048	4.81402	4.8984	4.66206	4.58799	4.76153	4.49757	4.59266	4.95789	4.73964	4.72397	5.28906	4.92289	5.01473	5.18448	4.79166	5.18868	5.5002	4.4692	4.24	4.52268
KIAA0319L	1	35433490	35557950	-	6.03575	5.91238	5.88309	6.0314	5.84102	6.01491	5.70397	6.04531	5.84671	5.76468	5.76025	5.69576	5.66337	6.00308	6.11126	5.39189	5.48328	5.34697	5.96248	5.92988	6.08973	5.4338	5.58368	5.47628	5.90584	5.74196	5.98767	5.79181	6.08698	5.69985	6.19932	6.12516	6.30319	6.01936	6.00464	5.92666	6.24758	6.33173	6.31921	6.44779	6.10941	6.01592	6.63561	6.55112	6.189
TFAP2E	1	35573370	35595328	+	0.512184	0.211941	0.274593	0.777416	0.491139	0.375612	-1.00438	-1.09424	-0.494759	-2.1149	-1.06312	-1.79449	-0.984092	-0.392356	-0.331686	-2.40469	-2.35382	-2.52339	-0.436075	-0.324361	-0.318121	-4.00291	-1.0347	-4.24748	-0.0500202	-1.13017	-0.308267	-1.80064	-1.33087	-2.06502	-0.589891	0.0848692	-0.14802	-2.03185	-2.10258	-2.39977	-0.977114	-1.34634	-1.96272	-2.07871	-2.79146	-4.05822	-1.89187	-2.24112	-2.97717
PSMB2	1	35599544	35641844	-	6.16722	6.20129	6.55902	6.89843	6.77895	6.74423	5.88871	6.37065	6.49289	6.6868	6.37983	6.5657	5.85826	6.22903	6.67113	6.85897	6.40994	6.5799	6.30294	6.41711	6.67983	6.78581	6.46215	6.7864	6.33245	6.57522	6.54705	6.51767	6.22755	6.546	5.99206	6.11278	6.46761	6.48385	6.48238	6.60398	6.14183	6.47128	6.60048	6.53784	6.52934	6.737	5.97726	6.15119	6.48227
C1orf216	1	35713875	35719472	-	4.43502	4.01322	4.00395	3.71099	3.81933	3.90247	3.63121	3.6062	3.88501	3.57858	3.57351	3.40715	2.89855	2.74813	2.95372	3.03272	2.99195	2.91401	2.42642	2.58253	2.73024	2.14684	2.62351	2.42809	2.71248	3.16051	2.95047	2.00671	2.29362	2.1829	2.58003	2.68478	2.84066	2.56806	2.52678	2.53883	3.22676	3.16462	2.89526	2.05058	2.5661	2.96414	3.24564	2.21831	3.13136
CLSPN	1	35720218	35769967	-	6.56626	6.21194	6.35982	6.26284	6.135	6.16386	6.23266	6.30379	6.2674	6.36083	6.13901	6.31717	5.69539	5.76108	5.6999	6.14734	5.94386	5.97246	5.49036	5.6162	5.37219	5.86591	5.91949	5.91715	6.05402	6.089	6.03158	5.77225	5.72982	5.95735	5.83805	5.76435	5.96442	5.86751	5.68859	6.31333	6.13588	5.92419	5.90918	5.7746	6.17721	6.1316	5.35985	4.87435	5.65583
AGO4	1	35808172	35857890	+	4.47154	4.21194	3.99245	4.67272	4.60782	4.52429	4.19389	4.27499	3.90379	4.12827	4.13656	4.01287	4.03272	4.18713	3.88425	3.60281	3.50416	3.26669	4.19725	4.11304	4.04263	3.55168	3.39156	3.49698	3.89082	3.71353	3.63927	3.61214	3.68408	3.43482	3.84307	4.05065	3.79449	3.57548	3.61167	3.58512	3.59924	3.4916	3.64461	4.28324	3.8379	3.51163	4.0483	3.98769	3.63754
AGO1	1	35869808	35930528	+	8.4498	8.28466	8.36624	8.44218	8.49261	8.38684	8.04586	8.10625	8.12496	8.30532	8.14786	8.04849	7.86179	7.97675	8.16982	8.22406	8.06824	8.08394	8.22149	8.0561	8.19363	8.22019	8.18174	8.2629	7.91988	8.08172	8.01237	7.93034	7.88385	8.02509	7.63893	7.64472	7.68091	7.87467	7.8348	7.89332	7.54813	7.56235	7.7779	7.89463	7.85555	7.93648	7.71139	7.67824	7.73579
AGO3	1	35930718	36072500	+	3.63688	3.80396	3.36652	3.70342	3.58229	3.66684	3.37809	3.39761	3.61566	3.43968	3.42874	3.32653	3.65253	3.67959	3.87777	3.68278	3.76165	3.90846	4.21824	4.3243	4.49857	4.10561	3.82948	3.85872	4.42803	4.48033	4.50643	4.45486	4.45485	4.48957	4.77118	4.5887	4.63006	4.57178	4.67221	4.58892	5.06415	4.79526	4.95912	5.12342	4.95674	4.92477	5.72137	5.68369	5.46578
TEKT2	1	36084075	36088275	+	-3.80974	-3.87552	-2.38837	-2.28148	-4.18443	-2.87232	-3.96373	-2.6792	-1.63226	-3.1149	-3.06312	-3.11642	-1.17674	-1.52986	-1.33169	-2.40469	-2.93879	-3.10835	-1.31054	-0.739398	-1.19259	-2.00291	-1.71278	-3.09547	0.390552	0.310404	0.838574	-0.952647	-2.33087	-0.48006	-0.104464	-0.593203	-0.14802	-1.44689	-2.10258	-0.984733	0.0228856	-0.498342	-0.503289	0.24322	-0.791457	-0.250869	-1.40644	-1.24112	-1.97717
ADPRHL2	1	36088875	36093932	+	4.26112	3.81098	3.82757	3.99154	3.81307	4.09923	4.00205	4.41883	4.12796	4.06002	4.01903	4.18736	3.75738	4.14257	4.24826	4.0047	4.15397	3.79854	4.02931	4.49582	4.49857	3.93373	4.52754	4.38431	3.93053	4.15523	4.26808	4.07218	3.98503	4.15415	3.983	3.82634	3.98126	3.96251	4.02154	4.00962	3.93663	4.20825	4.1921	4.32643	4.34297	4.50783	4.11712	4.0068	4.09965
COL8A2	1	36095236	36125220	-	-2.07278	-3.87552	-1.38837	-3.86644	-4.18443	-2.28735	-0.641806	-0.219771	-0.494759	-1.79298	-2.47815	-4.11642	-0.399129	0.848652	0.668314	-1.66772	-0.938786	-0.300998	0.911848	0.550108	1.08043	0.456521	0.872187	0.548382	1.78648	1.48874	1.9929	1.26975	1.33209	1.39441	2.11055	1.91776	1.82926	1.58286	2.04717	1.71571	2.30299	2.05965	1.84463	1.50625	1.49395	1.1117	2.92576	2.26138	2.86832
MAP7D1	1	36155579	36180849	+	2.68211	2.56742	2.33045	2.64135	2.47537	3.08188	2.11901	2.6062	2.3126	2.63998	2.7313	2.55601	1.94665	2.31814	2.4232	2.38539	2.67592	2.60589	2.51388	2.61424	2.35173	2.38941	3.08424	2.7247	3.91741	3.99911	4.29377	3.93812	3.91706	4.0898	4.74996	4.67733	4.48498	3.31688	4.00595	3.95778	4.52841	4.27425	4.09256	4.85203	4.87388	4.86955	5.03887	4.96508	4.86519
TRAPPC3	1	36136570	36156053	-	5.0427	4.46877	4.35758	4.86488	4.75548	4.98877	4.18262	4.47055	4.26981	4.62656	4.59866	4.75086	3.9701	4.26196	4.28792	4.51418	4.46209	4.65652	4.24404	4.2805	4.11119	4.3145	4.63772	4.48949	4.36179	4.36168	4.3882	4.32864	4.45049	4.30566	4.61566	4.34696	4.3358	4.3213	4.25057	4.37282	4.11035	4.24462	4.06518	4.72865	4.61793	4.55649	4.86569	4.63334	4.4449
THRAP3	1	36224416	36305357	+	8.13261	7.77911	7.93393	7.96724	7.93228	8.03157	7.81078	8.02557	7.88304	7.93868	7.95578	7.98917	7.48402	7.65749	7.86348	7.92586	7.96961	7.78343	7.76894	7.77411	7.89355	7.88393	8.13115	8.11185	7.97314	8.05895	8.0085	7.97809	7.96719	7.97252	7.90796	7.87563	8.02253	7.89445	7.99874	8.16343	8.0571	8.04039	7.94417	8.00411	8.06419	8.23006	7.96673	7.86173	7.94765
SH3D21	1	36306387	36324886	+	5.19088	5.42139	5.58317	6.26155	6.39174	6.20183	4.5147	4.77613	5.05983	5.47755	5.3141	5.45344	4.30131	4.75924	4.89713	4.61768	4.1905	4.64319	4.43092	4.9204	5.30991	4.51279	4.37892	4.13814	3.19791	3.7349	3.79727	4.27831	3.72079	3.76787	3.4805	3.68478	4.10937	3.89889	3.84579	3.73637	2.91597	4.09328	4.18703	4.55792	3.7477	3.86064	3.8469	3.82496	3.4491
EVA1B	1	36322031	36324154	-	0.0426984	0.0313685	-0.388372	-0.407009	-0.331983	0.651247	1.68012	2.20344	2.0902	1.79199	1.55159	1.79047	1.94665	1.92957	2.19188	1.56494	1.64618	1.79854	1.88585	1.99757	2.0298	1.31902	2.19412	1.68589	2.20871	2.2523	2.16978	1.87743	2.15025	2.02244	2.74639	2.35166	2.37554	0.968152	1.7554	0.659124	2.07351	1.97559	2.35921	2.02982	1.66797	1.55649	3.24564	2.78862	2.92973
STK40	1	36339624	36385896	-	3.82607	3.62432	3.54237	3.70342	3.80047	4.03458	3.54582	3.94285	3.86599	3.71799	3.78237	3.678	3.48351	3.56606	3.68326	4.12929	3.9681	4.33459	3.91827	3.61424	3.74601	4.15191	4.33162	3.81142	4.3025	4.19176	4.21977	4.09175	3.85235	4.33586	3.95237	4.23462	4.45931	3.84467	4.21484	4.31448	4.38044	4.63551	4.51706	4.32643	4.46121	4.58923	3.71102	3.12811	4.30824
LSM10	1	36391238	36397892	-	2.31954	2.42826	3.19659	3.99775	3.86239	3.57063	1.54582	2.84436	3.21573	3.62656	2.08663	3.02314	1.82326	2.64007	3.00222	3.75854	2.1905	3.11082	3.04701	2.3386	3.14131	3.66242	3.07382	3.47438	3.15385	2.93284	3.39217	3.72292	2.17163	3.29253	1.58003	2.86623	3.1829	3.47595	3.19204	3.364	1.91597	3.2021	3.41232	3.79166	2.18582	3.56383	2.16124	2.81777	3.44069
OSCP1	1	36415827	36450451	-	1.29645	0.931833	0.781553	0.940914	0.825558	0.93504	0.773232	1.49072	0.90379	0.133024	0.891081	0.275901	0.53947	1.67177	1.03755	1.09781	0.868569	1.06157	1.05869	1.37608	1.17664	0.997089	1.66574	1.48949	1.66619	1.42003	1.52823	1.57787	1.51043	1.57883	1.97082	1.47719	1.52441	1.1776	1.28974	1.84816	1.53746	1.82359	1.39483	1.44485	1.82325	1.6142	-0.0438713	0.56623	1.15212
MRPS15	1	36455718	36464437	-	6.03226	5.62432	5.53842	5.64135	5.43314	5.92697	5.76759	6.13938	5.94063	5.78294	5.89833	6.01673	5.49164	5.60969	5.81806	5.74675	5.8798	5.93057	5.29925	5.50853	5.5623	5.66951	6.03004	6.03381	5.68178	5.87305	5.66081	5.58133	5.46787	5.74233	5.59002	5.37949	5.76935	5.48582	5.65064	5.89791	5.55315	5.67158	5.58031	5.61652	5.82693	5.92192	5.78197	5.48453	5.67568
CSF3R	1	36466043	36483278	-	-3.80974	-4.02752	-3.97333	-0.696516	-1.22507	-1.06496	-3.96373	-0.357274	-1.95419	0.207024	0.637324	0.275901	-2.39913	-1.26683	-1.59472	0.332278	0.453532	0.749628	-4.04751	-2.32436	-2.77755	-0.543479	-0.127813	-1.28812	-4.00938	-4.08953	-3.11562	-4.27457	-4.06784	-4.06502	-4.06382	-4.06713	-2.56306	-4.18385	-4.25458	-4.13674	-3.93647	-3.82027	-4.11472	-4.23071	-3.79146	-4.21023	-4.3658	-3.97809	-4.12917
GRIK3	1	36795527	37034129	-	-3.65774	-3.87552	-1.97333	-3.86644	-4.18443	-2.87232	-1.22677	-0.679202	-0.369228	-3.1149	-1.74119	-2.53145	-0.984092	-0.52986	-0.109293	-0.667721	-1.13143	-3.10835	-0.573578	-0.739398	-0.777553	-0.832986	-0.0347036	-0.00801174	1.35208	1.81736	1.90675	0.684783	0.607727	1.02244	1.64277	1.12926	1.63334	0.553114	-0.102577	0.969464	0.302993	1.61713	1.52913	1.05058	0.600861	1.33409	0.915487	0.697475	1.69526
ZC3H12A	1	37474552	37484379	+	3.0565	2.55074	2.96918	2.82006	2.66802	2.82812	2.71183	3.08898	3.27463	3.4008	3.37983	3.43817	2.75738	2.64007	3.14944	3.32323	3.48748	3.61957	3.15978	3.09068	3.26684	3.19676	3.72685	3.75627	3.43725	3.92046	3.72358	3.49214	3.04995	3.6629	3.47189	3.65472	3.09991	2.52274	2.80431	3.02649	2.88796	2.48148	2.24673	2.49115	2.86675	2.65602	2.7404	2.38337	2.73708
MEAF6	1	37492575	37514774	-	4.97162	4.43282	4.49834	4.77018	4.61863	4.90904	4.51919	4.84827	4.75317	4.97785	4.99488	5.08571	4.60837	4.45199	4.69068	5.05474	4.9254	5.08394	4.47518	4.80492	4.78087	4.86128	4.83874	4.98933	4.48692	4.57818	4.57438	4.42046	4.37418	4.6629	4.22261	4.23462	4.16939	4.3986	4.45201	4.5583	4.05473	4.23862	4.28521	4.42114	4.64317	4.70996	3.69909	3.56623	4.05074
SNIP1	1	37534449	37554344	-	4.63688	4.4006	4.10881	4.5086	4.44736	4.57063	4.18827	4.29808	4.36774	4.44734	4.45652	4.35119	3.7708	4.14821	4.37337	4.41549	4.365	4.27966	4.16519	4.2805	4.26137	4.43588	4.35331	4.38431	4.17053	4.26215	4.41965	4.26113	4.20829	4.22038	4.22261	4.26478	4.19628	4.22554	4.31528	4.46648	4.24344	4.09992	4.11409	4.44485	4.29601	4.2637	4.33695	4.29285	4.35823
DNALI1	1	37556919	37566857	+	0.149614	-0.553594	-0.066444	-1.05909	0.137502	0.127685	-0.111291	1.07569	-0.0473003	0.0550211	0.891081	0.205512	0.47534	0.848652	0.890707	1.13963	0.646177	1.35108	1.10449	0.734533	1.35173	0.582052	1.05276	1.18993	1.69721	1.81736	2.0543	1.96489	2.29362	1.51994	1.92107	1.72873	2.32771	2.36047	2.80431	2.74319	2.40536	2.46102	2.30407	3.44485	3.36841	3.22718	2.4727	2.83212	2.49857
GNL2	1	37566816	37595935	-	7.01114	6.64608	6.58795	6.85722	6.65233	6.99728	6.59022	6.75021	6.584	6.81731	6.91058	6.90317	6.2567	6.39258	6.57721	6.85349	6.86776	6.92438	6.35361	6.49262	6.46085	6.82523	7.06069	7.11337	6.56153	6.82818	6.5926	6.65304	6.75924	6.92721	6.53939	6.38865	6.51198	6.55405	6.72715	7.0004	6.77491	6.56655	6.51605	6.6364	7.03032	6.99434	6.93277	6.73233	6.88702
RSPO1	1	37611350	37634923	-	-3.80974	-4.02752	-4.12534	-4.01844	-4.18443	-4.02432	-3.96373	-3.83121	-4.10619	-4.26691	-4.21512	-4.26842	-4.13609	-4.00379	-4.06865	-4.14165	-4.09079	-4.26036	-4.04751	-4.06133	-3.92956	-4.15491	-3.0347	-4.24748	-4.00938	-2.35256	-4.11562	-4.27457	-3.91583	-4.06502	-4.06382	-4.06713	-4.14802	-4.18385	-4.25458	-4.13674	-3.93647	-3.66827	-4.11472	-2.49375	-3.94346	-4.05822	-4.2138	-3.97809	-4.12917
C1orf109	1	37681570	37692249	-	5.45078	4.9731	4.80802	5.01926	4.85327	4.96058	4.86069	5.07902	4.8913	5.02465	5.02964	5.09547	4.56665	4.7444	4.81467	4.92024	4.9408	4.91955	4.7302	4.75956	4.70626	4.84258	5.02058	5.02606	4.81505	4.84711	4.62921	4.53921	4.63875	4.80534	4.68437	4.35633	4.59681	4.50343	4.58042	4.77349	4.57747	4.52156	4.38157	4.27002	4.49395	4.73619	4.81963	4.43601	4.63754
CDCA8	1	37692418	37709719	+	5.37843	4.89597	5.25548	5.33323	5.1375	5.32736	5.08309	5.35697	5.31025	5.41843	5.2246	5.4835	4.77413	5.0995	5.16816	5.35465	5.22361	5.23816	5.25931	5.28543	5.29926	5.33471	5.5218	5.48195	5.41875	5.41562	5.42934	5.13482	5.09259	5.09737	5.23539	5.16702	5.31141	5.03155	5.22385	5.27736	5.0261	5.1229	5.03728	5.33068	5.22813	5.31028	5.38426	5.09873	5.0754
EPHA10	1	37713880	37765133	-	-3.65774	-2.29056	-0.066444	-2.86644	-3.03242	-1.55039	-1.00438	0.0212376	-0.0473003	-4.26691	-3.06312	-1.79449	-0.814167	-0.392356	-0.59472	-2.40469	-1.93879	-4.10835	-0.436075	-0.208884	0.029802	-1.41795	-0.864779	-3.09547	0.230088	0.232401	0.469341	-0.122572	-0.10848	-0.895098	0.175644	0.332797	0.606868	-0.331409	0.356855	-0.177378	-0.325038	0.0321724	-0.962721	0.16922	-0.206494	-0.250869	1.93595	1.38337	1.15212
MANEAL	1	37793802	37801137	+	4.44555	4.30439	4.57356	4.47785	4.17703	4.58712	4.65994	4.88304	4.70045	4.53973	4.76025	4.77233	3.9228	4.30808	4.28302	4.52999	4.54503	4.41912	4.04701	4.16749	4.17081	4.03051	4.20847	4.37213	3.17605	3.45479	3.10355	3.36124	3.52711	3.54969	2.85637	2.87928	2.95001	3.15798	3.18283	3.43312	1.73909	2.08662	1.81864	2.67618	2.66798	2.70996	1.07161	1.17391	1.80419
C1orf122	1	37806979	37809454	+	5.31954	4.79336	4.95148	5.09646	5.0065	5.6649	4.85005	5.23966	5.04862	5.21601	5.32705	5.52383	4.09272	4.35278	4.51798	5.18028	5.10013	5.29679	4.15978	4.18343	4.25587	4.81407	5.16987	5.21741	4.26157	4.4112	4.488	4.29528	4.10097	4.78985	3.86954	3.82634	4.23568	3.95115	4.10688	4.70875	3.84489	3.96836	4.09798	4.17396	4.64733	4.89888	3.81411	3.35382	3.68817
YRDC	1	37802944	37808185	-	5.50465	4.90256	5.04069	5.26284	5.2599	5.37086	4.94982	5.20344	4.85316	5.28384	5.41868	5.33685	4.41679	4.79567	4.63794	5.14221	5.0808	5.00278	4.46644	4.5043	4.38735	4.93078	5.35976	5.14293	4.87055	4.78699	4.81807	4.77527	4.5436	4.98483	4.49757	4.32804	4.47037	4.24892	4.24615	4.82905	4.3754	4.11963	4.0429	4.04023	4.46593	4.72314	4.46216	3.87435	4.24684
MTF1	1	37809567	37859620	-	3.28477	3.17976	3.41898	3.61738	3.88644	3.54554	2.99562	3.07569	3.33121	3.83929	3.4207	3.33479	2.87389	3.06708	3.28302	3.74506	3.47907	3.63984	3.14889	3.1992	3.47983	3.71133	3.59465	3.66608	3.20871	3.74898	3.31064	3.44728	3.41508	3.66969	3.11055	3.26478	3.52441	3.41936	3.40522	3.55443	3.13439	3.22655	3.24673	3.52121	3.37847	3.83659	3.28605	3.42184	3.73708
INPP5B	1	37860697	37947057	-	5.39483	4.96368	5.02948	5.10797	5.06824	5.35891	5.28893	5.67174	5.37224	5.25142	5.36524	5.33891	5.34234	5.51235	5.56515	5.38104	5.32331	5.33252	5.52023	5.44603	5.55112	5.2041	5.37892	5.49885	5.29997	5.34325	5.33559	5.31414	5.43289	5.23189	5.46105	5.25979	5.35183	5.19937	5.35069	5.3417	5.09511	5.11309	5.06518	5.26559	5.3404	5.25693	5.18281	4.85339	5.02283
SF3A3	1	37956975	37990921	-	7.37568	6.93585	6.90395	7.12295	7.03232	7.30323	7.09366	7.32502	7.27463	7.35525	7.45554	7.60083	6.73101	6.91722	7.06492	7.52556	7.57247	7.54404	6.87681	6.97255	7.00135	7.39155	7.74378	7.76755	7.2505	7.35997	7.32317	7.27617	7.28322	7.46001	6.97845	6.89785	7.17222	7.14868	7.22329	7.66407	7.07894	7.05795	7.03305	7.07484	7.54839	7.65731	6.65348	6.59808	6.91234
FHL3	1	37996770	38005606	-	3.20024	3.00712	3.1247	3.82705	3.86844	3.82812	2.81763	3.14098	2.97655	3.76774	3.88525	3.69094	2.14519	2.95557	2.97817	3.84324	3.8294	3.49156	2.65908	2.70539	2.96391	3.86745	4.03676	3.93243	3.76468	3.83726	3.87306	4.17205	3.89152	4.33158	3.35497	3.38865	3.48134	3.70286	3.97424	4.08136	3.38546	3.48148	3.2271	3.68948	3.89504	3.96968	3.30977	3.06873	3.4491
UTP11	1	38009258	38024824	+	5.88142	5.42597	5.50442	5.73533	5.53553	5.75339	5.32782	5.7045	5.62324	5.76468	5.89978	5.90456	5.22048	5.25674	5.51171	5.81448	5.81276	5.79703	5.11851	5.27803	5.24759	5.7996	5.80135	6.05681	5.522	5.53415	5.45992	5.6637	5.58002	5.79762	5.43912	5.22442	5.4463	5.50343	5.67386	5.8529	5.53294	5.5844	5.3682	5.48544	5.81957	5.83811	4.78056	4.67774	5.27786
POU3F1	1	38044611	38046794	-	0.664187	1.44641	0.933556	1.13356	0.921774	1.21515	1.14247	1.87539	1.25526	1.55752	1.98128	2.42274	1.94665	1.87613	2.06063	2.2198	2.03849	2.57815	2.47953	2.35746	2.68188	2.31902	2.51989	2.45911	3.16499	3.4971	3.61909	2.04735	2.5436	2.67644	2.84307	3.05065	3.0418	2.21608	2.74291	2.53883	3.0859	3.54119	3.1458	2.88708	2.79351	2.76196	4.00537	4.5833	4.31285
RRAGC	1	38838198	38859823	-	4.17515	3.64804	3.59652	3.48229	3.81307	3.44057	3.07091	3.19116	2.92845	3.22495	3.12671	2.93887	2.9701	3.10241	2.94133	3.24876	3.29003	2.91401	3.37128	3.04487	2.82236	3.22591	2.56521	3.37213	2.94998	2.94512	2.72987	2.60535	3.30333	3.27483	2.93367	3.14015	2.56623	2.59751	3.14535	2.65912	2.92978	2.57966	2.24673	2.81611	2.53047	2.02924	1.97603	2.64965	2.23229
MYCBP	1	38862964	38874105	-	4.86974	4.37241	4.44029	4.69961	4.57491	4.37561	5.00205	4.98258	5.07648	4.83346	4.64769	4.61829	4.80054	5.05209	5.04914	4.72803	4.6796	4.76509	5.03227	5.0822	4.95377	4.80766	4.48493	4.8204	4.65438	4.77328	4.55326	4.44348	4.32257	4.56069	4.62734	4.25979	4.30731	4.34319	4.36095	4.28205	4.30829	4.17094	4.43816	4.42909	4.49856	4.14635	4.47969	4.28244	4.47405
GJA9	1	38874451	38881587	-	-3.80974	-4.02752	-4.12534	-4.01844	-4.18443	-4.02432	-3.96373	-3.83121	-4.10619	-4.26691	-4.21512	-4.26842	-4.13609	-4.00379	-4.06865	-3.98965	-4.09079	-4.26036	-4.04751	-4.06133	-3.92956	-4.15491	-4.18671	-4.24748	-4.00938	-4.08953	-4.26762	-4.27457	-4.06784	-4.21703	-4.06382	-4.06713	-4.30002	-4.18385	-4.25458	-4.13674	-3.93647	-3.82027	-4.11472	-4.23071	-3.94346	-4.21023	-4.3658	-3.97809	-4.12917
RHBDL2	1	38885807	38941799	-	-3.80974	-4.02752	-4.12534	-4.01844	-4.18443	-4.02432	-1.81173	-2.09424	-3.95419	-4.26691	-4.21512	-4.26842	-4.13609	-2.85179	-3.91665	-4.14165	-4.09079	-4.26036	-4.04751	-2.90932	-1.77755	-4.15491	-4.18671	-4.24748	-4.00938	-4.08953	-4.26762	-4.27457	-4.06784	-4.21703	-2.32686	-4.06713	-3.14802	-4.03185	-4.25458	-3.98473	-1.78447	-3.82027	-4.11472	-2.07871	-2.79146	-3.05822	-4.2138	-3.82609	-3.97717
AKIRIN1	1	38991223	39006059	+	7.44489	7.07867	7.15272	7.40152	7.27079	7.2844	7.29156	7.51124	7.39121	7.52127	7.4804	7.45534	7.16439	7.2916	7.5479	7.63697	7.59065	7.46624	7.4855	7.49794	7.4816	7.70272	7.5846	7.69406	7.55255	7.49031	7.37272	7.42769	7.54667	7.47607	7.37993	7.30525	7.4786	7.64455	7.53405	7.64326	7.87196	7.75957	7.76179	7.55338	7.81217	7.63134	7.46612	7.34634	7.57117
NDUFS5	1	39026318	39034636	+	7.4754	7.01094	7.01677	7.18341	6.97741	7.4451	7.07473	7.54601	7.40556	7.2399	7.49291	7.60724	6.90617	7.15173	7.29585	7.45226	7.43354	7.52646	7.05942	7.21221	7.22947	7.34748	7.55026	7.608	7.15105	7.32222	7.24577	7.15762	7.20635	7.23762	7.12298	6.87277	7.08919	7.0376	7.12864	7.28322	7.00425	7.12534	6.89293	7.10058	7.10033	7.34266	7.34988	7.15619	7.1235
MACF1	1	39081316	39487177	+	8.31272	8.25086	8.40983	7.76792	7.74648	7.74147	8.77979	8.98436	8.91251	8.62234	8.48522	8.5989	8.95034	9.12048	9.25874	8.88476	8.72611	8.80098	9.38802	9.13729	9.23035	9.00447	9.04678	9.08085	9.29412	9.15672	9.42293	9.36978	9.27969	9.32205	9.63761	9.5014	9.66886	9.1217	9.38576	9.24213	9.56218	9.70473	9.58019	9.21577	9.08141	9.36016	10.3489	10.2151	10.0127
BMP8A	1	39491646	39525935	+	-3.80974	-4.02752	-2.97333	-4.01844	-4.18443	-1.87231	-3.96373	-3.83121	-2.95419	-4.1149	-4.21512	-4.11642	-1.66216	-2.26682	-1.59472	-4.14165	-4.09079	-4.26036	-4.04751	-2.90932	-2.19259	-3.00291	-3.0347	-4.24748	-2.27241	-4.08953	-2.11562	-2.53761	-4.06784	-4.21703	-1.91182	-2.33017	-2.14802	-4.18385	-2.10258	-1.98473	-1.46254	-3.66827	-3.96272	-4.23071	-2.79146	-3.05822	-2.62883	-3.82609	-2.3922
PABPC4	1	39560816	39576790	-	6.89685	6.79513	7.21278	7.28648	7.24719	7.23556	6.87477	7.16786	7.2686	7.2715	7.13901	7.16377	6.67947	6.8573	7.1675	7.33002	7.20077	7.1372	7.00234	6.89238	6.91681	7.24383	7.37203	7.41924	7.28345	7.4101	7.51964	7.54365	7.36436	7.49865	7.1036	7.27716	7.48906	7.56667	7.57998	7.62028	7.44315	7.66209	7.61045	7.5683	7.58684	7.7145	7.20564	7.46278	7.56005
HEYL	1	39624153	39639945	-	-0.657741	0.446406	0.114128	-0.544513	-2.03242	-1.06496	-0.352299	0.780229	0.293737	-1.52994	-0.0631153	-1.53145	0.970105	0.733175	0.668314	0.917241	0.968105	0.415209	0.911848	1.44823	1.68188	1.20654	1.58001	1.36396	0.230088	1.2324	0.838574	1.19936	1.36957	0.635417	0.732037	0.728725	1.60687	1.66859	1.80431	1.22472	0.800493	1.08662	1.28521	1.96569	1.29601	1.74913	1.45863	1.75888	1.72327
NT5C1A	1	39659121	39672038	-	-3.80974	-4.02752	-4.12534	-4.01844	-4.18443	-4.02432	-3.96373	-3.83121	-4.10619	-4.26691	-4.21512	-4.26842	-4.13609	-4.00379	-4.06865	-4.14165	-4.09079	-4.26036	-4.04751	-4.06133	-3.92956	-4.15491	-4.18671	-4.24748	-4.00938	-4.08953	-4.26762	-4.27457	-4.06784	-4.21703	-4.06382	-4.06713	-4.30002	-4.18385	-4.25458	-4.13674	-3.93647	-3.82027	-4.11472	-4.23071	-3.94346	-4.21023	-4.3658	-3.97809	-4.12917
HPCAL4	1	39678648	39691689	-	-3.80974	-4.02752	-4.12534	-4.01844	-4.18443	-4.02432	-3.96373	-3.83121	-4.10619	-4.1149	-4.21512	-4.26842	-4.13609	-1.85179	-4.06865	-3.98965	-1.35382	-4.26036	-3.89551	-2.90932	-3.92956	-4.15491	-2.0347	-3.09547	-2.27241	-1.6156	-1.30827	-1.31522	-2.33087	-3.06502	-1.10446	-1.10778	-0.978095	-0.572417	-0.780649	-1.39977	-0.977114	-0.498342	-0.0558302	0.444854	-0.206494	-0.598792	1.99566	1.75888	1.69526
PPIE	1	39692182	39763914	+	4.2249	3.67137	3.92148	4.21571	4.13248	4.05842	3.90937	4.25154	4.10109	4.22495	4.04541	4.24553	4.0603	4.26715	4.46706	4.25352	4.07244	4.3221	4.43541	4.37145	4.64451	4.16701	4.15017	4.29684	4.07336	4.18142	4.0085	4.02209	3.94835	3.85979	4.04818	3.99776	4.11877	4.03961	4.01636	3.95778	3.77777	4.14551	4.10874	4.67618	4.2029	4.32115	4.55769	4.33378	4.45746
OXCT2	1	39769523	39771348	-	-3.80974	-4.02752	-2.97333	-4.01844	-4.03242	-4.02432	-3.81173	-2.6792	-3.95419	-4.26691	-3.06312	-4.11642	-1.98409	-3.85179	-2.91665	-2.40469	-4.09079	-3.10835	-0.895506	-2.32436	-1.77755	-3.00291	-4.0347	-4.09547	-3.85738	-4.08953	-4.11562	-4.27457	-1.91583	-4.06502	-2.32686	-2.91513	-3.14802	-2.03185	-2.51761	-4.13674	-2.78447	-3.66827	-2.96272	-4.07871	-3.94346	-2.05822	-1.62883	-1.01873	-2.3922
BMP8B	1	39757182	39788861	-	-3.80974	-4.02752	-3.97333	-4.01844	-4.18443	-1.87231	-2.22677	-1.09424	-2.36923	-4.26691	-4.06311	-4.26842	-1.98409	-2.85179	-0.331686	-2.98965	-2.93879	-4.10835	-1.08815	-1.5874	-1.19259	-1.41795	-1.71278	-2.09547	-1.27241	-1.35256	-0.308267	-1.53761	-2.33087	-2.06502	-2.91182	-0.915131	-0.978095	-0.70992	-0.780649	-2.98473	-2.78447	-1.66827	-4.11472	-2.49375	-1.46953	-1.7363	0.486643	-0.504159	-1.3922
TRIT1	1	39841022	39883511	-	4.85401	4.47762	4.41468	4.60929	4.56749	4.59936	4.30201	4.74706	4.47207	4.56105	4.75067	4.62168	4.39529	4.81355	4.67207	4.72803	4.63864	4.54986	4.58831	5.00357	5.02335	4.81407	4.88416	4.9407	4.4234	4.43316	4.36819	4.71032	4.70622	4.73264	4.18621	4.03324	4.3155	4.70286	4.69184	4.6226	4.26538	4.68046	4.50488	4.80394	4.9159	4.83962	4.45509	4.32366	4.46163
MYCL	1	39895426	39902256	-	4.09045	3.67137	3.74091	3.94734	4.02827	4.2825	4.34814	4.48571	4.0902	4.21601	4.44468	4.46855	4.34682	4.43823	4.4409	4.28647	4.33734	4.37546	4.32366	4.41261	4.61905	4.51673	4.74993	4.64262	4.23538	4.0681	4.30644	4.58823	4.32257	4.12973	4.37358	4.12926	4.40657	4.50731	4.74917	4.20014	4.31356	4.60786	4.44242	4.89284	4.55284	4.49636	5.06465	4.76263	5.08083
MFSD2A	1	39955112	39969968	+	-0.335813	-0.705597	-0.066444	-1.28148	-0.862498	-0.287353	2.33802	2.84436	2.70402	1.49981	2.22229	2.25862	2.082	2.86246	2.65321	2.41974	2.60037	2.36738	1.85938	2.94866	2.68188	2.62645	2.62351	2.39638	2.09682	1.52191	1.92877	1.96489	2.19269	2.32729	2.317	2.17233	2.77084	2.89889	2.7176	2.77015	3.06102	2.93165	3.10337	2.72865	3.18582	3.35963	3.30977	2.90183	3.62275
CAP1	1	40040233	40072649	+	7.84757	7.46154	7.47116	7.74043	7.60012	7.86957	7.98512	8.19808	8.04616	8.02975	8.03787	8.1713	7.53947	7.62648	7.74335	7.97035	7.96547	8.00115	7.5011	7.685	7.64241	7.81607	7.87968	8.02962	8.18941	8.24797	8.23117	8.01121	7.97709	8.17069	8.14989	7.96789	7.89193	7.59249	7.8854	7.97346	7.89633	7.74271	7.67481	7.54059	7.69387	7.75195	7.75091	7.45062	7.88198
PPT1	1	40071461	40097727	-	5.00759	4.63227	5.07923	4.64926	4.59693	4.40846	5.29156	5.69149	5.57329	4.92949	4.93406	4.86658	5.32652	5.53407	5.79588	5.31413	5.15661	5.27102	5.75375	5.87204	5.97232	5.53625	5.25532	5.6222	6.03744	6.01667	6.08528	5.68639	5.67288	5.68149	5.91314	6.01117	6.24322	5.95826	5.88326	5.91915	5.97542	6.24462	6.32615	6.04153	6.05403	5.95021	6.21456	6.23596	6.32433
RLF	1	40161373	40240921	+	5.77897	5.38187	5.26507	5.45097	5.57676	5.18297	5.78259	5.78023	5.56741	5.52353	5.51809	5.36336	5.78905	5.86074	6.02733	5.94404	6.07663	5.66148	6.02037	6.20962	6.18245	6.14557	5.69492	6.04408	5.81505	6.01522	5.5568	5.88865	5.87696	6.09611	6.12436	5.53402	5.77382	6.05296	6.12504	5.72607	6.11186	6.09495	6.12607	6.33703	6.19581	5.72805	5.18495	6.0535	5.47198
TMCO2	1	40245947	40251691	+	-3.80974	-4.02752	-4.12534	-4.01844	-4.18443	-4.02432	-3.96373	-3.83121	-4.10619	-4.26691	-4.21512	-4.26842	-4.13609	-4.00379	-4.06865	-4.14165	-4.09079	-4.26036	-4.04751	-4.06133	-3.92956	-4.15491	-4.18671	-4.24748	-4.00938	-4.08953	-4.26762	-4.27457	-4.06784	-4.21703	-4.06382	-4.06713	-4.30002	-4.18385	-4.25458	-4.13674	-3.93647	-3.82027	-3.96272	-4.23071	-3.94346	-4.21023	-4.3658	-3.97809	-4.12917
ZMPSTE24	1	40258107	40294184	+	6.30226	5.72253	5.76307	5.95852	5.87146	5.74607	5.89908	5.54962	5.45732	5.70528	5.81033	5.69576	5.2082	4.96199	5.11126	5.78184	5.67224	5.69578	4.89891	5.17283	5.0298	5.597	5.40824	5.67271	5.53709	5.29129	4.96919	5.04233	5.20311	5.52369	4.99206	4.94906	4.86879	5.3301	5.10199	5.45821	5.33187	4.79934	5.11409	4.44093	5.26654	5.16336	3.66272	3.54024	4.75075
COL9A2	1	40300487	40317816	-	0.429722	0.372405	0.486097	-0.166001	0.137502	0.449613	0.0951597	0.780229	0.505241	-0.792976	-0.156225	0.468546	0.47534	0.671774	0.727208	-0.28921	0.231139	0.749628	0.628055	0.178139	0.544375	0.751977	1.32285	1.22645	1.27191	1.70633	1.92877	1.78432	1.66913	1.45854	2.97082	3.63176	4.10937	1.82613	1.73031	1.56986	1.85939	1.28593	1.28521	2.55065	2.0159	2.33409	2.08998	1.38337	1.80419
SMAP2	1	40344850	40423326	+	2.09715	2.2944	1.98086	2.87503	2.53743	2.9221	1.94316	2.10216	2.19556	2.39289	2.79487	2.7784	1.71635	2.0551	2.33128	2.80477	2.58478	2.91401	2.29432	2.4126	2.50785	2.38941	2.63772	2.76251	1.97551	2.32926	2.36011	2.64561	2.5436	2.22038	1.70289	1.96751	2.31141	2.44388	2.28974	2.2632	1.53746	1.758	1.7097	2.27884	2.39837	2.82442	0.915487	1.03189	1.38039
ZFP69B	1	40450102	40463718	+	2.62766	2.56742	2.4017	2.60929	2.25298	2.60342	2.71183	3.38689	2.97655	2.45495	2.69177	2.4835	2.78409	3.09073	3.17082	2.90517	3.03849	3.3095	2.83241	2.77718	3.01686	3.25448	2.9653	3.08443	3.00061	3.0959	2.93966	3.25247	3.47648	3.39441	3.11055	3.17233	3.31959	3.3257	3.55563	3.42466	3.24895	3.63551	3.54507	3.38072	3.19723	3.36804	2.58062	2.19628	3.0452
ZFP69	1	40477215	40496343	+	2.92722	2.75383	2.38422	2.41896	2.37697	1.93504	2.75812	3.03504	2.53766	2.52895	2.50674	2.24114	2.68833	2.50576	2.60691	2.75182	2.9067	2.54986	2.35242	2.59847	2.48923	2.58205	2.34034	2.77489	2.44641	2.43752	2.09383	2.50678	2.59196	2.34437	2.33611	2.71423	2.46669	2.19697	2.32369	2.60023	2.42498	2.11309	2.16656	2.47588	2.47533	2.31682	1.87367	1.7285	2.6078
EXO5	1	40508741	40516556	+	2.51218	2.48203	2.87216	2.34301	2.32513	2.52	2.25436	2.45008	2.71823	2.18888	2.27673	2.25862	1.99319	2.37703	2.4232	2.41974	1.99195	2.06157	1.98714	2.21996	2.08043	2.12637	2.2507	2.20831	2.51766	2.34788	2.46934	2.43202	2.35095	2.31002	2.08818	2.62403	2.6464	2.66859	2.61167	2.79663	2.19281	2.37613	2.62224	2.55065	2.20854	2.94178	0.915487	0.928801	1.72327
ZNF684	1	40531561	40548169	+	3.53208	2.66364	2.74091	2.36238	2.77493	2.69754	2.58059	2.54962	2.15433	2.36083	2.25881	2.16899	2.0603	1.60764	2.03755	1.79171	2.14868	1.93604	1.85938	2.4126	1.89487	2.14684	1.89603	2.17131	2.23009	2.06248	1.76702	1.98595	2.44172	2.44277	1.92107	2.31369	1.85198	2.1776	2.37316	1.946	2.07351	1.79116	1.91992	1.94366	2.09119	2.44957	2.19559	1.9288	2.28962
RIMS3	1	40620679	40665657	-	3.85796	3.67137	3.634	2.94091	3.09686	3.22572	3.80298	4.3208	3.77373	3.47006	3.46827	3.46101	4.03272	4.62395	4.57921	3.48608	3.71227	3.78646	4.75913	4.61424	4.85907	4.21626	4.31844	4.32659	4.50457	4.28648	4.36011	4.63898	5.02374	4.40258	5.10777	4.88253	4.87157	4.72637	5.06985	4.53097	5.16682	5.39782	5.03163	5.69113	5.08199	4.85467	5.64107	5.18234	5.31285
NFYC	1	40691648	40771603	+	5.00759	4.94785	5.29579	5.37435	5.37272	5.31751	4.48289	4.69149	4.96467	4.99884	4.67159	4.91701	4.29668	4.52759	4.98723	5.07375	4.76512	4.89727	4.69321	4.81519	4.90193	4.93078	4.85099	4.80237	4.45096	4.72069	4.83275	4.72918	4.56798	4.65608	4.20712	4.49426	4.76786	4.67206	4.38124	4.73637	4.22116	4.55573	4.66664	4.9492	4.55727	4.89014	4.17422	4.2292	4.2755
KCNQ4	1	40784012	40840452	+	-0.850386	0.64804	1.07106	-0.407009	-0.0324228	0.0345755	0.832125	1.49072	0.746249	-1.1149	-1.06312	-0.794488	0.600871	1.82064	1.36875	0.0103504	0.453532	0.283964	1.59635	1.89803	1.61476	1.20654	0.965296	1.18993	0.94998	0.521908	1.40794	0.921822	1.47648	0.104902	0.788621	1.08487	1.40657	1.46	1.67878	0.969464	0.739093	0.331733	0.681135	1.05058	0.0158982	0.401208	1.21247	1.0808	1.83019
CITED4	1	40861051	40862366	-	2.7173	2.42826	2.23612	3.67272	3.56003	3.63548	2.07091	2.53025	2.29374	2.22495	1.89108	2.03333	2.14519	2.7028	2.54278	1.94109	1.78913	1.3835	2.31395	2.30013	2.26684	2.06318	2.07382	2.01305	2.25115	2.06248	2.52823	1.87743	2.06145	1.74233	2.08818	2.42472	2.17391	2.01255	2.32369	1.99255	2.34481	2.00416	1.89526	2.89857	2.65149	2.64222	2.65657	2.66577	2.62275
CTPS1	1	40979335	41012565	+	5.62303	5.6829	5.81294	5.64135	5.8364	5.49401	5.48289	5.70018	5.81234	5.77991	5.55159	5.62505	5.22048	5.41734	5.49909	5.71252	5.50623	5.58164	5.53704	5.27059	5.46562	5.67128	5.80292	5.89605	5.8044	5.97237	5.95584	5.84177	5.80013	5.95039	5.45887	5.64329	5.89501	5.87954	5.81926	6.10406	5.65432	5.83357	6.0499	5.83866	6.08199	6.25352	4.98096	5.10465	5.55422
SLFNL1	1	41015597	41023237	-	-3.80974	-3.87552	-4.12534	-4.01844	-3.03242	-3.87232	-3.96373	-3.83121	-2.95419	-4.26691	-4.21512	-4.11642	-3.98409	-4.00379	-4.06865	-4.14165	-4.09079	-4.10835	-4.04751	-4.06133	-3.92956	-4.15491	-4.18671	-4.24748	-4.00938	-4.08953	-4.26762	-4.27457	-4.06784	-4.21703	-4.06382	-2.33017	-4.30002	-4.18385	-4.25458	-3.98473	-3.93647	-3.82027	-4.11472	-4.23071	-3.79146	-4.21023	-4.3658	-3.97809	-4.12917
SCMH1	1	41027200	41242154	-	2.59019	2.63227	2.31207	1.49111	1.55254	1.08188	2.68012	2.56873	2.50524	1.37695	1.49147	1.46855	2.37346	2.43361	2.14944	0.964547	1.52065	0.845843	2.08177	2.51694	2.63184	1.92783	1.48886	1.26208	2.61836	2.52191	2.74236	2.25247	2.63875	2.44277	3.0307	3.0961	2.97092	2.59751	2.7176	2.70177	3.45394	3.17722	3.3682	3.50625	3.68428	3.25466	3.10813	3.0194	3.01152
FOXO6	1	41361922	41383590	+	1.76852	1.8524	2.13519	3.28331	3.20598	3.6115	-0.111291	0.90576	0.438126	1.92949	1.52185	1.20551	0.659764	1.10241	0.253277	2.51815	2.10561	1.95774	1.27442	1.09068	0.977334	1.66951	2.11504	1.45911	1.75733	1.89537	1.34381	1.16283	1.12856	0.979372	1.4805	1.66983	1.55242	0.427583	0.28974	0.770155	0.302993	0.72405	0.737719	0.965686	0.600861	-0.357784	1.7862	1.78862	1.92972
EDN2	1	41478775	41484673	-	-3.80974	-4.02752	-4.12534	-4.01844	-4.18443	-4.02432	-3.96373	-3.83121	-4.10619	-4.26691	-4.21512	-4.11642	-4.13609	-4.00379	-4.06865	-4.14165	-4.09079	-4.26036	-4.04751	-4.06133	-3.92956	-4.00291	-4.18671	-3.09547	-1.85738	-1.6156	-2.11562	-1.80064	-2.33087	-0.48006	-1.91182	-2.33017	-2.14802	-2.44689	-2.51761	-2.98473	-1.78447	-3.82027	-4.11472	-4.23071	-3.94346	-4.21023	-1.89187	-3.97809	-4.12917
HIVEP3	1	41506365	42035925	-	-2.07278	-1.06817	-1.16598	-4.01844	-2.03242	-3.87232	-0.226768	-0.357274	-0.632263	-2.1149	-1.74119	-1.11642	-0.077201	0.607644	-0.0097576	-1.40469	-0.479354	-0.407913	0.274419	0.412605	0.392372	-1.00291	-0.575272	-0.188584	0.786481	1.58604	1.16978	0.199356	-0.456403	-0.0650226	-0.00492814	0.892224	-0.14802	-0.70992	-0.402137	-0.814808	-1.78447	-1.0833	-1.37776	-1.27135	-0.984102	-0.250869	-0.628834	-0.504159	-0.807241
GUCA2B	1	42153421	42155824	+	-3.80974	-4.02752	-4.12534	-4.01844	-4.18443	-4.02432	-3.96373	-3.83121	-4.10619	-4.26691	-4.21512	-4.26842	-4.13609	-4.00379	-4.06865	-4.14165	-4.09079	-4.26036	-4.04751	-4.06133	-3.92956	-4.15491	-4.18671	-4.24748	-4.00938	-4.08953	-4.26762	-4.27457	-4.06784	-4.21703	-4.06382	-4.06713	-4.30002	-4.18385	-4.25458	-4.13674	-3.93647	-3.82027	-4.11472	-4.23071	-3.94346	-4.21023	-4.3658	-3.97809	-4.12917
GUCA2A	1	42162691	42164718	-	-3.80974	-4.02752	-4.12534	-3.86644	-4.18443	-4.02432	-3.96373	-3.83121	-4.10619	-4.26691	-4.21512	-4.26842	-4.13609	-4.00379	-4.06865	-4.14165	-4.09079	-4.26036	-4.04751	-4.06133	-3.92956	-4.15491	-4.18671	-4.24748	-4.00938	-4.08953	-4.26762	-4.12257	-4.06784	-4.21703	-4.06382	-4.06713	-4.30002	-4.18385	-4.25458	-4.13674	-3.93647	-3.82027	-4.11472	-4.23071	-3.94346	-4.21023	-4.3658	-3.97809	-4.12917
FOXJ3	1	42176539	42335877	-	5.35907	5.25376	5.23124	5.1051	5.11478	5.00113	5.14537	5.27208	5.29847	5.12827	4.95091	5.06598	5.15802	5.24887	5.36412	5.35243	5.18275	5.09866	5.35952	5.46354	5.5009	5.36995	5.32065	5.35367	5.62644	5.65867	5.67717	5.55338	5.50202	5.64234	5.82965	5.91934	5.68329	5.7197	5.74448	5.84657	5.9804	5.98994	5.89526	5.80699	5.91072	5.75556	6.0565	6.1725	6.12218
RIMKLA	1	42380795	42422578	+	1.38665	0.0313685	0.83402	0.0404499	0.215505	-0.550387	2.02116	2.58758	3.37673	0.408658	0.521847	0.83778	3.45054	4.33309	4.25828	2.66856	2.47061	2.00017	4.20778	4.97026	5.16203	3.87361	3.54273	3.50444	3.79368	3.99321	3.87873	4.37328	3.96681	4.00107	4.25811	3.83306	4.53497	4.86297	4.34451	4.11855	4.22116	5.26542	5.13794	5.02195	4.8596	4.61773	4.48317	4.59598	4.69879
PPCS	1	42456117	42473385	+	4.76011	4.3388	4.26028	4.86488	4.41879	4.61552	4.30201	4.65619	4.33121	4.4008	4.32059	4.52744	4.44636	4.53192	4.71635	4.52605	4.40106	4.15843	4.83581	4.69059	4.93325	4.48894	4.44508	4.57341	4.48247	4.24238	4.24193	4.18577	4.28874	4.00644	4.23793	4.15633	4.04674	4.12297	4.19204	3.85447	3.85216	3.93906	4.0429	4.09622	3.9159	3.75556	4.00537	3.95527	4.00583
ZMYND12	1	42430329	42456267	-	-2.07278	-2.87552	-3.97333	-3.86644	-4.18443	-2.87232	-1.00438	-0.679202	-1.36923	-3.1149	-1.47815	-1.79449	-1.39913	-0.151348	-0.0097576	-1.98965	-2.35382	-3.10835	0.496811	0.0906765	0.681879	-2.41795	-2.0347	-2.51051	-0.68745	-0.937524	-1.11562	-4.12257	-2.91583	-1.48006	-0.589891	-0.915131	-1.14802	-1.03185	-2.10258	-1.98473	-1.19951	-0.498342	-1.15537	0.506255	-2.79146	-1.25087	-0.406441	0.421841	-0.807241
CCDC30	1	42463330	42654664	+	-0.487816	0.0313685	-1.97333	-0.166001	-0.0324228	-0.287353	-2.81173	-1.35727	-0.954191	-1.52994	-2.06312	-0.794488	-1.98409	-1.04443	-1.59472	-0.98965	-0.938786	-1.10835	-1.57358	-1.10197	-0.455625	-1.19556	-3.0347	-1.09547	-1.27241	0.149939	-0.0281591	-0.663141	-0.593907	-1.48006	-0.326856	0.172332	0.55242	-1.03185	0.652311	-0.177378	-0.462541	0.139088	0.681135	0.16922	-0.0910169	0.263704	0.541091	-0.826087	0.482266
PPIH	1	42658425	42676758	+	5.20644	4.44189	4.59272	4.7989	4.73576	5.09923	4.60612	4.99676	4.82389	4.86238	4.99217	5.22343	4.33784	4.60354	4.76283	4.96455	4.98306	5.21358	4.46644	4.71639	4.92981	4.96287	5.26679	5.32869	4.69337	4.81067	4.80622	4.96224	5.02374	5.19001	4.90196	4.53608	4.82352	4.89889	5.07982	5.26793	4.72728	4.92792	4.75152	5.16447	5.29069	5.54726	4.86035	4.69747	4.82373
YBX1	1	42682427	42702349	+	8.55779	8.34938	8.32759	8.4322	8.20658	8.73085	8.31142	8.63255	8.5266	8.38718	8.60089	8.70316	8.07795	8.31594	8.57044	8.57212	8.71518	8.77696	8.27973	8.50695	8.62945	8.73919	9.11552	9.05744	8.79143	9.20618	9.11455	8.94301	9.09819	9.1325	8.90376	8.87298	9.0793	8.97518	9.12909	9.3149	8.9591	9.11882	8.94304	9.24688	9.37251	9.46852	9.24858	9.16579	9.18554
CLDN19	1	42733093	42740254	-	-2.65774	-1.87552	-1.16598	-0.544513	-0.572991	-1.06496	-1.4898	-0.871847	-1.63226	-1.52994	-1.74119	-0.794488	-1.39913	0.318137	0.253277	-0.28921	-0.768861	-1.52339	0.962474	0.260602	0.614764	-0.302471	-0.127813	-0.636043	1.04952	1.27193	1.16978	1.43202	1.33209	0.635417	2.17564	1.94285	2.02191	1.46	1.96351	1.22472	2.25992	2.03217	2.08167	2.38072	1.37847	1.96414	3.80857	3.26138	3.26124
P3H1	1	42746335	42767084	-	3.83411	3.86594	3.60409	4.17795	3.91009	4.38507	3.96963	4.66065	4.1491	4.22495	4.52185	4.44964	4.39961	4.76292	4.66078	4.99049	5.04421	5.16544	4.61625	4.6491	4.72627	5.11343	5.42473	5.36805	4.96917	4.83066	4.96386	5.3951	5.51253	5.23189	5.28047	5.2064	5.4463	5.4111	5.76006	5.75167	5.51015	5.34296	5.33878	5.41914	5.49163	5.39505	5.97356	5.70724	5.73019
C1orf50	1	42767269	42775747	+	1.83411	1.70944	0.83402	1.62541	1.58229	1.80011	1.74286	1.45008	1.90379	1.76774	1.76977	2.05351	1.33784	1.64007	2.03755	2.31413	2.23114	2.31791	1.83241	1.64527	2.0298	1.95129	2.44103	2.53388	2.07336	2.01667	1.90675	1.98595	2.25409	2.1248	2.19671	2.06215	2.00173	2.1179	2.21935	2.55443	2.67496	2.70677	2.68114	2.47588	2.79351	2.44957	2.14376	2.03189	1.88082
TMEM269	1	42785007	42816619	+	-2.65774	-2.29056	-1.97333	-3.86644	-4.18443	-3.87232	-3.96373	-1.6792	-1.95419	-2.1149	-3.06312	-4.26842	-2.39913	-2.26682	-1.33169	-3.98965	-3.93879	-4.10835	-4.04751	-2.90932	-1.19259	-1.41795	-1.71278	-4.24748	-3.85738	-3.93752	-2.11562	-2.53761	-1.59391	-3.06502	-2.32686	-2.91513	-1.82609	-0.70992	-2.10258	-1.98473	-2.19951	-2.66827	-2.96272	-1.07871	-1.20649	-1.7363	-1.2138	-2.82609	-0.977166
ERMAP	1	42817124	42844989	+	0.865821	0.0313685	-0.066444	0.303484	0.668017	0.0345755	-0.111291	1.02124	-0.494759	0.470059	0.460447	0.584023	0.408226	0.792069	0.40528	0.0978132	0.868569	0.592087	0.859381	0.675639	0.746009	0.997089	1.05276	0.858722	0.786481	0.384404	0.584818	1.00671	0.942146	0.792958	0.995072	1.17233	1.02191	1.74951	1.10688	1.79663	1.12242	1.68928	1.46354	1.80394	1.82325	1.79976	1.21247	1.17391	0.977031
SVBP	1	42807052	42817252	-	2.31954	1.7969	1.51852	2.54295	2.23436	2.80011	2.23266	2.81265	2.27463	2.39289	2.70507	2.7784	2.44217	2.83471	2.66831	2.73827	2.74771	2.94693	2.93738	2.79112	2.66539	3.04148	3.2037	3.13334	3.18702	2.94512	3.23311	2.93271	3.53538	3.1829	3.07687	3.28454	3.09038	2.95684	3.40522	3.22472	3.09817	3.26247	3.17683	3.68948	3.66797	3.32548	3.69909	3.38337	3.58508
ZNF691	1	42846573	42852477	+	2.68211	2.86594	2.55023	3.00392	2.76199	2.99805	2.71183	3.11521	3.15433	3.03484	2.81953	3.07341	2.74383	3.14821	3.06063	3.3679	3.0499	3.3835	2.89891	3.15677	3.362	3.30087	3.24142	3.31392	3.1199	3.29129	2.9178	3.39313	3.57602	3.56433	3.44573	3.07355	3.56623	3.56061	3.64562	4.10802	3.50093	3.66265	3.53712	3.79166	3.9159	4.2905	3.3019	3.04428	3.49857
SLC2A1	1	42925375	42959173	-	6.42041	6.24989	6.68309	7.52211	7.32017	7.64141	7.31562	7.75751	8.17284	8.03007	8.06068	8.19022	7.90046	8.65353	8.82692	8.9433	8.64852	8.57749	8.90074	9.34408	9.62266	9.57534	9.49253	9.41368	9.25637	9.57546	9.56967	9.728	8.90753	9.48043	9.34336	8.90085	9.61903	9.34563	9.27626	9.14278	8.39544	9.52956	9.47529	9.64228	8.82808	9.15852	8.07074	9.0243	8.60545
FAM183A	1	43145153	43156396	+	-2.65774	-4.02752	-4.12534	-4.01844	-4.18443	-3.87232	-3.96373	-3.83121	-4.10619	-4.26691	-1.47815	-4.26842	-3.98409	-3.85179	-3.91665	-3.98965	-4.09079	-4.26036	-2.89551	-2.90932	-3.92956	-4.15491	-3.0347	-3.09547	-1.27241	-1.93752	-2.11562	-1.12257	-1.33087	-2.06502	-1.91182	-3.91513	-1.56306	-3.03185	-1.29522	-2.98473	-1.19951	-2.08331	-1.15537	-3.07871	-3.79146	-2.05822	-0.126333	-1.24112	-4.12917
CFAP57	1	43172149	43254358	+	-2.65774	-3.87552	-3.97333	-2.86644	-3.03242	-1.87231	-3.81173	-3.83121	-1.63226	-4.1149	-4.06311	-3.11642	-3.98409	-4.00379	-2.91665	-1.66772	-1.35382	-1.78642	-2.31054	-0.739398	-2.19259	-1.41795	-0.712775	-0.92555	0.0495154	-0.237084	0.528234	-0.952647	-0.456403	-0.257668	0.547613	-0.107776	0.55242	-1.22449	-0.517614	0.0152675	-0.325038	0.238623	-0.0558302	-2.49375	-0.791457	-1.25087	-0.754365	-1.50416	-0.655238
TMEM125	1	43269994	43274002	+	2.12362	1.48203	1.41898	1.13356	0.967577	1.80011	1.54582	1.56873	1.63077	0.839292	0.891081	0.741565	1.47534	1.57448	1.5752	0.0978132	1.10561	0.415209	1.31395	1.17814	1.50785	0.997089	1.17475	1.29684	2.68178	1.81736	2.25942	2.49214	2.95453	2.08472	2.99507	3.07355	3.1281	3.01255	3.07733	3.25367	3.88087	3.9167	3.75838	3.62865	3.6264	3.74913	3.70507	3.63334	3.36268
EBNA1BP2	1	43164175	43270936	-	6.15444	5.66944	5.66872	6.23159	6.04172	6.38389	5.77698	6.04019	5.8913	6.16587	6.29773	6.36033	5.35576	5.53838	5.76985	6.44706	6.41877	6.44336	5.61031	5.70355	5.90369	6.46368	6.94758	6.75783	6.53064	6.7516	6.63005	6.61298	6.64545	6.91083	6.41573	6.23589	6.62264	6.42656	6.56276	7.01808	6.51703	6.37202	6.41232	5.96569	6.589	6.75796	5.71694	5.50483	6.33685
C1orf210	1	43281883	43285617	-	2.0427	1.61633	1.83402	2.26284	1.39384	1.68227	1.88871	2.27499	2.06818	1.1705	1.55159	1.05351	1.60087	1.50576	1.89071	1.65421	0.868569	0.845843	1.93738	1.21996	1.74601	1.38941	0.772651	0.991988	1.69721	1.7349	1.40794	1.04735	1.7846	0.394409	1.97082	2.01561	1.9605	1.72304	2.12624	2.24409	2.42498	2.3541	2.10337	2.20669	2.18582	1.94178	2.66885	2.17391	1.88082
TIE1	1	43300993	43323108	+	-3.65774	-2.29056	-3.97333	-4.01844	-4.18443	-4.02432	-2.81173	-1.09424	-1.63226	-4.26691	-4.21512	-4.26842	-0.662164	0.055103	-0.0097576	-2.98965	-4.09079	-3.10835	-0.195067	0.0906765	0.30991	0.319017	0.609153	-0.510512	1.42803	0.969367	1.09383	1.57787	2.19269	1.97937	2.71754	2.03907	2.5799	2.49171	3.12624	2.65912	2.51931	3.26247	3.17683	3.08116	3.23091	3.35117	2.294	2.17391	2.91765
MPL	1	43337849	43352772	+	-3.80974	-4.02752	-4.12534	-4.01844	-4.18443	-4.02432	-3.96373	-3.83121	-4.10619	-4.26691	-4.21512	-4.26842	-4.13609	-4.00379	-4.06865	-4.14165	-4.09079	-4.26036	-3.89551	-4.06133	-2.77755	-4.00291	-4.18671	-4.24748	-4.00938	-4.08953	-4.26762	-4.27457	-4.06784	-4.21703	-4.06382	-4.06713	-4.14802	-4.18385	-4.25458	-4.13674	-3.93647	-3.82027	-2.96272	-4.23071	-3.94346	-2.47326	-3.2138	-3.97809	-3.97717
CDC20	1	43358955	43363203	+	6.82406	6.38069	6.61069	6.76837	6.6628	7.09635	6.70692	6.81265	6.93227	7.10547	7.21301	7.33428	6.34009	6.41031	6.68512	7.24696	7.34604	7.27966	6.52023	6.68687	6.72826	7.29744	7.69109	7.56675	7.11919	7.40233	7.29165	7.14421	7.15025	7.51146	7.14346	6.9506	7.24859	6.88776	7.25991	7.42889	7.07584	7.02696	6.97539	6.95678	7.29202	7.31736	7.01382	6.98529	7.00868
ELOVL1	1	43363397	43368074	-	3.96431	3.93183	3.83402	4.13356	4.16233	4.42689	3.73516	4.00028	3.87236	3.6062	4.12176	3.88358	3.50776	3.69511	3.63794	3.74506	4.06121	4.06657	3.41738	3.73453	3.78469	3.75198	4.05805	3.79934	3.61023	3.7349	3.43127	3.84897	3.82563	3.9739	3.68809	3.77137	3.80618	3.80736	3.76779	4.09208	3.73123	3.57966	3.68833	3.33068	3.97009	3.99162	3.73457	3.25073	3.60026
MED8	1	43383917	43389808	-	3.98611	3.4191	3.42754	3.89511	3.63291	4.08188	3.48289	3.65171	3.5536	3.65328	3.66481	3.90595	3.39095	3.51453	3.44967	3.58778	3.66854	3.74963	3.18131	3.4126	3.52623	3.57452	3.70676	3.76251	3.47354	3.2523	3.35198	3.71663	3.73522	3.66969	3.58803	3.61625	3.75285	3.48385	3.81629	4.07055	3.82286	3.79934	3.7652	3.66276	3.92964	4.1754	3.89473	3.5833	3.88082
SZT2	1	43389882	43454247	+	5.41104	5.3581	5.55023	5.46895	5.55816	5.62952	5.10415	5.26624	5.2282	5.19798	5.24522	5.26513	4.91073	5.1369	5.15481	5.04652	4.93773	5.19771	4.74835	4.86217	5.22526	5.09512	5.37892	5.03381	4.8221	5.0737	5.24632	5.10384	5.15831	5.09232	4.97082	4.90505	5.41231	5.05561	4.88894	5.20756	4.97375	5.19282	5.34106	5.49494	5.60729	5.56931	4.5871	4.39308	4.75415
HYI	1	43451003	43453989	-	3.29646	3.00712	2.62658	3.15593	2.80047	3.27743	2.83213	3.16629	2.76005	2.79199	3.09676	3.1782	2.4253	2.65601	2.74156	2.89299	2.84257	3.15843	2.84596	2.58253	2.92289	2.76527	3.09458	3.00256	3.21944	3.03976	3.35198	3.33686	3.15025	3.13465	3.47189	3.21415	3.35183	2.61201	2.76779	3.10273	2.84489	2.65366	2.65199	2.59372	2.43736	2.74913	3.06233	2.81777	2.66669
PTPRF	1	43525187	43623666	+	7.65457	7.91727	8.13159	8.17042	8.15245	8.11992	6.60928	6.7045	7.02809	7.0176	6.76343	6.70057	6.55507	6.77848	7.07133	6.58589	6.25227	6.30739	6.99931	7.08715	7.40236	6.85585	6.84947	6.69406	7.46737	7.65493	7.87093	7.77073	7.47003	7.50483	7.48372	7.73771	7.94077	7.85613	7.7172	7.60445	7.45155	7.97062	8.06138	8.2928	7.64993	8.00281	7.72394	7.96182	8.0386
KDM4A	1	43650158	43705515	+	7.10381	6.90173	6.97138	7.30035	7.31076	7.37976	6.2797	6.51555	6.57426	7.00144	6.86836	6.85081	6.22414	6.34174	6.55198	6.9514	6.73276	6.83928	6.57515	6.47654	6.60723	6.97508	6.96318	7.00978	6.40354	6.50231	6.46934	6.84681	6.81294	6.79606	6.50181	6.33042	6.79009	6.92743	6.87828	6.86858	6.54869	6.99884	6.92221	7.1228	6.69538	7.05356	6.44531	6.57159	6.58412
ST3GAL3	1	43705824	43931165	+	0.429722	-0.553594	-0.651406	-0.166001	-0.0324228	0.0345755	-1.00438	-1.6792	-0.784266	-0.414464	-0.603684	-0.0289535	0.185833	-0.681863	0.475669	-1.40469	-0.768861	-0.786425	0.496811	0.550108	0.470375	0.697529	0.287225	0.152453	-0.272413	0.310404	0.469341	1.04735	0.942146	0.979372	0.788621	1.08487	0.981263	1.69607	1.38928	0.659124	0.122421	1.33173	1.28521	2.15011	1.73211	1.69666	1.85229	1.78862	1.5464
ARTN	1	43933320	43937241	+	-0.487816	0.294403	-0.973334	0.833999	0.874468	1.17208	1.35819	1.53025	1.77373	1.63998	1.14634	1.37544	1.68833	2.00619	1.89071	2.13963	1.52065	2.3835	2.05869	2.13507	2.30991	2.33694	2.21322	2.11398	1.97551	2.2523	1.90675	2.68478	2.63875	2.31002	2.06546	2.21415	2.60687	2.07668	2.8747	2.14455	2.53746	2.9167	2.4296	2.59372	2.11543	2.24556	3.34079	3.26138	3.19276
IPO13	1	43946939	43968022	+	4.69099	4.67907	4.76138	4.77742	4.7973	5.02553	4.33293	4.63368	4.63827	4.45874	4.76343	4.69416	4.22536	4.20891	4.43208	4.63971	4.56901	4.59901	3.93104	4.305	4.48454	4.43588	4.53515	4.55916	3.55202	4.33394	4.25942	4.19484	4.20829	4.41476	3.84973	3.95523	4.26983	4.39442	4.21935	4.48287	4.20422	4.32042	4.27568	4.305	4.61368	4.47316	3.71102	3.84634	4.15212
DPH2	1	43970000	43973369	+	5.65741	5.28183	5.33955	5.9617	5.76848	6.30011	5.06171	5.33202	5.40116	6.0323	6.14756	6.14097	4.36464	4.64806	5.0288	5.87917	5.81276	6.02736	4.72288	4.6943	4.77704	5.61731	6.01242	5.92689	4.93053	5.27193	5.12278	5.2195	5.32496	5.6663	4.79899	4.68478	4.96572	5.14806	5.19663	5.89944	5.03571	4.85921	4.95316	4.94366	5.44695	5.72641	5.31563	4.88472	5.23958
ATP6V0B	1	43974487	43978295	+	6.52837	5.89266	5.93205	6.35515	5.98299	6.70133	5.6019	5.8365	5.70937	5.80545	6.16931	6.09547	5.14777	5.18987	5.38027	5.74337	5.81944	5.93467	5.2517	5.25307	5.44403	5.40223	5.7532	5.68096	5.26675	5.16051	5.17209	5.07218	4.97595	5.3013	5.11885	4.84309	5.0418	4.88999	4.95542	5.51909	4.85578	4.73687	5.00017	4.87839	5.17433	5.26596	5.18067	4.70529	5.24684
B4GALT2	1	43978943	43991170	+	4.76011	4.7281	4.57356	4.21571	3.88047	4.3613	4.95645	5.51309	4.9587	4.52895	4.79797	4.84069	4.8488	5.2515	5.39169	4.92921	4.83929	4.81349	5.16789	5.18343	5.39987	5.05508	5.34684	5.20831	5.39292	5.27679	5.32525	5.17205	5.30333	5.08472	5.2854	5.23969	5.49944	5.26965	5.31528	5.37282	5.20988	5.3624	5.1458	5.547	5.56829	5.6543	5.55769	5.0194	5.3957
CCDC24	1	43991359	43996528	+	1.98612	1.61633	1.90931	1.26284	1.05504	0.651247	2.09516	2.79653	2.27463	1.27741	1.58074	1.34302	2.18583	2.62395	2.89071	2.01035	1.6158	2.08147	2.92467	2.69059	2.93669	1.85507	2.09458	2.29684	2.25115	2.32926	2.86166	2.08688	2.29362	1.79296	2.46322	2.63946	3.15576	2.88701	2.43658	3.01527	3.11035	3.2506	3.39483	2.99811	2.92279	3.14145	2.95613	3.04428	2.83019
SLC6A9	1	43991500	44031467	-	4.01468	4.45091	4.12995	4.24208	4.45542	4.62354	3.81032	3.6062	4.00581	3.6062	3.77609	3.49829	3.2733	2.9811	3.29281	3.33228	3.28038	3.81051	2.96247	2.74889	2.50785	3.34582	3.63063	3.39638	3.07336	3.62472	3.39217	3.26113	3.1822	3.44277	3.04238	3.32327	3.4886	3.1077	3.07733	3.49908	3.86658	3.87863	3.7097	3.18808	3.33783	3.24556	2.16124	1.69748	2.90548
KLF17	1	44118850	44135140	+	5.98069	5.60021	5.6651	4.69198	4.32072	4.7424	5.74477	5.89445	5.77882	5.60449	5.6614	5.48721	4.77746	4.87613	5.08053	5.52408	5.40106	5.43854	4.45764	4.81178	4.4172	5.45242	5.55775	5.46486	4.03744	3.81736	3.69173	3.28682	2.31298	3.41879	2.37358	1.5443	1.37554	-0.861923	1.54128	0.969464	-3.93647	-3.82027	-4.11472	-4.23071	-3.94346	-4.21023	-4.3658	-3.97809	-3.97717
KLF18	1	44137821	44141631	-	-0.19831	0.124478	0.418983	1.49111	1.32513	1.52	-0.111291	0.568725	0.438126	2.52895	2.55159	2.34302	-0.283652	0.39614	0.170815	3.11887	2.63107	3.09132	1.05869	0.675639	1.39237	3.68359	3.44911	3.09435	2.60206	2.63233	2.45423	2.25247	1.29362	1.95735	1.92107	0.839757	0.85198	-0.446886	1.18283	0.770155	-2.19951	-2.66827	-1.37776	-2.49375	-1.20649	-2.05822	-3.2138	-1.82609	-2.3922
DMAP1	1	44213455	44220681	+	4.49708	4.39126	4.75798	5.28838	5.26907	5.30261	4.22719	4.92071	5.01159	5.33837	4.88525	5.21001	3.9701	4.4611	4.81806	5.43871	4.58085	5.16777	4.43541	4.53776	4.61905	4.95709	5.01515	4.97867	4.33245	4.54629	4.8759	4.89702	4.31298	4.64234	4.07687	4.42472	4.82639	4.69607	4.6151	5.00395	3.66674	4.48148	4.43816	4.92972	4.66798	5.13407	3.77489	4.0381	4.22251
ERI3	1	44221070	44355260	-	5.10713	5.08158	5.01251	4.87839	4.67148	5.01947	4.87477	5.16315	4.96467	4.82173	4.94251	4.88076	4.6121	4.82417	5.10016	5.02994	4.8941	4.81051	4.90539	5.11858	5.0648	4.85196	5.14022	5.08692	4.99437	5.16051	5.10597	4.95958	5.04995	4.9821	5.09381	4.96751	5.28243	5.07668	5.03185	5.33494	5.20422	5.19592	5.28521	5.40107	5.52369	5.57477	5.47095	5.45932	5.50463
RNF220	1	44405194	44651724	+	6.21416	5.90256	5.96477	6.10654	6.03636	6.26468	6.03376	6.37608	6.19809	6.32804	6.39632	6.43913	5.85983	6.11976	6.19709	6.21737	6.24857	6.24148	6.04113	6.01697	6.10967	6.11213	6.47309	6.34332	5.95159	5.96786	5.95718	5.97018	5.99556	5.89208	5.56998	5.73053	5.8674	6.00295	5.85887	6.16374	5.79673	5.92232	5.73598	5.97793	5.96343	6.20739	5.82786	5.83212	5.93123
TMEM53	1	44635238	44674555	-	1.80169	1.58391	1.55023	1.65712	2.0761	2.12768	2.21064	2.22769	2.21573	1.76774	1.76977	1.94967	1.89855	2.29796	2.12775	1.94109	2.10561	1.82238	2.23378	1.92357	2.12934	2.12637	2.17475	2.18993	2.18702	2.10687	2.25942	1.60535	1.81209	1.68986	2.06546	2.06215	1.89637	2.07668	1.70478	2.24409	1.21553	1.9167	1.65199	1.80394	1.88097	1.69666	1.80857	0.981268	1.30824
C1orf228	1	44674692	44725591	+	-3.80974	-2.29056	-3.97333	-3.86644	-4.03242	-2.28735	-0.641806	-0.357274	-1.14684	-3.1149	-3.06312	-2.11642	-1.66216	-0.681863	-0.59472	-1.98965	-1.35382	-2.52339	-0.725581	-0.449892	-0.0771133	-4.00291	-2.0347	-1.09547	-1.53545	-0.767599	-0.530659	-1.12257	-1.59391	-1.48006	-0.589891	-0.915131	0.0999077	-1.03185	-1.78065	-1.17738	-1.19951	-1.66827	-0.503289	-1.27135	-1.20649	-2.47326	-0.406441	-0.826087	-0.070275
KIF2C	1	44739818	44767767	+	6.7292	6.36049	6.39408	6.78909	6.69635	6.86578	6.52254	6.81765	6.68334	6.91369	6.97031	7.04975	6.41251	6.75462	6.78726	6.76189	6.81108	6.7434	6.79624	6.96335	7.0482	6.73687	6.9354	6.94276	6.62038	6.52293	6.45992	6.41076	6.37993	6.34331	6.58902	6.22186	6.50213	6.1318	6.38627	6.33268	6.20137	6.34715	6.34448	6.42014	6.37596	6.24327	7.21875	7.0883	6.59932
RPS8	1	44775251	44778779	+	9.64318	9.11812	8.99677	9.31564	9.11239	9.40206	9.2089	9.52323	9.3001	9.30308	9.49531	9.47569	8.85472	9.12817	9.25859	9.29242	9.30647	9.29079	8.99742	9.17996	9.22209	9.14445	9.25719	9.3385	9.2395	9.16593	9.20602	9.02844	9.1301	9.03383	9.14177	8.86397	9.05181	8.77027	8.96368	9.04214	8.82725	8.95172	8.82089	8.86307	8.79327	8.85317	9.46227	9.18112	9.14372
BEST4	1	44783585	44787705	-	-3.65774	-3.87552	-2.38837	-2.28148	-4.03242	-4.02432	-1.81173	-2.09424	-1.63226	-4.1149	-4.21512	-4.26842	-0.984092	-1.04443	-1.10929	-2.40469	-2.35382	-3.10835	-0.436075	-2.32436	0.029802	-3.00291	-1.44974	-4.24748	-3.85738	-3.93752	-0.945697	-4.27457	-4.06784	-4.21703	-1.32686	-1.91513	-1.82609	-2.44689	-1.78065	-3.98473	-2.78447	-2.66827	-1.64079	-0.75678	-2.20649	-2.47326	-1.04387	-0.826087	-0.392203
PLK3	1	44800225	44805990	+	2.94217	2.72439	2.92148	3.49111	3.45139	3.44057	3.45506	4.07569	3.78052	4.26447	4.24522	4.5418	3.5705	4.12549	4.38713	4.29575	4.28522	4.4841	4.43988	4.62984	4.94696	4.60442	4.51219	4.56986	4.3275	4.4112	4.38023	4.082	3.72802	4.17338	3.92107	4.00968	4.12344	3.09743	3.47485	3.57751	2.90203	3.01823	3.02596	2.47588	2.35829	3.03981	3.5871	3.70529	3.74393
TCTEX1D4	1	44805913	44806675	-	-3.80974	-4.02752	-4.12534	-4.01844	-4.18443	-3.87232	-2.22677	-3.6792	-4.10619	-4.1149	-4.21512	-4.26842	-4.13609	-4.00379	-2.91665	-4.14165	-4.09079	-4.10835	-3.89551	-4.06133	-1.77755	-4.15491	-4.18671	-4.09547	-4.00938	-3.93752	-4.11562	-2.53761	-4.06784	-4.21703	-4.06382	-3.91513	-4.30002	-3.03185	-4.25458	-4.13674	-3.93647	-3.66827	-4.11472	-4.23071	-3.94346	-3.05822	-4.2138	-2.82609	-2.97717
BTBD19	1	44808482	44815585	+	0.0426984	-0.553594	-0.388372	-0.281478	0.427009	0.0345755	0.510197	-0.219771	0.689665	1.20702	1.14634	0.971047	0.185833	0.470141	0.838239	0.0978132	0.309142	0.646535	1.53076	1.17814	1.30991	1.20654	0.665736	1.15245	0.94998	0.706332	1.24193	0.336859	0.839053	0.889174	0.0881812	1.4068	1.09991	-0.70992	0.28974	-0.39977	0.122421	0.331733	-0.155366	-0.493745	0.667975	-0.736296	0.371166	0.874353	0.546396
PTCH2	1	44819844	44843063	-	1.24915	1.40988	0.83402	0.133559	0.491139	0.985666	1.27573	1.71312	1.8007	0.408658	0.258813	0.407146	1.99319	2.10241	2.36875	1.53391	1.45353	1.59209	2.65908	2.77718	2.82236	1.82998	2.07382	1.33079	1.87055	2.06248	1.95047	0.784318	0.171628	0.635417	1.08818	0.608431	0.939443	1.09743	0.482386	-0.39977	0.122421	0.331733	-0.0558302	-0.378268	0.378468	0.263704	-0.891868	-0.241124	0.344762
EIF2B3	1	44850522	44986722	-	4.50213	4.34365	4.46546	5.0314	4.81307	5.15559	4.36319	4.48571	4.36322	4.78294	4.81953	4.8261	4.40393	4.37221	4.45404	4.75854	4.8294	4.85743	4.50964	4.56235	4.77319	4.87973	5.08683	5.06692	4.6779	4.71711	4.78826	4.80816	4.90753	5.07708	4.85305	4.5887	4.78862	4.55687	4.96889	5.11067	4.60785	4.62175	4.41232	4.81004	4.95674	4.85467	4.94102	4.73233	4.7643
HECTD3	1	45002540	45011329	-	5.65287	5.40757	5.46338	5.46223	5.49701	5.75522	5.41709	5.58054	5.56545	5.30295	5.36315	5.32238	4.95842	5.2062	5.33602	5.30497	5.35354	5.39149	5.17058	5.24042	5.31784	5.12637	5.4329	5.21286	5.33245	5.39115	5.5408	5.09417	5.15563	4.90652	5.35497	5.09049	5.48498	4.97938	4.88611	5.13939	5.01643	5.07657	4.97979	5.02458	5.11543	5.10668	5.33695	5.0535	5.39134
UROD	1	45012147	45015575	+	6.01468	5.53599	5.587	5.3503	5.12997	5.59733	5.61244	5.88875	5.69686	5.38892	5.64597	5.69416	5.24473	5.45655	5.55503	5.67569	5.71764	5.71661	5.19196	5.2928	5.37219	5.61731	6.0501	5.94892	5.67401	5.89537	5.9233	5.5951	5.59987	5.75036	5.53526	5.44462	5.63988	5.29907	5.47107	5.82584	5.28967	5.40855	5.31107	5.51748	5.60942	5.85017	5.44084	5.0808	5.40654
ZSWIM5	1	45016399	45306209	-	2.59019	2.39126	2.27459	1.88845	1.94486	1.96057	1.35819	1.90576	1.47207	1.01438	0.691772	0.927978	0.970105	1.31814	1.21263	0.964547	0.231139	-0.0208902	0.962474	0.845564	0.807409	0.319017	0.665736	0.363957	0.534942	1.3104	1.5568	0.784318	1.25409	0.742332	1.25811	1.17233	2.19183	1.46	1.67878	1.30067	2.09817	2.68928	2.46354	2.64921	2.29601	1.87251	2.22915	2.28244	2.4491
HPDL	1	45326905	45328533	+	5.14639	4.63227	5.07379	5.04944	4.88942	5.20983	5.03689	5.28946	5.18024	5.32597	5.52185	5.6468	4.47943	4.85557	5.18926	5.27714	5.22109	4.85165	4.75195	4.95796	5.0585	5.06855	5.54272	5.27085	4.57308	4.89853	4.82982	3.74161	3.66913	3.9406	3.37358	3.11829	3.43694	3.08709	3.07733	3.56986	2.53746	2.79116	2.7652	2.67618	2.79351	3.5784	2.58062	2.60018	3.22251
TOE1	1	45339670	45343975	+	4.2789	3.91889	4.03229	4.27311	3.88644	4.43147	3.96306	4.3208	4.46366	4.58554	4.8317	4.83487	3.20573	3.20349	3.87777	4.3679	4.48328	4.4841	3.32366	3.24042	3.05534	3.85507	4.55775	4.25325	3.65042	3.92666	3.83857	3.51405	3.65402	3.83584	2.78862	3.0961	3.39887	3.14806	2.98489	4.20014	3.50093	3.30901	3.25645	3.06084	3.72424	4.10165	1.45863	1.7285	2.17258
MUTYH	1	45329163	45340470	-	4.50213	4.28939	4.33955	4.51726	4.48328	4.77514	4.65179	5.00379	4.92539	4.686	4.91702	4.91149	4.34682	4.56607	4.92256	4.76189	4.84257	5.05907	4.54744	4.53776	4.69005	4.72841	5.09458	5.02347	4.72759	4.89537	4.86166	4.73851	4.90434	4.76153	4.62346	4.64711	5.0418	5.07144	4.97957	5.26557	4.81544	5.01121	4.87963	5.03503	5.45172	5.39505	4.22083	3.96833	4.46163
TESK2	1	45343883	45491166	-	3.37568	3.34365	3.22634	4.12224	3.9788	4.27743	2.81763	2.99322	2.70402	3.36083	3.65113	3.62505	2.5705	3.0551	2.86471	3.38539	3.33734	3.34286	3.27442	3.04487	3.14131	3.50488	3.50446	3.37213	3.31255	3.03976	3.21529	3.30369	3.10653	3.32729	3.0307	2.87928	2.91807	2.92235	3.10688	2.78345	2.73909	2.85529	2.59187	3.46819	2.68428	2.70996	3.8469	3.64152	3.22251
MMACHC	1	45500053	45513382	+	3.40835	3.1579	3.4017	2.76292	2.47537	2.9221	2.91619	3.23966	3.36774	2.54331	2.86762	2.92798	2.49164	2.68737	2.89071	2.96455	2.88139	2.81051	2.70441	2.66053	2.69818	3.00832	2.94258	3.04408	2.9628	3.21222	2.74236	2.53564	2.49356	2.80534	2.39196	2.52781	2.75887	2.03424	2.42098	2.75673	2.80049	3.01823	2.54507	2.50625	2.7477	2.79976	2.12605	2.15119	2.30824
CCDC163	1	45493866	45500079	-	3.64604	3.2944	3.38422	2.60929	3.01197	2.98567	1.99562	2.84436	2.52154	2.40866	2.49147	2.09304	1.71635	2.17058	2.47567	2.01035	2.06121	2.3835	2.08177	1.94866	2.77704	1.58205	1.84794	1.57695	1.81505	1.84384	1.95047	0.46239	0.607727	0.979372	1.70289	1.51113	1.46669	0.491714	0.541279	0.822622	1.07351	0.855295	1.2072	-0.171817	0.0158982	-0.0582239	1.03413	0.874353	1.15212
PRDX1	1	45511036	45523047	-	11.0294	10.4037	10.3503	10.9799	10.7959	11.0729	10.0103	10.1771	10.0181	10.4692	10.6052	10.5606	9.43824	9.67386	9.68918	10.0996	10.114	10.0816	9.38773	9.6528	9.69704	9.81926	9.92013	10.0233	9.56087	9.58787	9.48534	9.57037	9.64127	9.67318	9.51955	9.20689	9.44397	9.4922	9.54308	9.74977	9.50425	9.3586	9.25311	9.30162	9.42226	9.50949	9.62678	9.30738	9.51231
AKR1A1	1	45550543	45570049	+	6.18932	5.69433	5.55999	6.72227	6.51351	6.8884	5.32013	5.53512	5.20316	5.91162	5.96064	5.88358	5.09272	5.38183	5.38027	5.49819	5.57099	5.44047	5.35005	5.31949	5.41227	5.4338	5.70339	5.58927	5.45096	5.37763	5.48243	5.89702	5.96681	5.79606	5.88746	5.74665	5.85198	6.03155	6.13104	6.20262	6.2681	6.07151	5.95763	6.40208	6.28001	6.38368	6.81134	6.36621	6.35039
NASP	1	45583846	45618904	+	8.52154	8.15135	8.34605	8.3803	8.32348	8.37591	8.29973	8.57317	8.54441	8.5294	8.32436	8.46878	8.06983	8.28808	8.48316	8.7261	8.31447	8.54919	8.3414	8.43331	8.53334	8.66929	8.76154	8.69914	8.5032	8.61274	8.66287	8.73502	8.52088	8.59943	8.38366	8.53299	8.77121	8.87992	8.67878	8.98735	8.62147	8.76349	8.78127	8.94401	8.94241	9.12836	8.37468	8.38032	8.68506
CCDC17	1	45620044	45624057	-	1.51218	1.95737	2.00395	1.59299	2.34262	2.19377	1.71183	1.56873	1.63077	1.81583	1.69177	1.97105	1.22536	1.10241	1.5752	1.33228	1.67592	1.47661	1.19196	1.51694	1.64871	1.38941	1.84794	1.63245	1.04952	0.869831	1.31064	0.831624	1.03836	0.979372	0.547613	1.5443	1.09991	0.922348	0.804314	1.10273	1.02289	1.18971	0.844634	1.62173	1.25294	2.0503	-0.754365	-1.01873	-0.392203
TMEM69	1	45687214	45694443	+	4.28477	4.233	4.25548	4.4955	4.26678	4.09923	4.18262	4.57346	4.37224	3.96725	4.32059	4.0384	4.00459	4.29287	4.47137	4.17022	4.40106	4.12047	3.99324	4.28543	4.26684	4.40223	4.02599	4.27956	4.07926	4.3844	3.98241	4.0623	4.18745	4.19707	3.89554	3.99776	4.01689	4.09743	4.53405	3.98681	4.12242	4.13909	4.01456	3.95472	4.29069	4.03453	3.96113	4.28244	4.25165
GPBP1L1	1	45627304	45688113	-	7.01468	6.80923	6.71928	6.96011	6.87972	6.94227	6.90509	7.09146	6.91386	6.91162	6.92486	6.87723	7.10867	7.15944	7.21328	7.02994	6.98973	7.05593	7.30906	7.37608	7.32245	7.06855	7.03206	7.09743	7.06818	6.94129	6.87661	6.88935	7.00601	6.79606	6.91075	6.8034	6.82568	6.97378	6.93222	6.91236	6.86119	6.84743	6.75667	6.95884	6.801	6.86139	7.02461	6.79779	7.08015
IPP	1	45694324	45750650	-	1.69981	0.879365	1.27459	1.26284	1.09686	0.93504	1.09516	1.02124	1.00001	0.277414	0.794866	0.927978	1.14519	1.73317	2.01409	1.40267	1.06121	0.845843	1.91185	2.43053	2.22245	1.52065	1.48886	1.73742	2.25115	1.84384	1.86166	2.36928	1.94215	1.88917	2.27801	2.06215	1.91807	2.29008	1.78007	1.53883	2.36528	2.08662	2.18703	2.49115	2.11543	1.55649	1.80857	2.10465	1.69526
MAST2	1	45786987	46036124	+	5.58305	5.71507	6.05871	6.02078	6.1224	6.06138	5.29679	5.63368	5.76691	6.0272	5.70341	5.97634	5.28503	5.42666	5.71635	5.89909	5.59065	5.78949	5.48387	5.60638	5.5623	5.69926	5.77265	5.58401	5.1788	5.55833	5.66738	5.49214	5.06716	5.24786	4.88908	5.11001	5.34983	5.1776	5.25057	5.3417	4.77777	5.19592	5.19967	5.37662	5.24746	5.44957	4.7692	4.86041	5.00297
PIK3R3	1	46040140	46133036	-	3.95697	3.70191	3.56582	4.18341	4.44736	4.31256	3.15405	2.96465	3.29374	3.82761	3.60931	3.46855	2.70241	2.60764	3.14944	3.75854	3.53695	3.71183	2.7627	2.80492	2.5623	3.64814	3.74008	3.75627	3.3423	3.53008	3.49171	3.95958	4.0208	4.2111	3.50603	3.11829	3.69747	4.08189	4.19663	4.35066	3.70738	3.66265	3.56866	4.06084	4.3013	4.15123	3.15253	3.0068	3.28022
TSPAN1	1	46175073	46185958	+	-3.80974	-4.02752	-4.12534	-4.01844	-4.18443	-4.02432	-3.96373	-3.83121	-4.10619	-4.26691	-4.21512	-4.26842	-4.13609	-4.00379	-4.06865	-4.14165	-4.09079	-4.26036	-4.04751	-4.06133	-3.92956	-4.15491	-4.18671	-4.24748	-4.00938	-4.08953	-4.26762	-4.27457	-3.91583	-4.21703	-4.06382	-3.91513	-4.30002	-4.18385	-4.25458	-4.13674	-3.93647	-3.82027	-4.11472	-4.23071	-3.94346	-4.21023	-4.3658	-3.97809	-4.12917
AL672043.1	1	46175486	46176478	-	-3.80974	-4.02752	-4.12534	-4.01844	-4.18443	-4.02432	-3.96373	-3.83121	-4.10619	-4.26691	-4.21512	-4.26842	-4.13609	-4.00379	-4.06865	-4.14165	-4.09079	-4.26036	-4.04751	-4.06133	-3.92956	-4.15491	-4.18671	-4.24748	-4.00938	-4.08953	-4.26762	-4.27457	-4.06784	-4.21703	-4.06382	-4.06713	-4.30002	-4.18385	-4.25458	-4.13674	-3.93647	-3.82027	-4.11472	-4.23071	-3.94346	-4.21023	-4.3658	-3.97809	-4.12917
LURAP1	1	46203334	46221261	+	2.01468	1.95737	1.80802	1.38149	1.32513	1.93504	1.27573	2.10216	1.63077	1.31136	1.49147	1.40715	1.44217	2.12549	1.12775	0.533912	1.58478	0.47661	1.49681	1.70539	1.30991	0.167014	0.919493	0.659413	-0.156936	0.062476	0.276696	0.0473526	-0.330872	-0.605591	0.258106	0.0848692	0.495836	0.612008	-0.195686	0.659124	0.463458	0.57966	-0.262281	0.00875516	0.8524	0.749131	-0.126333	-0.241124	-0.392203
POMGNT1	1	46188682	46220305	-	5.09045	4.50386	4.74776	4.8851	4.65057	4.96689	4.79929	5.1087	4.84347	4.79799	5.1439	5.09304	4.70241	5.0611	4.86471	4.84955	4.97111	4.91679	4.99931	4.85223	5.04263	4.68008	5.00422	4.95165	4.61836	4.58211	4.67228	4.69441	4.75305	4.60386	4.4805	4.79911	4.81776	4.72637	4.75229	5.04041	4.57308	4.49664	4.75152	5.02982	5.10336	5.2179	4.69309	4.50034	4.63016
RAD54L	1	46247688	46278473	+	5.17198	5.09602	5.1247	5.29091	5.22497	5.50923	5.03062	5.20649	5.1119	5.41843	5.21997	5.25862	4.6989	4.84865	5.02293	5.28415	5.24609	5.4841	4.82559	5.0822	5.09589	5.21626	5.46115	5.23095	4.60615	4.73136	4.86166	4.81994	4.76012	4.95179	4.51863	4.50693	4.79742	4.77551	5.01896	5.24889	4.70738	4.85137	4.84463	4.97657	5.09424	5.20856	4.34845	4.11643	4.56587
LRRC41	1	46261196	46303608	-	6.07188	5.9933	5.95888	6.43277	6.135	6.62254	5.14827	5.32642	5.36999	5.80545	5.91416	5.96174	4.89243	4.96839	5.09737	5.59155	5.58281	5.62974	4.7302	4.85555	4.93669	5.46266	5.65355	5.71188	5.74995	5.76638	5.74702	6.0157	6.13265	6.28371	5.60388	5.56263	5.59849	5.80262	5.64729	6.34506	5.36782	5.04941	5.08713	5.51748	5.51004	5.76036	5.25788	5.0381	5.04797
UQCRH	1	46303631	46316776	+	8.75297	8.07138	7.97101	8.27311	8.09008	8.27171	7.97495	8.1604	7.98171	7.95656	7.99961	8.08571	7.64344	7.76706	7.87451	7.95433	7.86776	7.82201	7.78265	7.87245	7.86495	7.84219	7.84258	7.92655	8.01837	7.94588	7.82138	7.80187	7.84696	7.8683	7.90356	7.61332	7.53761	7.63615	7.54982	7.73037	7.26674	7.14391	7.00739	6.95884	6.95338	7.18792	7.40597	7.18374	7.242
NSUN4	1	46340177	46365152	+	5.2789	5.12729	5.11942	5.35515	5.40637	5.41309	4.57629	4.88685	4.71115	5.07245	4.96202	4.8864	4.18583	4.33309	4.5012	4.5611	4.58085	4.60932	4.12686	4.28543	4.32048	4.41494	4.52372	4.61533	4.25637	4.42442	4.38023	4.47362	4.24907	4.58961	3.84973	4.04487	4.15576	4.26277	4.29403	4.58892	4.01643	3.99707	3.83169	4.27884	3.96343	4.02393	3.85767	3.81054	3.73708
FAAH	1	46394265	46413848	+	3.4612	3.25376	3.11413	4.0162	3.88644	4.28756	2.61453	2.93551	2.5536	3.39289	3.66481	3.66494	2.37346	2.60764	2.75578	3.22952	2.99195	3.18627	1.85938	2.06796	2.52623	2.58205	3.06333	2.90453	2.33245	2.19176	2.13231	2.08688	2.60773	2.50483	1.97082	2.01561	2.52441	2.49171	2.25497	2.99255	2.36528	2.30901	2.18703	2.33068	2.54839	2.76196	2.16124	1.90183	1.77772
DMBX1	1	46506996	46514226	+	3.94217	4.07285	4.04347	2.82006	3.2155	3.05842	2.54582	2.53025	2.8913	2.49981	2.46045	2.35932	1.14519	1.57448	1.40528	1.73827	1.78913	1.79854	0.804933	1.30013	0.746009	0.951285	0.665736	0.762506	-1.05002	-0.767599	-1.30827	-1.53761	-4.06784	-1.06502	-1.91182	-4.06713	-1.82609	-3.03185	-3.10258	-3.98473	-3.93647	-3.82027	-3.96272	-4.23071	-3.79146	-4.21023	-2.62883	-2.82609	-3.97717
KNCN	1	46545644	46551527	-	-3.80974	-4.02752	-4.12534	-4.01844	-4.18443	-4.02432	-3.96373	-3.83121	-4.10619	-4.26691	-4.21512	-4.26842	-4.13609	-4.00379	-4.06865	-4.14165	-4.09079	-4.26036	-4.04751	-4.06133	-3.92956	-4.15491	-4.18671	-4.24748	-4.00938	-4.08953	-4.26762	-4.27457	-4.06784	-4.21703	-4.06382	-4.06713	-4.30002	-4.18385	-4.25458	-4.13674	-3.93647	-3.82027	-4.11472	-4.23071	-3.94346	-4.21023	-4.3658	-3.97809	-4.12917
MKNK1	1	46557408	46616843	-	4.26707	4.1301	4.25548	3.92146	4.02286	3.95423	3.95645	4.21562	4.15955	3.8451	3.95369	3.91701	3.51575	3.87613	3.92884	3.67569	3.53695	3.67301	3.59635	3.72003	3.92981	3.26388	3.60915	3.17131	3.39055	3.95729	3.60548	3.54276	3.19269	3.38619	3.26809	3.42472	3.27825	3.05561	3.14535	3.00395	2.75469	2.79116	2.7097	2.87549	2.8524	2.89597	3.60638	3.36374	3.61529
MOB3C	1	46607715	46616891	-	-1.65774	-4.02752	-1.38837	-1.86644	-4.03242	-1.87231	-1.81173	-0.219771	-0.784266	-1.79298	-1.47815	-3.11642	-1.39913	-1.52986	-0.59472	-2.40469	-1.35382	-1.10835	-0.895506	0.0906765	-0.192591	-0.417948	0.0527592	-0.92555	1.09682	1.27193	1.0543	0.0473526	0.0841653	0.742332	0.788621	0.669832	1.2443	-0.0318485	1.02671	0.822622	0.607848	0.975589	0.991475	0.875489	1.0159	1.2637	1.10813	0.421841	1.27076
TEX38	1	46668855	46673594	+	-3.80974	-4.02752	-4.12534	-4.01844	-4.18443	-4.02432	-3.96373	-3.83121	-4.10619	-4.26691	-4.21512	-4.26842	-4.13609	-4.00379	-4.06865	-4.14165	-4.09079	-4.26036	-4.04751	-4.06133	-3.92956	-4.15491	-4.18671	-4.24748	-4.00938	-4.08953	-4.26762	-4.27457	-4.06784	-4.21703	-4.06382	-4.06713	-4.30002	-4.18385	-4.25458	-4.13674	-3.93647	-3.82027	-4.11472	-4.23071	-3.94346	-4.21023	-4.3658	-3.97809	-4.12917
ATPAF1	1	46632737	46673867	-	6.28916	5.82318	5.84365	5.6354	5.5048	5.707	5.87302	6.13938	5.98245	5.52172	5.47798	5.54358	5.53161	5.73318	5.82482	5.52013	5.60037	5.55876	5.58427	5.68687	5.79988	5.45036	5.58552	5.63415	5.65438	5.80226	5.58308	5.47548	5.55177	5.6629	5.56594	5.33517	5.49764	5.67896	5.51397	5.77182	5.61427	5.59852	5.52713	5.65431	5.85959	5.67479	5.00052	4.85339	5.16749
EFCAB14	1	46675159	46719064	-	6.57108	6.4006	6.40929	6.57027	6.43314	6.74331	6.58808	6.81565	6.67699	6.69406	6.78394	6.72515	6.53456	6.67177	6.82398	6.74506	6.87098	6.92507	6.69133	6.80578	6.83347	6.72841	6.78548	6.90241	6.57412	6.52088	6.46746	6.43872	6.50096	6.47317	6.4545	6.30525	6.29803	6.25124	6.45967	6.30067	6.21835	6.08495	6.01456	5.97522	6.06029	5.84113	6.26497	5.86216	6.29313
CYP4B1	1	46757838	46819413	+	-3.80974	-4.02752	-4.12534	-4.01844	-4.18443	-4.02432	-3.96373	-3.83121	-3.95419	-4.26691	-4.21512	-4.26842	-4.13609	-3.85179	-2.91665	-4.14165	-4.09079	-4.26036	-3.89551	-4.06133	-2.77755	-4.00291	-4.18671	-4.24748	-2.27241	-2.93752	-3.11562	-4.27457	-4.06784	-4.21703	-4.06382	-3.91513	-4.30002	-4.03185	-4.25458	-4.13674	-3.93647	-3.82027	-4.11472	-4.23071	-3.94346	-4.05822	-4.3658	-3.97809	-4.12917
CYP4A11	1	46929177	46941484	-	-3.80974	-4.02752	-4.12534	-4.01844	-4.18443	-4.02432	-3.96373	-3.83121	-4.10619	-4.26691	-4.21512	-4.26842	-4.13609	-4.00379	-4.06865	-4.14165	-4.09079	-4.26036	-4.04751	-4.06133	-3.92956	-4.15491	-4.18671	-4.24748	-4.00938	-4.08953	-4.26762	-4.27457	-4.06784	-4.21703	-4.06382	-4.06713	-4.30002	-4.18385	-4.25458	-4.13674	-3.93647	-3.82027	-4.11472	-4.23071	-3.94346	-4.21023	-4.3658	-3.97809	-4.12917
CYP4X1	1	47023568	47050751	+	-3.65774	-4.02752	-3.97333	-3.86644	-4.18443	-4.02432	-2.81173	-3.83121	-2.36923	-2.52994	-3.06312	-1.53145	-2.98409	-3.85179	-1.91665	-3.98965	-1.35382	-1.78642	-1.57358	-1.5874	-0.970198	0.245017	0.135221	-0.188584	0.390552	-0.767599	0.276696	-0.315217	-0.74591	-0.0650226	0.611743	0.785309	1.17391	0.138077	0.356855	0.263195	0.537459	1.08662	0.792167	1.00876	1.37847	0.696664	0.178521	0.343838	0.270762
CYP4Z1	1	47067488	47118319	+	-3.80974	-4.02752	-4.12534	-4.01844	-4.18443	-4.02432	-3.96373	-3.83121	-4.10619	-4.26691	-4.21512	-4.26842	-4.13609	-4.00379	-4.06865	-4.14165	-4.09079	-4.26036	-4.04751	-4.06133	-3.92956	-4.15491	-4.18671	-4.24748	-4.00938	-4.08953	-4.11562	-4.27457	-4.06784	-4.21703	-4.06382	-4.06713	-4.30002	-4.18385	-4.25458	-4.13674	-3.93647	-3.82027	-4.11472	-4.23071	-3.94346	-4.21023	-4.3658	-3.97809	-4.12917
CYP4A22	1	47137435	47149741	+	-3.80974	-4.02752	-4.12534	-4.01844	-4.18443	-4.02432	-3.96373	-3.83121	-4.10619	-4.26691	-4.21512	-4.26842	-4.13609	-4.00379	-4.06865	-4.14165	-4.09079	-4.26036	-4.04751	-4.06133	-3.92956	-4.15491	-4.18671	-4.24748	-4.00938	-4.08953	-4.26762	-4.27457	-4.06784	-4.21703	-4.06382	-4.06713	-4.30002	-4.18385	-4.25458	-4.13674	-3.93647	-3.82027	-4.11472	-4.23071	-3.94346	-4.21023	-4.3658	-3.97809	-4.12917
PDZK1IP1	1	47183593	47191044	-	-3.80974	-4.02752	-4.12534	-4.01844	-4.18443	-4.02432	-3.96373	-3.83121	-4.10619	-4.26691	-4.21512	-4.26842	-4.13609	-4.00379	-4.06865	-4.14165	-4.09079	-4.26036	-4.04751	-4.06133	-3.92956	-4.15491	-4.18671	-4.24748	-4.00938	-4.08953	-4.26762	-4.27457	-4.06784	-4.21703	-4.06382	-4.06713	-4.30002	-4.18385	-4.25458	-4.13674	-3.93647	-3.82027	-4.11472	-4.23071	-3.94346	-4.21023	-4.3658	-3.97809	-4.12917
TAL1	1	47216290	47232220	-	-3.80974	-4.02752	-4.12534	-4.01844	-4.03242	-3.87232	-3.96373	-3.83121	-3.95419	-2.52994	-4.21512	-4.11642	-4.13609	-2.85179	-4.06865	-2.98965	-4.09079	-4.10835	-4.04751	-4.06133	-3.92956	-2.41795	-4.0347	-4.09547	-4.00938	-4.08953	-4.26762	-4.27457	-4.06784	-4.21703	-4.06382	-3.91513	-4.30002	-4.18385	-4.25458	-4.13674	-3.93647	-3.82027	-4.11472	-2.49375	-2.79146	-2.47326	-4.3658	-3.97809	-4.12917
STIL	1	47250139	47314147	-	6.855	6.63227	6.61725	6.92716	6.85784	6.81419	6.48404	6.57819	6.54765	6.81213	6.78159	6.78822	6.10337	6.08779	6.3289	6.60933	6.68875	6.58426	6.11991	6.2135	6.10662	6.56029	6.24375	6.60583	6.12989	6.25477	6.10597	5.98465	6.11759	6.29033	6.05397	5.85801	5.81776	6.00844	5.9729	6.17766	5.94175	5.79116	5.72027	5.75576	5.97342	5.72968	5.66885	5.57479	5.65219
CMPK1	1	47333797	47378839	+	5.54193	5.17705	5.07651	5.30348	5.21313	5.0702	5.33547	5.34317	5.05704	5.13065	5.04017	5.02313	5.26621	5.11111	5.24574	5.2271	5.16188	4.886	5.29185	5.52531	5.32573	5.05237	4.71349	5.02865	5.06149	4.66239	4.40008	4.75394	4.80184	4.82067	4.63893	4.54839	4.2183	4.60115	4.55563	4.43312	4.52387	4.42976	4.46354	4.33915	4.40822	4.31246	4.32536	4.24538	4.40221
FOXE3	1	47416072	47418052	+	-3.80974	-4.02752	-4.12534	-4.01844	-4.18443	-4.02432	-3.96373	-3.83121	-4.10619	-4.26691	-4.21512	-4.26842	-4.13609	-4.00379	-4.06865	-4.14165	-4.09079	-4.26036	-4.04751	-3.90932	-3.77755	-4.15491	-4.18671	-4.24748	-4.00938	-2.93752	-4.26762	-3.12257	-4.06784	-4.21703	-4.06382	-4.06713	-4.14802	-4.18385	-4.25458	-4.13674	-3.93647	-3.82027	-3.96272	-4.23071	-3.94346	-4.21023	-4.3658	-3.97809	-2.97717
FOXD2	1	47436017	47440691	+	-3.80974	-4.02752	-4.12534	-3.86644	-1.44746	-1.55039	-3.96373	-2.6792	-4.10619	-4.1149	-4.06311	-2.53145	-4.13609	-2.26682	-2.91665	-2.40469	-2.93879	-1.10835	-3.89551	-4.06133	-3.92956	-3.00291	-4.18671	-4.09547	-3.85738	-1.93752	-4.26762	-4.27457	-3.91583	-4.21703	-3.91182	-3.91513	-4.30002	-4.18385	-4.25458	-4.13674	-3.93647	-3.82027	-4.11472	-4.07871	-3.94346	-4.21023	-4.3658	-3.97809	-4.12917
TRABD2B	1	47760528	47996895	-	0.80169	1.90584	2.53446	1.74827	1.55254	1.80011	1.61453	1.99322	1.85316	2.03484	1.3292	1.6115	1.82326	2.19261	2.01409	1.86833	2.16974	1.64653	2.47953	2.24042	2.30991	2.20654	2.13522	1.78717	1.00061	1.42003	2.01366	1.65879	0.991056	1.02244	1.4805	2.06215	2.49584	1.3257	1.06735	0.922158	0.385456	0.916695	1.32268	1.47588	1.20854	0.895972	1.10813	1.12811	1.51469
SLC5A9	1	48222685	48248644	+	-3.80974	-4.02752	-3.97333	-3.86644	-4.03242	-4.02432	-3.81173	-3.83121	-4.10619	-4.26691	-4.21512	-4.26842	-4.13609	-4.00379	-1.59472	-4.14165	-3.93879	-4.26036	-4.04751	-4.06133	-3.77755	-4.15491	-4.18671	-4.24748	-1.27241	-0.937524	-1.53066	-4.12257	-4.06784	-4.21703	-1.32686	-0.745206	-0.14802	-4.18385	-4.25458	-4.13674	-3.93647	-3.66827	-4.11472	-4.23071	-3.79146	-3.05822	-1.62883	-3.82609	-2.97717
SPATA6	1	48295372	48472208	-	3.34226	2.86594	3.17641	2.86148	2.95626	2.68227	3.04625	3.30948	3.02309	2.31136	2.44468	2.09304	3.34683	3.10241	3.33128	2.98763	3.14868	2.91401	3.65908	3.68313	3.73815	3.31902	3.24142	3.31392	4.47802	4.35249	4.4428	3.74779	4.15025	3.79916	4.58803	4.27469	4.29906	3.83852	3.83994	3.80317	3.77777	4.15828	3.75152	3.1012	3.26383	3.1117	3.88949	3.74377	3.94765
BEND5	1	48727523	48776969	-	0.0426984	-1.06817	-0.80341	-0.407009	-0.0324228	-0.287353	-0.352299	0.408261	1.29374	-0.944979	0.258813	0.468546	0.873889	1.50576	1.78379	0.469782	0.309142	0.845843	1.42642	2.61424	2.97733	1.45652	1.58001	1.39638	1.46455	1.14994	1.58482	1.63231	1.75659	1.51994	1.29763	1.17233	2.13738	2.73634	1.59786	1.946	1.80049	2.79116	3.12474	2.99811	2.65149	2.62828	1.56756	1.56623	2.63754
AGBL4	1	48532855	50023913	-	0.149614	-0.0681672	0.19659	1.22102	1.01197	1.29761	0.580587	0.0212376	0.0458091	1.05502	0.981279	1.2759	0.716348	0.733175	0.668314	0.654207	1.45353	0.891647	0.74835	1.17814	1.22245	1.52065	1.63772	1.63245	0.464553	0.454794	-0.308267	1.52128	1.17163	1.22038	-0.211379	0.544301	0.896374	1.01255	1.35685	1.62998	0.607848	0.331733	0.0372792	0.506255	1.33783	1.58563	-1.62883	-0.504159	-0.070275
ELAVL4	1	50048014	50203786	+	-3.65774	-1.55359	-1.97333	-4.01844	-4.18443	-4.02432	-2.22677	-3.6792	-2.95419	-4.26691	-3.06312	-4.26842	-0.984092	-0.392356	-0.916648	-2.98965	-3.93879	-4.10835	-1.31054	-1.10197	-1.45562	-2.00291	-1.22735	-0.92555	-2.27241	-2.35256	-0.65619	-1.53761	-0.215395	-0.605591	-0.452387	0.0848692	0.0219051	-0.0318485	-0.0151141	-0.814808	1.02289	0.916695	0.207204	2.02982	0.667975	0.696664	0.43006	0.0808035	0.415152
DMRTA2	1	50417550	50423500	-	-3.80974	-4.02752	-2.97333	-2.86644	-3.03242	-1.55039	-3.96373	-1.6792	-4.10619	-3.1149	-4.06311	-2.53145	-2.98409	-4.00379	-4.06865	-1.66772	-2.35382	-4.10835	-4.04751	-3.90932	-3.77755	-4.15491	-4.18671	-3.09547	-4.00938	-4.08953	-4.26762	-4.12257	-4.06784	-4.21703	-3.91182	-1.91513	-2.56306	-4.18385	-4.25458	-4.13674	-3.93647	-3.82027	-4.11472	-4.23071	-3.94346	-4.21023	-4.3658	-3.97809	-3.97717
FAF1	1	50437028	50960263	-	6.44817	6.15928	6.14301	6.33568	6.33935	6.42804	5.99401	6.22317	6.01592	6.02593	6.08536	6.08816	5.79563	5.96999	5.92256	5.84324	5.92385	5.78949	5.90539	6.02141	5.886	5.76858	5.82016	5.90593	5.75549	5.69001	5.67391	5.58479	5.63106	5.67476	5.71206	5.5402	5.62182	5.53039	5.62874	5.74659	5.66674	5.739	5.68474	5.67785	5.94494	5.76355	5.78056	5.91875	5.63938
CDKN2C	1	50960745	50974633	+	-1.65774	-4.02752	-2.97333	-1.86644	-4.03242	-2.28735	-3.96373	-3.83121	-3.95419	-4.26691	-2.47815	-4.11642	-4.13609	-4.00379	-4.06865	-4.14165	-4.09079	-4.26036	-4.04751	-4.06133	-3.92956	-4.00291	-4.18671	-4.24748	-3.85738	-4.08953	-4.26762	-4.27457	-4.06784	-4.21703	-4.06382	-4.06713	-4.14802	-4.18385	-4.25458	-4.13674	-3.93647	-3.82027	-4.11472	-4.07871	-3.79146	-4.21023	-4.3658	-3.97809	-4.12917
C1orf185	1	51102234	51148086	+	-3.80974	-4.02752	-4.12534	-4.01844	-4.18443	-4.02432	-3.96373	-3.83121	-4.10619	-4.26691	-4.21512	-4.26842	-4.13609	-4.00379	-4.06865	-4.14165	-4.09079	-4.26036	-4.04751	-4.06133	-3.92956	-4.15491	-4.18671	-4.24748	-4.00938	-4.08953	-4.26762	-4.27457	-4.06784	-4.21703	-4.06382	-4.06713	-4.30002	-4.18385	-4.25458	-4.13674	-3.93647	-3.82027	-4.11472	-4.23071	-3.94346	-4.21023	-4.3658	-3.97809	-4.12917
RNF11	1	51236271	51273455	+	4.9969	4.69053	4.53446	4.60116	4.54122	4.5157	4.83573	5.0073	4.7839	4.53973	4.58434	4.53463	4.87389	4.64006	4.88101	4.60654	4.75818	4.52827	4.79449	5.02141	4.80741	4.71819	4.57263	4.55558	5.15385	4.96032	4.79727	4.56042	4.84572	4.62498	5.10777	5.06501	4.77084	4.82613	4.85743	4.71571	5.11338	4.89015	4.95316	4.70265	4.9159	4.74913	4.90255	4.77754	4.81725
TTC39A	1	51287258	51345116	-	0.342259	0.0313685	-0.80341	-1.54451	-1.22507	-1.06496	1.58059	1.87539	0.746249	-0.655472	-0.156225	-0.531454	1.68833	2.39614	1.96599	0.402668	0.309142	0.351079	2.17058	1.70539	2.4319	0.389406	0.720184	0.296843	2.00061	1.55433	2.13231	1.36928	1.33209	1.42683	2.13258	2.19339	1.63334	0.668591	1.8747	1.10273	2.16973	1.758	1.91992	2.49115	2.04143	1.82442	2.26194	1.87435	2.21266
EPS15	1	51354263	51519328	-	5.96797	5.59004	5.5024	5.67078	5.62757	5.65125	5.50342	5.468	5.36774	5.50348	5.29663	5.35323	5.54143	5.51235	5.63794	5.49215	5.42972	5.31371	5.91827	5.73273	5.7183	5.63553	5.57632	5.62391	6.52092	6.4761	6.40696	6.12417	6.194	6.35809	6.48479	6.26229	5.99281	5.90184	6.11296	5.87635	6.11035	6.41122	6.13926	6.32856	5.71832	5.70665	5.95237	5.85691	5.77103
OSBPL9	1	51577179	51798427	+	5.49454	5.2944	5.16109	5.1051	5.03904	5.02553	5.39528	5.73865	5.54366	5.24045	5.16089	5.31194	5.61396	5.91474	6.10016	5.73145	5.63297	5.74652	6.00838	6.08786	6.19686	6.18938	5.94114	6.22645	6.99125	6.92511	7.01816	6.95891	6.93669	7.04023	7.13667	6.99251	6.76487	6.72471	6.91214	6.82101	6.79673	6.69258	6.65107	6.76678	6.81957	6.61243	6.34271	6.42065	6.43116
NRDC	1	51789191	51878937	-	7.667	7.38304	7.5951	8.15419	8.16817	7.89917	6.84826	7.02902	7.14975	7.71284	7.22633	7.33428	6.67947	6.84344	7.11953	7.62091	7.17235	7.30104	7.22019	7.00581	7.28314	7.65262	7.35385	7.54928	6.98655	7.01595	7.07729	7.41804	7.05715	7.10114	6.69644	6.84309	7.13275	7.3459	7.25057	7.21064	6.87463	7.07404	7.13728	7.36682	6.91072	7.12106	6.82718	7.12665	7.15854
RAB3B	1	51907956	51990764	-	8.07273	7.87518	7.76687	8.11904	8.05471	7.92372	7.51189	7.70612	7.36548	7.79011	7.83246	7.65425	7.54045	7.59581	7.79157	7.8361	7.7703	7.75273	8.01589	7.7976	7.839	7.88659	7.68896	7.82413	7.88072	7.67165	7.68689	7.57526	7.60036	7.48042	7.66655	7.53608	7.42563	7.29963	7.37569	7.30586	7.1777	6.90916	6.85106	6.90357	6.74187	6.61773	6.64729	6.66577	6.79927
KTI12	1	52032103	52033816	-	4.80986	4.37714	4.335	5.16973	4.76199	5.20183	3.71183	3.92071	3.9527	4.8422	4.60931	4.77537	3.31053	3.1369	3.35948	4.14478	4.12191	3.91955	2.85938	3.05646	3.01686	3.38941	3.82328	3.85289	3.36179	3.30088	3.50643	3.32864	3.02668	3.41879	2.93367	2.52781	3.00173	2.36047	2.59786	3.09208	2.28162	2.48148	1.87017	2.34756	2.418	2.62828	2.38612	2.17391	2.4491
BTF3L4	1	52056125	52090716	+	6.02174	5.60021	5.37981	5.71476	5.60601	5.3637	5.69011	5.65172	5.58497	5.60106	5.41666	5.24991	5.85038	5.78846	5.9194	5.62322	5.55907	5.36738	5.92308	5.98852	5.90369	5.80444	5.39366	5.73266	6.17742	5.87465	5.6106	5.84321	5.94835	5.81456	6.1022	5.99476	5.64151	6.07668	5.94727	5.71744	6.0373	5.9335	5.96506	5.75418	5.59871	5.42358	5.40642	5.49133	5.69526
TXNDC12	1	52020131	52056171	-	7.08035	6.75019	6.72537	7.27183	6.9823	7.37383	6.6477	6.7833	6.57426	6.79574	7.10242	6.87935	6.47431	6.68252	6.7681	6.65511	6.72655	6.77276	6.60334	6.85555	6.84816	6.63371	6.52945	6.68998	6.79816	6.61994	6.55149	6.55867	6.73432	6.61885	6.79122	6.50904	6.49132	6.30689	6.63213	6.56505	6.4201	6.44678	6.49466	6.31576	6.33008	6.28274	6.17422	6.07176	6.24684
ZFYVE9	1	52142094	52346686	+	6.9431	6.65293	6.64321	6.72508	6.73245	6.77424	6.35066	6.55681	6.47731	6.32908	6.25994	6.26188	6.26739	6.38063	6.50226	6.13576	6.16843	6.09132	6.3899	6.50219	6.39737	6.00832	6.02329	6.06313	6.01299	6.01813	5.84872	5.76769	5.829	5.81303	5.44793	5.65662	5.71617	5.83079	5.78769	5.80154	5.67496	5.85137	5.70794	5.83119	5.82509	5.79976	5.39723	5.46393	5.34926
CC2D1B	1	52345723	52366193	-	5.33661	5.28435	5.1378	5.398	5.27364	5.70889	4.72354	4.95379	4.93759	5.22272	5.39836	5.42468	4.13485	4.50576	4.57521	5.05201	5.16974	5.20906	3.93738	4.1019	4.46085	4.78172	5.06596	4.87894	4.38103	4.47187	4.65916	4.43202	4.40609	4.74555	4.40106	4.40228	4.7468	4.37329	4.37316	4.92516	4.48232	4.45067	4.48849	4.56515	4.83425	5.07106	3.35606	3.63334	3.90548
ORC1	1	52372829	52404459	-	6.68211	6.28939	6.38091	6.68527	6.44027	6.81943	6.25839	6.59576	6.51647	6.77991	6.78707	6.93751	5.89549	6.20078	6.29402	6.64879	6.61004	6.586	6.03818	6.30378	6.30991	6.40966	6.65355	6.66275	5.8448	5.82901	5.99942	6.0259	6.22627	6.19825	5.6675	5.69405	5.94342	6.09615	6.03441	6.47675	5.91943	5.98458	6.0513	6.08871	6.34425	6.53143	5.71989	5.53146	5.814
PRPF38A	1	52404564	52420839	+	5.84211	5.37714	5.587	5.48891	5.56749	5.49837	5.24626	5.28946	5.41432	5.47006	5.21301	5.37744	4.97591	4.97158	5.25578	5.42398	5.06964	5.2315	5.14341	5.18871	5.16496	5.3436	5.1893	5.39237	5.50457	5.54023	5.29589	5.1582	4.91389	5.15415	5.05108	5.02738	5.29699	5.19456	5.02413	5.37721	5.41029	5.55332	5.57255	5.45267	5.6264	5.72968	5.32924	5.15119	5.413
ZCCHC11	1	52408282	52553487	-	5.80578	5.58186	5.67951	5.95054	5.77815	5.73316	5.85005	5.91325	5.90223	5.97256	5.79642	5.77992	6.00175	6.1775	6.34545	6.13188	5.87339	6.03375	6.51494	6.39103	6.43068	6.3645	6.08424	6.19339	6.47018	6.4277	6.29377	6.37628	6.41172	6.27148	6.33135	6.18684	6.31653	6.42039	6.37821	6.30298	6.25308	6.21743	6.20344	6.22849	6.21276	6.08388	6.27203	6.2772	6.06723
GPX7	1	52602372	52609051	+	2.17515	1.58391	1.4861	1.49111	0.668017	1.37561	2.04625	2.6062	2.00001	1.71799	1.42874	1.63847	1.8488	2.67177	2.4232	2.01035	1.8941	2.02093	2.31395	2.43053	2.83716	2.24502	2.13522	2.56274	2.51766	2.45479	2.62585	1.96489	2.21345	2.25691	2.33611	2.27469	2.53848	2.19697	2.27246	2.10273	1.70738	1.9167	1.62224	2.41315	2.25294	1.98617	2.21247	2.03189	1.75075
FAM159A	1	52633344	52669683	+	-3.80974	-4.02752	-4.12534	-4.01844	-4.18443	-4.02432	-3.96373	-3.6792	-1.36923	-1.1149	-3.06312	-0.794488	-3.98409	-1.04443	-1.10929	-1.40469	-1.93879	-3.10835	-1.08815	-2.32436	-0.0771133	-2.41795	-2.0347	-0.510512	-1.27241	-1.93752	-0.793694	-1.53761	-2.91583	-3.06502	-2.32686	-2.33017	-0.563057	-1.22449	-0.402137	-0.662804	-3.78447	-1.66827	-0.792796	-1.27135	-1.79146	-1.05822	-4.2138	-2.24112	-1.97717
COA7	1	52684451	52698366	-	6.43369	5.98246	6.25187	6.25509	6.09299	5.98567	6.12343	6.10216	6.12663	6.13421	5.99217	5.9737	5.50174	5.57866	5.63986	5.92474	5.80605	5.79854	5.47736	5.41035	5.35173	5.80605	5.71851	5.8323	5.67401	5.67719	5.65587	5.32037	5.18745	5.37169	5.165	5.25229	5.55242	5.36261	5.17122	5.36621	5.16682	5.22655	5.03446	4.83717	5.13038	5.27269	4.27002	4.19628	4.58889
ZYG11B	1	52726467	52827342	+	5.72812	5.21194	5.28169	5.37673	5.34696	5.11068	5.15981	5.18498	4.96765	4.96191	4.94811	4.90039	5.0793	5.2515	5.35482	4.86833	4.94996	4.75893	5.39911	5.53569	5.50322	5.17948	4.91074	5.08692	5.11417	4.97237	4.94507	5.19258	5.38108	5.11985	5.37589	5.20381	5.01689	5.54558	5.3772	5.10008	5.57747	5.2326	5.36146	5.59018	5.42286	5.08133	5.58872	5.56193	5.33117
ZYG11A	1	52842511	52894998	+	7.12771	6.92861	6.87841	7.46392	7.59557	7.39037	6.81854	6.93367	6.82389	7.36387	7.4422	7.24388	6.62231	6.87783	6.85402	7.06428	7.12056	7.0622	6.74293	6.82115	6.74895	6.96648	6.81861	6.89463	5.59177	5.71353	5.30012	5.63398	5.67288	5.42683	4.95237	4.61235	4.62347	5.17272	5.18283	4.8194	3.90902	4.11963	3.53712	3.52862	3.30658	3.40938	3.41556	2.7285	2.90548
ECHDC2	1	52895910	52927212	-	0.865821	1.55074	0.670522	0.940914	1.01197	0.375612	1.18827	1.17878	1.13327	1.24265	0.580741	1.05351	1.60087	2.0551	1.54278	1.18028	0.868569	1.06157	2.01138	1.58253	1.92289	1.04148	1.09458	0.904525	2.23009	1.89537	2.1132	2.36928	2.59196	1.93498	2.44573	2.78531	3.11877	2.77551	2.40522	2.4747	2.81544	3.17722	3.00306	3.70265	3.10336	3.2364	3.66885	3.46853	2.91765
SCP2	1	52927229	53051703	+	4.85796	4.4145	4.32129	4.48229	4.3812	4.2825	4.6436	4.86383	4.66419	4.24265	4.07131	4.49829	4.88627	4.97158	4.94133	4.66856	4.51243	4.50636	5.18398	5.07652	5.15909	4.56314	4.50446	4.6694	4.98183	4.68086	4.62921	4.42046	4.56395	4.23419	5.13531	4.94285	4.70373	4.77228	4.81926	4.50712	4.80799	4.77882	4.69549	4.58307	4.57049	4.40938	5.09909	5.02254	4.97703
PODN	1	53062052	53085502	+	-3.80974	-4.02752	-3.97333	-4.01844	-4.18443	-3.87232	-3.96373	-3.83121	-4.10619	-4.26691	-4.21512	-4.26842	-2.98409	-3.85179	-3.91665	-3.98965	-4.09079	-4.10835	-2.31054	-1.5874	-0.607628	-4.15491	-3.0347	-1.77355	-1.85738	-1.93752	-2.11562	-2.53761	-2.33087	-1.74309	-0.911819	-0.455699	-0.688588	-4.03185	-1.29522	-3.98473	-2.19951	-0.668267	-3.96272	-4.23071	-3.94346	-4.21023	-1.62883	-1.24112	-1.3922
SLC1A7	1	53087179	53142632	-	-3.80974	-4.02752	-4.12534	-4.01844	-4.18443	-4.02432	-3.96373	-3.83121	-4.10619	-4.26691	-4.21512	-4.26842	-4.13609	-4.00379	-4.06865	-4.14165	-4.09079	-4.26036	-4.04751	-4.06133	-3.92956	-4.15491	-4.0347	-4.24748	-1.85738	-1.93752	-3.11562	-3.12257	-4.06784	-4.06502	-2.32686	-0.455699	-1.34066	-4.18385	-4.25458	-4.13674	-3.93647	-3.82027	-4.11472	-4.23071	-3.94346	-4.21023	-4.2138	-3.97809	-4.12917
CPT2	1	53196429	53214197	+	4.7474	4.65196	4.51451	4.21571	3.88644	4.1666	4.58059	5.07234	4.74278	3.93494	4.28118	4.25862	4.49569	4.78484	4.8449	4.28647	4.29962	4.0312	4.62019	4.90446	4.95716	4.46061	4.481	4.70219	4.84653	4.72425	4.88156	4.66206	4.79152	4.4388	4.63508	4.79568	4.82926	4.87804	4.89742	4.89178	4.72728	4.70677	4.82191	5.18339	5.00296	4.91332	4.42645	4.27194	4.51869
C1orf123	1	53214099	53220617	-	4.44029	3.86594	3.73402	3.93446	3.75548	3.95423	4.11901	4.44492	4.22074	4.00404	4.01903	4.19192	3.99319	4.19806	4.32653	4.29112	4.08358	4.22256	4.10449	4.29525	4.43677	4.06318	4.25532	4.22645	4.21944	4.37536	4.33559	4.20834	4.31298	4.09988	4.14888	4.27469	4.55242	4.08189	4.24172	4.51909	4.28162	4.40855	4.45934	4.45657	4.37345	4.60711	4.294	4.26138	4.28022
MAGOH	1	53226892	53238610	-	4.7173	4.23822	4.41898	4.82356	4.56003	4.52856	4.59766	4.80058	4.6788	5.0272	4.71496	4.86943	4.2827	4.31312	4.75931	5.07105	4.83929	4.92507	4.60832	4.54189	4.71029	4.9999	4.97652	5.08692	4.45096	4.5178	4.58828	4.6423	4.43289	4.63542	4.2123	4.06786	4.50303	4.52657	4.55206	4.70875	4.15805	4.32609	4.45091	4.52121	4.75157	4.93046	3.97603	4.06266	4.25165
LRP8	1	53242364	53328070	-	3.85796	4.07867	3.91541	3.90835	4.04439	4.06432	5.09215	5.36792	5.26981	4.87094	4.96202	4.86943	5.2733	5.62597	5.70723	5.52605	5.34199	5.36535	5.66483	5.60243	5.60615	5.65173	5.63772	5.55916	6.12847	5.94512	6.40008	6.07955	6.06144	5.85235	6.26809	6.2193	6.30422	6.20177	6.34244	6.22594	6.52841	6.64462	6.58128	6.27113	6.18296	6.25125	6.75415	6.78032	6.67209
DMRTB1	1	53459399	53467488	+	-3.80974	-4.02752	-4.12534	-0.696516	-0.225068	-0.171875	-1.81173	-2.6792	-2.95419	-0.792976	-0.0631153	-1.30906	-2.98409	-1.26683	-2.91665	0.533912	0.584776	1.02093	-0.310544	-0.449892	-1.19259	0.951285	1.51989	1.15245	0.94998	1.06248	0.838574	0.125355	0.25409	0.635417	-0.452387	-0.745206	0.606868	-0.572417	-0.195686	0.474699	-0.325038	0.419195	0.0372792	-2.07871	-3.79146	-1.7363	1.43006	1.21831	1.51469
GLIS1	1	53506237	53738106	-	-3.80974	-4.02752	-4.12534	-3.86644	-4.18443	-3.87232	-3.96373	-2.6792	-4.10619	-3.1149	-3.06312	-4.26842	-2.98409	-1.85179	-2.91665	-2.98965	-2.93879	-3.10835	-1.57358	-0.909323	-1.19259	-3.00291	-1.22735	-2.51051	-1.53545	-1.93752	-1.79369	-2.53761	-2.33087	-2.48006	-4.06382	-2.91513	-0.688588	-4.03185	-3.10258	-1.6628	-3.78447	-1.0833	-1.96272	-4.07871	-3.94346	-3.05822	-0.891868	-1.01873	-0.517734
NDC1	1	53765460	53838860	-	7.41841	6.95182	6.98522	6.99465	6.89979	6.75248	7.0314	6.97275	6.90457	6.90538	6.93124	6.80765	6.7353	6.69511	6.82398	6.85506	6.8136	6.77276	6.68663	6.78155	6.63502	6.83393	6.49668	6.8204	6.92152	6.76983	6.59346	6.7119	6.91151	6.85607	6.86214	6.66983	6.6825	6.97518	6.94931	6.98825	7.00669	6.92699	6.88747	6.55338	6.88538	6.59731	6.49443	6.35506	6.72587
YIPF1	1	53851719	53889834	-	4.30226	3.78269	3.93955	4.09934	4.05504	4.52856	3.88871	3.90576	3.85959	3.96191	4.20835	4.1782	3.34683	3.82769	3.7344	4.01035	4.21603	4.35108	3.56392	3.77718	4.06165	4.01946	3.89603	3.99199	3.98812	3.74196	3.97714	3.8998	3.95453	4.01179	3.71754	3.81279	4.09515	3.96815	3.98489	4.30529	4.06102	3.98994	4.00882	4.11112	4.27463	4.29492	3.83605	3.96833	3.96535
DIO1	1	53891239	53911086	+	-3.80974	-4.02752	-4.12534	-4.01844	-4.18443	-4.02432	-3.96373	-3.83121	-4.10619	-4.26691	-4.21512	-4.26842	-4.13609	-4.00379	-4.06865	-4.14165	-4.09079	-4.26036	-4.04751	-4.06133	-3.92956	-4.15491	-4.18671	-4.24748	-4.00938	-4.08953	-4.26762	-4.27457	-4.06784	-4.21703	-4.06382	-4.06713	-4.30002	-4.18385	-4.25458	-4.13674	-3.93647	-3.82027	-4.11472	-4.23071	-3.94346	-4.21023	-3.2138	-3.97809	-4.12917
HSPB11	1	53916574	53945929	-	2.80169	2.33393	2.02667	2.41896	1.98995	1.80011	2.37809	2.54962	2.27463	2.15188	2.12671	1.52744	2.58576	3.06708	3.11677	2.71079	2.16974	2.63311	2.97486	2.89803	2.74601	2.9396	2.69322	2.85872	3.43725	3.2324	3.28526	3.16283	3.22372	3.25691	3.27801	3.25479	3.34383	3.1077	3.34863	3.03764	2.87374	3.00416	3.29467	3.22507	3.48467	3.15123	2.87367	3.03189	3.06723
LRRC42	1	53946077	53968168	+	3.83411	3.58391	3.44452	3.16698	3.25298	3.52856	3.32782	3.57819	3.68967	3.18888	3.35474	3.35119	3.48351	3.65601	3.59905	3.35908	3.55307	3.40735	3.43541	3.7631	3.70626	3.77188	3.81705	4.04408	4.13698	4.40677	4.45803	4.22616	4.36494	4.31002	4.42357	4.35166	4.37162	4.38178	4.32788	4.5927	4.48699	4.29752	4.47607	4.61129	4.48931	4.56016	4.42283	4.46393	4.49044
LDLRAD1	1	54007299	54018186	-	-3.65774	-4.02752	-3.97333	-4.01844	-4.18443	-4.02432	-2.81173	-3.6792	-4.10619	-4.26691	-4.21512	-4.26842	-4.13609	-4.00379	-4.06865	-4.14165	-4.09079	-4.26036	-4.04751	-4.06133	-3.92956	-4.15491	-4.18671	-4.24748	-3.85738	-3.93752	-4.26762	-4.27457	-4.06784	-4.21703	-4.06382	-4.06713	-4.30002	-4.18385	-4.25458	-4.13674	-3.93647	-3.82027	-4.11472	-4.23071	-3.94346	-4.21023	-4.3658	-3.97809	-4.12917
TMEM59	1	54026681	54053504	-	5.68433	4.99792	5.05733	5.41201	5.31187	5.42918	4.83212	5.11521	5.01448	5.07739	5.41868	5.1782	4.82648	4.95878	5.07204	5.31869	5.34199	5.09377	5.1213	5.22253	5.35173	5.27554	5.27591	5.33498	5.37864	5.11504	5.0392	5.31206	5.4351	5.29033	5.46756	5.28454	5.27405	5.54369	5.53405	5.46854	5.65432	5.51908	5.54903	5.3725	5.38097	5.56383	6.00295	5.75888	5.81562
TCEANC2	1	54053587	54112519	+	3.76011	3.73181	3.61163	3.55141	3.43518	3.66684	3.537	3.86769	3.77373	3.55752	3.48378	3.26729	3.68833	4.01858	3.80445	3.41123	3.34662	3.71183	4.02336	4.08503	4.21113	3.50488	3.69322	3.71831	3.64247	3.66981	3.63257	3.78432	3.95453	3.72939	3.66561	3.66983	3.90183	3.93394	4.04717	3.79005	3.95024	4.03909	4.10337	4.30931	3.98333	3.9474	3.75199	3.98769	3.90548
CDCP2	1	54132968	54153770	-	-3.80974	-3.87552	-3.97333	-4.01844	-4.18443	-4.02432	-3.96373	-3.83121	-4.10619	-4.26691	-4.21512	-4.26842	-4.13609	-4.00379	-4.06865	-4.14165	-4.09079	-4.26036	-4.04751	-4.06133	-3.92956	-4.15491	-4.18671	-4.24748	-4.00938	-4.08953	-4.26762	-4.27457	-4.06784	-4.06502	-4.06382	-4.06713	-4.30002	-4.18385	-4.25458	-4.13674	-3.93647	-3.82027	-4.11472	-4.23071	-3.94346	-4.21023	-4.2138	-3.97809	-4.12917
MRPL37	1	54184041	54225464	+	6.59729	6.3557	6.3654	6.45436	6.36952	6.68897	6.29156	6.47814	6.42627	6.34248	6.49626	6.58749	5.86766	6.16919	6.27194	6.42186	6.38201	6.42692	6.08749	6.14596	6.36838	6.2963	6.43188	6.51647	5.98025	6.24114	6.18359	6.18007	6.23391	6.25578	5.76237	5.99176	6.07719	6.06881	6.16304	6.33381	5.92461	6.00416	5.94417	6.16328	6.33396	6.23179	6.30977	6.16402	6.24442
CYB5RL	1	54169651	54200036	-	3.2249	3.4006	3.32129	3.0643	3.01197	3.16111	3.2863	3.66953	3.39454	2.94038	2.79487	2.65177	3.09272	3.54053	3.34074	3.03272	2.94386	3.22256	3.11572	3.35746	3.34139	3.35464	3.2037	3.0644	3.18702	3.39339	3.41576	3.68478	3.72802	3.64922	3.63508	3.63946	3.75887	3.78833	3.82816	3.99826	3.66674	3.90916	3.75838	3.96569	3.97009	3.87251	3.91032	3.67376	4.00011
SSBP3	1	54225432	54413479	-	4.11044	4.18517	4.60031	3.99154	4.13248	4.09347	4.39284	4.48067	4.79735	4.26447	4.10681	4.25427	4.31053	4.50576	4.9568	4.89605	4.55707	4.51003	4.81185	4.57852	4.83347	5.11603	4.87219	4.83822	5.21677	5.70272	5.6106	5.40099	5.07569	5.25465	4.8826	5.29676	5.5799	5.52657	5.27897	5.60585	4.96372	5.39513	5.48643	5.58307	5.72227	5.6543	4.7862	5.21831	5.44279
ACOT11	1	54542257	54639192	+	3.54193	3.52536	3.62658	1.30348	1.45943	1.74239	3.41709	3.28658	3.39454	1.74308	1.63732	1.90595	2.61582	3.114	2.69806	1.65421	1.58478	1.21358	2.14889	2.2606	2.47037	1.77845	1.42473	1.85872	1.50018	1.48874	1.69173	1.19936	1.60773	1.1829	1.13258	0.892224	1.34383	1.49171	1.73031	2.14455	1.42498	1.79116	1.91992	2.63554	2.09119	2.43363	0.915487	0.928801	1.51469
FAM151A	1	54609182	54623556	-	8.97207	8.38039	8.24674	5.76655	5.94056	6.31132	6.38794	6.25744	5.78896	4.29872	5.00835	4.76317	4.32879	4.28776	3.97817	3.68278	3.45353	3.79854	2.53076	3.2606	2.47037	3.06318	3.51219	3.13334	2.16499	2.34788	1.40794	1.73541	0.543597	2.1049	0.480499	-0.330168	-0.14802	-2.03185	0.941817	0.0152675	-3.93647	-2.66827	-2.96272	-2.07871	-3.79146	-2.47326	-4.2138	-3.97809	-2.97717
MROH7	1	54641754	54710266	+	0.664187	1.03137	1.07106	-2.86644	-2.44746	-1.55039	-0.811731	0.320798	-0.146836	-4.1149	-4.21512	-4.26842	-4.13609	-0.266825	-0.746723	-4.14165	-4.09079	-4.26036	-1.57358	-1.90932	-3.77755	-4.00291	-4.18671	-4.24748	-3.85738	-4.08953	-4.26762	-3.12257	-3.91583	-4.21703	-2.91182	-4.06713	-4.30002	-4.03185	-3.10258	-4.13674	-3.93647	-2.08331	-4.11472	-2.49375	-3.94346	-4.21023	-1.62883	-3.97809	-1.97717
MROH7-TTC4	1	54641786	54742308	+	4.90068	4.75747	4.61538	4.51726	4.44736	4.76431	4.34814	4.92813	4.82717	4.62319	4.68508	4.75395	4.14003	4.61989	4.66455	4.77853	4.88776	4.86893	4.33331	4.43497	4.71029	4.67657	5.05805	4.92412	4.60206	4.82403	4.72673	4.5951	4.63875	4.78985	4.40559	4.4113	4.87435	4.49953	4.66561	5.04593	4.53746	4.49664	4.55298	4.61826	4.73993	4.97244	4.19559	4.21283	4.6078
TTC4	1	54715822	54742657	+	4.91969	4.74653	4.58891	4.59708	4.54122	4.81768	4.41227	4.95015	4.88501	4.68923	4.75706	4.83778	4.26384	4.67959	4.7236	4.87144	4.97111	4.9844	4.41283	4.5043	4.80741	4.75864	5.10996	4.99199	4.66226	4.87305	4.81512	4.66206	4.71352	4.85086	4.48906	4.47289	4.95264	4.57548	4.71441	5.12118	4.60355	4.55573	4.61093	4.65938	4.80846	5.05812	4.29003	4.34384	4.67747
PARS2	1	54756898	54764514	-	4.13667	3.89266	3.76813	3.79177	3.61863	3.99187	3.33802	3.80461	3.80736	3.29449	3.55894	3.59783	3.11394	3.56606	3.9099	3.62506	3.38314	3.61957	3.43541	3.57449	3.6403	3.50488	3.65878	3.79327	3.36179	3.65493	3.36011	3.26974	3.70622	3.41071	3.37358	3.27469	3.53146	3.56061	3.58392	3.65189	3.55538	3.44026	3.58417	3.52121	3.77079	3.72968	2.89473	3.0068	3.4491
TTC22	1	54779712	54801267	-	1.59019	1.98246	1.64138	0.133559	0.427009	0.29761	1.27573	1.74706	1.56937	-0.944979	-0.478153	-0.209526	1.22536	1.9811	1.94133	0.0978132	-0.238346	-0.300998	1.56393	1.92357	2.08043	0.245017	0.135221	0.152453	1.35208	1.34788	1.0543	0.125355	0.607727	0.327295	0.175644	0.406797	0.85198	-0.331409	0.356855	-0.525301	0.302993	0.419195	0.560841	0.779273	-0.0910169	0.029239	0.593559	0.261376	0.66669
LEXM	1	54806063	54842252	+	-3.80974	-4.02752	-4.12534	-4.01844	-4.18443	-4.02432	-3.96373	-3.83121	-4.10619	-4.26691	-4.21512	-4.26842	-3.98409	-4.00379	-4.06865	-4.14165	-4.09079	-4.26036	-4.04751	-4.06133	-3.92956	-4.15491	-4.18671	-4.24748	-2.85738	-3.93752	-3.11562	-4.27457	-4.06784	-2.48006	-4.06382	-4.06713	-2.14802	-4.03185	-4.25458	-4.13674	-1.78447	-3.82027	-3.96272	-4.23071	-2.79146	-4.05822	-4.3658	-3.82609	-3.97717
DHCR24	1	54849633	54887218	-	8.35558	8.09134	8.1944	8.11334	7.98264	8.42689	8.27507	8.45073	8.43275	8.0288	8.28506	8.21478	7.91602	7.95718	8.25828	8.23224	8.1717	8.40759	7.89403	7.90806	8.13084	8.51205	8.76963	8.70845	9.51059	9.75901	9.78713	9.12684	9.27275	9.24488	9.1695	9.22282	9.6102	9.44097	9.32539	9.73722	9.73185	9.52941	9.7076	9.17765	9.72387	9.74782	8.98725	8.82586	8.96462
TMEM61	1	54980792	54992293	+	-3.80974	-4.02752	-4.12534	-4.01844	-4.18443	-4.02432	-3.96373	-3.83121	-4.10619	-4.26691	-4.21512	-4.26842	-4.13609	-4.00379	-4.06865	-4.14165	-4.09079	-4.26036	-4.04751	-4.06133	-3.92956	-4.15491	-4.18671	-4.09547	-4.00938	-1.93752	-4.26762	-4.12257	-3.91583	-4.21703	-2.91182	-2.33017	-3.14802	-4.18385	-2.51761	-2.98473	-3.93647	-3.82027	-4.11472	-4.23071	-3.94346	-4.21023	-1.40644	-1.24112	-1.65524
BSND	1	54998933	55010883	+	-2.65774	-4.02752	-4.12534	-1.86644	-2.03242	-1.06496	-2.22677	-0.871847	-1.14684	0.692451	0.329202	0.638471	-2.98409	-1.04443	-0.746723	0.0103504	-0.938786	0.351079	-1.08815	-0.909323	-1.45562	-1.19556	-0.449741	-0.510512	-0.397944	0.586038	0.0543031	-0.53761	-1.10848	-0.257668	-0.452387	-0.455699	-0.340665	0.138077	-0.517614	-0.814808	-0.462541	0.331733	-1.15537	-2.49375	-0.984102	-0.598792	-0.406441	-0.241124	-0.169811
PCSK9	1	55039548	55064852	+	4.25515	4.67137	4.64505	4.56401	4.31187	4.38978	5.40259	6.11196	5.81234	5.26014	5.27673	5.1196	5.99319	6.46449	6.5742	5.92174	5.72833	5.68931	6.83751	6.55318	6.90895	6.77517	7.02058	6.49324	8.2161	8.28346	8.37272	8.17606	8.38051	7.73991	8.24395	8.03104	8.58775	8.75094	8.78083	8.37062	8.44975	8.00327	7.98856	7.30121	7.49395	7.46583	7.95205	7.92043	7.33968
USP24	1	55066359	55215113	-	6.34788	6.03737	6.02667	5.95852	5.99548	5.94786	6.22719	6.26038	6.12529	6.19798	6.10305	6.04219	6.12312	6.16919	6.36296	6.28647	6.22989	6.19999	6.35834	6.33504	6.39362	6.15191	6.19772	6.20373	6.38818	6.36168	6.38721	6.32761	6.41956	6.34331	6.53526	6.38293	6.40273	6.19697	6.41902	6.38486	6.65432	6.57252	6.41123	6.6845	6.63376	6.57931	6.89015	6.94623	6.59837
PLPP3	1	56494747	56645301	-	3.23708	3.3143	3.5024	3.26284	3.1375	3.4586	4.50115	4.66953	4.48044	3.83929	3.94811	3.97634	4.22536	4.72186	4.70174	4.18028	4.30439	4.28396	4.73385	4.80148	4.72627	4.03051	4.39575	4.15245	4.57308	4.51369	4.64593	4.42817	4.90115	4.45068	4.98603	4.82296	5.0068	4.87804	4.87184	5.20014	5.22676	5.1551	5.00595	4.96021	5.17721	5.1192	5.55934	5.77754	5.41085
PRKAA2	1	56645322	56715335	+	-3.80974	-4.02752	-4.12534	-4.01844	-4.18443	-4.02432	-3.96373	-1.6792	-0.369228	-4.26691	-4.06311	-4.26842	0.263836	1.00619	0.838239	-1.66772	-2.35382	-2.10835	1.74835	1.92357	2.15318	-0.0960204	-0.334264	-0.0954746	1.72759	0.869831	1.5568	1.04735	1.33209	1.06426	2.8161	2.03907	2.48134	2.37754	2.08725	1.14455	3.4152	3.40855	3.57644	3.46045	2.7477	2.68324	4.37866	4.31857	3.42371
FYB2	1	56718804	56819696	-	-3.80974	-4.02752	-4.12534	-4.01844	-4.18443	-4.02432	-3.96373	-3.83121	-4.10619	-4.26691	-4.21512	-4.26842	-4.13609	-4.00379	-4.06865	-4.14165	-4.09079	-4.26036	-4.04751	-4.06133	-3.77755	-4.15491	-4.18671	-4.24748	-4.00938	-2.93752	-2.53066	-4.12257	-4.06784	-4.21703	-4.06382	-2.91513	-4.14802	-4.18385	-4.25458	-4.13674	-3.78447	-3.66827	-2.37776	-4.23071	-3.94346	-4.21023	-3.2138	-3.97809	-3.97717
C8A	1	56854806	56918221	+	-3.80974	-4.02752	-4.12534	-4.01844	-4.18443	-4.02432	-3.96373	-3.83121	-4.10619	-4.26691	-4.21512	-4.26842	-4.13609	-4.00379	-4.06865	-4.14165	-4.09079	-4.26036	-4.04751	-4.06133	-3.92956	-4.15491	-4.18671	-4.24748	-4.00938	-4.08953	-4.26762	-4.27457	-4.06784	-4.21703	-4.06382	-4.06713	-4.30002	-4.18385	-4.25458	-4.13674	-3.93647	-3.82027	-4.11472	-4.23071	-3.94346	-4.21023	-4.3658	-3.97809	-4.12917
C8B	1	56929210	56966140	-	-3.80974	-4.02752	-4.12534	-4.01844	-4.18443	-4.02432	-3.96373	-3.83121	-4.10619	-4.26691	-4.21512	-4.26842	-4.13609	-4.00379	-4.06865	-4.14165	-4.09079	-4.26036	-4.04751	-4.06133	-3.92956	-4.15491	-4.18671	-4.24748	-4.00938	-4.08953	-4.26762	-4.27457	-4.06784	-4.21703	-4.06382	-4.06713	-4.30002	-4.18385	-4.25458	-4.13674	-3.93647	-3.82027	-4.11472	-4.23071	-3.94346	-4.21023	-4.3658	-3.97809	-4.12917
DAB1	1	56994778	58546734	-	2.69981	2.40988	2.56582	1.91492	1.58229	1.44961	2.664	3.46035	3.12262	1.99362	2.02435	2.03333	3.01591	3.14821	3.54278	2.11888	2.1273	2.17705	3.37128	3.32908	3.66539	2.35464	2.48886	2.56274	4.72759	4.82735	4.79127	2.49214	2.15025	2.34437	4.01299	4.00373	4.0663	2.47595	2.74291	2.42466	4.06102	4.17094	4.11409	3.60077	3.51232	3.59283	4.39723	4.34384	4.46992
OMA1	1	58415384	58546802	-	5.47412	4.89266	5.08466	4.4419	4.39384	4.26211	5.40986	5.53025	5.37673	4.77384	4.68843	4.58055	5.02434	5.05811	5.1655	4.68278	4.73717	4.83123	4.97486	5.10748	5.07732	4.76196	4.30959	4.68916	4.59384	4.69183	4.31064	4.4127	4.19791	4.38206	4.48906	4.10168	4.16939	4.29458	4.39727	4.29139	4.40041	4.37613	4.15102	4.06595	4.07273	3.67649	4.01982	3.89501	4.03964
TACSTD2	1	58575423	58577773	-	3.18775	2.91889	3.39299	2.82006	2.85022	2.75704	3.70397	3.82064	3.57719	3.33631	3.57351	3.35119	2.47534	3.06708	2.59115	2.76524	2.6158	2.30104	1.56393	2.39446	2.08043	1.72501	1.55026	2.20831	1.35208	1.14994	1.49909	0.684783	0.607727	0.458539	0.995072	0.94285	0.0999077	0.922348	-0.402137	0.60023	0.0228856	0.791164	1.12474	0.31361	0.115434	-0.151333	-0.306906	0.0808035	1.06723
MYSM1	1	58654739	58700092	-	7.21339	6.91646	7.04834	6.97276	6.95128	6.2951	7.26308	7.18885	7.12062	7.26772	7.27506	6.99733	7.12835	7.12119	7.35656	7.53195	7.37296	7.12945	7.43205	7.38185	7.40111	7.58346	7.30793	7.35264	7.41234	7.36226	7.1174	7.37378	7.25284	7.2111	7.05685	7.08346	6.97481	7.21667	7.33622	7.06375	7.10731	6.97829	6.798	6.88996	6.88978	6.59283	7.06639	6.89416	6.95653
JUN	1	58780788	58784327	-	3.23708	2.63227	2.89703	4.45549	4.3163	4.19915	2.664	2.76374	2.34959	4.75854	4.78551	4.41106	3.25431	2.415	3.60691	4.17526	4.58085	4.01577	4.20778	4.7273	5.18823	5.45447	5.481	4.85289	5.83959	5.98283	6.30854	6.26113	5.71898	5.83886	6.00257	5.87277	5.95001	5.34319	5.7192	5.74319	5.68517	5.98816	5.19715	6.21591	5.36083	5.92192	4.5073	5.22648	4.66669
FGGY	1	59296638	59810647	+	1.51218	1.7969	1.07106	0.833999	0.774932	0.828125	1.27573	2.34317	2.0902	1.01438	1.3292	0.971047	2.7708	3.07895	2.96599	1.79171	1.70507	1.74963	3.37128	3.20962	3.27773	2.37213	2.55026	2.29684	3.82211	3.70633	3.77312	3.16283	3.39705	2.95735	3.8161	3.64711	3.76487	3.28103	3.50475	3.28205	3.3754	3.81555	3.56084	3.92129	3.27463	3.3764	3.84149	3.74377	3.53063
HOOK1	1	59814786	59876378	+	1.86582	1.90584	1.75459	0.777416	1.35989	0.651247	2.75812	2.95015	2.67517	1.27741	1.84378	0.584023	3.55507	3.81355	3.88425	2.23917	2.38314	1.97911	4.28937	4.3243	4.3152	3.31902	3.16497	3.02347	4.27191	4.13929	3.85592	3.38522	4.18745	3.31002	4.40559	4.24978	3.99153	4.12297	4.2983	3.70875	4.40536	4.51164	4.0762	4.33492	4.18009	3.88429	4.54776	4.68961	4.24684
CYP2J2	1	59893308	59926790	-	-3.80974	-4.02752	-4.12534	-4.01844	-4.18443	-4.02432	-3.96373	-3.83121	-4.10619	-4.26691	-4.21512	-4.26842	-4.13609	-4.00379	-2.91665	-4.14165	-4.09079	-4.26036	-4.04751	-4.06133	-3.92956	-4.15491	-4.0347	-3.09547	-3.85738	-1.93752	-1.53066	-4.27457	-4.06784	-4.06502	-1.91182	-2.91513	-0.44758	-1.44689	-2.51761	-2.39977	-0.199507	0.0321724	0.207204	-0.75678	-0.621532	0.111701	-0.126333	-0.656162	0.977031
C1orf87	1	59987269	60073770	-	-3.80974	-4.02752	-4.12534	-4.01844	-4.18443	-4.02432	-3.96373	-3.83121	-4.10619	-4.26691	-4.21512	-4.26842	-3.98409	-4.00379	-4.06865	-4.14165	-4.09079	-4.26036	-4.04751	-4.06133	-3.77755	-4.15491	-4.18671	-4.24748	-4.00938	-3.93752	-4.26762	-4.27457	-4.06784	-4.21703	-3.91182	-3.91513	-4.30002	-4.18385	-4.25458	-4.13674	-3.93647	-1.34634	-2.37776	-4.23071	-3.94346	-4.21023	-2.2138	-2.24112	-1.3922
NFIA	1	60865259	61462793	+	1.47154	2.3143	2.33045	0.718522	0.668017	0.375612	2.25436	2.12815	2.06818	1.43968	0.843775	0.690939	2.26384	2.0551	1.94133	1.01035	0.761654	0.535503	2.27442	2.04487	2.30991	0.697529	1.05276	0.94892	1.50018	1.86983	1.58482	0.96489	1.25409	0.841868	1.41011	1.75729	2.35977	1.39442	1.67878	1.01527	2.40536	2.30901	2.49671	2.47588	1.66797	2.02924	1.10813	1.45932	1.38039
TM2D1	1	61681046	61725423	-	3.35349	3.07867	3.10348	3.08776	3.39384	3.03458	3.08309	3.27499	2.9527	2.61302	2.78237	2.49829	3.14519	3.23568	3.43208	2.63971	2.8294	3.0312	3.09318	3.37608	3.42212	2.98577	2.77265	2.7247	2.69721	2.86983	2.40794	2.86611	2.89152	2.62148	3.17564	2.95523	2.85198	2.6824	2.89742	2.74319	2.90203	3.04598	3.00306	2.88708	2.54839	2.64222	3.52767	3.33378	3.05626
PATJ	1	61742477	62178675	+	6.69871	6.39477	6.42968	7.0724	7.2006	7.19646	5.84291	6.10052	5.89443	5.99493	5.84378	5.90734	5.79399	5.91474	5.84157	5.5611	5.52678	5.51918	5.93422	5.7631	6.01198	5.597	5.63595	5.7247	6.13698	6.0667	6.179	6.57353	6.65876	6.35177	6.37705	6.26974	6.22919	6.47396	6.52678	6.50612	6.44315	6.33876	6.33763	6.95058	6.62745	6.64827	6.40275	6.33882	6.26363
L1TD1	1	62194831	62212328	+	8.77663	8.17296	8.31841	8.37941	8.09686	7.77604	9.81819	9.91524	9.81895	9.88545	9.77441	9.76106	9.46067	9.47773	9.7508	10.3158	10.1323	10.0103	9.45128	9.48407	9.3872	10.2278	9.87228	10.2607	9.55757	9.64132	9.47098	9.7238	9.80131	9.82496	9.54915	9.47235	9.62636	10.0491	9.86204	9.91934	9.97323	10.0188	9.90601	9.70909	10.0369	9.79411	8.80666	8.95568	9.42997
KANK4	1	62236979	62319414	-	1.0427	1.40988	0.83402	1.65712	1.25298	1.61954	0.188269	-0.357274	-0.784266	0.344528	1.10681	0.205512	-0.176737	-0.151348	-0.457217	-1.18229	0.520646	-1.301	-0.310544	-0.739398	-1.45562	-1.00291	-1.22735	-0.92555	-0.397944	0.149939	0.0543031	-0.952647	-1.91583	-1.74309	-0.326856	-0.00824022	-0.14802	-1.22449	-0.402137	-2.39977	-2.19951	-1.66827	-2.96272	-2.07871	-3.94346	-3.05822	0.245635	-0.366655	0.0228343
USP1	1	62436297	62451804	+	7.13911	6.58902	6.60409	6.95214	6.84179	6.51678	6.73227	6.64835	6.63077	6.82394	6.64941	6.66412	6.40177	6.37943	6.39737	6.72545	6.6574	6.521	6.30294	6.49049	6.34009	6.54205	6.2156	6.4829	6.53709	6.31277	6.09383	6.34401	6.38909	6.54231	6.37474	6.246	6.0844	6.34645	6.34244	6.38377	6.44194	6.28156	6.29702	6.09497	6.3532	6.02791	5.55273	5.51376	5.75754
ANGPTL3	1	62597487	62606159	+	-3.80974	-4.02752	-4.12534	-4.01844	-4.18443	-4.02432	-3.96373	-3.83121	-4.10619	-4.26691	-4.21512	-4.26842	-4.13609	-4.00379	-4.06865	-4.14165	-4.09079	-4.26036	-4.04751	-4.06133	-3.92956	-4.15491	-4.18671	-4.24748	-4.00938	-4.08953	-4.26762	-4.27457	-4.06784	-4.21703	-4.06382	-4.06713	-4.30002	-4.18385	-4.25458	-4.13674	-3.93647	-3.82027	-4.11472	-4.23071	-3.94346	-4.21023	-4.3658	-3.97809	-4.12917
DOCK7	1	62454298	62688368	-	5.49454	5.31183	5.34182	5.24469	5.3052	4.88257	5.45271	5.61771	5.53365	5.20702	5.11679	5.08816	5.46918	5.7444	5.70906	5.1677	5.26823	5.09377	5.47736	5.80835	5.97064	5.24739	4.91366	5.34954	5.21409	5.0681	5.22645	5.62897	5.66913	5.48957	5.32659	5.2193	5.36965	5.78514	5.61167	5.43101	5.32406	5.62175	5.65933	6.1344	5.8524	5.562	5.19771	5.34384	5.50059
ATG4C	1	62784135	62865513	+	3.70858	2.99484	3.23612	3.26284	2.92177	2.57063	3.69606	3.59692	3.37673	3.16122	2.69177	2.76623	3.7094	3.80642	3.91624	3.43662	3.36499	3.26669	4.19725	4.24549	4.29926	3.86128	3.51219	3.42809	3.90418	3.6399	3.31064	3.80224	3.72802	3.47414	3.84307	3.55247	3.52441	3.97378	3.81629	3.28205	4.00995	3.70677	3.72378	3.87549	3.65975	3.09152	3.87896	4.09278	4.03406
FOXD3	1	63323041	63325126	+	1.47154	0.824918	1.34859	2.11084	1.42701	1.17208	3.95645	4.00028	4.16475	4.44734	4.4207	4.62505	3.49972	3.34789	4.01409	4.56494	4.52474	4.71183	3.8924	3.61424	3.60615	4.40648	4.8045	4.73742	4.46455	4.1014	4.58482	4.46239	4.93591	4.62498	4.38739	4.5195	4.54895	4.08709	4.24172	4.7601	4.60785	4.03909	3.77875	3.08116	3.90203	4.17059	4.19559	4.37848	4.13658
ALG6	1	63367590	63438562	+	4.57588	4.03737	4.02102	3.96011	3.86844	3.37561	4.54142	4.48571	4.36774	3.96191	3.88525	3.76623	4.60837	4.52759	4.61473	4.14478	4.18016	4.14431	4.63197	4.74889	4.59313	4.35024	3.79819	4.01827	4.53494	4.2961	3.83857	4.082	4.33683	4.19707	4.41011	4.36564	4.10465	4.55311	4.38928	3.87325	4.52387	4.2801	4.63347	4.02982	4.25294	3.6697	3.77489	3.91538	4.28962
EFCAB7	1	63523372	63572693	+	1.09715	0.58391	1.11413	0.455487	0.491139	0.29761	1.27573	1.71312	0.800697	0.207024	-1.06312	0.205512	1.10337	1.60764	1.63794	0.0103504	0.520646	0.415209	1.59635	1.64527	1.77704	0.997089	0.213224	1.03381	1.92398	1.81736	1.63927	1.46239	1.72802	1.63542	1.92107	2.17233	1.70996	1.94543	2.23727	1.79663	2.34481	2.57966	2.08167	1.85203	2.04143	1.82442	1.85229	1.9288	1.95357
PGM1	1	63593276	63660245	+	3.00047	2.86594	3.04903	1.52588	1.17703	1.33714	5.12491	5.96826	5.98245	3.22495	2.97031	3.22343	6.39961	7.01317	7.18664	4.8527	4.78231	4.66643	7.45819	7.61277	7.8645	5.87361	5.86918	5.90875	7.30627	7.44834	7.47917	6.36627	6.36494	5.72939	6.84474	6.75994	6.99982	6.51022	6.48051	5.89944	6.06572	6.78809	6.52813	6.69196	6.14812	6.24098	7.61712	7.44245	7.32147
ITGB3BP	1	63440770	63593721	-	4.35349	3.71694	3.68488	3.49111	3.45139	2.82812	4.23266	4.29234	4.04016	3.43968	3.42874	2.83778	4.33332	4.4056	4.60299	4.03826	3.93773	3.7434	4.35242	4.62595	4.59313	4.27321	3.60915	4.03381	4.6224	4.2523	4.18816	4.32864	4.45049	4.36961	4.6466	4.39321	4.1829	4.53039	4.60133	4.08136	4.78918	4.64462	4.58417	4.48735	4.50316	3.79353	4.15253	4.4868	4.53063
ROR1	1	63774022	64181498	+	-2.65774	-2.29056	-1.65141	-2.86644	-3.03242	-3.87232	1.39772	1.67835	1.47207	0.791987	1.22229	1.37544	2.61582	1.9811	2.60691	3.17022	2.78913	3.20453	3.11572	2.67564	2.8663	3.77188	3.9253	3.74373	5.35694	5.42442	5.42354	5.44158	5.26904	5.34012	5.59002	5.60451	5.58669	5.62815	5.68859	5.74998	5.70538	5.55332	5.4036	5.55973	5.74576	5.83508	5.98219	6.06113	6.07947
UBE2U	1	64203627	64267368	+	-2.07278	-3.87552	-4.12534	-4.01844	-4.18443	-4.02432	-3.81173	-3.83121	-4.10619	-4.26691	-4.21512	-4.26842	-3.98409	-4.00379	-1.91665	-4.14165	-4.09079	-4.26036	-4.04751	-4.06133	-3.77755	-4.15491	-4.18671	-4.24748	-4.00938	-4.08953	-4.26762	-4.27457	-4.06784	-4.21703	-4.06382	-4.06713	-4.30002	-4.18385	-4.25458	-4.13674	-3.93647	-3.82027	-4.11472	-4.23071	-3.94346	-4.21023	-4.3658	-3.97809	-4.12917
CACHD1	1	64470792	64693058	+	4.2249	4.21194	4.26028	4.28331	3.75548	4.42689	5.43144	5.53754	5.59656	4.92401	5.13656	4.98687	5.57624	5.50356	5.55096	5.37448	5.24361	5.26669	5.53285	5.62206	5.51247	5.24026	5.29621	5.38834	5.11417	5.14196	5.26376	5.24375	5.74416	5.38619	5.42357	5.2193	5.7392	6.1493	5.93771	6.02649	6.44074	6.18816	6.2394	6.67032	6.79444	6.82976	5.58549	5.65369	5.60026
RAVER2	1	64745095	64833232	+	2.34226	2.27422	2.5024	0.657121	1.05504	0.215148	2.87477	3.03504	3.03449	1.27741	2.04541	1.37544	3.28269	3.4611	3.7344	2.25828	2.53695	2.68606	3.73385	3.89803	3.97064	3.4483	3.14521	3.22645	4.54777	4.35249	4.43127	4.34095	4.78807	4.47801	4.8161	4.62014	4.45561	4.70624	4.88894	4.67705	4.98372	4.77468	4.67752	4.73828	4.92279	4.68997	4.94355	4.98127	4.82697
JAK1	1	64833229	64966504	-	5.85401	5.57363	5.7079	5.88678	5.71409	5.90412	5.93646	6.1087	5.96914	6.10426	6.24295	6.1184	5.82326	6.09366	6.1615	5.97902	6.03276	5.98044	6.17327	6.25935	6.28179	5.87667	5.93971	6.04918	6.41409	6.43425	6.42451	6.26437	6.28015	6.42983	6.4556	6.29432	6.01814	5.42142	5.97691	5.66811	5.70738	5.83556	5.61471	5.73668	5.53047	5.4276	6.19347	5.89843	6.10631
AK4	1	65147549	65232145	+	6.88335	6.61933	6.63215	5.40735	4.96476	4.95423	7.56981	7.45715	7.62465	7.58986	7.22633	7.44057	6.94812	6.87102	7.17809	7.53391	7.30855	7.25195	6.93659	7.11789	7.12859	7.2767	6.90928	7.29738	7.02374	6.7793	6.82028	6.6888	6.42846	6.64406	6.5363	6.51741	6.4886	6.25355	6.31528	6.09075	6.23651	6.61598	6.91839	6.26891	6.18152	6.1718	6.18281	6.15262	6.58603
DNAJC6	1	65248219	65415869	+	-0.0727788	-1.29056	-0.16598	0.592991	-0.44746	-0.171875	-2.22677	-2.6792	-1.95419	-2.52994	-1.47815	-1.30906	-0.814167	0.235675	0.606914	-1.40469	-1.13143	-4.26036	0.191956	0.734533	1.61476	-0.543479	-0.334264	-0.00801174	1.75733	1.52191	1.16978	1.40099	1.17163	1.45854	2.23793	2.35166	1.91807	1.13808	1.48239	-0.284293	1.25992	1.94644	2.32268	2.71571	1.79351	1.40121	3.16991	2.95527	2.85572
LEPROT	1	65420587	65436007	+	3.80169	3.50818	3.79485	3.44644	3.49896	3.43147	3.59766	3.92071	3.75317	3.31136	3.33776	3.23231	3.59334	3.76292	3.85814	3.43662	3.79592	3.35108	3.62019	3.91723	3.8663	3.61914	3.50446	3.50444	4.57308	4.45479	4.50276	4.58823	4.44611	4.46636	4.58003	4.63946	4.4104	4.11281	4.25057	4.25844	4.31882	4.19592	3.97392	4.14529	4.22535	4.02924	3.81963	3.92211	4.17258
LEPR	1	65420652	65641559	+	-0.487816	-0.175082	0.19659	-0.544513	-1.03242	-0.550387	0.436197	0.320798	0.569371	-0.655472	-1.25576	-2.11642	1.22536	1.14821	1.78379	0.180275	0.309142	-0.938428	1.68946	1.09068	1.89487	1.12637	0.0527592	0.71188	1.84306	1.14994	1.79127	1.87743	2.31298	1.48957	3.08818	2.68478	2.20953	1.87504	1.98489	0.922158	2.32405	2.3541	2.2072	2.68948	2.25294	1.2637	3.70507	3.3032	2.8932
PDE4B	1	65792514	66374579	+	-3.80974	-4.02752	-3.97333	-4.01844	-4.18443	-4.02432	-3.96373	-3.83121	-4.10619	-4.26691	-4.21512	-4.26842	-3.98409	-4.00379	-3.91665	-4.14165	-2.93879	-4.26036	-4.04751	-4.06133	-3.92956	-1.19556	-1.44974	-2.51051	0.666187	-1.6156	1.20631	0.125355	0.0841653	0.51994	1.97082	1.78531	2.5799	1.58286	1.56985	2.24409	3.98372	4.12615	3.83818	3.79166	4.00296	4.3764	3.72284	3.75134	4.34025
SGIP1	1	66533383	66748299	+	-3.80974	-4.02752	-4.12534	-4.01844	-4.18443	-4.02432	-3.96373	-3.83121	-4.10619	-4.26691	-4.21512	-4.26842	-4.13609	-4.00379	-4.06865	-4.14165	-4.09079	-4.26036	-4.04751	-4.06133	-3.92956	-4.00291	-4.18671	-3.09547	-1.27241	-3.93752	-2.11562	-1.31522	-2.91583	-4.21703	-0.589891	-0.00824022	-0.688588	-1.22449	-2.10258	-3.98473	0.122421	0.501658	0.496711	0.24322	0.0158982	0.029239	1.56756	1.17391	1.19276
TCTEX1D1	1	66752459	66778787	+	-3.80974	-4.02752	-4.12534	-4.01844	-4.18443	-4.02432	-3.96373	-3.83121	-4.10619	-4.26691	-4.21512	-4.26842	-4.13609	-4.00379	-4.06865	-4.14165	-4.09079	-4.26036	-4.04751	-4.06133	-3.92956	-4.15491	-4.18671	-4.24748	-4.00938	-4.08953	-4.26762	-4.27457	-4.06784	-4.21703	-4.06382	-4.06713	-3.14802	-3.03185	-3.10258	-4.13674	-1.46254	-2.66827	-1.64079	-2.49375	-1.46953	-2.05822	-1.40644	-1.50416	-0.392203
INSL5	1	66797741	66801256	-	-3.80974	-4.02752	-4.12534	-4.01844	-4.18443	-4.02432	-3.96373	-3.83121	-4.10619	-4.26691	-4.21512	-4.26842	-4.13609	-4.00379	-4.06865	-4.14165	-4.09079	-4.26036	-4.04751	-4.06133	-3.92956	-4.15491	-4.18671	-4.24748	-4.00938	-4.08953	-4.26762	-4.27457	-4.06784	-4.21703	-4.06382	-4.06713	-4.30002	-4.18385	-4.25458	-4.13674	-3.93647	-3.82027	-4.11472	-4.23071	-3.94346	-4.21023	-4.3658	-3.97809	-4.12917
WDR78	1	66812885	66924887	-	-1.33581	-1.29056	-2.97333	-2.86644	-1.44746	-2.28735	-2.22677	-1.6792	-1.14684	-1.1149	-1.74119	-3.11642	-1.98409	-2.85179	-3.91665	-2.40469	-2.35382	-3.10835	-1.89551	-1.90932	-2.19259	-1.68098	-1.71278	-0.92555	-0.535447	-1.13017	-2.11562	-2.12257	-2.91583	-1.06502	-1.91182	-2.33017	-0.978095	-1.70992	-1.29522	-1.39977	-0.462541	-1.66827	0.359207	-0.908783	-0.206494	-0.888299	-0.754365	-1.24112	-1.3922
MIER1	1	66924895	66988619	+	5.13992	4.66751	4.65237	4.82705	4.82245	4.30759	4.96635	4.99322	4.68243	4.89912	4.59152	4.63847	4.95842	4.77026	4.94133	4.88072	4.8294	4.74027	5.23892	5.09068	5.19973	5.07123	4.64125	4.93519	5.38103	5.09865	4.81216	5.01953	5.01786	4.86867	5.37358	5.10168	4.88815	5.18004	5.19663	4.99541	5.27893	5.3541	5.2516	5.21821	5.11543	4.97795	5.35416	5.54024	5.28258
SLC35D1	1	66999332	67054099	-	3.85005	3.5168	3.37539	3.52588	3.54501	3.44057	3.27573	3.02124	3.12262	3.29449	3.31192	3.00252	2.8488	2.79207	2.96599	2.80477	2.94386	2.83416	3.13792	2.91086	2.54438	2.81727	2.60915	2.73742	3.70487	3.42003	3.44662	2.81994	2.96681	3.23876	2.99507	3.02738	2.49584	1.92235	1.91979	2.18519	2.42498	2.23862	2.1458	2.26114	2.47533	2.1706	2.19559	2.15119	1.69526
IL23R	1	67138907	67259979	+	-3.80974	-4.02752	-4.12534	-4.01844	-4.18443	-4.02432	-3.96373	-3.83121	-4.10619	-4.26691	-4.21512	-4.26842	-4.13609	-4.00379	-4.06865	-4.14165	-4.09079	-4.26036	-4.04751	-4.06133	-3.92956	-4.15491	-4.18671	-4.24748	-4.00938	-4.08953	-4.26762	-4.27457	-4.06784	-4.21703	-3.91182	-4.06713	-4.30002	-4.18385	-4.25458	-4.13674	-3.93647	-3.82027	-4.11472	-4.23071	-3.94346	-4.21023	-4.3658	-3.97809	-4.12917
C1orf141	1	67092165	67231853	-	-3.80974	-4.02752	-4.12534	-4.01844	-4.18443	-4.02432	-3.96373	-3.83121	-4.10619	-4.26691	-4.21512	-4.26842	-4.13609	-4.00379	-4.06865	-4.14165	-4.09079	-4.26036	-4.04751	-4.06133	-3.92956	-4.15491	-4.18671	-4.24748	-4.00938	-4.08953	-4.26762	-4.27457	-4.06784	-4.21703	-4.06382	-4.06713	-4.30002	-4.18385	-4.25458	-4.13674	-3.93647	-3.82027	-4.11472	-4.23071	-3.94346	-4.21023	-4.3658	-3.97809	-4.12917
IL12RB2	1	67307364	67396900	+	-3.80974	-4.02752	-4.12534	-4.01844	-4.18443	-4.02432	-3.96373	-3.83121	-4.10619	-4.26691	-3.06312	-4.26842	-4.13609	-2.85179	-2.33169	-4.14165	-2.93879	-4.26036	-3.89551	-3.90932	-2.77755	-4.15491	-4.0347	-4.24748	-3.85738	-2.93752	-4.11562	-2.53761	-4.06784	-4.06502	-2.91182	-2.91513	-3.14802	-0.70992	-2.51761	-0.814808	-1.78447	-0.860912	-1.15537	-2.49375	-1.79146	-0.473261	-2.62883	-0.656162	-0.392203
SERBP1	1	67407810	67430415	-	8.3904	8.09997	8.3138	8.43162	8.36685	8.21945	8.1116	8.33551	8.43032	8.39487	8.01837	8.15505	8.2165	8.3303	8.60397	8.53685	8.10185	8.14815	8.62879	8.68547	8.79988	8.59001	8.29369	8.43956	8.60308	8.54906	8.47028	8.43034	8.22052	8.26869	8.19049	8.35078	8.39574	8.6518	8.46395	8.36786	8.22676	8.54332	8.54061	8.60011	8.33266	8.55165	8.57411	8.78124	8.75797
GADD45A	1	67685061	67688338	+	2.80169	2.2944	2.76813	3.11084	3.2437	2.9221	3.51919	3.87539	3.54565	3.82761	3.63732	3.90595	3.9701	4.28776	4.24322	4.03272	4.00373	3.93604	4.84596	4.89481	5.0742	4.69058	4.60554	4.31815	5.20871	4.94512	5.35808	4.83162	4.05571	4.41071	4.75707	4.44242	4.44817	2.70962	3.97957	3.53097	2.97042	3.27425	2.88277	3.08116	2.45647	2.65602	4.11263	4.03189	3.95357
GNG12	1	67701466	67833467	-	2.7173	2.58391	2.64138	2.34301	2.32513	2.08188	3.29679	3.25154	3.35869	3.74928	3.62339	3.78445	3.74383	3.2775	3.76985	4.57259	4.50416	4.521	3.94998	3.89158	3.88778	4.7318	4.52754	4.60149	5.69145	5.26705	5.28952	5.87319	5.85069	5.99972	5.94927	5.76435	4.87157	4.92235	5.52313	4.92516	4.96372	4.52156	4.45513	4.49115	4.53047	4.33409	5.51242	5.2772	5.37156
DIRAS3	1	68045962	68051631	-	-1.65774	-4.02752	-1.97333	-0.696516	-1.22507	-0.70239	-2.22677	-3.83121	-4.10619	-0.792976	-0.89319	-0.209526	-4.13609	-4.00379	-4.06865	-4.14165	-1.93879	-1.78642	-4.04751	-4.06133	-3.92956	-4.15491	-2.0347	-1.77355	-0.68745	-4.08953	-3.11562	-3.12257	-1.91583	-4.21703	-2.91182	-4.06713	-2.14802	-2.03185	-4.10258	-1.98473	-3.78447	-3.82027	-3.96272	-4.23071	-3.94346	-4.21023	-4.3658	-3.97809	-3.97717
WLS	1	68098473	68233120	-	-0.487816	-0.175082	0.274593	2.38149	1.85022	2.29761	-1.81173	-2.09424	-2.36923	0.791987	0.637324	0.468546	-1.39913	-1.85179	-1.10929	0.258278	-0.238346	0.535503	-0.725581	-1.90932	-0.607628	0.456521	0.823277	0.152453	2.07336	2.42003	2.0742	1.16283	1.36957	1.36124	1.41011	2.37027	2.56623	-1.03185	-0.295222	0.10273	-2.78447	0.72405	0.285207	0.0912173	-0.0910169	-0.736296	-0.0438713	-0.656162	-0.655238
RPE65	1	68428822	68449959	-	-3.80974	-4.02752	-4.12534	-4.01844	-4.18443	-4.02432	-3.96373	-3.83121	-4.10619	-4.26691	-4.21512	-4.26842	-4.13609	-4.00379	-4.06865	-4.14165	-4.09079	-4.26036	-4.04751	-4.06133	-3.92956	-4.15491	-4.18671	-4.24748	-4.00938	-4.08953	-4.26762	-4.27457	-4.06784	-4.21703	-4.06382	-4.06713	-4.30002	-4.18385	-4.25458	-4.13674	-3.93647	-3.82027	-4.11472	-4.23071	-3.94346	-4.21023	-4.3658	-3.97809	-4.12917
DEPDC1	1	68474152	68497221	-	5.12034	4.70944	4.63029	5.09934	4.89536	4.55814	5.34562	5.33761	5.12796	5.09455	5.14146	4.97105	5.46092	5.26715	5.64177	5.51219	5.59649	5.21132	5.58629	5.75956	5.66332	5.77352	5.09715	5.56452	5.69913	5.60937	5.21753	5.60535	5.76188	5.58603	5.99807	5.70325	5.47586	5.62993	5.78769	5.28906	6.04684	5.86701	5.81042	5.65938	5.7765	5.0659	5.67647	6.00364	5.72154
LRRC7	1	69568398	70151945	+	-3.80974	-4.02752	-4.12534	-4.01844	-4.18443	-4.02432	-3.96373	-3.83121	-4.10619	-4.26691	-4.21512	-4.26842	-4.13609	-4.00379	-2.91665	-3.98965	-4.09079	-4.26036	-4.04751	-4.06133	-3.92956	-4.15491	-4.18671	-4.24748	-3.85738	-4.08953	-4.26762	-4.27457	-4.06784	-4.21703	-1.91182	-3.91513	-0.978095	-4.18385	-4.25458	-4.13674	-3.93647	-3.82027	-3.96272	-4.23071	-3.94346	-4.21023	-4.3658	-3.97809	-1.97717
LRRC40	1	70144805	70205620	-	5.18461	4.79336	4.60409	4.44644	4.21075	3.74239	4.97617	4.81265	4.75317	4.29872	4.24067	3.98162	4.8614	4.9937	5.00221	4.70035	4.85888	4.3875	4.96868	4.96104	5.0648	4.94253	4.37892	4.89605	5.20871	4.99025	4.74236	4.93271	5.33446	5.07964	5.27553	5.12379	4.88815	5.35832	5.33622	4.91311	5.42985	5.32609	5.16398	5.14529	5.3404	4.64222	5.01021	5.07779	5.1235
SRSF11	1	70205682	70253052	+	6.89685	6.47983	6.71666	6.79534	6.86995	6.85135	6.73998	6.8512	6.70937	6.73215	6.89471	6.75086	6.71114	6.67667	6.87696	6.87531	6.85319	6.91193	6.84259	7.03977	7.01524	7.025	7.04944	6.97532	6.96838	6.83149	6.90744	6.87107	7.02888	6.90004	6.96853	6.75906	6.86321	7.09033	6.90865	7.048	6.9125	7.07993	7.03446	7.1471	7.15983	7.18495	6.96611	6.97076	6.85809
ANKRD13C	1	70260588	70354734	-	5.2157	4.92538	4.86902	5.16698	5.22967	5.33714	4.97617	5.25744	5.05704	5.13065	5.1512	5.16435	4.93179	5.15103	5.23564	5.24876	5.38314	5.25797	5.19725	5.18871	5.30991	5.39369	5.35116	5.41034	5.21944	5.26705	5.19726	5.10384	5.12034	5.25916	5.02776	4.97969	4.80618	4.71299	5.01377	4.97237	4.98702	5.04598	4.71324	4.81308	4.8524	4.68661	5.16991	4.92211	4.98862
HHLA3	1	70354805	70385339	+	-1.65774	-1.87552	-1.38837	-1.86644	-1.71049	-0.287353	-1.81173	-1.09424	-1.36923	-1.30755	-2.06312	-2.53145	-1.39913	-1.52986	-0.109293	-0.819725	-0.768861	-0.407913	0.191956	-0.208884	0.392372	-1.68098	-0.575272	-1.09547	0.390552	0.762916	0.469341	-0.0351096	-0.593907	-0.364583	-0.326856	0.608431	-0.241129	0.723039	0.28974	-0.284293	0.215531	0.57966	0.285207	0.67618	0.600861	0.111701	0.786204	0.874353	1.02283
CTH	1	70411218	70439851	+	4.34788	3.78981	4.03229	5.29595	4.81933	5.03157	4.47829	4.62001	4.54166	4.85376	4.8794	5.0384	4.4547	4.47913	4.82144	5.01317	4.8327	4.80154	4.80493	4.36214	4.39737	5.26388	5.07382	5.34124	5.32998	5.12857	5.16283	5.15588	4.89795	5.27483	5.19147	4.73592	4.6817	4.82924	5.00595	4.51112	4.32406	4.73687	4.44242	4.59372	3.87388	3.86064	4.12605	4.15119	4.242
PTGER3	1	70852353	71047808	-	-3.80974	-4.02752	-4.12534	-4.01844	-4.18443	-4.02432	-3.96373	-3.83121	-4.10619	-4.26691	-4.21512	-4.26842	-2.98409	-4.00379	-3.91665	-4.14165	-3.93879	-3.10835	-4.04751	-2.90932	-2.77755	-4.15491	-4.0347	-3.09547	-2.85738	-4.08953	-4.11562	-4.27457	-2.33087	-3.06502	-4.06382	-4.06713	-2.56306	-2.44689	-1.51761	-4.13674	0.302993	-0.498342	-1.37776	-3.07871	-1.20649	-2.05822	1.24564	1.0808	1.41515
ZRANB2	1	71063291	71081297	-	5.50968	5.22514	5.59842	5.66883	5.6453	5.37086	5.25973	5.40826	5.55162	5.55575	5.1439	5.23893	5.17073	5.3106	5.5263	5.74844	5.30439	5.63984	5.47518	5.68873	5.70626	5.78988	5.60011	5.62391	5.82562	5.70272	5.63425	5.83598	5.75305	5.76311	5.46972	5.60057	5.74831	6.12044	5.88753	5.97237	5.65224	6.07657	6.00882	6.14167	6.08506	6.1968	5.34079	5.79596	5.92822
NEGR1	1	71395940	72282734	-	-3.80974	-4.02752	-4.12534	-4.01844	-4.18443	-4.02432	-3.96373	-3.83121	-4.10619	-4.1149	-4.21512	-4.26842	-4.13609	-4.00379	-4.06865	-4.14165	-4.09079	-4.26036	-3.89551	-3.90932	-3.92956	-4.15491	-4.18671	-4.24748	-4.00938	-4.08953	-4.26762	-4.27457	-4.06784	-4.21703	-4.06382	-4.06713	-4.30002	-4.18385	-4.25458	-4.13674	-0.0840296	0.0321724	0.207204	-0.619276	0.208543	-1.25087	-0.0438713	0.56623	0.270762
LRRIQ3	1	74026015	74198187	-	-3.80974	-4.02752	-3.97333	-3.86644	-4.18443	-4.02432	-2.81173	-3.83121	-3.95419	-3.1149	-4.21512	-4.26842	-1.39913	-1.04443	-1.91665	-3.98965	-3.93879	-1.78642	-1.08815	-0.101969	0.029802	-4.00291	-3.0347	-2.51051	-0.857375	-1.13017	-1.53066	-2.12257	-1.59391	-3.06502	-0.741894	-0.455699	-0.688588	-1.70992	-1.78065	-2.98473	-0.199507	0.238623	0.0372792	0.67618	-0.469529	-0.598792	-0.513357	-0.656162	-0.977166
FPGT	1	74198212	74234086	+	2.85005	2.3533	2.04903	2.34301	1.96758	1.77154	2.45506	2.20344	2.25526	1.58554	1.66481	1.52744	2.71635	2.65601	2.82482	2.43662	2.21096	2.00017	2.7192	2.7631	3.25587	2.55168	1.82328	2.03381	2.9628	2.66239	2.0543	2.38522	2.51043	2.64922	2.71754	2.45991	2.46669	2.44388	2.37316	1.946	2.40536	2.33173	2.57644	2.41315	2.37847	1.87251	1.45863	0.874353	1.38039
FPGT-TNNI3K	1	74198235	74543982	+	0.590186	-0.553594	-0.513903	-0.696516	-0.125532	-0.872315	-0.489803	-0.679202	-0.494759	-0.944979	-0.603684	-0.415977	0.0159082	-0.266825	0.331279	0.0103504	-0.353823	0.0615721	-0.0881516	-0.00243285	0.392372	0.167014	0.0527592	-0.510512	0.464553	0.454794	0.132306	-0.422133	-0.10848	0.689865	0.336109	-0.214691	-0.563057	0.138077	-0.517614	-0.284293	0.607848	0.331733	0.737719	0.779273	0.208543	0.401208	-0.126333	-0.0187321	-0.169811
TNNI3K	1	74235401	74544428	+	-3.80974	-4.02752	-4.12534	-4.01844	-4.18443	-4.02432	-3.96373	-3.83121	-4.10619	-4.26691	-4.21512	-4.26842	-4.13609	-4.00379	-3.91665	-4.14165	-4.09079	-4.26036	-4.04751	-3.90932	-3.92956	-4.15491	-4.18671	-4.24748	-3.85738	-2.93752	-3.11562	-2.53761	-2.91583	-2.48006	-0.741894	-1.10778	-3.14802	-1.44689	-3.10258	-4.13674	-0.199507	-2.66827	-1.15537	-1.49375	-3.79146	-1.25087	-0.406441	-0.366655	-0.655238
LRRC53	1	74469878	74512614	-	-3.80974	-4.02752	-4.12534	-4.01844	-4.18443	-4.02432	-3.96373	-3.83121	-4.10619	-4.26691	-4.21512	-4.26842	-4.13609	-4.00379	-4.06865	-4.14165	-4.09079	-4.26036	-4.04751	-4.06133	-3.92956	-4.15491	-4.18671	-4.24748	-4.00938	-4.08953	-4.26762	-4.27457	-4.06784	-4.21703	-4.06382	-4.06713	-4.30002	-4.18385	-4.25458	-4.13674	-3.93647	-3.82027	-4.11472	-4.23071	-3.94346	-4.21023	-4.3658	-3.97809	-4.12917
ERICH3	1	74568111	74673738	-	-3.80974	-4.02752	-4.12534	-4.01844	-4.18443	-4.02432	-3.96373	-3.83121	-4.10619	-4.26691	-4.21512	-4.26842	-4.13609	-4.00379	-4.06865	-4.14165	-4.09079	-4.26036	-4.04751	-4.06133	-3.92956	-4.15491	-4.18671	-4.24748	-3.85738	-4.08953	-4.26762	-4.27457	-4.06784	-4.21703	-4.06382	-4.06713	-3.14802	-3.03185	-4.25458	-4.13674	-3.93647	-3.82027	-4.11472	-4.23071	-1.79146	-4.21023	-4.3658	-3.97809	-4.12917
TYW3	1	74733152	74766678	+	5.39483	4.84215	4.88775	4.39565	4.41466	4.28756	5.25705	5.36519	5.32426	4.5959	4.6682	4.55954	4.9228	4.93285	5.18401	4.66499	4.94996	4.79251	5.05286	5.25307	5.26957	4.80122	4.56149	4.92412	5.30502	5.24238	5.07667	4.86611	4.7495	4.85979	5.34085	4.91776	5.10701	4.62636	4.8133	4.87014	5.61854	5.40855	5.32268	4.80394	5.26654	5.05291	5.47095	5.23461	5.36491
CRYZ	1	74705482	74733408	-	4.26707	4.19057	3.93955	2.54295	2.25298	2.31751	4.19389	4.66065	4.642	2.40866	2.3292	2.2759	4.62693	4.78121	4.90034	3.04377	3.00373	3.12047	4.85269	5.24802	5.20829	3.51279	3.40824	3.51186	4.81505	4.64744	4.69495	3.69761	3.59196	3.36124	4.83301	4.69589	4.67853	3.97378	3.88042	3.74998	4.56426	4.64007	4.5008	4.1012	4.06029	3.91332	4.98342	4.80327	4.81725
LHX8	1	75128434	75161533	+	1.09715	0.768334	0.550227	2.77742	2.35989	2.81419	1.39772	1.74706	1.8787	1.05502	1.55159	1.69094	0.770796	0.671774	1.17081	0.258278	0.231139	0.283964	0.352421	1.13507	1.4319	-0.832986	-1.71278	-0.636043	-1.85738	-1.93752	-2.11562	-0.0351096	-0.593907	-2.06502	-3.91182	-2.91513	-4.14802	-1.22449	-1.51761	-0.525301	-3.93647	-3.66827	-2.37776	-1.07871	-1.46953	-2.05822	-2.62883	-2.82609	-2.97717
SLC44A5	1	75202131	75611116	-	-1.65774	-3.87552	-1.65141	0.221022	0.874468	0.0345755	-1.22677	0.408261	-0.253751	0.585536	0.184812	0.52744	-0.176737	0.318137	0.727208	0.595313	0.816102	0.0615721	0.689456	-0.208884	1.0298	1.31902	1.28722	1.26208	0.786481	0.454794	0.469341	0.521284	1.21345	0.51994	2.01892	1.37027	1.17391	0.612008	0.067348	0.0152675	2.73909	2.85529	2.75152	0.828183	0.378468	0.696664	3.3019	3.45932	2.95357
ACADM	1	75724347	75787575	+	6.01468	5.54444	5.59462	5.41201	5.41052	5.2951	5.24626	5.41091	5.2282	5.03991	4.93406	5.04849	4.91678	4.87953	5.18138	4.8621	4.77202	4.81349	5.00838	5.1019	5.10814	4.93667	4.72352	4.88752	5.18702	5.0709	5.0085	4.94621	4.96681	4.90652	5.00406	4.93974	4.94474	4.90479	4.84287	5.14969	4.97708	4.94644	4.94116	5.01669	5.05717	5.00517	4.52091	4.45468	4.62275
RABGGTB	1	75786197	75795079	+	7.5203	6.93585	7.0594	7.65859	7.71409	7.3414	7.24084	7.10216	6.87791	7.60705	7.6834	7.43	6.73101	6.78574	6.82734	7.44914	7.34662	7.2694	6.82046	6.96643	6.7342	7.23131	7.11568	6.90312	6.79278	6.52498	6.67228	6.79405	6.54257	6.61622	6.42357	6.19991	6.13738	6.33884	6.25937	6.43312	6.36655	6.2159	6.03163	5.98604	6.35702	6.37432	6.32342	6.23461	6.12087
MSH4	1	75796882	75913238	+	-0.657741	-0.175082	-0.973334	0.525877	0.874468	-0.0649602	-0.641806	-2.09424	-0.954191	0.344528	0.637324	0.275901	-1.66216	-1.85179	-1.33169	0.0978132	0.148677	-0.0208902	-1.08815	-0.587395	-1.77755	-1.00291	-1.44974	-1.77355	-1.85738	-2.35256	-2.11562	-1.80064	-2.33087	-3.06502	-3.91182	-3.91513	-2.56306	-2.44689	-3.10258	-2.39977	-0.614544	-0.860912	-4.11472	-4.07871	-3.79146	-1.05822	-1.89187	-3.82609	-4.12917
ASB17	1	75918873	75932431	-	-3.80974	-4.02752	-4.12534	-4.01844	-4.18443	-4.02432	-3.96373	-3.83121	-4.10619	-4.26691	-4.21512	-4.26842	-4.13609	-4.00379	-4.06865	-4.14165	-4.09079	-4.26036	-4.04751	-4.06133	-3.92956	-4.15491	-4.18671	-4.24748	-4.00938	-4.08953	-4.26762	-4.27457	-4.06784	-4.21703	-4.06382	-4.06713	-4.30002	-4.18385	-4.25458	-4.13674	-3.93647	-3.82027	-4.11472	-4.23071	-3.94346	-4.21023	-4.3658	-3.97809	-4.12917
ST6GALNAC3	1	76074719	76634601	+	3.73458	3.47321	3.41898	4.39565	4.12745	3.90247	2.96963	3.40826	2.78728	3.63998	3.60222	3.50564	3.2733	3.24624	3.13863	3.03272	2.99195	3.11082	3.35242	3.62206	3.22245	2.95129	2.45715	2.48949	3.03744	2.48874	2.71727	2.83162	3.27399	2.62148	3.47189	3.36099	3.29492	3.46	3.37316	2.99255	3.74691	3.5314	3.48022	3.46045	3.35829	3.02924	4.73457	4.4868	4.25165
ST6GALNAC5	1	76867441	77065711	+	-3.80974	-3.87552	-1.65141	-2.86644	-2.44746	-1.28735	-0.811731	-0.871847	-1.14684	-0.944979	-0.89319	-1.11642	-0.176737	-4.00379	-0.746723	-0.28921	-1.13143	-1.52339	-0.895506	-0.739398	-0.318121	-1.00291	0.0527592	-0.28812	0.390552	0.969367	0.838574	-0.422133	-0.0089442	-1.06502	0.843069	0.254794	0.896374	0.668591	0.704778	-0.525301	1.70738	1.28593	1.08167	2.31361	1.60086	1.89597	2.65657	2.38337	2.46578
PIGK	1	77088990	77219430	-	4.60435	4.01322	4.09276	4.13918	3.92758	4.14449	4.59341	4.55442	4.44241	4.13776	4.30757	4.04849	4.44217	4.4056	4.28792	4.44498	4.51243	4.57815	4.33811	4.52531	4.54888	4.40223	4.16987	4.65272	4.62644	4.44185	4.29377	4.30788	4.6915	4.5386	4.55171	4.48575	4.56279	4.50343	4.49361	4.48694	5.02289	4.93165	4.75838	4.46432	4.64317	4.53049	4.03887	3.96182	4.38478
AK5	1	77282051	77559969	+	0.429722	0.0313685	0.274593	1.13356	0.491139	1.41309	-0.226768	0.0212376	0.367737	0.585536	0.691772	1.01287	-0.52466	-1.52986	-0.216208	0.0978132	-0.238346	-0.108353	0.496811	-0.324361	-0.777553	-0.302471	-0.227349	-0.773547	-0.857375	-0.615596	-0.415182	0.199356	0.171628	-0.48006	0.611743	0.669832	1.52441	1.09743	0.897423	0.770155	2.65847	2.63551	2.35921	1.64921	1.418	1.82442	3.45863	3.17391	3.01152
ZZZ3	1	77562416	77683419	-	6.44029	5.98557	5.91845	6.16423	6.13248	6.16523	5.90423	6.01776	5.78559	6.04118	5.97854	6.09304	5.73701	5.84865	5.9351	5.83212	5.98899	5.94286	5.93422	6.07936	6.06794	5.87207	5.83874	5.97061	6.19926	6.07928	5.95047	6.09781	6.31419	6.17577	6.16767	6.14691	6.1829	6.21608	6.24726	6.33268	6.46938	6.38294	6.2649	6.29742	6.29335	6.28051	6.25788	6.31857	6.2814
USP33	1	77695987	77759852	-	6.17673	5.43509	5.51451	5.67659	5.48721	5.46084	6.06325	6.18653	6.0087	5.82173	5.77609	5.79198	5.93029	6.04151	6.1655	6.21125	6.16581	6.04139	5.87763	6.04778	5.85726	6.0872	5.88565	6.07945	6.03744	5.97087	5.79127	5.95424	6.09819	6.17934	6.05397	5.73592	5.73156	6.02343	6.12624	5.98393	6.05	6.06305	5.9138	6.2985	6.28936	6.01859	6.06	6.01312	6.13397
MIGA1	1	77779624	77879539	+	4.0565	3.30439	3.67052	4.0702	4.17215	3.47641	3.5102	3.40826	3.42085	3.23382	3.20367	3.2759	3.95842	3.82769	3.69806	3.47796	3.16974	3.15843	4.23892	4.09068	3.88066	3.63371	3.45715	3.58401	3.3423	3.22235	3.24193	3.18121	3.00303	2.97937	3.27801	3.20381	2.97092	2.95684	3.26375	2.71571	3.11035	2.88632	3.03728	2.88708	2.79351	2.6142	3.32536	3.18514	3.01152
NEXN	1	77888513	77943895	+	1.95697	1.8524	1.88465	1.08776	0.774932	0.29761	0.358194	-0.509277	0.746249	0.207024	-0.156225	-0.531454	-0.52466	-0.52986	-0.216208	-0.819725	-0.938786	-0.52339	-0.895506	-0.324361	-1.45562	-0.302471	0.287225	-0.188584	2.80084	3.40233	2.96119	2.46239	1.29362	1.84187	2.56391	2.21415	2.34383	1.72304	1.35685	1.44153	2.38546	2.28593	2.2072	1.98738	2.20854	1.77467	0.786204	0.758876	1.38039
FUBP1	1	77944055	77979110	-	7.18696	6.87936	6.96477	6.88427	7.05172	7.06359	6.99804	7.19885	7.11324	7.2216	7.21766	7.23893	6.71635	6.82593	7.03464	7.45536	7.21413	7.46529	7.07676	7.11235	7.23018	7.51869	7.65355	7.55243	7.55731	7.73843	7.71172	7.7119	7.5533	7.77182	7.50709	7.51637	7.74224	7.74664	7.66809	7.85487	7.64807	7.75064	7.71632	7.97691	7.8911	8.1007	7.76277	7.90353	7.72327
DNAJB4	1	77979175	78017964	+	4.71295	4.61232	4.09813	4.56819	4.76848	4.73502	3.55459	3.10216	3.34043	3.41648	3.31192	3.39138	3.10337	2.73318	2.62251	3.34127	2.98008	3.26669	2.61229	2.97332	2.52623	2.6118	2.60915	2.09435	2.74254	2.7349	2.63927	2.57787	2.49356	2.68986	2.77468	2.44242	2.0418	2.70962	2.65231	2.42466	3.04842	2.9167	2.90764	3.41315	3.06652	2.58563	3.02461	2.96833	2.6078
GIPC2	1	77979542	78138449	+	1.83411	2.14685	1.85956	2.80598	2.59693	2.17208	2.27573	1.17878	1.85316	1.97256	1.86762	1.71647	1.18583	1.67177	1.40528	1.3679	1.41877	1.13957	1.35242	1.30013	1.0298	0.640945	0.772651	0.428087	1.04952	0.706332	0.276696	1.04735	0.476483	0.841868	0.895536	0.254794	0.758871	0.138077	0.804314	0.538829	0.122421	0.331733	0.359207	0.506255	0.378468	0.401208	-0.306906	-0.125647	0.482266
PTGFR	1	78303884	78539749	+	-3.80974	-4.02752	-4.12534	-4.01844	-4.18443	-4.02432	-3.96373	-3.83121	-4.10619	-4.26691	-4.21512	-4.26842	-4.13609	-4.00379	-4.06865	-2.98965	-3.93879	-4.26036	-3.89551	-4.06133	-3.92956	-4.00291	-4.18671	-4.24748	-3.85738	-2.93752	-4.26762	-4.27457	-4.06784	-4.21703	-1.91182	-3.91513	-4.14802	-4.18385	-3.10258	-4.13674	-1.78447	-2.08331	-2.37776	-3.07871	-3.94346	-4.05822	-1.2138	-3.97809	-1.16981
IFI44L	1	78619922	78646145	+	-3.80974	-4.02752	-4.12534	-4.01844	-4.18443	-4.02432	-3.96373	-3.83121	-4.10619	-4.26691	-4.21512	-4.26842	-4.13609	-4.00379	-4.06865	-4.14165	-4.09079	-4.26036	-4.04751	-4.06133	-3.92956	-4.15491	-4.18671	-4.24748	-4.00938	-4.08953	-4.26762	-4.27457	-4.06784	-4.21703	-4.06382	-4.06713	-4.30002	-4.18385	-4.25458	-4.13674	-3.93647	-3.82027	-4.11472	-4.23071	-3.94346	-4.21023	-4.3658	-3.97809	-4.12917
IFI44	1	78649796	78664078	+	-3.80974	-4.02752	-4.12534	-4.01844	-4.18443	-4.02432	-3.96373	-3.83121	-4.10619	-4.26691	-4.21512	-4.26842	-4.13609	-4.00379	-4.06865	-4.14165	-4.09079	-4.26036	-4.04751	-4.06133	-3.92956	-4.15491	-4.18671	-4.24748	-4.00938	-4.08953	-4.26762	-4.27457	-4.06784	-4.06502	-4.06382	-4.06713	-4.30002	-4.18385	-4.25458	-4.13674	-3.93647	-3.82027	-4.11472	-4.23071	-3.94346	-4.21023	-4.3658	-3.97809	-4.12917
ADGRL4	1	78889764	79006718	-	-3.80974	-4.02752	-4.12534	-4.01844	-4.18443	-4.02432	-3.96373	-3.83121	-4.10619	-4.26691	-4.21512	-4.26842	-4.13609	-4.00379	-4.06865	-4.14165	-4.09079	-4.26036	-4.04751	-4.06133	-3.92956	-4.15491	-4.18671	-4.24748	-4.00938	-4.08953	-4.26762	-4.27457	-4.06784	-4.21703	-4.06382	-3.91513	-4.30002	-4.18385	-3.10258	-4.13674	-3.78447	-1.66827	-2.37776	-1.27135	-2.20649	-4.21023	-1.04387	-0.504159	0.192759
ADGRL2	1	81306160	81992436	+	6.42574	6.22383	6.3293	6.44984	6.28046	6.34564	6.75907	6.88685	6.74711	6.77232	6.91488	6.69817	6.51675	6.60251	6.74156	6.72545	6.65554	6.67054	6.79624	6.63371	6.70425	6.67128	6.63949	6.73028	7.01991	7.04262	6.93763	7.08261	7.36899	7.22442	6.983	6.74129	6.85268	7.24602	7.3284	7.3579	7.08974	6.83953	6.85346	7.05508	6.99481	6.79587	6.99748	7.11789	6.93871
TTLL7	1	83865028	83999150	-	-0.850386	-1.06817	-0.388372	-2.86644	-0.44746	-0.70239	0.580587	0.408261	-0.253751	-0.792976	-0.156225	-0.209526	-1.17674	-0.266825	-0.216208	0.180275	-1.13143	-0.0208902	0.563925	0.791116	0.470375	-0.0960204	0.0527592	0.226453	0.786481	0.149939	0.584818	1.16283	0.839053	1.6629	1.33611	1.47719	1.46669	2.07668	1.85162	1.77015	2.30299	2.50166	1.94417	1.96569	1.7004	1.6142	2.60638	2.42184	2.91765
PRKACB	1	84078062	84238498	+	1.38665	0.768334	1.69909	0.592991	0.55254	0.771541	1.6477	1.56873	1.6004	0.885096	0.981279	0.83778	1.30131	1.9811	2.03755	1.25828	1.01541	1.06157	2.08177	1.97332	1.58	1.58205	1.28722	1.54838	3.19791	2.88266	2.80324	2.98595	3.06145	3.0435	3.29763	3.37949	3.19183	3.61201	3.47485	3.34618	3.61641	3.83158	3.85106	3.40511	3.81587	3.54169	3.5073	3.68961	3.72327
SAMD13	1	84298366	84389957	+	-1.07278	-1.55359	-1.97333	-2.28148	-1.03242	-3.87232	-0.489803	-0.219771	-1.95419	-1.52994	-2.06312	-2.53145	-0.077201	-0.392356	-0.331686	-1.98965	-0.768861	-0.648921	-0.195067	0.412605	-0.455625	-1.00291	-1.44974	-0.773547	-0.535447	-0.0306332	-0.415182	-0.952647	-0.593907	-1.06502	-0.326856	-1.5932	-0.44758	-0.572417	-0.643145	-1.39977	-0.614544	-1.0833	-0.640793	-0.908783	-0.332025	-1.25087	0.108132	-0.656162	0.344762
DNASE2B	1	84398532	84415018	+	-3.80974	-4.02752	-4.12534	-4.01844	-4.18443	-4.02432	-3.96373	-3.83121	-4.10619	-4.26691	-4.21512	-4.26842	-4.13609	-4.00379	-4.06865	-4.14165	-4.09079	-4.26036	-4.04751	-4.06133	-3.92956	-4.15491	-4.18671	-4.24748	-4.00938	-4.08953	-4.26762	-4.27457	-4.06784	-4.21703	-4.06382	-4.06713	-4.30002	-4.18385	-4.25458	-4.13674	-3.93647	-3.82027	-4.11472	-4.23071	-3.94346	-4.21023	-4.3658	-3.97809	-4.12917
RPF1	1	84479259	84497790	+	5.20024	4.7281	4.91541	4.88175	4.86844	4.81768	4.78073	5.06899	4.97359	4.89912	4.95369	4.75703	4.85511	4.77392	5.02587	4.96455	5.01541	4.97645	4.58427	4.83551	4.74208	5.06318	4.83566	5.16662	4.82562	4.84711	4.9178	4.79629	5.08979	5.09232	4.87608	4.91142	4.8991	5.04229	5.03697	5.29836	5.0859	5.10322	5.12739	5.16447	5.51004	5.2318	4.71989	4.82496	4.9915
SPATA1	1	84506300	84566194	+	-3.80974	-3.87552	-4.12534	-4.01844	-4.18443	-4.02432	-3.96373	-3.83121	-4.10619	-4.26691	-4.06311	-4.26842	-4.13609	-4.00379	-4.06865	-4.14165	-4.09079	-4.26036	-4.04751	-4.06133	-3.92956	-4.15491	-4.18671	-2.51051	-3.85738	-4.08953	-4.26762	-4.27457	-2.91583	-3.06502	-2.32686	-4.06713	-4.30002	-3.03185	-4.25458	-3.98473	-3.93647	-3.66827	-3.96272	-1.49375	-3.79146	-4.21023	-2.62883	-3.82609	-4.12917
GNG5	1	84498325	84506565	-	2.29645	2.03137	2.53446	3.05242	2.95626	3.13891	1.6477	1.87539	2.0902	2.85088	2.76977	2.58402	1.26384	1.54053	2.12775	2.84324	2.50416	2.84584	1.74835	1.51694	1.4319	2.53625	2.39156	2.60497	2.75733	2.7349	3.23311	3.33686	3.25409	3.31002	3.13258	2.95523	3.11877	3.39442	3.56985	3.48287	2.85939	3.27425	3.54507	4.06084	4.06029	3.84264	3.39353	3.7285	3.70231
CTBS	1	84549606	84574480	-	-2.65774	-1.87552	-2.38837	-0.696516	-0.862498	-2.28735	-1.4898	-0.871847	-1.36923	-2.52994	-4.21512	-1.79449	-0.52466	-0.151348	0.40528	-1.40469	-1.93879	-1.10835	1.31395	0.791116	1.39237	0.245017	-0.127813	-0.773547	1.04952	0.062476	0.884378	0.336859	0.543597	-0.0650226	1.51445	0.892224	0.436943	0.968152	0.897423	-0.525301	0.122421	0.791164	-0.377758	1.67618	0.963431	0.263704	1.71694	1.87435	1.63754
SSX2IP	1	84643707	84690803	-	3.69099	3.25376	3.1247	3.07607	3.17703	2.69754	3.16555	3.25154	3.20568	2.74308	2.86762	2.57008	3.14519	3.22503	3.2229	3.11887	2.9681	3.01059	3.11572	3.30985	3.06794	3.06318	2.81079	3.03381	3.83611	3.58604	3.65256	3.62562	3.69888	3.63542	4.08818	4.01561	3.80618	3.97378	4.24172	4.12379	4.65847	4.51661	4.39043	4.00344	4.3013	4.10165	4.03887	3.8674	4.31285
LPAR3	1	84811602	84893213	-	0.512184	0.982459	1.31207	0.657121	-0.331983	0.449613	1.27573	1.56873	1.71823	-0.0274411	1.10681	0.275901	1.94665	2.19261	2.14944	1.65421	2.08358	2.02093	2.56392	2.46572	2.73024	1.92783	1.87219	1.97061	3.10841	2.3104	2.95047	3.15355	3.45049	2.93498	3.8161	3.6922	3.65288	3.72304	4.0971	3.58512	4.44435	4.23862	4.06518	3.69608	3.57487	3.43363	5.11936	5.07176	4.72327
MCOLN2	1	84925583	84997113	-	-1.65774	-1.55359	-1.65141	-1.54451	-0.710495	-1.55039	-1.81173	-2.6792	-1.95419	-2.52994	-0.478153	-1.30906	-2.39913	-1.52986	-1.91665	-1.40469	-1.35382	-1.52339	-0.725581	-0.449892	-1.45562	-2.00291	-1.44974	-1.51051	-1.05002	-1.6156	-0.65619	-0.53761	0.0841653	-0.605591	0.0881812	0.728725	0.85198	0.216079	-0.195686	-0.39977	1.30299	1.03217	0.737719	0.921292	0.378468	0.465338	2.40091	1.38337	1.23229
WDR63	1	84999147	85133138	+	-1.33581	-1.87552	-0.80341	-2.28148	-2.03242	-2.28735	-1.4898	-0.219771	-2.36923	-1.1149	-3.06312	-1.30906	-0.52466	0.055103	-0.331686	-0.819725	-0.353823	-1.78642	-1.57358	-0.324361	-0.607628	-1.00291	-1.44974	-0.00801174	-0.535447	-0.0306332	-0.530659	-0.663141	-0.593907	-1.25767	0.480499	-0.214691	-1.14802	-2.44689	-0.780649	-1.6628	-1.78447	-0.0833047	-1.15537	-4.07871	-2.20649	-3.05822	-1.62883	-0.826087	-1.65524
MCOLN3	1	85018082	85048499	-	2.273	1.90584	1.55023	0.777416	1.09686	0.449613	1.88871	1.93551	1.6004	0.408658	0.521847	-0.415977	1.60087	1.35767	1.29281	0.258278	0.383142	-0.108353	1.7192	1.13507	1.35173	0.389406	-2.0347	-0.0954746	0.94998	1.3104	0.791269	0.199356	0.476483	-0.364583	1.13258	1.17233	1.06143	-0.124958	0.067348	-0.284293	1.67496	1.68928	1.2072	1.59372	1.25294	1.33409	1.30977	1.0808	1.02283
SYDE2	1	85156873	85201046	-	3.80986	3.52536	3.55805	3.2525	3.3339	2.84193	3.41709	3.73019	3.10109	2.73059	2.70507	2.16899	3.40823	3.15944	3.00222	2.54951	2.58478	2.50636	3.47953	3.02141	3.15318	3.06318	2.77265	2.90453	3.80084	3.57818	3.40794	3.79032	3.77765	3.81762	4.0307	4.04487	3.8854	3.84467	3.92533	3.91009	4.54196	4.27425	4.27568	4.16447	4.07891	3.85467	4.76348	4.58754	4.4449
C1orf52	1	85249953	85259672	-	4.2249	3.95737	3.70615	4.19965	4.24835	4.26724	3.98269	3.93551	3.9587	4.14248	4.34203	4.10759	3.68833	3.77026	3.95987	4.33228	4.35583	4.34697	3.8924	4.07367	4.09281	4.26855	4.22739	4.29254	3.80084	3.66239	3.73613	4.01698	3.95453	4.19707	3.83637	3.76435	4.03686	4.21608	3.90305	4.27266	4.31882	4.05965	3.92602	4.14529	4.29069	4.51163	4.01502	3.59177	4.19776
BCL10	1	85266248	85277090	-	4.44029	3.94466	4.35758	4.37673	4.45139	4.28756	3.95645	4.14098	4.22572	4.13776	4.0917	3.93343	4.01026	4.07895	4.29281	4.40696	4.31388	4.33873	4.25931	4.60243	4.29391	4.6118	4.30069	4.54477	4.43264	4.46336	4.37222	4.34095	4.3925	4.31436	4.19147	4.27963	4.20513	4.37329	4.25937	4.22959	3.83758	3.96109	3.99728	4.21131	4.16855	3.89014	3.71694	3.89501	4.15212
DDAH1	1	85318481	85578363	-	2.69981	2.39126	2.43606	2.15593	2.23436	2.46753	2.49205	2.81265	2.76005	2.63998	2.56624	2.46855	3.26384	3.54053	3.74869	3.09781	2.86857	2.94693	4.23378	4.27059	4.40236	4.09512	3.9821	4.05934	6.64744	6.27071	6.521	6.12417	6.36029	6.10114	7.01151	6.77224	6.39211	6.10514	6.36401	6.11855	6.39544	6.15987	6.05269	5.45072	5.78597	5.32764	6.16016	6.13101	6.3117
CYR61	1	85580761	85583962	+	1.89685	1.93183	2.61163	2.96645	2.62579	3.0225	1.23266	1.99322	1.40336	3.08477	3.33776	3.1124	1.65976	0.792069	1.96599	3.60281	3.1905	3.24037	3.26437	2.61424	3.58877	5.09512	4.93684	4.40835	5.16221	5.47399	5.63425	6.30369	5.60577	5.66799	5.06832	5.00671	5.26772	5.56248	5.90585	5.78511	5.36528	5.58676	5.11676	5.72057	5.17433	5.82747	5.39538	6.21831	5.242
ZNHIT6	1	85649423	85708433	-	4.92346	4.52536	4.43606	4.59708	4.53363	4.342	4.55459	4.33202	4.29374	4.47755	4.35895	4.38741	4.33784	4.15944	4.13863	4.76857	4.5083	4.5137	4.55982	4.44823	4.28854	4.94837	4.70676	4.54838	5.11129	4.86338	4.72043	4.74779	4.35095	4.86571	4.78167	4.41579	4.37554	4.50731	4.51213	4.43733	4.59924	4.4916	4.21719	4.11112	4.24197	4.29933	4.3019	4.28765	4.33117
COL24A1	1	85729233	86156943	-	-2.07278	-2.29056	-1.38837	-1.54451	-1.22507	-2.87232	-1.00438	-0.871847	-1.14684	-1.30755	-1.06312	-0.794488	-1.17674	0.055103	0.253277	-1.40469	-0.768861	-1.78642	-0.436075	-0.449892	-0.970198	-0.832986	-1.0347	-0.510512	-1.53545	-1.13017	-0.415182	-0.800644	-0.74591	-0.743095	-0.211379	-1.10778	0.173908	-0.224493	-0.643145	-1.6628	0.122421	0.139088	0.844634	0.31361	0.378468	-0.151333	1.69309	0.981268	0.777722
ODF2L	1	86346824	86396342	-	2.53208	2.03137	2.21649	2.71852	2.76199	2.27743	2.81763	2.74706	2.8007	2.86238	2.76977	2.83778	2.99319	3.22503	3.40528	3.27714	3.18016	3.07156	3.37128	3.4126	3.48923	3.39797	3.03139	3.11398	4.13698	3.87626	3.95047	3.82579	4.10653	3.84787	4.49757	4.35633	4.03686	3.97938	4.11659	3.60023	4.29768	3.96836	4.24673	4.12096	4.0159	3.76832	4.20827	4.26138	4.00011
CLCA2	1	86424086	86456558	+	-3.80974	-4.02752	-4.12534	-4.01844	-4.18443	-4.02432	-3.96373	-2.09424	-2.95419	-2.52994	-4.21512	-4.11642	-1.98409	-4.00379	-4.06865	-3.98965	-4.09079	-4.26036	-4.04751	-3.90932	-3.77755	-4.15491	-4.0347	-4.24748	-2.27241	-1.6156	-1.53066	-4.27457	-4.06784	-4.06502	-0.452387	-1.10778	-1.56306	-4.18385	-4.10258	-3.98473	-2.78447	-2.66827	-4.11472	-4.23071	-3.94346	-3.05822	-4.2138	-3.82609	-3.97717
CLCA1	1	86468368	86500289	+	-3.80974	-4.02752	-4.12534	-4.01844	-4.18443	-4.02432	-3.96373	-3.83121	-4.10619	-4.26691	-4.21512	-4.26842	-4.13609	-4.00379	-4.06865	-4.14165	-4.09079	-4.26036	-4.04751	-4.06133	-3.92956	-4.15491	-4.18671	-4.24748	-4.00938	-4.08953	-4.26762	-4.27457	-4.06784	-4.21703	-2.32686	-1.10778	-4.30002	-4.18385	-4.25458	-4.13674	-3.93647	-3.82027	-4.11472	-4.23071	-3.94346	-4.21023	-4.3658	-3.97809	-4.12917
CLCA4	1	86547078	86580754	+	-3.80974	-4.02752	-4.12534	-4.01844	-4.18443	-4.02432	-3.96373	-3.83121	-4.10619	-4.26691	-4.21512	-4.26842	-4.13609	-4.00379	-4.06865	-4.14165	-4.09079	-4.26036	-4.04751	-4.06133	-3.92956	-4.15491	-4.18671	-4.24748	-4.00938	-4.08953	-4.26762	-4.27457	-4.06784	-4.21703	-4.06382	-4.06713	-4.30002	-4.18385	-4.25458	-4.13674	-3.93647	-3.82027	-4.11472	-4.23071	-3.94346	-4.21023	-4.3658	-3.97809	-4.12917
SH3GLB1	1	86704570	86748184	+	4.66869	4.38657	4.45293	4.41433	4.37272	4.11068	4.51919	4.5592	4.39011	4.21153	4.15605	4.06846	4.62324	4.62395	4.6341	4.63971	4.28038	4.42692	4.88913	4.86546	5.12633	4.85196	4.50057	4.75315	5.1398	4.96636	5.15351	5.02463	5.00898	4.95735	5.23793	5.13472	5.00173	5.06881	5.01117	4.63365	5.35252	5.47384	5.2047	5.30284	4.99645	4.81214	5.43546	5.43836	5.30824
SELENOF	1	86862445	86914424	-	6.92346	6.35209	6.46234	6.5493	6.4714	6.44961	6.37933	6.41223	6.13724	6.17396	6.26219	6.23893	6.13744	6.09512	6.12911	6.13188	5.98008	5.92093	6.07028	6.35395	6.16203	6.05237	5.84028	5.89605	5.86201	5.75073	5.56913	5.69441	5.80355	5.79451	5.72481	5.69774	5.53848	5.88403	5.67386	5.82101	5.80799	5.84546	5.6739	5.47011	5.73797	5.72314	5.55604	5.52926	5.74564
HS2ST1	1	86914648	87109998	+	5.4612	5.08737	5.03229	4.83053	4.78136	4.4586	4.664	4.67394	4.44669	4.43968	4.3292	4.21897	4.5705	4.61989	4.5263	4.47796	4.32331	4.06657	4.89891	4.72367	4.69412	4.61547	4.32724	4.26208	4.50018	4.28648	4.15116	4.34503	4.55177	4.47801	4.44573	4.36099	4.12344	4.57918	4.56631	4.39465	4.89149	4.74536	4.88903	4.69278	4.73993	4.50783	4.44084	4.47769	4.49857
LMO4	1	87328468	87348923	+	6.10879	5.65	5.63953	5.87839	5.72079	6.06579	6.63948	6.68712	6.57719	6.58986	6.68927	6.85513	6.3513	6.33185	6.5479	6.57545	6.71406	6.66148	6.53495	6.51379	6.40236	6.48894	6.52658	6.59975	6.15943	6.05824	5.96653	5.7798	6.00303	5.84337	6.20712	5.96904	5.9328	5.66859	5.83111	5.73466	5.99361	6.07488	5.86541	5.52306	5.60729	5.80905	6.55934	6.0883	6.48022
PKN2	1	88684222	88836255	+	6.37293	5.79513	5.87059	6.007	6.0106	5.65712	6.22169	6.06899	5.9069	5.98181	5.93406	5.71489	6.05071	5.93775	6.03172	5.92174	5.854	5.67955	6.03227	6.09068	6.01035	5.7996	5.37469	5.57872	6.01145	5.78015	5.59174	5.48105	5.55177	5.58423	5.7084	5.54225	5.51554	5.48975	5.50845	5.23444	5.73909	5.55332	5.5411	5.34965	5.48467	5.03189	5.84825	5.84457	5.7198
GTF2B	1	88852932	88891944	-	5.43766	4.84215	4.68844	5.24469	5.11224	5.34685	4.65994	4.94285	4.76691	4.78898	5.15847	5.07834	4.25431	4.37221	4.5832	4.8527	4.96811	5.02607	4.39911	4.51694	4.53079	4.597	4.70001	4.86742	4.53064	4.71711	4.29377	4.26975	4.34626	4.54231	4.27306	3.85966	4.09039	3.97378	4.03185	4.35066	3.87374	3.90916	3.79883	4.12586	4.24197	4.19916	3.93086	3.83212	3.72327
KYAT3	1	88935773	88992953	-	4.65967	4.11883	4.4017	4.70341	4.54878	4.22044	4.25973	4.37065	4.0902	4.38892	4.42472	4.34711	4.39095	4.42434	4.6341	4.57259	4.45353	4.2315	4.7192	4.67564	4.72229	4.75531	4.29173	4.81142	4.69721	4.3104	4.2153	4.84032	5.05858	4.81456	4.65804	4.57271	4.20953	4.95115	4.91423	4.40758	4.4347	4.39243	4.48022	4.89571	4.68022	4.44957	4.79743	4.82496	4.57358
RBMXL1	1	88979456	88992960	-	6.31811	6.06112	5.8924	6.2077	6.2622	6.32244	6.00685	6.01254	6.0288	6.25251	6.23838	6.09912	5.71461	5.5576	5.68883	6.17022	6.23364	6.22256	5.59835	5.7109	5.50322	6.17326	6.05541	6.18877	5.92398	5.93899	5.79577	5.85184	5.8688	6.00778	5.5332	5.47504	5.37946	5.69947	5.70317	5.98105	5.55538	5.1866	5.12739	5.33492	5.57705	5.64914	4.5243	4.57052	4.89628
GBP3	1	89006666	89022894	-	-3.80974	-4.02752	-4.12534	-4.01844	-4.18443	-4.02432	-3.96373	-3.83121	-4.10619	-4.26691	-4.21512	-4.26842	-4.13609	-4.00379	-4.06865	-4.14165	-4.09079	-4.26036	-4.04751	-3.90932	-3.92956	-4.15491	-4.18671	-4.24748	-4.00938	-4.08953	-4.26762	-4.27457	-4.06784	-4.06502	-3.91182	-2.91513	-4.30002	-4.18385	-4.25458	-4.13674	-3.93647	-3.82027	-4.11472	-4.23071	-3.94346	-4.21023	-4.3658	-3.97809	-4.12917
GBP1	1	89052319	89065360	-	-3.65774	-3.87552	-4.12534	-1.54451	-4.03242	-4.02432	-3.96373	-3.83121	-4.10619	-3.1149	-4.21512	-4.26842	-4.13609	-4.00379	-4.06865	-4.14165	-3.93879	-4.26036	-4.04751	-4.06133	-3.92956	-3.00291	-4.18671	-4.24748	-2.85738	-4.08953	-4.26762	-3.12257	-4.06784	-3.06502	-4.06382	-4.06713	-4.14802	-4.18385	-4.25458	-4.13674	-3.93647	-3.82027	-4.11472	-4.23071	-3.94346	-4.21023	-4.3658	-3.97809	-4.12917
GBP2	1	89106132	89150456	-	-3.80974	-4.02752	-4.12534	-4.01844	-4.18443	-4.02432	-3.96373	-3.83121	-4.10619	-4.26691	-4.06311	-4.26842	-4.13609	-4.00379	-4.06865	-4.14165	-4.09079	-4.26036	-4.04751	-4.06133	-3.92956	-4.15491	-4.0347	-4.24748	-0.397944	-0.767599	-1.11562	-3.12257	-2.33087	-4.21703	-1.32686	-1.5932	-2.56306	-4.18385	-4.10258	-4.13674	-3.93647	-3.82027	-4.11472	-4.23071	-3.94346	-4.21023	-4.3658	-3.97809	-4.12917
GBP7	1	89131751	89176040	-	-3.80974	-4.02752	-4.12534	-4.01844	-4.18443	-4.02432	-3.96373	-3.83121	-4.10619	-4.26691	-4.21512	-4.11642	-4.13609	-4.00379	-4.06865	-4.14165	-4.09079	-4.26036	-4.04751	-4.06133	-3.92956	-4.15491	-4.18671	-4.24748	-4.00938	-4.08953	-4.11562	-4.27457	-4.06784	-4.21703	-4.06382	-4.06713	-4.30002	-4.18385	-4.25458	-4.13674	-3.93647	-3.82027	-4.11472	-4.23071	-3.94346	-4.21023	-4.3658	-3.97809	-4.12917
GBP4	1	89181148	89198932	-	-3.80974	-4.02752	-4.12534	-4.01844	-4.18443	-4.02432	-3.96373	-3.83121	-4.10619	-4.26691	-4.21512	-4.26842	-4.13609	-4.00379	-4.06865	-4.14165	-4.09079	-4.26036	-4.04751	-4.06133	-3.92956	-4.15491	-4.18671	-4.24748	-0.535447	-1.13017	-1.11562	-4.27457	-4.06784	-4.21703	-1.91182	-1.5932	-1.34066	-4.18385	-4.25458	-3.98473	-3.78447	-3.66827	-3.96272	-4.23071	-3.94346	-4.21023	-4.2138	-3.97809	-2.97717
GBP5	1	89258950	89272804	-	-3.80974	-4.02752	-4.12534	-4.01844	-4.18443	-4.02432	-3.96373	-3.83121	-4.10619	-4.26691	-4.21512	-4.26842	-4.13609	-4.00379	-4.06865	-4.14165	-4.09079	-4.26036	-4.04751	-4.06133	-3.92956	-4.15491	-4.18671	-4.24748	-4.00938	-4.08953	-4.26762	-4.27457	-4.06784	-4.21703	-4.06382	-4.06713	-4.30002	-4.18385	-4.25458	-4.13674	-3.93647	-3.82027	-4.11472	-4.23071	-3.94346	-4.21023	-4.3658	-3.97809	-4.12917
GBP6	1	89364058	89386461	+	-3.80974	-4.02752	-4.12534	-4.01844	-4.18443	-4.02432	-3.96373	-3.83121	-4.10619	-4.26691	-4.21512	-4.26842	-4.13609	-4.00379	-4.06865	-4.14165	-4.09079	-4.26036	-4.04751	-4.06133	-3.92956	-4.15491	-4.18671	-4.24748	-4.00938	-4.08953	-4.26762	-4.27457	-4.06784	-4.21703	-4.06382	-4.06713	-4.30002	-4.18385	-4.25458	-4.13674	-3.93647	-3.82027	-4.11472	-4.23071	-3.94346	-4.21023	-4.3658	-3.97809	-4.12917
LRRC8B	1	89524836	89597864	+	3.30804	3.20129	3.51852	1.04045	1.01197	0.828125	4.00205	4.22166	3.84671	1.47006	1.79487	1.05351	4.46712	4.39139	4.47567	2.94109	2.66113	2.60589	4.65524	4.5542	4.47037	3.23549	2.89603	3.16191	4.79726	4.43752	4.48057	4.45486	4.47648	4.3985	5.1022	5.04487	4.96572	4.93394	5.02413	4.61518	5.48232	5.32042	5.22215	4.86381	5.10941	4.83962	4.76062	4.88816	5.07812
LRRC8C	1	89633072	89769903	+	-3.65774	-4.02752	-2.38837	-3.86644	-4.18443	-4.02432	-3.81173	-3.6792	-1.95419	-3.1149	-3.06312	-4.11642	-0.52466	-0.266825	-0.331686	-1.66772	-0.938786	-2.52339	0.0113841	0.550108	0.029802	0.319017	-0.334264	-0.773547	0.666187	0.920457	0.691733	0.632315	0.25409	0.458539	1.33611	1.51113	0.85198	1.01255	1.62534	1.18519	1.97042	1.37613	1.39483	1.82818	2.27463	1.43363	2.24564	1.90183	2.41515
LRRC8D	1	89821014	89936611	+	5.15924	4.82145	4.78489	4.5765	4.3163	4.11637	5.35066	5.53025	5.27943	4.51081	4.56259	4.47977	5.37126	5.37703	5.56918	4.79171	4.63864	4.62297	5.52023	5.43275	5.23367	4.90998	4.78228	5.02606	5.6224	5.46336	5.53543	5.4792	5.72622	5.46441	5.77468	5.71423	5.51198	5.63171	5.83553	5.4499	5.70738	5.77675	5.72027	5.39297	5.59441	5.26145	4.7862	4.60854	5.38258
ZNF326	1	89995112	90035531	+	4.90068	4.43282	4.76138	4.50425	4.7973	4.03458	4.7313	4.57346	4.55756	4.47381	4.18481	3.98687	4.84246	4.48806	4.66455	4.71425	4.49584	4.49898	5.04701	5.05646	4.94012	4.81087	4.56521	4.38834	4.86372	4.70633	4.53901	4.51405	4.44611	4.33586	4.77118	4.5606	4.45931	4.77551	4.48614	4.31448	4.73517	4.76218	4.84785	4.84313	4.47064	4.32548	4.44798	4.66977	4.32204
BARHL2	1	90711539	90717237	-	-3.80974	-3.87552	-4.12534	-2.86644	-1.22507	-1.87231	-2.81173	-1.35727	-1.63226	-2.1149	-2.47815	-2.53145	-4.13609	-2.26682	-1.91665	-2.98965	-3.93879	-3.10835	-2.31054	-1.5874	-1.45562	-4.00291	-4.18671	-4.24748	-4.00938	-4.08953	-4.26762	-4.27457	-4.06784	-4.21703	-3.91182	-4.06713	-4.30002	-4.18385	-4.25458	-4.13674	-3.78447	-3.82027	-4.11472	-4.23071	-3.94346	-4.21023	-4.3658	-3.97809	-4.12917
ZNF644	1	90915298	91022272	-	6.31524	5.84729	5.92602	6.13356	6.07479	5.76068	6.41709	6.28225	6.18024	6.27956	6.22575	6.0906	6.2827	6.19534	6.4938	6.61119	6.58674	6.33563	6.38642	6.37029	6.19543	6.70876	6.35439	6.57341	7.06149	6.81235	6.59776	6.85685	7.20764	7.06362	7.09029	6.99626	6.74756	7.30187	7.23058	7.07258	7.38983	7.1866	7.03869	7.03178	7.08813	6.67394	6.09682	6.43366	6.4173
HFM1	1	91260766	91404869	-	1.09715	0.70944	0.418983	0.888447	0.774932	-0.872315	1.14247	1.12815	0.90379	0.344528	0.637324	-0.0289535	1.22536	1.54053	1.63794	1.09781	0.816102	0.139575	1.3899	1.58253	1.12934	1.20654	0.772651	0.94892	1.56889	1.2324	0.838574	1.40099	1.7846	1.51994	1.70289	1.5443	0.436943	2.13808	1.65231	1.30067	1.85939	2.13909	1.94417	1.94366	2.11543	1.36804	0.309766	0.56623	0.777722
CDC7	1	91500893	91525764	+	5.42174	5.08448	4.98667	4.82705	4.5786	4.42689	5.31239	5.37608	5.27703	4.93222	4.76661	4.84648	5.40393	5.44513	5.55299	5.43031	5.30914	5.17242	5.51176	5.66811	5.78278	5.51673	5.42882	5.59627	5.69913	5.46122	5.19044	5.44728	5.66913	5.49722	5.64469	5.50903	5.51909	5.93682	5.7112	5.70177	5.73909	5.81353	5.80546	5.7526	6.0062	5.7215	5.58062	5.70334	5.39134
TGFBR3	1	91680343	91906335	-	6.17831	6.14407	6.07787	6.35515	6.2	6.51139	5.69408	5.54721	5.33121	5.70368	5.72315	5.5613	5.52766	5.40324	5.31217	5.34574	5.29483	5.45198	5.19989	5.54806	5.44161	5.11343	4.77265	4.92133	4.50018	4.31986	3.95047	3.72918	3.42402	3.46636	4.23793	4.28454	3.54547	2.44388	2.73031	2.05966	2.2379	1.54119	1.7652	2.33068	2.29601	2.6142	2.17852	1.63334	2.06723
BRDT	1	91949371	92014426	+	6.51469	6.46321	6.18275	6.18341	6.20479	5.87252	6.84111	7.24264	6.76177	6.23161	6.20835	6.01544	7.31969	7.69076	7.7362	6.6524	6.56603	6.36027	7.73385	7.70124	7.68801	6.90923	6.33707	6.64431	5.7738	5.51575	5.09383	4.71348	3.85895	3.97937	5.17299	4.76786	3.51732	1.69607	2.42098	0.659124	-1.19951	-1.34634	-1.96272	-0.271353	-3.94346	-1.05822	-0.628834	-1.82609	-0.276726
EPHX4	1	92029982	92063536	+	-0.0727788	-0.175082	-0.16598	-0.407009	-1.03242	-0.70239	0.647701	0.568725	0.438126	-0.0274411	-1.25576	-0.415977	0.600871	0.470141	0.0833519	-2.40469	-0.479354	-0.52339	0.563925	0.898031	0.470375	-0.302471	-1.0347	-1.51051	-0.397944	-0.130169	-0.65619	-0.800644	-0.915835	-0.158132	-0.211379	-0.330168	-1.56306	-1.70992	-1.78065	-0.662804	-0.784469	-0.668267	-0.962721	-0.493745	-0.984102	-0.888299	-1.62883	-1.82609	-1.3922
SETSIP	1	92074533	92075441	-	3.36463	3.22251	3.28405	3.34301	3.45139	3.68227	3.26508	3.42932	3.35869	3.59246	3.64424	3.65177	2.81032	3.114	3.39623	3.58021	3.30914	3.61957	3.13792	3.1019	3.33097	3.46469	3.63063	3.74373	3.17605	3.31986	3.32732	3.42432	3.74238	3.57883	3.40106	2.86623	3.47403	3.58286	3.56276	3.91613	3.45394	3.4192	3.46354	3.60077	3.87388	4.16578	3.17852	3.4868	3.31746
BTBD8	1	92080305	92150882	+	0.986115	0.768334	-0.388372	-0.166001	0.215505	-0.287353	1.80298	1.74706	1.13327	1.20702	0.396316	0.584023	1.82326	2.2143	2.10572	1.09781	0.761654	1.13957	1.98714	2.44823	2.24481	1.08455	0.720184	1.03381	1.56889	1.27193	0.838574	0.877428	0.0841653	0.458539	1.44573	0.728725	0.896374	1.09743	1.10688	-0.525301	1.16973	0.238623	1.03728	1.00876	0.908983	-0.473261	0.873666	1.26138	1.30824
KIAA1107	1	92166985	92184723	+	2.88142	2.7969	3.07106	2.5086	2.50674	2.41309	3.60612	3.92813	3.8206	3.26014	2.91416	2.76623	3.94072	4.27233	4.02587	3.22952	3.3186	2.94693	4.3285	4.52531	4.54888	3.52065	3.24142	3.36396	3.64247	2.99321	2.96119	3.12535	3.34155	2.79296	3.53939	3.23462	2.81776	3.02343	3.2983	2.68769	3.04842	3.03217	3.10337	3.305	2.5661	2.1706	3.52091	3.45932	3.03406
C1orf146	1	92217940	92245813	+	-3.80974	-4.02752	-4.12534	-4.01844	-4.18443	-4.02432	-3.96373	-3.83121	-4.10619	-4.26691	-4.21512	-4.26842	-4.13609	-4.00379	-4.06865	-4.14165	-4.09079	-4.26036	-4.04751	-4.06133	-3.92956	-4.15491	-4.0347	-4.24748	-4.00938	-4.08953	-4.26762	-4.27457	-4.06784	-4.21703	-4.06382	-4.06713	-4.30002	-4.18385	-4.25458	-4.13674	-3.93647	-3.82027	-4.11472	-4.23071	-3.94346	-4.21023	-4.3658	-3.97809	-4.12917
RPAP2	1	92298965	92402056	+	5.01822	4.76472	4.64505	4.87165	4.82245	4.76068	4.81398	4.7884	4.81399	4.73996	4.88817	4.55601	4.71635	4.79926	4.85154	4.83053	5.03849	4.92507	4.67435	4.67939	4.62759	5.12895	4.59101	4.99992	4.80796	4.91734	4.84438	4.96489	5.08979	5.07197	4.71023	4.81619	4.92344	5.12297	4.87756	5.11067	5.21553	5.30901	5.37935	5.15251	5.44695	5.10668	4.47969	4.45468	4.73364
GLMN	1	92246402	92298987	-	4.29063	3.83872	3.88465	4.07607	3.89239	2.75704	3.90251	3.65171	3.8913	3.65328	3.44468	3.22343	3.68124	3.67959	3.83824	4.03826	3.76165	3.5137	3.67435	3.8186	3.70626	4.03051	3.18446	3.77489	4.08514	4.02826	3.73613	3.85471	4.09539	4.31436	3.86954	3.79223	3.48134	4.18247	3.98489	3.6226	4.42498	4.17094	4.2516	3.49115	4.00944	3.52674	3.45154	3.66577	3.73019
GFI1	1	92474762	92486876	-	-3.65774	-4.02752	-4.12534	-4.01844	-4.03242	-2.87232	-3.96373	-3.83121	-4.10619	-2.52994	-3.06312	-4.11642	-4.13609	-4.00379	-4.06865	-2.40469	-4.09079	-2.52339	-4.04751	-3.90932	-3.92956	-4.15491	-3.0347	-4.09547	-4.00938	-4.08953	-4.11562	-3.12257	-4.06784	-2.06502	-3.91182	-4.06713	-3.14802	-4.18385	-3.10258	-3.98473	-3.78447	-3.66827	-2.96272	-4.07871	-2.20649	-4.05822	-4.3658	-3.97809	-2.3922
EVI5	1	92508696	92792404	-	3.91969	3.69433	3.634	4.52588	4.77171	4.43147	3.48289	3.69584	3.58497	4.20702	3.97031	4.1124	3.64526	3.77026	4.03172	4.08181	4.06121	3.88033	4.07604	4.15137	3.77704	4.162	3.94258	3.88752	4.25637	4.21222	3.97714	4.3491	3.87207	4.15415	3.93367	3.89222	3.63988	4.018	4.0971	3.69475	3.54645	3.48148	3.73077	4.05572	3.55727	3.78727	4.25788	4.35382	4.01152
RPL5	1	92832025	92841924	+	10.0595	9.5548	9.49554	9.76087	9.60873	9.83472	9.46643	9.80638	9.63206	9.59805	9.67603	9.722	9.09756	9.31312	9.48836	9.50671	9.46556	9.489	9.214	9.41598	9.48953	9.38079	9.49057	9.58367	9.71993	9.68784	9.6792	9.57374	9.68396	9.62203	9.58541	9.41382	9.54688	9.4272	9.54184	9.62491	9.37288	9.53539	9.39895	9.48437	9.54296	9.5551	9.76053	9.66037	9.5877
FAM69A	1	92832737	92961522	-	-1.07278	-0.553594	-0.973334	0.221022	0.0550401	0.127685	-0.111291	0.408261	-0.146836	0.408658	-0.156225	0.0535087	0.659764	0.792069	1.03755	1.46978	0.309142	0.845843	0.859381	1.67564	1.39237	1.58205	0.720184	0.991988	1.84306	2.08484	1.63927	2.60535	2.49356	2.34437	2.317	2.23462	1.40657	2.77551	2.48239	2.16501	2.04842	2.05965	1.84463	2.07104	1.66797	1.36804	1.93595	1.9288	1.92972
MTF2	1	93079235	93139081	+	5.98431	5.57363	5.62658	5.84092	5.81776	5.82291	5.86599	5.98613	5.85477	5.93086	5.9113	6.02697	6.04933	6.03696	6.14944	6.27948	6.19307	6.21132	6.42304	6.38988	6.43433	6.48894	6.34792	6.46103	6.42918	6.2961	6.15934	6.32554	6.49779	6.38619	6.47297	6.2257	6.23784	6.55967	6.52405	6.48491	6.52387	6.47894	6.28639	6.56965	6.36841	6.41852	6.51242	6.47083	6.35151
CCDC18	1	93179919	93278730	+	4.81799	4.75383	4.63769	4.8851	4.71577	4.23621	4.7313	4.79653	4.68605	4.55752	4.6614	4.2759	4.53554	4.74067	4.80445	4.7246	4.77546	4.67955	4.63977	4.74889	4.79988	4.73856	4.30069	4.69569	4.85687	4.92666	4.73925	4.97282	5.12582	5.07453	5.0307	4.8695	4.79156	5.00157	5.02413	4.90705	5.17553	5.17094	5.03728	4.86381	5.04459	4.45353	4.15689	4.10465	4.61902
TMED5	1	93149742	93180728	-	6.20179	5.74286	5.63584	6.13074	6.03232	5.92372	5.91619	5.71097	5.60614	5.73059	5.75387	5.45534	5.93029	5.3601	5.67019	5.77356	5.64618	5.75273	5.77869	5.95796	5.66746	5.69579	5.41444	5.57695	5.56679	5.22235	4.99029	5.29739	5.32018	5.33372	5.3242	5.10724	4.73768	5.23494	5.27246	5.12379	5.12842	4.94276	4.71676	4.47588	4.53497	4.38057	4.49356	4.34884	4.69526
DR1	1	93345888	93369498	+	6.12689	5.86257	5.75629	6.21037	6.14125	6.26339	5.85893	5.99145	5.80902	6.16006	6.1341	6.08326	6.0452	5.84518	6.08194	6.18278	6.1905	6.08271	6.03818	6.16616	6.05534	6.1328	6.15389	6.17248	6.08953	5.91423	5.91505	6.07218	6.31898	6.27927	6.10777	6.0919	5.94209	6.3213	6.30469	6.23323	6.14922	5.99707	6.04711	6.24997	6.26247	6.20387	6.1558	6.06418	6.06723
FNBP1L	1	93448131	93554661	+	6.90926	6.55074	6.33273	6.91246	6.91959	6.81681	6.43263	6.46418	6.29492	6.48222	6.51337	6.48628	6.33219	6.36132	6.5742	6.79988	6.70507	6.6457	6.66674	6.57852	6.65916	7.01737	7.03542	7.01305	7.30565	7.26827	7.20179	7.34452	7.41564	7.38979	7.35964	7.15096	7.21666	7.43321	7.37062	7.51062	7.68415	7.62233	7.44029	7.53232	7.5129	7.43713	7.11656	7.071	7.18774
BCAR3	1	93561786	93847150	-	1.29645	1.5168	1.90931	2.67272	2.25298	2.37561	2.02116	2.49072	2.42085	3.04497	3.13656	3.1782	2.26384	2.25674	2.4232	3.24876	3.60811	3.43081	2.56392	2.21996	2.54438	3.43172	3.83566	3.82934	4.36179	4.71353	4.57787	4.36527	3.89152	4.59676	3.9647	4.24978	3.9605	3.27193	3.45967	3.79005	3.29235	3.27425	2.84463	3.29633	2.9899	3.1117	3.13493	2.42184	3.05626
DNTTIP2	1	93866283	93879918	-	6.50339	6.05226	6.21896	6.32215	6.22732	6.15973	6.14392	6.30664	6.35301	6.29236	6.2269	6.14685	5.89243	5.99996	6.24826	6.37667	6.33384	6.23038	6.07316	6.03319	6.03141	6.439	6.43392	6.62648	6.43495	6.55232	6.38223	6.31206	6.39478	6.52837	6.35028	6.14826	6.22267	6.36154	6.34244	6.5756	6.42742	6.37065	6.28994	6.28543	6.50661	6.44461	5.90255	5.95199	6.03546
GCLM	1	93885205	93909456	-	3.34226	2.67907	2.93356	3.46448	3.52982	3.64338	3.23266	2.90576	3.16475	3.41648	3.21301	3.44583	3.04933	3.07895	3.27318	3.30497	3.47907	3.5355	3.3899	3.3386	3.34139	3.22591	3.27818	3.39638	3.13131	3.32926	3.40008	3.10625	3.29362	3.52743	3.30735	3.19339	3.25286	3.22554	3.23727	3.25367	3.42498	3.29752	2.87017	2.95472	2.9899	3.10165	2.61909	2.83212	2.92973
ABCA4	1	93992835	94121132	-	-3.65774	-4.02752	-4.12534	-3.86644	-4.18443	-4.02432	0.436197	0.780229	1.17509	-1.79298	-1.74119	-2.53145	0.53947	1.14821	0.668314	-0.667721	-1.93879	-1.10835	0.496811	0.791116	0.922887	-0.832986	-1.44974	-0.92555	-0.156936	0.310404	0.132306	-0.215682	-4.06784	0.256905	0.611743	-0.455699	-0.978095	-1.70992	-1.51761	-2.98473	-0.325038	-0.668267	-0.640793	-0.75678	-2.79146	-1.05822	-1.40644	-2.82609	-2.3922
ARHGAP29	1	94148988	94275068	-	2.64604	2.55074	2.43606	2.97905	3.14749	2.58712	4.40744	4.59226	4.35869	3.59246	3.2678	3.47604	4.90465	5.08779	5.26823	4.29112	4.13268	3.95234	5.31638	5.2606	5.29659	4.60442	4.08424	4.22194	4.78287	4.4288	4.41965	3.91085	3.92966	3.87162	4.75352	4.88577	4.52441	3.45197	3.99546	3.22472	4.22116	4.26247	3.72378	3.51375	3.23091	3.01859	4.06697	4.31346	4.61529
ABCD3	1	94418455	94518666	+	5.57348	5.07285	5.04903	5.02838	5.11986	4.90576	5.3607	5.27499	5.11459	4.87945	5.04802	4.81432	5.12182	5.17058	5.28302	5.0925	5.027	4.94421	5.2694	5.07082	5.00708	5.07924	4.74993	5.01043	5.47578	5.38666	5.23752	5.17434	5.24151	5.17577	5.6466	5.35166	5.24	5.10001	5.05729	5.17766	5.11035	5.15828	5.03728	4.81308	5.17433	4.80905	5.00052	4.88127	5.30592
F3	1	94529225	94541800	-	4.54683	4.55074	4.14561	5.52158	5.35775	5.44736	4.31239	4.41883	4.01159	5.26014	5.16089	5.1148	3.95842	4.114	4.2229	4.79171	4.67592	4.71183	4.22343	4.20962	4.362	4.96287	4.67954	4.81741	5.7481	5.52396	5.51737	5.72918	5.51043	5.77733	5.85139	5.6623	5.36965	4.3257	5.19204	5.07866	3.65016	3.27425	3.05965	2.39703	2.51232	2.62828	2.80857	2.5833	2.8932
SLC44A3	1	94820342	94895246	+	1.42972	1.33393	1.41898	1.41896	1.35989	1.52	0.647701	0.90576	0.293737	0.791987	0.521847	0.52744	0.0159082	0.318137	0.331279	-0.530218	-1.13143	-0.786425	0.104494	-0.101969	-0.318121	-0.0960204	-0.334264	-1.28812	1.27191	0.310404	0.40794	0.831624	1.47648	1.02244	1.29763	1.21415	1.27824	0.723039	0.804314	1.10273	1.07351	0.653661	0.737719	1.16922	1.29601	1.02924	0.593559	0.817769	0.880815
CNN3	1	94896949	94927278	-	7.21647	6.81185	6.84365	7.36057	7.23787	7.44792	6.76853	6.8026	6.72441	7.12708	7.25938	7.23783	6.49569	6.38183	6.52214	6.94035	7.01031	6.97845	6.5721	6.42718	6.49857	7.08123	7.28214	7.17715	7.70009	7.72692	7.72043	7.79443	7.8311	7.89932	7.79122	7.69127	7.63539	7.63659	7.77854	7.85919	7.65796	7.51351	7.36033	7.67743	7.7059	7.78844	7.50388	7.50539	7.46785
ALG14	1	94974407	95072945	-	1.80169	1.2944	1.34859	1.62541	1.09686	1.96057	0.832125	0.90576	0.215734	0.791987	1.39632	1.30985	0.47534	0.148212	0.727208	1.29575	0.816102	0.891647	-0.310544	0.734533	-0.318121	0.751977	1.00969	0.94892	1.31255	0.869831	1.01366	1.00671	1.03836	1.57883	1.04238	0.728725	1.2443	0.775506	0.851619	0.969464	1.42498	1.13909	1.35921	0.67618	1.93646	1.07106	-0.213796	-0.366655	0.607797
TMEM56	1	95117338	95197607	+	-1.65774	-3.87552	-2.38837	-2.86644	-1.71049	-4.02432	-0.811731	-1.35727	-0.369228	-2.1149	-0.89319	-1.79449	-0.984092	-0.851788	-0.331686	-1.98965	-2.35382	-2.10835	-0.436075	-0.587395	-0.970198	-1.41795	-1.44974	-1.28812	1.50018	0.762916	0.34381	0.96489	0.89152	0.841868	1.78862	1.94285	1.27824	1.64058	1.62534	0.538829	2.12242	1.758	1.73772	1.96569	1.79351	1.2637	2.84149	2.84634	2.39787
TMEM56-RWDD3	1	95117923	95247225	+	2.24915	1.55074	1.4861	1.38149	1.55254	1.65125	1.88871	2.10216	2.19556	1.66646	1.25881	1.49829	2.33784	2.415	2.33128	1.79171	1.78913	1.699	2.44434	2.58253	2.7923	1.87973	1.9653	1.90453	2.71248	2.171	2.1132	2.32037	2.71352	1.91226	2.56391	2.47719	2.55242	2.64058	2.69184	1.99255	2.72333	2.94644	2.65199	2.88708	2.65149	2.33409	2.4727	2.34384	2.88082
RWDD3	1	95234155	95247225	+	2.40835	1.8524	1.88465	1.94091	1.85022	1.90904	2.23266	2.42932	2.40336	1.99362	1.86762	1.83778	2.5237	2.83471	2.72721	2.20017	1.99195	2.04139	2.67435	2.85886	2.90895	2.18691	2.42473	2.36396	2.84306	2.47187	2.51373	2.44728	3.03836	2.1049	2.70289	2.59266	2.85198	2.91067	2.81629	2.45821	2.90203	3.0732	2.87017	3.13075	2.88097	2.68324	2.32536	2.36374	2.8932
PTBP2	1	96721665	96823738	+	4.81799	4.65196	4.58891	4.00392	4.09686	3.74974	5.33547	5.38689	5.23316	4.60961	4.67835	4.61829	5.70416	5.76843	5.78032	5.38539	5.20842	5.0235	5.5011	5.66999	5.63396	5.57074	4.97373	5.29684	5.36421	5.26705	5.27455	5.27831	5.23645	5.39646	5.73923	5.5887	5.45746	5.60296	5.68369	5.55054	6.14479	5.94828	6.10067	5.91565	6.11092	5.65086	5.32536	6.03034	5.56393
DPYD	1	97077743	97921049	-	-3.80974	-4.02752	-4.12534	-4.01844	-4.18443	-4.02432	-3.96373	-3.83121	-4.10619	-4.26691	-4.21512	-4.26842	-4.13609	-4.00379	-4.06865	-3.98965	-2.35382	-4.26036	-4.04751	-4.06133	-3.92956	-4.15491	-4.18671	-4.24748	-4.00938	-4.08953	-4.11562	-4.12257	-2.91583	-4.21703	-4.06382	-4.06713	-2.56306	-4.18385	-4.10258	-4.13674	-2.19951	-2.66827	-2.96272	-1.75678	-1.79146	-1.47326	-1.40644	-1.24112	-0.977166
SNX7	1	98661701	98760500	+	4.16244	3.83184	3.74091	4.38149	4.17703	4.01033	3.39772	3.57819	3.48875	3.92949	3.54421	3.87794	3.45054	3.26715	3.59115	3.8621	3.80941	3.74963	3.5721	3.55828	3.82236	3.83629	3.4329	3.73742	3.61836	3.40233	3.30223	3.51405	3.66913	3.47414	3.64277	3.5443	3.57308	3.53801	3.48988	3.44153	4.14627	3.79116	3.9321	3.72865	3.88097	3.84264	3.85229	3.70529	4.02846
PLPPR5	1	98890245	99005032	-	-3.80974	-4.02752	-4.12534	-4.01844	-4.18443	-4.02432	-3.96373	-3.83121	-4.10619	-4.26691	-4.21512	-4.26842	-4.13609	-4.00379	-4.06865	-4.14165	-4.09079	-4.26036	-4.04751	-4.06133	-3.92956	-4.15491	-4.18671	-4.24748	-4.00938	-4.08953	-4.11562	-3.12257	-2.33087	-4.06502	-2.32686	-2.33017	-1.14802	-1.44689	-2.51761	-1.17738	0.674962	0.501658	1.2072	0.506255	0.963431	-0.357784	1.66885	0.633345	0.977031
PLPPR4	1	99263953	99309590	+	-3.80974	-4.02752	-4.12534	-4.01844	-4.18443	-4.02432	-3.96373	-3.83121	-4.10619	-4.26691	-4.21512	-4.26842	-3.98409	-4.00379	-3.91665	-4.14165	-4.09079	-3.10835	-3.89551	-3.90932	-2.77755	-0.832986	-0.334264	-1.09547	0.230088	0.762916	-0.0281591	1.71032	1.63875	2.08472	0.895536	1.29432	1.17391	1.92235	2.32369	2.20509	2.42498	2.37613	2.46354	1.67618	2.04143	2.00787	1.03413	0.697475	1.19276
PALMD	1	99645943	99694541	+	-3.80974	-4.02752	-4.12534	-4.01844	-4.18443	-4.02432	-3.96373	-3.83121	-4.10619	-4.26691	-4.21512	-4.26842	-4.13609	-4.00379	-4.06865	-4.14165	-4.09079	-4.26036	-4.04751	-4.06133	-3.92956	-4.15491	-4.18671	-4.24748	-3.85738	-4.08953	-4.26762	-4.27457	-4.06784	-4.21703	-4.06382	-4.06713	-4.30002	-4.18385	-4.25458	-4.13674	-3.93647	-3.82027	-4.11472	-4.23071	-3.94346	-4.21023	-4.3658	-3.97809	-4.12917
FRRS1	1	99708703	99766631	-	3.94959	3.19057	3.30279	3.22102	3.08652	3.4586	2.81763	2.90576	2.63077	2.22495	2.14634	1.43817	2.26384	2.52325	2.27318	1.91724	1.55307	1.64653	2.46205	2.8186	2.47037	1.58205	1.69322	1.65941	2.29237	2.10687	2.29377	2.32037	2.5436	2.20176	2.80243	2.86623	2.78272	2.50731	2.7176	2.03764	2.57308	2.57966	2.60713	2.90998	2.60086	2.44957	3.04359	2.83212	2.63754
AGL	1	99850084	99924023	+	8.7042	8.23071	8.29959	9.37465	9.37949	9.07605	7.81899	7.76426	7.67334	8.81731	8.72091	8.64597	7.15098	7.10386	7.31277	8.32918	8.1905	7.96679	7.08034	7.23215	7.19327	7.99603	7.60283	7.9696	6.89249	6.4761	6.45233	6.78206	6.78807	6.76628	6.20062	6.10862	6.35382	6.62279	6.36299	6.36067	5.21835	5.5363	5.24917	5.48544	5.33783	5.24327	5.13493	5.1076	5.22985
SLC35A3	1	99969351	100035637	+	5.2641	4.86257	4.77486	4.83053	4.7258	4.13331	4.8536	4.67394	4.61186	4.23824	4.28561	4.02824	5.0793	4.9652	4.90672	4.51418	4.55307	4.15374	5.01738	5.20962	5.049	4.60072	4.05805	4.17131	4.91081	4.44185	4.0987	4.29106	4.51462	4.3903	4.86297	4.6922	4.55242	4.67896	4.37316	4.05966	4.6376	4.57491	4.61848	4.09122	4.09119	3.6697	3.86835	4.07478	4.25165
MFSD14A	1	100038097	100083377	+	5.96614	5.62631	5.39735	5.8851	5.71912	5.97161	5.81763	5.96104	5.7393	5.85088	6.06745	6.05351	5.7094	5.55122	5.7681	5.90213	5.91452	5.92093	5.79099	5.69986	5.7942	5.96432	5.94972	5.94344	5.80084	5.58995	5.55857	5.76769	5.90912	5.80842	5.97082	5.68849	5.69276	5.85385	5.91562	5.83385	5.76243	5.61714	5.5957	5.58307	5.7765	5.70665	6.05416	5.81235	5.77438
SASS6	1	100083563	100132955	-	4.73028	4.44189	4.25548	4.38622	4.43518	4.22572	4.55459	4.62914	4.50114	4.2817	4.3249	4.20551	4.51575	4.54909	4.64941	4.5611	4.52474	4.4615	4.68192	4.83551	4.53986	4.69058	4.34034	4.54477	4.4234	4.45049	4.0188	4.56393	4.71352	4.62498	4.65804	4.42472	4.1829	4.71299	4.55563	4.37282	4.39544	4.35964	4.53313	4.59372	4.58358	4.43763	3.85767	4.0194	4.0452
TRMT13	1	100133150	100150497	+	4.20024	3.81797	3.65602	3.82006	3.49896	3.56231	3.89563	3.69584	3.76005	3.673	3.55894	3.3674	3.71635	3.34789	3.69806	3.79171	3.72655	3.78039	3.30417	3.85886	3.51707	3.58205	3.35761	3.7247	3.82211	3.42003	3.28526	3.67833	3.45049	3.49722	3.75352	3.5606	3.44444	3.63349	3.36503	3.49908	3.61641	3.40855	3.50488	3.3889	3.78597	3.62126	2.91549	2.54895	3.07812
LRRC39	1	100148449	100178273	-	-3.80974	-3.87552	-4.12534	-4.01844	-4.18443	-4.02432	-3.96373	-3.83121	-4.10619	-4.26691	-4.21512	-4.26842	-4.13609	-2.85179	-4.06865	-4.14165	-4.09079	-4.26036	-4.04751	-4.06133	-3.92956	-4.15491	-4.18671	-4.24748	-3.85738	-4.08953	-3.11562	-4.27457	-3.91583	-4.21703	-4.06382	-2.33017	-4.30002	-4.18385	-4.25458	-4.13674	-2.78447	-1.66827	-1.96272	-4.07871	-3.94346	-4.21023	-3.2138	-3.82609	-2.97717
DBT	1	100186919	100249834	-	5.01468	4.64804	4.73747	4.73719	4.60782	4.66296	4.6477	4.77201	4.8173	4.47381	4.39221	4.2716	4.86766	4.75554	5.06063	4.61768	4.73364	4.63311	5.38526	5.35042	5.38735	4.7915	4.68981	4.7151	5.0822	4.75944	4.83566	5.0966	5.15294	4.9821	5.35497	5.18553	5.07598	5.29683	5.26811	5.02929	5.38546	5.25655	5.2685	5.39905	5.07582	4.93896	5.62698	5.54242	5.35151
RTCA	1	100266207	100292769	+	4.42441	4.11883	4.11413	4.43734	4.4229	4.11637	4.11901	4.19116	4.16475	4.30716	4.27227	4.26729	3.9701	4.01858	4.01999	4.53783	4.26579	4.39547	4.26436	4.1241	4.09896	4.38941	4.52372	4.54838	4.36179	4.1866	4.33559	4.6423	4.4592	4.57883	4.17033	4.26478	4.32771	4.53039	4.38526	4.64098	4.34996	4.47128	4.46354	4.52121	4.57923	4.59641	4.18708	4.39791	4.39352
CDC14A	1	100345025	100520277	+	1.73458	1.12448	1.07106	1.04045	0.359895	-0.171875	2.71183	2.62458	2.77373	2.01438	2.04541	2.07341	2.5237	2.68737	2.7976	2.58021	2.30914	2.68606	2.91185	3.05646	2.54438	2.55168	2.58001	2.76251	3.3423	3.12857	3.179	3.00671	3.24404	2.87749	3.28785	3.47719	3.26137	3.1179	3.46728	3.03764	3.31356	3.29752	3.11409	3.43699	3.45647	3.09152	3.83605	3.53146	3.79762
GPR88	1	100538137	100542018	+	-3.80974	-4.02752	-4.12534	-4.01844	-4.18443	-4.02432	-3.96373	-3.83121	-4.10619	-4.26691	-4.21512	-4.26842	-4.13609	-4.00379	-4.06865	-4.14165	-4.09079	-4.26036	-4.04751	-4.06133	-3.92956	-4.15491	-4.18671	-4.24748	-4.00938	-4.08953	-4.26762	-4.27457	-4.06784	-4.21703	-4.06382	-4.06713	-4.30002	-4.18385	-4.25458	-4.13674	-3.93647	-3.82027	-4.11472	-4.23071	-3.94346	-4.21023	-4.3658	-3.97809	-4.12917
VCAM1	1	100719742	100739045	+	-3.80974	-4.02752	-4.12534	-4.01844	-4.18443	-3.87232	-3.96373	-3.83121	-4.10619	-4.26691	-4.21512	-4.26842	-4.13609	-4.00379	-4.06865	-4.14165	-4.09079	-4.26036	-4.04751	-4.06133	-3.92956	-4.15491	-4.18671	-4.24748	-4.00938	-4.08953	-4.26762	-4.27457	-4.06784	-4.21703	-4.06382	-4.06713	-2.56306	-4.18385	-4.25458	-4.13674	-3.93647	-3.82027	-2.96272	-4.23071	-3.94346	-4.21023	-4.3658	-3.97809	-4.12917
EXTL2	1	100872372	100895998	-	4.39754	3.89927	3.96918	3.94734	3.75548	3.68993	4.62706	4.50071	4.35415	3.96725	4.19898	3.99733	4.55118	4.35767	4.55096	4.24876	4.41877	4.37143	4.56393	4.57449	4.53986	4.54012	4.1302	4.4398	4.81505	4.54629	4.56386	4.74779	5.04417	4.73911	5.091	4.93036	4.80618	5.14557	5.16889	5.09475	5.78728	5.31757	5.3749	5.26781	5.48234	5.15123	5.12159	5.02566	5.33798
SLC30A7	1	100896076	100981753	+	5.15604	4.83184	4.84045	5.09934	5.07087	4.78232	5.07701	5.01777	4.82389	5.10668	5.07388	4.93615	5.12182	4.87273	5.01704	5.2888	5.1905	5.23372	4.85269	5.00954	4.88422	5.40436	5.06858	5.13094	5.05551	4.87946	4.72358	4.92182	5.01194	4.97664	5.20453	4.97969	4.68487	4.99052	4.99809	4.97816	4.99032	4.81957	4.70616	4.547	4.80846	4.78098	4.92319	4.58754	4.90548
DPH5	1	100989623	101026088	-	4.75589	4.52108	4.52252	4.34788	4.37272	4.16111	4.35318	4.5592	4.50933	4.21153	3.91416	3.75395	4.21558	4.19261	4.48849	4.30497	4.18016	4.17242	4.43988	4.40356	4.40236	4.41494	4.13522	4.42023	4.56048	4.5663	4.44662	4.46239	4.36494	4.38619	4.48479	4.36564	4.39114	4.56806	4.45201	4.52306	4.48699	4.67603	4.54903	4.70265	4.32748	4.42156	4.54443	4.46393	4.48227
S1PR1	1	101236888	101241518	+	-3.80974	-4.02752	-4.12534	-4.01844	-4.18443	-4.02432	-3.96373	-3.83121	-4.10619	-4.26691	-4.21512	-4.26842	-4.13609	-4.00379	-4.06865	-4.14165	-4.09079	-4.26036	-3.89551	-4.06133	-3.92956	-3.00291	-4.18671	-4.24748	-2.85738	-2.35256	-4.11562	-2.12257	-1.33087	-4.06502	-0.911819	-0.214691	-0.241129	-0.572417	-0.643145	-2.39977	0.739093	0.501658	-0.377758	-0.619276	-1.46953	-1.25087	0.178521	0.495841	0.0228343
OLFM3	1	101802574	101997030	-	-3.80974	-4.02752	-4.12534	-0.281478	-2.03242	-2.87232	-3.96373	-3.83121	-4.10619	-4.26691	-4.06311	-1.30906	-4.13609	-4.00379	-4.06865	-1.40469	-2.93879	-2.10835	-4.04751	-4.06133	-3.92956	-1.19556	-1.0347	-1.51051	-3.85738	-4.08953	-4.11562	-1.53761	-0.215395	-2.48006	-2.32686	-2.91513	-1.82609	-1.22449	-2.51761	-1.6628	-1.78447	-1.0833	-1.37776	-0.493745	-0.791457	-0.888299	-2.2138	-3.82609	-1.97717
COL11A1	1	102876467	103108496	-	-2.07278	-4.02752	-4.12534	-2.28148	-3.03242	-3.87232	-3.96373	-3.83121	-3.95419	-4.1149	-2.06312	-4.11642	-1.98409	-1.52986	-0.59472	-1.66772	-1.13143	-1.52339	-0.895506	-0.324361	0.544375	1.69753	1.05276	1.03381	3.01299	2.14994	3.45423	4.16283	4.44611	4.14443	4.26809	4.05641	4.54547	4.76581	4.44046	4.58132	5.05473	5.20825	5.2122	5.51188	5.12442	4.98617	5.35035	5.16544	5.21266
RNPC3	1	103525691	103555239	+	3.30804	3.17976	3.07106	3.49111	3.52217	3.4586	3.07091	3.19116	3.32193	3.33631	3.20367	3.12199	3.01591	3.10241	3.24322	3.27714	3.06121	3.31791	3.15978	3.20962	3.26684	3.03051	2.56521	2.89321	2.91081	2.90797	2.75474	2.84321	2.95453	3.03301	3.07687	3.1829	2.98126	3.14806	3.02671	2.74319	3.16973	3.33173	3.46354	3.24322	3.16274	3.03981	3.59999	3.8674	3.78439
AMY2B	1	103553815	103579534	+	1.0427	0.58391	-0.066444	1.71852	1.66802	1.29761	0.188269	0.0212376	0.569371	0.839292	0.396316	0.275901	0.185833	0.54053	0.668314	0.654207	0.309142	0.535503	0.689456	0.338604	0.129338	0.85507	0.0527592	0.152453	0.534942	-0.615596	-0.0281591	0.199356	0.669128	0.256905	-0.00492814	0.406797	-0.060557	0.216079	-0.102577	-0.0778419	0.739093	-0.208836	0.737719	0.875489	0.378468	0.029239	1.07161	1.12811	0.66669
AMY2A	1	103616811	103625780	+	-3.80974	-4.02752	-4.12534	-4.01844	-4.18443	-4.02432	-3.96373	-3.83121	-4.10619	-4.26691	-4.21512	-4.26842	-4.13609	-4.00379	-4.06865	-4.14165	-4.09079	-4.26036	-4.04751	-4.06133	-3.92956	-4.15491	-4.18671	-4.24748	-4.00938	-4.08953	-4.26762	-4.27457	-4.06784	-4.21703	-4.06382	-4.06713	-4.30002	-4.18385	-4.25458	-4.13674	-3.93647	-3.82027	-4.11472	-4.23071	-3.94346	-4.21023	-4.3658	-3.97809	-4.12917
AMY1A	1	103655290	103664554	+	-3.80974	-4.02752	-4.12534	-4.01844	-4.18443	-4.02432	-3.96373	-3.83121	-4.10619	-4.26691	-4.21512	-4.26842	-4.13609	-4.00379	-4.06865	-4.14165	-4.09079	-4.26036	-4.04751	-4.06133	-3.92956	-4.15491	-4.18671	-4.24748	-4.00938	-4.08953	-4.26762	-4.27457	-4.06784	-4.21703	-4.06382	-4.06713	-4.30002	-4.18385	-4.25458	-4.13674	-3.93647	-3.82027	-4.11472	-4.23071	-3.94346	-4.21023	-4.3658	-3.97809	-4.12917
AMY1B	1	103687415	103696680	-	-3.80974	-4.02752	-4.12534	-4.01844	-4.18443	-4.02432	-3.96373	-3.83121	-4.10619	-4.26691	-4.21512	-4.26842	-4.13609	-4.00379	-4.06865	-4.14165	-4.09079	-4.26036	-4.04751	-4.06133	-3.92956	-4.15491	-4.18671	-4.24748	-4.00938	-4.08953	-4.26762	-4.27457	-4.06784	-4.21703	-4.06382	-4.06713	-4.30002	-4.18385	-4.25458	-4.13674	-3.93647	-3.82027	-4.11472	-4.23071	-3.94346	-4.21023	-4.3658	-3.97809	-4.12917
AMY1C	1	103750406	103758690	+	-3.80974	-4.02752	-4.12534	-4.01844	-4.18443	-4.02432	-3.96373	-3.83121	-4.10619	-4.26691	-4.21512	-4.26842	-4.13609	-4.00379	-4.06865	-4.14165	-4.09079	-4.26036	-4.04751	-4.06133	-3.92956	-4.15491	-4.18671	-4.24748	-4.00938	-4.08953	-4.26762	-4.27457	-4.06784	-4.21703	-4.06382	-4.06713	-4.30002	-4.18385	-4.25458	-4.13674	-3.93647	-3.82027	-4.11472	-4.23071	-3.94346	-4.21023	-4.3658	-3.97809	-4.12917
PRMT6	1	107056679	107059294	+	3.81799	3.52536	3.81457	3.80598	3.52982	3.76431	4.01482	4.29808	4.58884	4.16587	4.20835	4.2716	3.75738	4.09073	4.55096	4.49417	4.365	4.44239	4.1213	4.17814	4.3152	4.61914	4.55775	4.64599	4.51331	4.55433	4.52462	4.51405	4.42846	4.68987	4.165	4.28454	4.59681	4.70624	4.52678	4.79663	4.44435	4.67158	4.69191	4.56515	4.60086	4.98344	3.10813	3.03189	4.22251
NTNG1	1	107140007	107483458	+	-1.65774	-1.06817	-0.651406	0.381487	0.137502	-0.70239	2.25436	1.56873	1.90379	2.66646	2.49147	2.51294	1.82326	1.92957	2.45839	2.3502	2.45353	1.93604	2.23378	2.24042	2.45127	2.42335	2.60915	2.17131	3.08514	3.3104	3.08405	3.11583	3.02668	3.09485	3.34557	3.08487	2.9288	2.36047	3.06735	2.491	3.34481	3.05965	2.84463	1.94366	1.45647	1.96414	2.8306	2.96833	2.57742
VAV3	1	107571160	107965144	-	-0.657741	-0.0681672	-0.80341	0.133559	-0.225068	-0.550387	0.888709	1.40826	1.0902	0.133024	0.936885	-0.415977	1.18583	1.47014	1.81127	1.5022	1.23114	1.72454	2.05869	2.2606	2.19973	1.95129	2.05276	2.20831	3.56048	3.3571	3.65256	2.78432	3.07285	2.74233	3.86954	3.63176	3.44444	2.78833	3.21031	2.86076	3.56426	3.67158	3.3682	3.23418	3.50316	3.1897	4.08541	4.0194	3.86832
SLC25A24	1	108134036	108200849	-	2.01468	1.37241	1.31207	1.04045	1.45943	1.03458	2.37809	2.45008	1.97655	2.07492	2.00297	1.88358	2.61582	2.62395	2.87777	2.63971	2.8294	2.64653	3.31395	2.74889	2.41227	3.34582	3.39156	3.45911	4.40941	3.92666	3.97714	4.62562	4.66913	4.41071	4.77118	4.76786	4.2183	4.35617	4.47485	4.36841	4.6418	4.26837	4.33649	4.46432	4.58792	4.36384	4.31368	4.20182	4.46992
NBPF4	1	108223341	108244081	-	-3.80974	-4.02752	-4.12534	-4.01844	-4.18443	-4.02432	-3.96373	-3.83121	-4.10619	-4.26691	-4.21512	-4.26842	-4.13609	-4.00379	-4.06865	-4.14165	-4.09079	-4.26036	-4.04751	-4.06133	-3.92956	-4.15491	-4.18671	-4.24748	-4.00938	-4.08953	-4.26762	-4.27457	-4.06784	-4.21703	-4.06382	-4.06713	-4.30002	-4.18385	-4.25458	-4.13674	-3.93647	-3.82027	-4.11472	-4.23071	-3.94346	-4.21023	-4.3658	-3.97809	-4.12917
NBPF6	1	108450282	108471002	+	-3.80974	-4.02752	-4.12534	-4.01844	-4.18443	-4.02432	-3.96373	-3.83121	-4.10619	-4.26691	-4.21512	-4.26842	-4.13609	-4.00379	-4.06865	-4.14165	-4.09079	-4.26036	-4.04751	-4.06133	-3.92956	-4.15491	-4.18671	-4.24748	-4.00938	-4.08953	-4.26762	-4.27457	-4.06784	-4.21703	-4.06382	-4.06713	-4.30002	-4.18385	-4.25458	-4.13674	-3.93647	-3.82027	-4.11472	-4.23071	-3.94346	-4.21023	-4.3658	-3.97809	-4.12917
FAM102B	1	108560089	108644900	+	7.29354	6.91808	6.84684	7.35937	7.21728	7.12345	6.54802	6.66842	6.59944	7.21489	7.17827	7.25373	6.52073	6.57343	6.66361	6.6515	6.69239	6.49527	6.68475	6.7763	6.69107	6.26972	5.9821	6.21967	5.21409	5.06529	4.64925	4.82871	5.17956	5.03826	5.23284	4.889	4.82639	5.13054	5.11174	4.79005	5.22396	5.22655	4.91686	5.41114	4.65975	4.64222	5.49356	5.65167	5.52865
HENMT1	1	108648290	108661526	-	4.62766	4.1301	4.56582	4.70721	4.41879	4.44057	4.38794	4.57819	4.58108	4.49243	4.73455	4.86943	4.17578	4.61174	4.53868	4.62506	4.57691	4.521	4.20778	4.6943	4.5623	4.30543	4.50057	4.67601	3.36179	3.57027	3.18816	2.71032	2.52711	2.57883	2.44573	2.5606	2.75887	3.01255	2.34037	2.58512	2.21553	2.67158	2.60713	2.05058	2.18582	2.22718	1.91549	2.21831	2.21266
PRPF38B	1	108692323	108701803	+	5.89876	5.67523	5.57933	5.84609	5.85327	5.88257	5.75051	5.72168	5.72	5.88932	5.71824	5.73533	5.4253	5.51235	5.42987	5.85897	5.61196	5.86463	5.5557	5.50853	5.42212	5.59141	5.7017	5.52107	5.3858	5.64368	5.18816	5.44538	5.24151	5.29692	5.37358	5.37258	5.41803	5.56248	5.44817	5.66811	5.57747	5.63323	5.43816	5.60779	5.69839	5.68324	5.82786	5.83747	5.70583
FNDC7	1	108712657	108742740	+	-3.80974	-3.87552	-3.97333	-2.86644	-3.03242	-3.87232	-3.96373	-3.83121	-4.10619	-4.26691	-4.06311	-4.11642	-4.13609	-4.00379	-4.06865	-3.98965	-2.93879	-3.10835	-4.04751	-4.06133	-3.92956	-4.15491	-4.18671	-3.09547	-4.00938	-4.08953	-4.26762	-4.27457	-2.91583	-3.06502	-4.06382	-2.91513	-4.30002	-1.22449	-0.932652	-1.39977	-1.78447	-2.08331	-4.11472	0.24322	-0.206494	0.263704	-3.2138	-3.97809	-4.12917
STXBP3	1	108746674	108809526	+	4.26112	3.78269	3.90318	3.7989	3.91009	3.77154	4.17126	4.1217	4.00581	3.86809	3.98128	3.98687	4.4253	4.19261	4.50962	4.32776	4.29962	4.19999	4.74112	4.4394	4.62759	4.6118	4.30515	4.47817	4.5435	4.26705	4.30644	4.33686	4.35563	4.33158	4.72843	4.38865	4.1281	4.51118	4.42098	4.28673	4.2379	4.26247	4.10337	4.36424	4.29601	4.2905	4.34462	4.20734	4.39352
AKNAD1	1	108815898	108858228	-	-2.65774	-1.87552	-1.97333	-1.05909	-2.44746	-4.02432	-0.489803	-0.509277	-1.36923	0.743077	-0.25576	1.05351	-1.17674	-4.00379	-4.06865	0.868331	0.383142	-0.0208902	-4.04751	-2.32436	-3.77755	0.0845518	-0.712775	-0.773547	-4.00938	-4.08953	-4.26762	-4.27457	-3.91583	-4.21703	-4.06382	-4.06713	-4.30002	-4.18385	-2.51761	-4.13674	-3.93647	-3.82027	-4.11472	-4.23071	-3.94346	-4.05822	-4.3658	-3.97809	-4.12917
GPSM2	1	108875350	108934545	+	3.28477	2.90584	3.04903	3.00392	2.68182	3.03458	2.81763	3.29808	2.85316	2.92949	2.63732	3.1782	2.93477	3.17058	3.02587	3.10838	3.01541	2.90287	3.21302	3.11304	3.33097	3.13664	2.93108	3.09435	3.3025	2.89537	2.79127	2.99637	3.28384	2.90076	4.14346	3.79223	3.67216	3.04497	3.67878	3.09208	4.24344	4.39782	4.37267	4.51748	4.13336	3.51163	4.97603	4.68171	4.65219
CLCC1	1	108929508	108963457	-	5.67093	5.43054	5.47581	5.13918	4.87447	5.19377	5.51919	5.65172	5.47626	5.06252	5.2475	5.00253	5.43587	5.60969	5.48423	5.03272	5.08912	4.92507	5.56597	5.546	5.48219	4.9219	5.04745	5.07445	5.19519	4.98729	4.96919	4.90257	5.08416	4.89498	5.36198	5.19339	5.15804	4.97097	4.98223	5.04317	5.1639	5.00062	4.95017	4.82818	4.81587	4.7	5.24153	4.84987	4.94765
WDR47	1	108970214	109042113	-	5.57827	5.233	4.73747	5.70531	5.70229	5.82639	4.82851	4.70882	4.66419	5.57858	5.59331	5.37544	4.31512	4.4611	4.39623	5.3679	5.3443	5.33873	4.27942	4.56235	4.23367	5.22831	5.14272	5.04918	4.51331	4.48874	4.13704	4.36124	4.32734	4.61093	4.41011	3.83976	3.91268	3.73634	4.03185	4.00962	3.89501	3.65366	3.45513	3.64921	3.21977	3.1316	3.44441	2.80327	3.68105
TAF13	1	109062486	109076002	-	6.82406	5.71507	5.923	6.06725	6.08781	5.49837	6.46672	5.5711	5.60996	5.69406	5.2475	5.35323	6.03132	5.24361	5.25328	5.60468	5.18275	4.90008	5.75913	5.56032	5.29659	5.20654	4.70001	4.76561	4.85343	4.3104	3.78525	3.65879	2.90434	3.43482	4.11609	3.75021	3.16486	3.37754	3.30681	3.23444	3.85216	3.2021	3.35921	2.66276	3.02872	2.98617	3.30977	3.0068	2.9417
TMEM167B	1	109089803	109096934	+	4.4612	4.21723	4.17132	4.21571	3.95626	3.89587	4.22719	4.47562	4.13327	4.03484	3.78863	3.83195	4.13485	4.34297	4.18664	3.88687	3.9067	3.9415	4.29925	4.29035	4.34657	3.92783	3.45715	3.73742	3.87733	3.85038	3.79127	3.26113	3.64641	3.53489	3.983	3.86623	3.59345	3.49171	3.7112	3.50712	3.90902	3.758	3.59187	3.69608	3.59225	3.39299	4.24973	4.10465	3.88082
KIAA1324	1	109113679	109206781	+	-3.80974	-3.87552	-1.65141	-3.86644	-1.71049	-2.87232	-0.811731	-0.219771	-0.784266	-1.79298	-1.74119	-1.53145	0.600871	0.470141	0.838239	-1.66772	-1.13143	-0.108353	0.0113841	0.412605	1.0298	-0.0960204	-0.864779	-0.92555	-0.535447	-1.6156	-1.30827	-1.80064	-0.10848	-1.25767	-0.452387	-2.33017	-0.44758	-1.22449	-0.643145	-1.39977	-1.46254	-0.668267	-0.262281	-0.619276	-0.469529	-0.736296	0.830598	1.53146	1.06723
C1orf194	1	109105951	109113857	-	-3.80974	-4.02752	-4.12534	-4.01844	-4.18443	-4.02432	-3.96373	-3.83121	-4.10619	-4.26691	-4.21512	-4.26842	-4.13609	-4.00379	-4.06865	-4.14165	-4.09079	-4.26036	-4.04751	-4.06133	-3.92956	-4.15491	-4.18671	-4.24748	-4.00938	-4.08953	-4.26762	-4.27457	-4.06784	-4.21703	-4.06382	-4.06713	-4.30002	-4.18385	-4.25458	-4.13674	-3.93647	-3.82027	-4.11472	-4.23071	-3.94346	-4.21023	-4.3658	-2.82609	-4.12917
SARS	1	109213918	109238169	+	7.85055	7.52855	7.3086	7.67707	7.53458	7.96768	7.63328	8.08069	7.77203	7.60063	7.69927	7.73103	7.50475	7.67128	7.8449	7.40909	7.55607	7.65859	7.49197	7.48246	7.4172	7.33192	7.58735	7.59801	7.27577	7.33219	7.27723	7.33737	7.31178	7.26365	7.38853	7.1176	7.20458	7.06157	7.32735	7.28731	7.07196	7.51847	7.09933	7.46722	7.09271	7.2637	6.85431	6.64457	6.95726
CELSR2	1	109250019	109275750	+	5.53455	5.82492	6.07243	5.82356	5.9941	6.08624	5.5147	5.83453	5.75489	5.48872	5.49913	5.37744	5.41251	5.58075	5.5832	5.19274	5.37636	5.37345	5.61625	5.65101	5.70828	5.20654	5.30737	5.27739	5.31255	5.41562	5.55149	5.29106	5.41956	5.11489	5.08536	5.24222	5.49584	5.5662	5.23281	5.56409	5.24344	5.07657	5.43174	5.66948	5.5661	5.64222	5.49011	5.44304	5.51869
PSRC1	1	109279556	109283186	-	5.8119	5.15515	5.27933	6.06725	5.84102	6.24012	5.5524	5.81865	5.44882	5.89492	6.13656	6.20438	5.1529	5.44053	5.49062	5.78678	5.86373	5.75893	5.56393	5.60045	5.55784	5.66242	6.00696	5.84997	5.82034	5.73843	5.65422	5.56917	5.74059	5.45854	5.48692	5.35633	5.52441	5.27421	5.34657	5.44363	5.07662	5.25655	5.05409	5.39703	5.49856	5.6714	5.34845	5.32112	5.38478
MYBPHL	1	109292365	109307041	-	-2.65774	0.124478	-0.513903	-1.05909	-0.862498	-2.87232	-1.4898	-1.35727	-1.63226	-1.79298	-4.06311	-4.26842	-1.17674	-1.52986	-2.33169	-1.66772	-2.35382	-1.78642	-2.89551	-2.90932	-1.77755	-4.15491	-4.0347	-3.09547	-1.05002	-1.35256	-0.945697	-3.12257	-2.91583	-2.06502	-2.32686	-1.5932	-3.14802	-4.18385	-4.25458	-1.98473	-3.93647	-3.82027	-2.96272	-4.23071	-3.94346	-4.21023	-4.3658	-3.97809	-4.12917
SORT1	1	109309568	109397951	-	6.08877	6.15377	6.33159	6.34788	6.33499	6.14866	5.9548	5.94468	5.96914	5.78294	5.63906	5.56482	5.72154	5.83821	5.86471	5.78843	5.55507	5.41128	6.00988	5.90285	6.03783	5.9715	5.78866	5.83969	6.38222	6.29729	6.39415	6.35215	6.2997	6.1493	6.03801	6.22825	6.31244	6.11153	6.20006	6.07055	5.76243	6.08662	6.0499	5.71733	5.63481	5.74591	6.31953	6.24	6.48636
PSMA5	1	109399031	109426427	-	6.7173	6.16887	6.15079	6.49769	6.40533	6.63944	6.50794	6.73759	6.57622	6.66564	6.79097	6.91218	6.11526	6.40796	6.46921	6.84955	6.79762	6.92713	6.32245	6.34924	6.53873	6.77927	7.04345	7.0863	6.64546	6.65213	6.59174	6.52128	6.60577	6.78673	6.53113	6.37027	6.585	6.49367	6.65315	6.90401	6.60677	6.48021	6.512	6.3797	6.7272	6.92049	6.47095	6.09128	6.5464
SYPL2	1	109466628	109482137	+	2.62766	2.3533	2.65602	2.24208	2.44331	3.01033	1.80298	2.15369	1.77373	1.20702	1.86762	1.30985	0.770796	1.57448	1.36875	0.964547	0.919195	1.28396	0.911848	1.44823	1.17664	0.520651	1.00969	0.152453	0.94998	0.310404	0.928772	0.831624	1.25409	0.578834	0.480499	-0.00824022	0.55242	1.72304	1.35685	1.4747	1.21553	0.916695	1.35921	2.13075	2.16274	1.55649	0.541091	0.56623	0.929725
ATXN7L2	1	109483479	109492804	+	2.62766	2.3533	2.23612	2.64135	2.66802	2.98567	2.29679	2.73019	2.76005	2.8851	2.98128	3.24114	2.03828	2.43361	2.86471	3.01035	2.9067	2.91401	2.47953	2.39446	2.95037	2.85507	3.22268	2.99199	2.29237	2.64744	2.79127	2.60535	2.60773	2.56433	2.15427	2.27469	2.69747	2.78833	2.2012	2.83545	2.6418	2.9167	2.49671	2.536	2.7477	3.09152	2.63169	2.53146	2.41515
CYB561D1	1	109494052	109502932	+	2.47154	2.48203	2.29345	2.36238	2.23436	2.23621	2.18827	2.53025	2.40336	2.36083	2.10681	2.42274	2.0603	2.19261	2.14944	2.53391	1.9192	2.30104	2.10449	1.89803	2.10509	2.06318	2.39156	1.97061	2.48247	2.34788	2.63927	2.06725	2.21345	1.42683	2.317	2.10724	2.11877	2.25355	1.82816	2.03764	2.02289	2.13909	2.1458	2.26114	2.06652	2.0503	1.37117	0.981268	1.90548
AMIGO1	1	109504175	109509738	-	1.92722	1.8524	1.83402	2.28331	1.80047	1.85561	2.47367	2.3208	1.92845	2.15188	2.20367	1.81432	1.79727	1.95557	2.03755	2.3679	2.16974	2.00017	1.85938	1.67564	1.83716	1.97437	2.30515	1.83526	1.46455	1.86983	2.09383	1.73541	1.63875	1.84187	1.37358	1.81279	1.91807	1.39442	1.67878	1.30067	1.34481	1.18971	0.89526	1.536	1.76313	1.58563	2.14376	1.78862	1.85572
GPR61	1	109539872	109548406	+	-3.80974	-4.02752	-4.12534	-4.01844	-4.18443	-4.02432	-3.96373	-3.83121	-4.10619	-4.26691	-4.21512	-4.26842	-4.13609	-4.00379	-4.06865	-4.14165	-4.09079	-4.26036	-3.89551	-3.90932	-3.92956	-4.15491	-4.0347	-4.24748	-3.85738	-4.08953	-3.11562	-4.27457	-4.06784	-4.21703	-3.91182	-4.06713	-4.30002	-3.03185	-4.10258	-3.98473	-2.78447	-2.66827	-1.37776	-3.07871	-1.79146	-1.7363	-3.2138	-2.82609	-2.97717
GNAI3	1	109548611	109618321	+	6.58662	6.10176	6.06421	6.2077	6.24137	6.07459	6.40623	6.32782	6.22074	6.3527	6.33028	6.30038	6.30362	6.33061	6.39283	6.49718	6.52882	6.32419	6.55673	6.54703	6.62971	6.60996	6.4869	6.68014	6.99749	6.75073	6.6401	6.73851	6.80526	6.87822	7.0307	6.80938	6.66656	6.78033	6.73268	6.77182	7.04367	6.90727	6.817	6.7605	6.8131	6.67818	6.69834	6.75511	6.68283
AMPD2	1	109616104	109632051	+	3.54193	3.37241	3.4861	3.86148	3.80047	4.21515	3.92974	4.33202	4.19047	4.29024	4.42472	4.41496	3.75062	4.07302	4.27811	4.88993	4.79253	4.91124	4.09885	4.39902	4.49391	4.95999	5.28271	5.04663	4.47802	4.50542	4.75782	4.87461	4.88183	5.00644	4.39652	4.44681	4.79156	4.81364	4.84871	5.27501	4.86299	4.97559	4.72728	4.98738	5.14812	5.53049	5.14156	4.84634	5.39134
GNAT2	1	109603267	109619929	-	-3.80974	-4.02752	-4.12534	-4.01844	-4.18443	-4.02432	-3.96373	-3.83121	-4.10619	-2.52994	-4.21512	-4.11642	-4.13609	-4.00379	-4.06865	-3.98965	-2.35382	-4.26036	-4.04751	-3.90932	-3.92956	-4.15491	-4.18671	-3.09547	-4.00938	-3.93752	-4.11562	-2.12257	-3.91583	-2.06502	-4.06382	-4.06713	-4.14802	-4.18385	-4.10258	-1.39977	-2.19951	-2.66827	-3.96272	-1.49375	-3.94346	-4.05822	-4.3658	-3.82609	-2.3922
GSTM4	1	109656081	109674836	+	3.81799	3.52536	3.64872	3.99775	3.73576	4.03458	3.4362	3.68712	3.54565	3.58554	3.8317	3.90039	3.18583	3.47014	3.54278	3.60281	3.836	3.56407	3.22343	3.53362	3.80741	3.35464	3.45715	3.40437	2.85687	2.92046	3.15116	2.98595	3.23391	3.1248	2.86954	2.78531	2.97092	3.12802	2.98489	2.946	2.34481	2.23862	2.52913	3.07104	2.96343	2.82442	3.01502	2.80327	2.62275
GSTM2	1	109668022	109709551	+	0.664187	0.516795	0.670522	0.657121	0.611433	0.651247	0.711831	1.56873	0.293737	0.133024	0.10681	0.883584	1.22536	1.79207	1.78379	0.917241	0.584776	0.47661	1.83241	1.55011	2.10509	1.52065	0.772651	1.39638	1.69721	1.34788	2.09383	1.33686	1.51043	0.792958	1.51445	1.57672	1.73462	1.39442	1.38928	1.50712	1.42498	1.72405	1.7097	1.94366	1.63481	1.46534	2.22915	1.95527	2.13136
GSTM1	1	109687814	109709039	+	0.149614	0.124478	-0.16598	-0.407009	0.215505	-0.171875	0.358194	0.568725	0.505241	0.470059	0.891081	0.407146	-0.399129	1.0551	1.17081	0.868331	0.383142	0.283964	1.10449	1.17814	1.4319	0.804444	1.09458	0.94892	0.534942	1.14994	0.469341	0.784318	0.942146	0.742332	0.788621	0.728725	0.659335	0.775506	1.32369	0.969464	-0.0840296	1.08662	1.12474	1.56515	1.0159	0.98617	1.51412	0.817769	1.1103
GSTM5	1	109712255	109775428	+	-3.80974	-4.02752	-4.12534	-4.01844	-4.18443	-4.02432	-3.96373	-3.83121	-4.10619	-4.26691	-4.06311	-4.26842	-4.13609	-4.00379	-4.06865	-4.14165	-4.09079	-4.26036	-4.04751	-4.06133	-3.92956	-4.15491	-4.18671	-4.24748	-4.00938	-4.08953	-4.26762	-4.27457	-4.06784	-4.06502	-4.06382	-2.33017	-3.14802	-4.18385	-4.25458	-3.98473	-3.93647	-3.82027	-2.96272	-4.07871	-3.94346	-4.21023	0.644185	0.0808035	0.344762
GSTM3	1	109733932	109741038	-	-2.07278	-2.29056	-2.38837	-3.86644	-2.03242	-3.87232	-0.641806	-1.09424	-1.14684	-1.30755	-0.478153	-1.53145	-0.662164	-0.266825	-0.457217	-0.182295	-0.353823	0.139575	-1.08815	-0.00243285	-0.607628	0.640945	0.357614	0.489488	0.666187	0.310404	-0.308267	0.125355	0.839053	0.327295	0.0881812	-0.00824022	0.0219051	1.36047	0.984886	0.60023	-0.462541	0.331733	0.0372792	1.09122	1.76313	1.07106	0.956129	-0.504159	0.880815
EPS8L3	1	109750080	109764027	-	-3.80974	-4.02752	-4.12534	-4.01844	-4.18443	-4.02432	-3.96373	-3.83121	-4.10619	-4.26691	-4.21512	-4.26842	-4.13609	-4.00379	-4.06865	-4.14165	-4.09079	-4.26036	-4.04751	-4.06133	-3.92956	-4.15491	-4.18671	-4.24748	-4.00938	-4.08953	-4.26762	-4.27457	-4.06784	-4.21703	-4.06382	-2.91513	-4.30002	-4.18385	-4.25458	-4.13674	-3.93647	-3.82027	-4.11472	-4.23071	-3.94346	-4.21023	-4.3658	-3.97809	-4.12917
CSF1	1	109910242	109930992	+	2.0427	1.82492	1.34859	1.04045	1.42701	0.449613	1.6477	1.3208	1.00001	0.470059	1.02435	0.205512	1.37346	1.67177	1.17081	0.469782	0.584776	-0.407913	1.35242	1.70539	1.58	0.640945	0.872187	-0.28812	1.50018	1.58604	1.66574	1.08688	1.17163	0.979372	1.25811	1.03907	1.27824	0.968152	0.941817	1.4747	1.12242	1.57966	1.46354	1.24322	1.16274	1.46534	0.956129	0.261376	0.66669
AHCYL1	1	109984686	110023741	+	6.07697	5.97779	6.15079	5.94734	6.04439	5.62952	6.33038	6.36928	6.34616	6.00144	5.69844	5.67475	6.27094	6.31312	6.52733	6.07509	5.92075	5.71183	6.67909	6.51274	6.58	6.23549	5.99458	5.99992	6.00061	6.1014	5.8956	5.97809	5.94215	5.85086	5.957	5.95677	5.81488	5.90773	6.07484	5.69475	5.66468	6.04941	5.90301	6.14529	5.61156	5.69666	6.10588	6.13681	6.19276
STRIP1	1	110031577	110074641	+	5.59492	5.4168	5.37318	5.75378	5.82556	5.78411	5.54142	5.79653	5.67699	5.91162	5.90986	5.89621	5.21312	5.50576	5.61473	5.82253	5.77546	5.61445	5.46205	5.3386	5.38987	5.64275	5.85404	5.86453	5.35694	5.3386	5.36819	5.4049	5.4592	5.46831	5.26809	5.24222	5.49042	5.29683	5.3691	5.66273	5.10731	5.27425	5.2147	5.28761	5.38596	5.65774	5.00537	4.82137	5.06723
ALX3	1	110059994	110070700	-	-3.80974	-4.02752	-4.12534	-4.01844	-4.18443	-4.02432	-3.96373	-3.83121	-4.10619	-4.1149	-4.21512	-4.11642	-4.13609	-4.00379	-3.91665	-4.14165	-4.09079	-4.26036	-4.04751	-4.06133	-3.92956	-4.15491	-4.18671	-4.24748	-2.27241	-2.35256	-3.11562	-2.53761	-1.33087	-3.06502	-4.06382	-2.91513	-4.30002	-4.03185	-4.25458	-4.13674	-3.93647	-3.82027	-4.11472	-4.07871	-3.94346	-3.05822	-4.3658	-3.97809	-4.12917
UBL4B	1	110112468	110113945	+	-3.80974	-4.02752	-4.12534	-4.01844	-4.18443	-4.02432	-3.96373	-3.83121	-4.10619	-4.26691	-4.21512	-4.26842	-4.13609	-4.00379	-4.06865	-4.14165	-4.09079	-4.26036	-4.04751	-4.06133	-3.92956	-4.15491	-4.18671	-4.24748	-4.00938	-4.08953	-4.26762	-4.27457	-4.06784	-4.21703	-4.06382	-4.06713	-4.30002	-4.18385	-4.25458	-4.13674	-3.93647	-3.66827	-4.11472	-4.23071	-3.79146	-4.21023	-4.3658	-3.97809	-4.12917
SLC6A17	1	110150486	110202202	+	1.14961	0.768334	1.38422	2.55982	2.0761	2.39447	0.580587	1.12815	0.746249	2.27741	2.1657	2.4835	0.970105	1.00619	0.783792	1.89299	1.58478	1.59209	1.7192	0.791116	1.22245	1.55168	1.9653	1.81142	2.74254	3.60163	3.09383	1.33686	1.03836	1.63542	1.04238	1.29432	0.85198	-1.44689	-0.932652	0.10273	-0.462541	0.139088	-0.962721	-4.23071	-3.79146	-3.05822	-1.04387	-1.82609	0.110297
KCNC4	1	110211343	110283100	+	3.83411	4.27422	4.09813	4.05837	4.0917	4.17208	4.08914	4.50567	4.35869	4.39685	4.28561	4.4835	4.49972	4.86246	4.657	4.46978	4.36955	4.54628	4.99324	4.75245	4.84816	4.31902	4.4329	4.46295	4.33245	4.53821	4.41965	4.10143	3.7846	3.69653	4.243	4.42917	4.24858	3.57548	3.80431	3.70177	3.76243	3.54119	3.29467	3.85793	3.07891	3.1117	4.89211	4.60854	4.51869
RBM15	1	110338506	110346681	+	6.17673	6.0743	6.15724	6.2473	6.26907	6.39681	6.12196	6.25006	6.22572	6.2688	6.27562	6.3894	5.93328	6.21967	6.25578	6.38756	6.24609	6.26015	6.16789	6.21738	6.24204	6.21868	6.2725	6.2466	5.9532	6.07928	6.02393	6.01953	5.7898	5.93357	5.75352	5.85471	5.97739	5.88254	5.90445	6.08001	5.83024	5.98278	5.88747	6.05186	5.90203	6.16578	6.23535	6.2142	6.06586
SLC16A4	1	110362848	110391082	-	-2.07278	-1.06817	-2.38837	2.15593	1.6955	2.15005	-1.00438	-2.6792	-2.36923	-0.529941	0.396316	-0.415977	-2.98409	-2.85179	-2.91665	-2.98965	-4.09079	-3.10835	-2.89551	-2.90932	-2.77755	-4.15491	-2.44974	-4.24748	-1.27241	-3.93752	-2.11562	-2.12257	-2.91583	-2.48006	-2.32686	-0.915131	-1.82609	-4.03185	-4.10258	-4.13674	-3.78447	-2.66827	-2.37776	-4.23071	-3.94346	-4.21023	-1.62883	-2.82609	-0.655238
LAMTOR5	1	110401249	110407942	-	5.7238	5.09602	5.24825	5.91164	5.83021	5.7276	5.00525	5.01429	4.94365	5.37093	5.1143	5.31613	4.56665	4.78846	4.9099	5.12149	4.7547	4.68606	4.89566	4.87531	5.08353	4.74528	4.46115	4.72151	4.49135	4.39339	4.28952	4.45863	4.23898	4.47414	4.01892	4.26478	4.15576	4.35617	4.23281	4.17009	3.81544	4.23862	4.45934	4.26559	4.11543	4.36804	4.00052	4.48225	4.34025
PROK1	1	110451200	110457354	+	-3.80974	-4.02752	-4.12534	-4.01844	-4.18443	-4.02432	-3.96373	-3.83121	-4.10619	-4.26691	-4.21512	-4.26842	-4.13609	-4.00379	-4.06865	-4.14165	-4.09079	-4.26036	-4.04751	-4.06133	-3.92956	-4.15491	-4.18671	-4.24748	-4.00938	-4.08953	-4.26762	-4.27457	-4.06784	-4.21703	-4.06382	-4.06713	-4.30002	-4.18385	-4.25458	-4.13674	-3.93647	-3.82027	-4.11472	-4.23071	-3.94346	-4.21023	-4.3658	-3.97809	-4.12917
KCNA10	1	110517217	110519175	-	-3.80974	-4.02752	-4.12534	-4.01844	-4.18443	-4.02432	-3.96373	-3.83121	-4.10619	-4.26691	-4.21512	-4.26842	-4.13609	-4.00379	-4.06865	-4.14165	-4.09079	-4.26036	-4.04751	-4.06133	-3.92956	-4.15491	-4.18671	-4.24748	-4.00938	-4.08953	-4.26762	-4.27457	-4.06784	-4.21703	-4.06382	-4.06713	-4.30002	-4.18385	-4.25458	-4.13674	-3.93647	-3.82027	-4.11472	-4.23071	-3.94346	-4.21023	-4.3658	-3.97809	-4.12917
KCNA2	1	110519837	110631474	-	-1.07278	-1.29056	-1.97333	-1.28148	-1.71049	-2.87232	0.0951597	0.408261	0.689665	1.20702	0.258813	0.883584	0.408226	-0.266825	0.253277	0.917241	0.919195	0.891647	0.426422	-0.449892	-1.19259	1.20654	1.2507	1.36396	1.00061	0.706332	0.971841	0.96489	0.25409	0.934977	0.336109	-0.00824022	1.17391	0.723039	0.984886	0.822622	0.739093	0.331733	0.737719	0.779273	0.908983	0.401208	0.178521	-0.366655	0.110297
KCNA3	1	110672465	110675033	-	-3.80974	-4.02752	-4.12534	-4.01844	-4.03242	-4.02432	-3.96373	-3.83121	-4.10619	-4.26691	-4.21512	-4.26842	-2.39913	-2.85179	-1.59472	-4.14165	-2.93879	-4.10835	-1.89551	-2.90932	-1.45562	-2.00291	-4.0347	-2.09547	-1.85738	-3.93752	-1.11562	-3.12257	-0.74591	-4.06502	-1.32686	-0.915131	-0.978095	-2.03185	-1.10258	-1.6628	0.0228856	-0.346339	-0.262281	-1.07871	-0.0910169	-0.598792	0.245635	-0.0187321	0.344762
CD53	1	110873154	110899928	+	6.00937	5.30935	5.17895	4.78102	4.61504	4.92858	4.90595	4.84436	4.48875	3.99362	4.23151	4.50197	3.8488	3.96199	3.32176	2.56494	2.40106	2.13957	2.74835	2.84556	2.33097	0.751977	0.488858	0.226453	-0.397944	-2.93752	-0.65619	-3.12257	-1.91583	-1.48006	-1.91182	-1.5932	-1.56306	-0.572417	-0.932652	-0.39977	-0.977114	-0.498342	-1.15537	-1.07871	-0.0910169	-0.598792	-4.3658	-2.82609	-0.807241
LRIF1	1	110947185	110964079	-	4.98611	4.91238	4.60409	4.85124	4.87747	4.84878	4.71575	5.12815	4.86918	4.71482	4.76343	4.68448	4.9016	4.83121	5.0549	5.27009	5.32096	5.53189	4.8924	5.24802	4.94355	5.36778	5.02329	5.38026	5.21409	5.3316	5.0742	5.28044	5.49143	5.25691	5.17033	5.09889	4.92612	5.26047	5.42294	5.35956	5.14627	5.1229	4.95017	5.20669	5.19723	4.78413	4.62225	4.51821	4.86519
CEPT1	1	111139627	111185102	+	4.89301	4.3581	4.36651	4.69198	4.85632	4.52429	4.51919	4.53997	4.3812	4.42813	4.42472	4.44964	4.54339	4.56184	4.58718	4.50621	4.44923	4.46529	4.7302	4.57449	4.53079	4.50091	4.03139	4.17599	4.68178	4.39339	4.13704	4.34503	4.35563	4.23876	4.8195	4.37027	4.29492	4.31688	4.11659	4.13939	4.60355	4.35964	4.28521	4.25221	4.31707	4.00247	4.64729	4.41709	4.56199
DRAM2	1	111117333	111140216	-	4.25515	3.93183	3.55023	4.12791	3.86844	3.71265	3.82489	3.88304	3.85959	3.46252	3.48378	3.49091	3.87389	4.13121	4.21778	3.79171	3.84257	3.61957	4.45322	4.33385	4.37219	4.12121	3.65878	3.94892	4.35694	4.0681	3.84438	4.42817	4.57201	4.04872	4.69551	4.33753	4.09515	4.33447	4.4327	4.05419	4.23234	4.17722	4.29467	4.44093	4.08506	3.43363	4.74621	4.60854	4.51469
CHI3L2	1	111200771	111243440	+	-0.657741	-2.87552	-1.16598	0.303484	0.55254	0.587117	-1.4898	-1.6792	-1.36923	0.207024	-0.362676	0.468546	-1.98409	-2.85179	-1.91665	-0.667721	-0.238346	-1.10835	-2.89551	-2.90932	-2.77755	-0.832986	-0.712775	-0.395035	-3.85738	-0.615596	-2.11562	-1.80064	-1.91583	-0.895098	-2.91182	-3.91513	-2.56306	-4.18385	-4.25458	-3.98473	-2.19951	-3.82027	-3.96272	-4.23071	-3.94346	-4.21023	-4.3658	-3.97809	-3.97717
DENND2D	1	111187174	111204535	-	-3.80974	-3.87552	-3.97333	-4.01844	-2.44746	-3.87232	-3.96373	-2.6792	-4.10619	-4.26691	-1.25576	-2.53145	-1.66216	-0.392356	-2.33169	-1.18229	-1.35382	-1.301	0.274419	-0.739398	-0.777553	-1.68098	-1.44974	-4.09547	-0.535447	-0.615596	-0.945697	-0.53761	-0.593907	-1.74309	-0.452387	-0.00824022	-0.060557	-3.03185	-0.780649	-3.98473	0.385456	0.238623	0.737719	-4.23071	-2.79146	-2.47326	2.03413	1.3032	1.27076
CHIA	1	111290862	111320566	+	-3.80974	-4.02752	-4.12534	-4.01844	-4.18443	-4.02432	-3.96373	-3.83121	-4.10619	-4.26691	-4.06311	-4.26842	-4.13609	-4.00379	-4.06865	-4.14165	-4.09079	-4.26036	-4.04751	-4.06133	-3.92956	-4.15491	-4.18671	-4.24748	-4.00938	-3.93752	-4.26762	-4.27457	-4.06784	-4.21703	-4.06382	-4.06713	-4.30002	-4.18385	-4.25458	-4.13674	-3.93647	-3.82027	-4.11472	-4.23071	-3.94346	-4.21023	-4.3658	-3.97809	-4.12917
PIFO	1	111346288	111353013	+	3.34226	3.07867	3.11413	3.70342	3.62579	3.74239	2.94316	3.41883	2.97655	3.43968	3.70507	3.79047	2.98169	3.26715	3.49274	3.41974	3.52065	3.3835	3.8924	3.62206	3.984	3.41494	3.6518	3.54838	4.54777	4.24735	4.37222	4.11105	4.03253	3.9684	4.47189	4.10724	4.17841	3.04497	3.73031	3.76346	2.48232	2.37613	2.2271	2.22507	1.82325	2.07106	2.84149	3.03189	2.92973
OVGP1	1	111414314	111427777	-	1.76852	0.879365	0.727105	1.71852	2.28951	1.96057	0.275732	-0.219771	-0.494759	1.34453	1.66481	1.55601	-0.984092	-1.04443	-0.216208	0.0978132	0.919195	0.592087	-0.436075	-1.10197	-0.607628	0.167014	-1.71278	-0.510512	-1.53545	-1.6156	-0.65619	-0.663141	-1.59391	-2.06502	-0.911819	-1.91513	-1.34066	-3.03185	-1.78065	-1.6628	-2.19951	-3.82027	-1.96272	-1.07871	-2.79146	-3.05822	2.79743	1.69748	1.51469
ATP5F1	1	111448864	111462773	+	8.00092	7.44922	7.39353	7.52909	7.39855	7.69754	7.29875	7.51986	7.37448	7.22606	7.43074	7.55247	6.78987	6.97397	7.01925	7.09183	7.17431	7.15609	6.66769	6.93381	6.89133	6.90473	7.0521	7.24882	6.96041	7.06599	6.98438	6.80001	6.92887	7.09169	6.79035	6.57472	6.75812	6.6102	6.78845	7.07934	6.65951	6.63094	6.63067	6.51655	6.91849	6.96968	6.57492	6.28374	6.53063
WDR77	1	111439890	111449376	-	6.82305	6.34122	6.38202	6.38977	6.0904	6.4742	6.25436	6.43584	6.43813	6.32077	6.46534	6.51112	5.6759	5.9164	5.95833	6.27597	6.30795	6.35619	5.63392	5.92515	5.99723	6.11992	6.37681	6.39136	6.36542	6.51575	6.42934	6.07095	6.00601	6.42282	6.0626	5.96598	6.25072	5.78673	5.79376	6.45717	6.16536	5.9446	5.90764	5.67618	6.2543	6.39093	5.70059	5.35879	5.90242
[truncated: 18,283 more rows]
[truncated: 6 more columns]
