# Supplementary material for: Epigenetic dynamics during capacitation of naïve human pluripotent stem cells
Source: Sci Adv. 2023 Sep 29;9(39):eadg1936. doi: 10.1126/sciadv.adg1936 (PMC10541016; doi:10.1126/sciadv.adg1936)
Supplement: Supplementary file 2 — Tables S1 to S18 [file sciadv.adg1936_tables_s1_to_s18.zip › Sousa_SupplTables/Table_S3.xlsx]

## Sheet: Table_S3_EPIBLAST_1000_HVG
Gene_Name
A4GALT
AARSD1
AASS
ABCA1
ABCB8
ABCG2
ABHD12B
ACAA1
ACAD8
ACADS
ACSS2
ACTB
ADAM9
ADAMTS19
ADAMTSL3
ADD2
ADM
AEN
AGAP1
AGL
AGPAT2
AHNAK
AIRE
AK4
AKAP2
AKIRIN1
AKT1S1
ALAD
ALDH16A1
ALDH1B1
AMT
AMZ2
ANAPC15
ANK3
ANKHD1
ANPEP
ANXA1
ANXA3
AP1AR
AP1S2
APEH
APRT
ARFGAP1
ARHGEF16
ARL2BP
ARL6IP4
ARMC6
ARRDC3
ARSE
ASS1
ATAD3A
ATAD3B
ATF7IP2
ATOX1
ATP11C
ATP6V0A4
ATP6V1A
ATP8B2
ATPAF1
ATRNL1
ATXN1
ATXN2L
AUNIP
AUTS2
B3GNT7
B4GALT1
BABAM1
BCAS3
BCKDHA
BET1L
BEX1
BEX2
BID
BIN3
BLVRB
BNC2
BNIP2
BOLA2B
BPI
BRAT1
BST2
BTBD9
CA14
CACNA1A
CACNA1E
CADM1
CALN1
CAMK1D
CAPN2
CAPN5
CBFA2T2
CBX1
CCDC117
CCDC124
CCDC137
CCDC169
CCDC173
CCND1
CCND2
CCNDBP1
CCNF
CCZ1
CD53
CD55
CD58
CDC6
CDH1
CDH18
CDH2
CDIPT
CDK1
CDK5RAP3
CDKN1C
CDV3
CENPV
CENPW
CEP112
CFDP1
CGA
CHAF1B
CHCHD10
CHD7
CHKB
CHMP1A
CHMP4A
CHN2
CHP1
CHST12
CHST2
CHST8
CHTF8
CISD1
CKLF
CKS2
CLDN10
CLDN4
CLIC1
CLIP2
CLN8
CLU
CLYBL
CMBL
CNEP1R1
CNKSR2
CNPY2
CNTN4
CNTNAP5
COASY
COBL
COBLL1
COL19A1
COL1A1
COL1A2
COL3A1
COL5A3
COL9A3
COLEC12
COLGALT1
COMMD6
COPG1
COPRS
CORO2A
CPSF6
CRABP1
CRABP2
CREB3L3
CRELD2
CRYM
CSMD2
CSNK2B
CSRP2
CSTF2
CTH
CTNND2
CTSL
CTU2
CUEDC2
CUX2
CWF19L1
DAB2
DBR1
DCBLD2
DCTN5
DDT
DDX28
DDX31
DDX47
DECR2
DEDD
DGKZ
DGUOK
DHCR24
DHPS
DIABLO
DIP2C
DISP1
DLC1
DLGAP1
DLL3
DMKN
DNAH2
DNAJC19
DNAJC3
DNAJC5
DNAJC9
DNM1
DNMT3L
DPM3
DPP9
DPPA3
DPPA4
DPPA5
DPYSL3
DPYSL5
DR1
DVL2
DYNLL1
DYNLRB1
DYNLT1
DYSF
E2F1
E4F1
ECI1
EEF1E1
EEF1G
EFCAB3
EFNA1
EFNA5
EFR3B
EGLN2
EGR1
EHD4
EIF2AK1
EIF4A1
ELAC2
ELF3
ELMSAN1
ELOVL4
EMC6
EMP2
ENO2
ENO3
ENTPD6
ENY2
EPHA1
EPS8L2
ERH
ESRP2
ETV4
EXOC6B
EXPH5
FABP5
FADS2
FAHD2A
FAM126A
FAM155A
FAM160B2
FAM162B
FAM19A4
FAM84B
FAU
FBXL7
FBXW5
FDPS
FDXR
FERMT1
FEZ2
FGF12
FGF4
FGFR4
FHL2
FKBP2
FLVCR1
FN1
FOS
FOXK1
FOXO1
FRMD4B
FRMD5
FRMD8
FSCN1
FST
FURIN
FXYD5
FZD7
GAB2
GABARAP
GAK
GAL
GALNT6
GAP43
GAS6
GATA3
GDF3
GEMIN4
GET4
GFPT1
GFPT2
GGCT
GGH
GINS3
GM2A
GNAO1
GNPNAT1
GOLIM4
GPC4
GPC6
GPRC5A
GPRC5B
GPS2
GPX1
GPX2
GREB1L
GRHL2
GRIA1
GRM7
GRPEL2
GRWD1
GSTM3
GTF2H5
GTF2I
GTF3C4
GTPBP3
GTSF1
GYS1
HADHB
HAS2
HAUS3
HAUS5
HDHD3
HECTD3
HES1
HESX1
HHLA1
HIC2
HIF1AN
HINT2
HNRNPH2
HPDL
HPGD
HPRT1
HS6ST1
HSPA2
HSPE1
HTRA2
HUS1
HYPK
ICMT
ID2
ID4
IFT140
IGFBP2
IGFBP3
IGFBP4
IGFBP6
IGSF1
IL1RAP
IL1RAPL1
IL6R
ILK
IMPDH1
INF2
INPP5D
IPCEF1
IRAK2
ITM2A
JAZF1
JTB
JUP
KARS
KBTBD6
KBTBD7
KCNT2
KCTD8
KEAP1
KHDC3L
KHDRBS2
KIAA0100
KIAA1211
KIAA1551
KIF1A
KLF17
KLF5
KLHL18
KLRG2
KNSTRN
KRBOX1
KRT18
KRT19
KRT8
KRTCAP2
LAD1
LAIR2
LAMA1
LAMB1
LAMC1
LAMP2
LAMTOR2
LASP1
LBH
LDHA
LDLR
LETM1
LGALS1
LIMD2
LITAF
LLGL2
LMNA
LMNB2
LRP1B
LRP2
LRP4
LRRC47
LRRC58
LRRIQ1
LSM3
LSM6
LSM7
LSS
MACROD2
MAF1
MAGI1
MAGI2
MAMDC4
MAML3
MAP1S
MAPK3
MARCKS
MARS2
MAST4
MATR3
MAVS
MAZ
MBD5
MCM4
MCOLN1
MCUR1
MDGA2
MDK
MDP1
MECOM
MED15
MED16
MED24
MEMO1
METTL13
MEX3A
MFAP2
MFGE8
MGRN1
MGST1
MICB
MIF
MIIP
MINOS1
MKKS
MLLT1
MLST8
MLX
MNS1
MON1B
MPI
MPV17
MRPL36
MRPL38
MRPL40
MRPL41
MRPL44
MRPL46
MRPL52
MRPS17
MRPS18C
MRPS21
MRPS24
MRPS28
MRS2
MRTO4
MSI2
MSL3
MT1X
MTA2
MTFP1
MTHFS
MUC4
MVK
MX1
MYADM
MYBBP1A
MYC
MYCT1
MYOF
MZT2B
N4BP3
NAA11
NAGPA
NANOG
NAT9
NAV3
NBEA
NBEAL1
NDST1
NDUFA1
NDUFA12
NDUFA13
NDUFA2
NDUFA7
NDUFA9
NDUFB1
NDUFB4
NDUFB8
NDUFC1
NDUFC2
NDUFS4
NDUFS5
NDUFV2
NEDD8
NEFH
NELL2
NES
NF2
NGRN
NHP2
NID1
NLGN4X
NLRP2
NLRP7
NME2
NMI
NMNAT1
NNAT
NODAL
NOL12
NOL9
NOM1
NOP10
NOTCH1
NPM1
NR3C2
NREP
NRG3
NRIP3
NRROS
NRSN2
NRXN1
NSA2
NSMAF
NTN1
NTNG1
NUBP1
NUBP2
NUDT3
NUP43
NUP98
NUSAP1
OAT
OCIAD2
OLFM2
OOEP
OPCML
OSBPL3
OST4
OTX2
PACSIN3
PAFAH1B3
PAGR1
PAK4
PAM16
PANK3
PARD6B
PARP8
PBLD
PCDH7
PDCD6
PDCL
PDE4B
PDLIM1
PDZD4
PEF1
PEG10
PEPD
PEX13
PFAS
PFDN5
PFDN6
PFKL
PFKP
PFN1
PGM2
PHF21B
PHF5A
PHKA1
PHLDA1
PHOSPHO1
PHYH
PIGW
PIM1
PIN1
PIN4
PJA1
PKDCC
PKM
PKMYT1
PKP3
PLA2G16
PLBD1
PLCB1
PLCXD2
PLEC
PLS3
PMAIP1
PMEL
PNLDC1
PODXL
POLR2F
POLR2I
POLR2J
POM121C
POP5
POT1
PPIC
PPIL2
PPP1R15A
PPP1R3B
PPP4C
PPP6R1
PRC1
PRCC
PRDM16
PRDX2
PREB
PRELID1
PRICKLE4
PRKCA
PRKD1
PRKG1
PRNP
PROCR
PRODH
PRPS2
PRSS23
PRTG
PRUNE2
PSMB10
PSMB3
PSMC3IP
PSMD5
PSMD7
PTBP1
PTGES
PTGR1
PTP4A1
PTPMT1
PTPRD
PTPRG
PTPRS
PTPRT
PTPRU
PTPRZ1
PTRH1
PYGB
PYGL
PYGO2
QPCT
QPRT
QRICH1
RAB11FIP4
RAB1A
RAB1B
RAB25
RAB35
RAB3B
RAB6A
RAB7A
RABAC1
RAD1
RAD54L2
RANBP3
RANGAP1
RAP2B
RASD1
RASSF7
RBFA
RBM14
RBM34
RBM38
RBX1
RCE1
RDH5
RDM1
RFK
RFX3
RGCC
RGS2
RHBDD3
RHOT2
RHPN2
RIF1
RIMKLB
RMI2
RNASEH2A
RNF125
RNF130
RNF138
RNF181
RNF5
ROBO2
ROMO1
ROR1
ROR2
RP2
RPA1
RPA3
RPL18A
RPL21
RPL22
RPL23
RPL23A
RPL27
RPL30
RPL34
RPL35
RPL35A
RPL36A
RPL37
RPL37A
RPL38
RPL7
RPP21
RPP25
RPS11
RPS15
RPS18
RPS21
RPS23
RPS24
RPS26
RPS27
RPS27A
RPS28
RPS29
RPS6KB2
RPS8
RPUSD1
RREB1
RRP1
RRS1
RSAD1
RTKN
RTP3
RTTN
RUNX1
RYR2
S100A10
S100A16
SALL4
SAMHD1
SCD
SCG5
SCGB3A2
SDF2
SDHAF2
SDHC
SDK1
SEC61A1
SEC61B
SEC61G
SEMA3A
SEMA3E
SEMA5A
SERF1A
SERINC5
SERPINB9
SERPIND1
SERPINH1
SETBP1
SETD3
SF3B5
SFRP1
SFRP2
SGCD
SGK1
SGTA
SH3BGRL3
SHANK2
SHISA2
SHPK
SKIL
SLC16A9
SLC23A2
SLC24A3
SLC25A1
SLC25A16
SLC25A38
SLC25A44
SLC25A5
SLC25A6
SLC27A4
SLC29A2
SLC2A3
SLC30A4
SLC35F5
SLC35F6
SLC38A7
SLC39A1
SLC39A4
SLC4A11
SLC5A5
SLC6A6
SLC7A2
SLC7A7
SLC8B1
SLCO4C1
SLIRP
SMAP1
SMARCE1
SMG5
SMG6
SMIM12
SMIM19
SMIM4
SNN
SNRPC
SNRPD1
SNRPD2
SNRPE
SNRPF
SNRPG
SNX2
SNX27
SOAT1
SOD1
SORBS1
SOX15
SOX2
SPP1
SPPL2A
SREK1IP1
SSB
SSSCA1
ST6GAL1
STC2
STK10
STOM
STON1
STS
SUCLA2
SUMF2
SUPT4H1
SURF2
SURF6
SUSD2
SYCP3
SYMPK
SYT1
TAF10
TAGLN
TAGLN2
TAX1BP3
TBX3
TCEAL4
TCF19
TCF4
TCF7L1
TCTEX1D2
TEAD4
TELO2
TENM3
TERF1
TET2
TFAP2C
TFCP2L1
TGFBR3
TGIF2
THSD7B
THY1
TICRR
TIMM10
TIMM8B
TJP3
TMBIM4
TMED4
TMED5
TMEFF1
TMEM109
TMEM126A
TMEM147
TMEM205
TMEM216
TMEM256
TMEM258
TMEM45A
TMEM54
TMEM68
TMEM69
TMEM88
TMEM9B
TMSB10
TMSB15A
TNFRSF8
TNIP2
TNRC6A
TNRC6C
TOMM5
TOMM7
TONSL
TOR1B
TOR3A
TOX
TPMT
TPST2
TPTE2
TRABD
TRIAP1
TRIM58
TRIM59
TRIM6
TRIM60
TRIM61
TRIML2
TRIO
TRMT10B
TRMT61A
TRPM3
TSEN34
TSFM
TSPAN14
TSPAN18
TSPAN6
TSSC4
TSTD1
TTC28
TTC4
TTLL12
TUBA1C
TUBB4A
TXNDC17
TXNDC5
TXNL4A
TXNRD1
U2AF1
UBALD1
UBASH3B
UBE2L6
UCHL1
UCHL3
UGCG
UHRF1BP1
UNC5B
UNC5D
UPP1
URB2
UROS
USP44
UTP15
UTRN
VASH2
VAT1L
VENTX
VEPH1
VIM
VSIG10
VSNL1
VTCN1
WDR83OS
WNK3
WWC1
XKR6
XPOT
YIPF4
YPEL2
YRDC
ZC3HAV1
ZFP42
ZFP57
ZFP64
ZFP82
ZIC2
ZIM2
ZNF121
ZNF141
ZNF174
ZNF296
ZNF331
ZNF385D
ZNF397
ZNF444
ZNF480
ZNF486
ZNF496
ZNF534
ZNF551
ZNF593
ZNF600
ZNF682
ZNF687
ZRANB3
ZSCAN10
ZSCAN2
ZSCAN25
ZYG11A

## Sheet: Table_S3_hPSCs_1000_HVG
Gene_Name
A4GALT
ABCA1
ABCB8
ABCG2
ABHD12B
ACAP1
ACOX1
ACTA1
ACTC1
ACTG2
ADAM22
ADAMTS16
ADAMTS19
ADAMTS7
ADCY2
ADCY8
ADCYAP1R1
ADD2
ADGRA2
ADGRB2
ADGRL3
ADM
AGL
AHNAK
AIF1
AIG1
AIRE
AKAP12
AKAP2
ALCAM
ALPK3
ALPP
ALPPL2
AMOTL1
ANGPTL2
ANKRD33B
ANOS1
ANTXR1
ANXA1
ANXA3
ANXA6
AP1S2
APELA
APH1B
APLNR
APOA1
AQP4
AR
ARAP2
ARAP3
ARFGEF3
ARGFX
ARHGAP35
ARHGEF19
ARHGEF40
ARHGEF6
ARMCX2
ARMT1
ARNT2
ARPC1B
ARRB1
ARSE
ARSI
ARSJ
ARVCF
ARX
ASAP3
ASH2L
ASPA
ASRGL1
ASTN1
ATAD3B
ATG3
ATG9B
ATP12A
ATP1A2
ATP6V1B1
ATP8A1
ATP9A
ATRNL1
AXL
B3GALT1
B3GALT5
BBS9
BCHE
BEX1
BEX3
BIN2
BNIP3L
BRDT
BRSK1
BTBD17
BTLA
BTN3A1
BTN3A2
C14orf132
C16orf45
C1orf21
C1orf94
C22orf15
C6orf106
C7orf57
CA11
CA14
CACNA1A
CADM1
CADPS2
CALD1
CALN1
CAPRIN2
CARMIL1
CASC10
CASP8
CASQ1
CAST
CAV1
CAV2
CBFA2T2
CBR1
CBX5
CCDC141
CCDC190
CCDC80
CCNA1
CCND2
CCNJL
CCPG1
CCR8
CD24
CD300A
CD40
CD53
CD70
CD74
CDC14B
CDH2
CDH4
CDHR1
CDK14
CDK6
CDON
CDX1
CEBPZOS
CEMIP
CER1
CERS6
CFLAR
CGA
CHD7
CHRDL1
CHST2
CHST9
CLC
CLEC7A
CLIP2
CMKLR1
CNKSR2
CNN1
CNN2
CNR2
CNTN1
COL11A1
COL14A1
COL16A1
COL18A1
COL1A1
COL1A2
COL22A1
COL2A1
COL4A1
COL4A2
COL4A5
COL4A6
COL5A2
COL6A3
COL7A1
COL9A1
COTL1
CPT1A
CR1L
CRABP1
CRIP1
CRISPLD1
CRLF1
CRYBG3
CSMD2
CTGF
CTSB
CTSL
CTTNBP2
CUX1
CXCL5
CYP19A1
CYP2R1
CYR61
CYTL1
CYYR1
DACT1
DCAF4
DCLK1
DCX
DDAH1
DDB2
DDX43
DDX58
DDX60
DEPTOR
DGKB
DIXDC1
DLG2
DLGAP1
DMBX1
DMD
DMKN
DMRTA1
DNAH5
DNAJC15
DND1
DNM1
DNMT3L
DOCK5
DOCK6
DOK5
DPPA2
DPPA3
DPPA5
DPYSL2
DPYSL3
DPYSL5
DSCR8
DST
DTNA
DUSP4
DUSP5
DUSP6
EDIL3
EDN1
EDNRB
EFNA5
EFR3B
EGR1
EID1
EIF2AK2
ELAVL2
ELF3
EMB
EMX1
EN1
ENC1
ENPP1
EPDR1
EPHA1
EPHA2
EPPK1
ERAP1
ERVMER34-1
ERVW-1
ETFA
ETV1
ETV4
ETV5
EXOC3L1
F2RL1
F3
FAM110C
FAM111A
FAM124A
FAM131B
FAM13A
FAM151A
FAM189A2
FAM20A
FAM83F
FAM84A
FAR2
FAT3
FBN2
FBN3
FBP1
FBXO2
FBXO36
FCGBP
FEZ1
FGD5
FGF19
FGF4
FGFBP3
FGFR1
FGFR3
FGL1
FHL1
FHOD3
FKBP10
FLNC
FLT1
FN1
FOS
FOXD3
FOXJ1
FOXO1
FRAS1
FRAT2
FREM1
FREM2
FRMD4A
FRMPD4
FSTL1
FTL
FUCA1
FUT9
FZD5
FZD7
GAD2
GAL3ST3
GALNT13
GALNT17
GALNT6
GAP43
GAS7
GATM
GCM1
GCNT4
GDF3
GFRA1
GINS3
GJA10
GJC1
GLI2
GLTP
GLYATL1
GNA14
GPC4
GPC6
GPCPD1
GPNMB
GPR176
GPRC5A
GPRIN2
GPX2
GRAMD1B
GRB14
GREM1
GRHL2
GRIA1
GRIA4
GRID2
GRIK5
GRIN2A
GRIN2B
GRM3
GRPR
GSN
GUCY1A2
GULP1
GYG2
H2AFY
HAS3
HBA2
HCAR1
HCN1
HECW1
HENMT1
HEPH
HES1
HIST1H1A
HIST1H2BB
HIST1H3C
HIST1H4F
HIVEP2
HK1
HKR1
HLA-A
HLA-DOA
HLA-DRA
HMCN1
HMCN2
HMGA2
HMGCS1
HMX1
HNF4A
HORMAD1
HOXB1
HOXB2
HPCAL4
HPGD
HRC
HSBP1L1
HSPA2
HSPG2
HYAL4
ICA1
ID3
IDH2
IDO1
IGDCC3
IGF1R
IGF2R
IGFBP2
IGFBP4
IGLON5
IGSF1
IGSF21
IL17RD
IL32
IL6R
IL6ST
INA
INHBE
IQSEC2
IQSEC3
IRS1
IRS4
ITGA1
ITGA2
ITGA3
ITGA5
ITGA9
ITGAM
ITM2A
ITPR2
IVNS1ABP
JADE1
JADE2
JAKMIP2
JARID2
JMJD1C
JPH4
JUN
KCND2
KCNJ2
KCNT2
KCTD8
KDM4E
KDR
KHDC1L
KHDC3L
KHDRBS2
KIAA0408
KIF1A
KIF21B
KIF5C
KLF12
KLF17
KLF4
KLF5
KLHDC7A
KLHL18
KLHL4
KLRG2
KRT18
LARGE1
LCK
LCP1
LCTL
LDHA
LDHD
LEFTY1
LEFTY2
LHFPL2
LIM2
LIN28B
LIN7A
LINGO2
LIPA
LIPH
LITAF
LMCD1
LMNA
LPIN1
LPL
LPP
LRAT
LRFN2
LRP4
LRPAP1
LRRN1
LUZP4
LY6E
MACC1
MAGI1
MAGI2
MAL2
MAMDC2
MAN1C1
MANEAL
MAP1B
MAP2
MAP7
MAP7D1
MAPRE2
MARCKS
MB21D1
MBP
MCAM
MCC
MED12
MEIS2
MEX3A
MFGE8
MFSD4B
MGAT4C
MGLL
MGST1
MLF1
MME
MMP16
MMP24
MMP25
MOXD1
MRPS23
MRS2
MT1E
MT1F
MT1G
MT1H
MT1M
MT2A
MTSS1
MTUS1
MUC4
MX1
MX2
MYBL2
MYC
MYEF2
MYH2
MYL9
NAP1L3
NAV3
NBEA
NCEH1
NDUFAB1
NDUFV1
NEBL
NECTIN3
NEDD4L
NEFH
NEFL
NELL2
NET1
NF2
NFASC
NFKB2
NFKBIA
NGFR
NHSL2
NKAIN1
NLGN3
NLGN4X
NLRP2
NLRP7
NNAT
NNT
NODAL
NOL4
NOS1
NOTCH3
NOVA2
NOX4
NPR1
NR6A1
NRBP2
NRK
NRP2
NRXN1
NSMAF
NTM
NTS
NUAK1
NUDT11
NUDT4
OAS1
OAZ2
OBSL1
OCIAD2
OGFRL1
OLAH
OLFM2
OLFML2B
OLFML3
OLR1
OOEP
OXCT1
P2RY1
P3H2
PADI2
PALM2
PALM2-AKAP2
PAM
PARP14
PARP8
PARVB
PAWR
PCDH11X
PCDH18
PCDHAC1
PCDHAC2
PCLAF
PCNX2
PCSK9
PCYT1B
PDE3B
PDE4B
PDE9A
PDGFB
PDGFRB
PDK1
PDZD4
PEAK1
PEG10
PEG3
PELI2
PEX5L
PFKM
PGAP1
PGM1
PHC1
PHKA1
PHLDA1
PHYHIP
PIEZO2
PIK3AP1
PINK1
PIPOX
PITPNM2
PKD1L1
PKIA
PKIB
PLA2G3
PLA2G4C
PLA2G4F
PLBD1
PLEC
PLEKHG3
PLK2
PLPPR4
PLPPR5
PLS1
PLXDC2
PLXND1
PMAIP1
PMEL
PNMA2
PNPLA4
PODXL
PPFIA4
PPFIBP1
PPFIBP2
PPL
PPM1L
PPP1R9A
PPP3CA
PQLC1
PRAP1
PRDM14
PRDM5
PRELID2
PREX2
PRKAA2
PRKD1
PRKG1
PRODH
PROM1
PRSS12
PSIP1
PSMB8
PTCH1
PTGIS
PTH1R
PTN
PTPN13
PTPN14
PTPRD
PTPRG
PTPRN
PTPRU
PTPRZ1
PURA
PVR
PYGB
QRICH2
RAB15
RAB17
RAB31
RAB33A
RABGAP1L
RAI14
RAPGEF3
RARRES2
RASEF
RASGRF2
RASL11B
RAVER2
RBBP9
RCAN2
RCOR2
REST
RFX3
RFX7
RGCC
RGS17
RGS5
RIMKLA
RIMS1
RIMS3
RIPOR2
RMND1
RND3
RNF125
RNF165
ROBO1
ROR1
RORB
RRAD
RTP3
RYR2
S100P
SALL1
SALL2
SAMD4A
SAMHD1
SATB1
SBK1
SCARA5
SCG3
SCN1A
SCN4A
SCN9A
SDC1
SDC2
SDR42E1
SEC16B
SEL1L3
SELENOP
SEMA3A
SEMA3F
SEMA5A
SEMA5B
SEMA6B
2003-09-01
2006-09-01
2010-09-01
2012-09-01
2014-09-01
SEPHS1
SEPHS2
SERPINA5
SERPINB9
SERPINE1
SERPINE2
SFRP1
SFRP2
SGK1
SH3TC1
SHANK2
SHC3
SHISA2
SHISA9
SHPK
SHROOM4
SIAH2
SLC12A3
SLC16A10
SLC1A1
SLC22A17
SLC22A23
SLC23A2
SLC25A16
SLC25A44
SLC2A1
SLC2A12
SLC2A3
SLC30A2
SLC35F6
SLC38A1
SLC38A4
SLC38A5
SLC5A5
SLC6A15
SLC7A14
SLC7A3
SLCO4C1
SLFN12
SLFN13
SLIT2
SLITRK4
SMARCA2
SMIM10L2A
SMPDL3B
SMS
SNCA
SNRPN
SNTB1
SNURF
SOAT1
SOGA3
SORBS2
SORCS1
SORCS3
SORL1
SOX11
SOX15
SOX3
SP8
SPATA22
SPATC1L
SPATS2L
SPIC
SPOCK1
SPP1
SPRED1
SPRY2
SPRY3
SPRY4
SPTSSB
SRMS
ST6GAL2
STAC
STARD8
STAT5B
STC1
STEAP2
STK10
STK26
STOM
STON1
STXBP6
SULF1
SUN3
SUSD2
SUSD4
SV2A
SYCP3
SYNDIG1L
SYT1
SYT11
SYT16
SYT4
SYT6
SYT9
SYTL2
T
TAF13
TAGLN
TAGLN2
TAPBP
TBC1D23
TBC1D4
TBCD
TBX1
TBX3
TCEAL2
TCEAL7
TCF4
TCF7L1
TEAD1
TEAD3
TEC
TEK
TENM1
TENM2
TEX15
TFAP2C
TFCP2L1
TGFBR2
TGFBR3
TGIF2
THBS1
THBS2
THY1
TIE1
TLE2
TMEM132B
TMEM132D
TMEM154
TMEM178B
TMEM200A
TMEM246
TMEM45A
TMEM47
TMEM55A
TMEM59L
TMEM64
TMSB15A
TMSB4X
TNC
TNFRSF10A
TNFRSF8
TNFSF9
TNIK
TNRC18
TNS3
TOR3A
TOX3
TP53I11
TPM1
TRDN
TRERF1
TRHDE
TRIB2
TRIB3
TRIM26
TRIM43
TRIM60
TRIM75P
TRIM9
TRPC4
TRPM2
TRPM3
TSHZ3
TSPAN2
TSPAN7
TSPYL5
TTC39C
TTC9
TTN
TUBA1A
TUBA4A
TUBB2B
TUBB4A
TUNAR
TXNIP
UAP1L1
UBE2L6
UCHL1
UCMA
UNC5D
UPP1
USP44
USP6
UTF1
UTRN
VAT1L
VCAN
VENTX
VEPH1
VIM
VLDLR
VPS37B
VRTN
VSIG10
VSNL1
VWF
WDR35
WFDC2
WNT3
WNT5B
WWC3
XKR5
XYLT1
YPEL2
ZBTB3
ZC3H6
ZCCHC3
ZDHHC2
ZDHHC22
ZFP3
ZFP57
ZHX2
ZIC2
ZIC5
ZIM2
ZMAT4
ZNF208
ZNF219
ZNF229
ZNF257
ZNF454
ZNF468
ZNF471
ZNF483
ZNF486
ZNF492
ZNF502
ZNF506
ZNF528
ZNF534
ZNF560
ZNF572
ZNF578
ZNF600
ZNF662
ZNF667
ZNF676
ZNF680
ZNF711
ZNF716
ZNF717
ZNF726
ZNF727
ZNF728
ZNF729
ZNF732
ZNF736
ZNF850
ZNF880
ZNF883
ZNF98
ZNF99
ZYG11A
