# Supplementary material for: Epigenetic dynamics during capacitation of naïve human pluripotent stem cells
Source: Sci Adv. 2023 Sep 29;9(39):eadg1936. doi: 10.1126/sciadv.adg1936 (PMC10541016; doi:10.1126/sciadv.adg1936)
Supplement: Supplementary file 2 — Tables S1 to S18 [file sciadv.adg1936_tables_s1_to_s18.zip › Sousa_SupplTables/Table_S18.xlsx]

## Sheet: Table S18
Gene	Forward primer (5' -> 3')	Reverse primer (5' -> 3')	Product size	Product size from genomic DNA
POU5F1	GTGGAGAGCAACTCCGATGG	TTTCTGCAGAGCTTTGATGTCC	126	4294
NANOG	GGTTCCAGAACCAGAGAATGAAA	CATCCCTGGTGGTAGGAAGAGT	130	265
SOX2	AACCAGCGCATGGACAGTTAC	GTTCATGTAGGTCTGCGAGCTG	195	195
KLF4	GCTGCCGAGGACCTTCTG	GCGAACGTGGAGAAAGATGG	102	219
KLF5	TGCGATTACCCTGGTTGCAC	CCTGTGTGCTTCCGGTAGTG	164	none
DNMT3L	CTGCTCCATCTGCTGCTCC	ATCCACACACTCGAAGCAGT	85	827
TFCP2L1	TTTGTGGGACCCTGCGAAG	TGCTTAAACGTGTCAATCTGGA	129	1322
DPPA5	TCACCGAGGTCGTGGTTTAC	AGTTTGAGCATCCCTCGCTC	112	none
DPPA3	GCAGTCCTCAGGGAAATCGAA	TGTTGGTCTTCTTTCATGCGTA	141	none
FGF4	AGCTCTATGGCTCGCCCTTC	ATGCCGGGGTACTTGTAGGA	100	none
KLF17	CTGCAACTACGAGAACTGCG	GCAAGAATATGGCCTCTACC	94	none
HES1	AAAAATTCCTCGTCCCCGGT	ATGCCGCGAGCTATCTTTCT	195	none
MYC	GGACCCGCTTCTCTGAAAGG	TAACGTTGAGGGGCATCGTC	101	1728
SOX11	AGCGGAGGAGGTTTTCAGTG	TTCCATTCGGTCTCGCCAAA	127	127
ID3	CCTGACACCTCCAGAACGCA	AGTTCACAGTCCTTCGCTCC	174	none
CDH2	GTCACCGTGGTCAAACCAATC	AGCCCTTCTTCTTGGCGAAT	200	none
TCF7L1	GTCAACGAGTCGGAGAACCA	CCTGAGGCCTTCTCACTTCG	121	none
ZIC2	AGATCCACAAAAGGACCCACA	CTTATCGGAGGTGTGGACG	122	1928
XIST (primer pair 1)	ACATGCCTGGCACTCTAGCA	AAACATGGAAATGGGTAAGACACA	120	1203
XIST (primer pair 2)	CTTGGATGGGTTGCCAGCTA	TCATGCCCCATCTCCACCTA	118	2081
