# Supplementary material for: Epigenetic dynamics during capacitation of naïve human pluripotent stem cells
Source: Sci Adv. 2023 Sep 29;9(39):eadg1936. doi: 10.1126/sciadv.adg1936 (PMC10541016; doi:10.1126/sciadv.adg1936)
Supplement: Supplementary file 2 — Tables S1 to S18 [file sciadv.adg1936_tables_s1_to_s18.zip › Sousa_SupplTables/Table_S14.xlsx]

## Sheet: cR-H9 + H9 Primed cells
Cluster	ID	Description	GeneRatio	BgRatio	pvalue	p.adjust	qvalue	geneID	Count
H3K4me3 + H3K27ac (d0) -> H3K4me3 (d10)	GO:0042254	ribosome biogenesis	50/1048	338/21069	4.657972428322893e-12	2.249334885637125e-8	2.1068744762635236e-8	ENSG00000037241/ENSG00000055044/ENSG00000065183/ENSG00000067533/ENSG00000082515/ENSG00000101546/ENSG00000105171/ENSG00000105447/ENSG00000109534/ENSG00000111845/ENSG00000115368/ENSG00000117133/ENSG00000118246/ENSG00000120158/ENSG00000120314/ENSG00000120800/ENSG00000122034/ENSG00000122406/ENSG00000123737/ENSG00000124784/ENSG00000126749/ENSG00000130935/ENSG00000132341/ENSG00000132467/ENSG00000132591…	50
H3K4me3 + H3K27ac (d0) -> H3K4me3 (d10)	GO:0016072	rRNA metabolic process	44/1048	292/21069	4.8530685162070816e-11	1.1717733932381998e-7	1.0975597586390437e-7	ENSG00000013573/ENSG00000055044/ENSG00000065183/ENSG00000067533/ENSG00000070814/ENSG00000101546/ENSG00000105171/ENSG00000106723/ENSG00000109534/ENSG00000115368/ENSG00000117133/ENSG00000117877/ENSG00000120158/ENSG00000120314/ENSG00000120800/ENSG00000122034/ENSG00000122406/ENSG00000123737/ENSG00000124784/ENSG00000125630/ENSG00000126749/ENSG00000127616/ENSG00000130935/ENSG00000132467/ENSG00000135372…	44
H3K4me3 + H3K27ac (d0) -> H3K4me3 (d10)	GO:0034470	ncRNA processing	56/1048	489/21069	5.514305173080735e-9	8.876193226935623e-6	8.314024325869446e-6	ENSG00000031698/ENSG00000055044/ENSG00000065183/ENSG00000066651/ENSG00000067533/ENSG00000087995/ENSG00000100890/ENSG00000101546/ENSG00000105171/ENSG00000109534/ENSG00000115368/ENSG00000117133/ENSG00000120158/ENSG00000120314/ENSG00000120800/ENSG00000122406/ENSG00000122435/ENSG00000123737/ENSG00000124784/ENSG00000126749/ENSG00000128191/ENSG00000130299/ENSG00000130935/ENSG00000131914/ENSG00000132467…	56
H3K4me3 + H3K27ac (d0) -> H3K4me3 (d10)	GO:0006364	rRNA processing	36/1048	250/21069	9.52266624165616e-9	1.14962388202394e-5	1.0768130747472769e-5	ENSG00000055044/ENSG00000065183/ENSG00000067533/ENSG00000101546/ENSG00000105171/ENSG00000109534/ENSG00000115368/ENSG00000117133/ENSG00000120158/ENSG00000120314/ENSG00000120800/ENSG00000122406/ENSG00000123737/ENSG00000124784/ENSG00000126749/ENSG00000130935/ENSG00000132467/ENSG00000135372/ENSG00000136718/ENSG00000146109/ENSG00000146223/ENSG00000148688/ENSG00000148843/ENSG00000160208/ENSG00000166133…	36
H3K4me3 + H3K27ac (d0) -> H3K4me3 (d10)	GO:0042273	ribosomal large subunit biogenesis	18/1048	82/21069	8.566403052583197e-8	8.273432068184852e-5	7.749438719357894e-5	ENSG00000037241/ENSG00000067533/ENSG00000111845/ENSG00000117133/ENSG00000118246/ENSG00000122034/ENSG00000122406/ENSG00000145375/ENSG00000146223/ENSG00000155393/ENSG00000169288/ENSG00000171763/ENSG00000172809/ENSG00000181163/ENSG00000182899/ENSG00000188846/ENSG00000197498/ENSG00000273611	18
H3K4me3 + H3K27ac (d0) -> H3K4me3 (d10)	GO:0140014	mitotic nuclear division	42/1048	357/21069	2.1526281580156004e-7	1.732506895842889e-4	1.622779507893515e-4	ENSG00000011426/ENSG00000066117/ENSG00000080986/ENSG00000083642/ENSG00000085415/ENSG00000094804/ENSG00000101057/ENSG00000101421/ENSG00000104728/ENSG00000107949/ENSG00000109805/ENSG00000112941/ENSG00000113141/ENSG00000113810/ENSG00000124688/ENSG00000127445/ENSG00000127616/ENSG00000132341/ENSG00000133302/ENSG00000136518/ENSG00000136824/ENSG00000137807/ENSG00000138182/ENSG00000140854/ENSG00000144535…	42
H3K4me3 + H3K27ac (d0) -> H3K4me3 (d10)	GO:0000075	cell cycle checkpoint signaling	29/1048	217/21069	1.2500527370463285e-6	8.142670325445051e-4	7.62695870092694e-4	ENSG00000051180/ENSG00000080986/ENSG00000093009/ENSG00000094804/ENSG00000104885/ENSG00000106144/ENSG00000112062/ENSG00000113141/ENSG00000113328/ENSG00000124688/ENSG00000128829/ENSG00000139579/ENSG00000143476/ENSG00000143624/ENSG00000149311/ENSG00000149503/ENSG00000151164/ENSG00000154473/ENSG00000156970/ENSG00000158941/ENSG00000167513/ENSG00000169372/ENSG00000170312/ENSG00000172273/ENSG00000172732…	29
H3K4me3 + H3K27ac (d0) -> H3K4me3 (d10)	GO:0071459	protein localization to chromosome, centromeric region	12/1048	45/21069	1.3489617437059517e-6	8.142670325445051e-4	7.62695870092694e-4	ENSG00000080986/ENSG00000102974/ENSG00000113141/ENSG00000137812/ENSG00000154473/ENSG00000156970/ENSG00000167513/ENSG00000170312/ENSG00000172167/ENSG00000174442/ENSG00000197238/ENSG00000278637	12
H3K4me3 + H3K27ac (d0) -> H3K4me3 (d10)	GO:0010948	negative regulation of cell cycle process	40/1048	362/21069	2.0750112930700236e-6	0.0011133588371372383	0.0010428448568797536	ENSG00000010165/ENSG00000051180/ENSG00000080986/ENSG00000093009/ENSG00000094804/ENSG00000103274/ENSG00000103540/ENSG00000104885/ENSG00000106144/ENSG00000112062/ENSG00000113141/ENSG00000113328/ENSG00000118762/ENSG00000124688/ENSG00000128829/ENSG00000139579/ENSG00000143476/ENSG00000143624/ENSG00000147601/ENSG00000149311/ENSG00000149503/ENSG00000151164/ENSG00000154473/ENSG00000156970/ENSG00000158941…	40
H3K4me3 + H3K27ac (d0) -> H3K4me3 (d10)	GO:0034501	protein localization to kinetochore	8/1048	20/21069	2.6899541715950935e-6	0.001180889881330246	0.0011060988588846045	ENSG00000080986/ENSG00000113141/ENSG00000137812/ENSG00000154473/ENSG00000167513/ENSG00000170312/ENSG00000172167/ENSG00000174442	8
H3K4me3 + H3K27ac (d0) -> H3K4me3 (d10)	GO:1903083	protein localization to condensed chromosome	8/1048	20/21069	2.6899541715950935e-6	0.001180889881330246	0.0011060988588846045	ENSG00000080986/ENSG00000113141/ENSG00000137812/ENSG00000154473/ENSG00000167513/ENSG00000170312/ENSG00000172167/ENSG00000174442	8
H3K4me3 + H3K27ac (d0) -> H3K4me3 (d10)	GO:0000819	sister chromatid segregation	30/1048	246/21069	5.5366164366864545e-6	0.002228026731063241	0.0020869158621440085	ENSG00000013573/ENSG00000066117/ENSG00000080986/ENSG00000083642/ENSG00000085415/ENSG00000094804/ENSG00000100918/ENSG00000101421/ENSG00000102974/ENSG00000109805/ENSG00000112941/ENSG00000113141/ENSG00000113810/ENSG00000124688/ENSG00000127616/ENSG00000132341/ENSG00000133302/ENSG00000136518/ENSG00000136824/ENSG00000137807/ENSG00000140854/ENSG00000144535/ENSG00000149311/ENSG00000149503/ENSG00000154473…	30
H3K4me3 + H3K27ac (d0) -> H3K4me3 (d10)	GO:0051656	establishment of organelle localization	46/1048	464/21069	7.11684211973787e-6	0.002483227367286455	0.0023259535039901248	ENSG00000010270/ENSG00000036054/ENSG00000067606/ENSG00000070718/ENSG00000076944/ENSG00000079805/ENSG00000080986/ENSG00000085415/ENSG00000099940/ENSG00000100604/ENSG00000101421/ENSG00000101447/ENSG00000105700/ENSG00000113597/ENSG00000113966/ENSG00000114354/ENSG00000128641/ENSG00000130402/ENSG00000130479/ENSG00000131899/ENSG00000132341/ENSG00000135127/ENSG00000135441/ENSG00000137575/ENSG00000140983…	46
H3K4me3 + H3K27ac (d0) -> H3K4me3 (d10)	GO:0042274	ribosomal small subunit biogenesis	16/1048	89/21069	7.199251013048326e-6	0.002483227367286455	0.0023259535039901248	ENSG00000065183/ENSG00000120158/ENSG00000120800/ENSG00000124784/ENSG00000126749/ENSG00000130935/ENSG00000132467/ENSG00000132591/ENSG00000135372/ENSG00000136718/ENSG00000146109/ENSG00000168028/ENSG00000172809/ENSG00000177954/ENSG00000181163/ENSG00000241945	16
H3K4me3 + H3K27ac (d0) -> H3K4me3 (d10)	GO:0072594	establishment of protein localization to organelle	47/1048	482/21069	8.796741313309195e-6	0.0026521565522248085	0.00248418365029482	ENSG00000058262/ENSG00000092098/ENSG00000096384/ENSG00000096968/ENSG00000101421/ENSG00000102910/ENSG00000103111/ENSG00000105185/ENSG00000105647/ENSG00000106803/ENSG00000107882/ENSG00000110711/ENSG00000111581/ENSG00000112062/ENSG00000114346/ENSG00000115839/ENSG00000116688/ENSG00000120686/ENSG00000129128/ENSG00000130204/ENSG00000132341/ENSG00000139579/ENSG00000143575/ENSG00000146731/ENSG00000147601…	47
H3K4me3 + H3K27ac (d0) -> H3K4me3 (d10)	GO:0034502	protein localization to chromosome	19/1048	122/21069	9.275257903457832e-6	0.0026521565522248085	0.00248418365029482	ENSG00000080986/ENSG00000102974/ENSG00000113141/ENSG00000133302/ENSG00000137812/ENSG00000139579/ENSG00000146731/ENSG00000147601/ENSG00000150753/ENSG00000152422/ENSG00000154473/ENSG00000156970/ENSG00000167513/ENSG00000170312/ENSG00000172167/ENSG00000174442/ENSG00000176476/ENSG00000197238/ENSG00000278637	19
H3K4me3 + H3K27ac (d0) -> H3K4me3 (d10)	GO:0099111	microtubule-based transport	27/1048	215/21069	9.348288698405674e-6	0.0026521565522248085	0.00248418365029482	ENSG00000067606/ENSG00000070718/ENSG00000105700/ENSG00000122735/ENSG00000126870/ENSG00000130479/ENSG00000134108/ENSG00000135127/ENSG00000135441/ENSG00000140983/ENSG00000154040/ENSG00000163075/ENSG00000163482/ENSG00000166275/ENSG00000167131/ENSG00000170315/ENSG00000174871/ENSG00000177879/ENSG00000182606/ENSG00000185896/ENSG00000187240/ENSG00000188596/ENSG00000188807/ENSG00000197102/ENSG00000197912…	27
H3K4me3 + H3K27ac (d0) -> H3K4me3 (d10)	GO:1901988	negative regulation of cell cycle phase transition	34/1048	306/21069	1.0538115198793397e-5	0.0026521565522248085	0.00248418365029482	ENSG00000010165/ENSG00000051180/ENSG00000080986/ENSG00000093009/ENSG00000094804/ENSG00000104885/ENSG00000106144/ENSG00000112062/ENSG00000113141/ENSG00000113328/ENSG00000118762/ENSG00000124688/ENSG00000128829/ENSG00000139579/ENSG00000143476/ENSG00000143624/ENSG00000149311/ENSG00000149503/ENSG00000151164/ENSG00000154473/ENSG00000156970/ENSG00000158941/ENSG00000166483/ENSG00000167513/ENSG00000169136…	34
H3K4me3 + H3K27ac (d0) -> H3K4me3 (d10)	GO:0007059	chromosome segregation	42/1048	415/21069	1.0709252025955657e-5	0.0026521565522248085	0.00248418365029482	ENSG00000013573/ENSG00000066117/ENSG00000080986/ENSG00000083642/ENSG00000085415/ENSG00000094804/ENSG00000100918/ENSG00000101421/ENSG00000101447/ENSG00000102974/ENSG00000109805/ENSG00000112941/ENSG00000113141/ENSG00000113810/ENSG00000114346/ENSG00000124688/ENSG00000127616/ENSG00000130479/ENSG00000132341/ENSG00000133302/ENSG00000134108/ENSG00000136518/ENSG00000136824/ENSG00000137807/ENSG00000137812…	42
H3K4me3 + H3K27ac (d0) -> H3K4me3 (d10)	GO:0072384	organelle transport along microtubule	16/1048	92/21069	1.118033128985367e-5	0.0026521565522248085	0.00248418365029482	ENSG00000067606/ENSG00000070718/ENSG00000105700/ENSG00000130479/ENSG00000135127/ENSG00000135441/ENSG00000140983/ENSG00000166275/ENSG00000170315/ENSG00000174871/ENSG00000177879/ENSG00000182606/ENSG00000185896/ENSG00000188807/ENSG00000197102/ENSG00000198836	16
H3K4me3 + H3K27ac (d0) -> H3K4me3 (d10)	GO:0000725	recombinational repair	24/1048	181/21069	1.153350333334458e-5	0.0026521565522248085	0.00248418365029482	ENSG00000004487/ENSG00000051180/ENSG00000071243/ENSG00000093009/ENSG00000097046/ENSG00000100918/ENSG00000101189/ENSG00000111247/ENSG00000125319/ENSG00000133302/ENSG00000134452/ENSG00000136518/ENSG00000139579/ENSG00000143624/ENSG00000147536/ENSG00000149311/ENSG00000156384/ENSG00000167674/ENSG00000172732/ENSG00000173559/ENSG00000178028/ENSG00000183495/ENSG00000244588/ENSG00000253251	24
H3K4me3 + H3K27ac (d0) -> H3K4me3 (d10)	GO:0035561	regulation of chromatin binding	8/1048	24/21069	1.3142262801819759e-5	0.002884726684999437	0.0027020240793980623	ENSG00000004487/ENSG00000013573/ENSG00000131845/ENSG00000134452/ENSG00000139372/ENSG00000147421/ENSG00000157657/ENSG00000167513	8
H3K4me3 + H3K27ac (d0) -> H3K4me3 (d10)	GO:0098813	nuclear chromosome segregation	37/1048	352/21069	1.539539279521037e-5	0.003232363122090038	0.0030276431506187167	ENSG00000013573/ENSG00000066117/ENSG00000080986/ENSG00000083642/ENSG00000085415/ENSG00000094804/ENSG00000100918/ENSG00000101421/ENSG00000101447/ENSG00000102974/ENSG00000109805/ENSG00000112941/ENSG00000113141/ENSG00000113810/ENSG00000114346/ENSG00000124688/ENSG00000127616/ENSG00000130479/ENSG00000132341/ENSG00000133302/ENSG00000136518/ENSG00000136824/ENSG00000137807/ENSG00000137812/ENSG00000140854…	37
H3K4me3 + H3K27ac (d0) -> H3K4me3 (d10)	GO:0140053	mitochondrial gene expression	23/1048	176/21069	2.210171133088427e-5	0.0043434903540526225	0.004068397739831526	ENSG00000082515/ENSG00000100890/ENSG00000105364/ENSG00000106591/ENSG00000112110/ENSG00000117593/ENSG00000118246/ENSG00000123297/ENSG00000130348/ENSG00000130349/ENSG00000132300/ENSG00000132313/ENSG00000135297/ENSG00000148824/ENSG00000163319/ENSG00000169288/ENSG00000183617/ENSG00000185414/ENSG00000198015/ENSG00000204568/ENSG00000243147/ENSG00000258790/ENSG00000278845	23
H3K4me3 + H3K27ac (d0) -> H3K4me3 (d10)	GO:0000070	mitotic sister chromatid segregation	26/1048	213/21069	2.248648971864062e-5	0.0043434903540526225	0.004068397739831526	ENSG00000066117/ENSG00000080986/ENSG00000083642/ENSG00000085415/ENSG00000094804/ENSG00000101421/ENSG00000109805/ENSG00000112941/ENSG00000113141/ENSG00000113810/ENSG00000124688/ENSG00000127616/ENSG00000132341/ENSG00000133302/ENSG00000136518/ENSG00000136824/ENSG00000137807/ENSG00000140854/ENSG00000144535/ENSG00000149311/ENSG00000149503/ENSG00000154473/ENSG00000156970/ENSG00000167513/ENSG00000174442…	26
H3K4me3 + H3K27ac (d0) -> H3K4me3 (d10)	GO:0000724	double-strand break repair via homologous recombination	23/1048	177/21069	2.423014362587577e-5	0.004500283214205926	0.004215260208922598	ENSG00000004487/ENSG00000051180/ENSG00000071243/ENSG00000093009/ENSG00000097046/ENSG00000100918/ENSG00000101189/ENSG00000111247/ENSG00000133302/ENSG00000134452/ENSG00000136518/ENSG00000139579/ENSG00000143624/ENSG00000147536/ENSG00000149311/ENSG00000156384/ENSG00000167674/ENSG00000172732/ENSG00000173559/ENSG00000178028/ENSG00000183495/ENSG00000244588/ENSG00000253251	23
H3K4me3 + H3K27ac (d0) -> H3K4me3 (d10)	GO:2001252	positive regulation of chromosome organization	19/1048	131/21069	2.6150564173746466e-5	0.004677076829445247	0.004380856696085324	ENSG00000013573/ENSG00000076984/ENSG00000106028/ENSG00000109805/ENSG00000113810/ENSG00000124688/ENSG00000131845/ENSG00000133302/ENSG00000135486/ENSG00000135549/ENSG00000136518/ENSG00000136824/ENSG00000139579/ENSG00000146731/ENSG00000147421/ENSG00000147601/ENSG00000149311/ENSG00000150753/ENSG00000167513	19
H3K4me3 + H3K27ac (d0) -> H3K4me3 (d10)	GO:0140694	non-membrane-bounded organelle assembly	42/1048	436/21069	3.467632396547834e-5	0.005780446396078181	0.005414344947509662	ENSG00000011426/ENSG00000011638/ENSG00000080986/ENSG00000082515/ENSG00000084764/ENSG00000101057/ENSG00000101290/ENSG00000101421/ENSG00000103540/ENSG00000104549/ENSG00000104728/ENSG00000107949/ENSG00000111596/ENSG00000112701/ENSG00000118246/ENSG00000122406/ENSG00000132591/ENSG00000134001/ENSG00000136279/ENSG00000137807/ENSG00000138594/ENSG00000143569/ENSG00000146109/ENSG00000149503/ENSG00000152240…	42
H3K4me3 + H3K27ac (d0) -> H3K4me3 (d10)	GO:0002181	cytoplasmic translation	23/1048	181/21069	3.4713801094691916e-5	0.005780446396078181	0.005414344947509662	ENSG00000037241/ENSG00000100129/ENSG00000101898/ENSG00000106682/ENSG00000111832/ENSG00000113742/ENSG00000114867/ENSG00000122026/ENSG00000122406/ENSG00000131914/ENSG00000142534/ENSG00000168028/ENSG00000170889/ENSG00000172809/ENSG00000177954/ENSG00000178982/ENSG00000182899/ENSG00000188846/ENSG00000197756/ENSG00000198492/ENSG00000221983/ENSG00000229117/ENSG00000231500	23
H3K4me3 + H3K27ac (d0) -> H3K4me3 (d10)	GO:0045787	positive regulation of cell cycle	39/1048	396/21069	4.0236046437366545e-5	0.006476662274868102	0.006066466369872422	ENSG00000013573/ENSG00000080986/ENSG00000082258/ENSG00000084764/ENSG00000094804/ENSG00000097046/ENSG00000100823/ENSG00000101447/ENSG00000108443/ENSG00000109805/ENSG00000111087/ENSG00000111247/ENSG00000113810/ENSG00000114346/ENSG00000114867/ENSG00000118762/ENSG00000123975/ENSG00000124688/ENSG00000133302/ENSG00000136824/ENSG00000137807/ENSG00000138182/ENSG00000138594/ENSG00000143476/ENSG00000149503…	39
H3K4me3 + H3K27ac (d0) -> H3K4me3 (d10)	GO:0033044	regulation of chromosome organization	31/1048	287/21069	4.3949081535010665e-5	0.0068461327333085974	0.006412536616500537	ENSG00000013573/ENSG00000066117/ENSG00000076984/ENSG00000080986/ENSG00000094804/ENSG00000102974/ENSG00000106028/ENSG00000109805/ENSG00000112701/ENSG00000113141/ENSG00000113810/ENSG00000124688/ENSG00000127616/ENSG00000131845/ENSG00000133302/ENSG00000135372/ENSG00000135486/ENSG00000135549/ENSG00000136518/ENSG00000136824/ENSG00000139579/ENSG00000146731/ENSG00000147421/ENSG00000147601/ENSG00000149311…	31
H3K4me3 + H3K27ac (d0) -> H3K4me3 (d10)	GO:0007093	mitotic cell cycle checkpoint signaling	21/1048	164/21069	6.690513832002955e-5	0.01009640352960696	0.009456953268459441	ENSG00000080986/ENSG00000094804/ENSG00000106144/ENSG00000113141/ENSG00000113328/ENSG00000124688/ENSG00000139579/ENSG00000143476/ENSG00000143624/ENSG00000149311/ENSG00000149503/ENSG00000151164/ENSG00000154473/ENSG00000156970/ENSG00000167513/ENSG00000169372/ENSG00000170312/ENSG00000172732/ENSG00000173559/ENSG00000174442/ENSG00000198783	21
H3K4me3 + H3K27ac (d0) -> H3K4me3 (d10)	GO:0051304	chromosome separation	19/1048	141/21069	7.330260353280018e-5	0.010726614316966426	0.01004724999618636	ENSG00000066117/ENSG00000080986/ENSG00000094804/ENSG00000109805/ENSG00000113141/ENSG00000113810/ENSG00000124688/ENSG00000127616/ENSG00000136518/ENSG00000136824/ENSG00000144535/ENSG00000149311/ENSG00000149503/ENSG00000154473/ENSG00000156970/ENSG00000163104/ENSG00000167513/ENSG00000172732/ENSG00000174442	19
H3K4me3 + H3K27ac (d0) -> H3K4me3 (d10)	GO:0009303	rRNA transcription	9/1048	38/21069	7.94683909709018e-5	0.010893195468033395	0.010203280820075966	ENSG00000013573/ENSG00000070814/ENSG00000106723/ENSG00000117877/ENSG00000122034/ENSG00000125630/ENSG00000127616/ENSG00000130935/ENSG00000137054	9
H3K4me3 + H3K27ac (d0) -> H3K4me3 (d10)	GO:0032543	mitochondrial translation	19/1048	142/21069	8.07528216507263e-5	0.010893195468033395	0.010203280820075966	ENSG00000082515/ENSG00000105364/ENSG00000106591/ENSG00000112110/ENSG00000117593/ENSG00000118246/ENSG00000123297/ENSG00000130348/ENSG00000132300/ENSG00000132313/ENSG00000148824/ENSG00000163319/ENSG00000169288/ENSG00000183617/ENSG00000185414/ENSG00000198015/ENSG00000204568/ENSG00000243147/ENSG00000278845	19
H3K4me3 + H3K27ac (d0) -> H3K4me3 (d10)	GO:0051054	positive regulation of DNA metabolic process	34/1048	338/21069	8.120833233572215e-5	0.010893195468033395	0.010203280820075966	ENSG00000013573/ENSG00000051180/ENSG00000065559/ENSG00000066117/ENSG00000071243/ENSG00000076984/ENSG00000096384/ENSG00000097046/ENSG00000101189/ENSG00000106028/ENSG00000111087/ENSG00000111247/ENSG00000123268/ENSG00000126583/ENSG00000127616/ENSG00000133302/ENSG00000135486/ENSG00000135549/ENSG00000136518/ENSG00000139579/ENSG00000146731/ENSG00000147421/ENSG00000147536/ENSG00000147601/ENSG00000149311…	34
H3K4me3 + H3K27ac (d0) -> H3K4me3 (d10)	GO:0042307	positive regulation of protein import into nucleus	9/1048	40/21069	1.2188633417061271e-4	0.015907813721888885	0.014900300936874049	ENSG00000096384/ENSG00000096968/ENSG00000105647/ENSG00000112062/ENSG00000114346/ENSG00000132341/ENSG00000170312/ENSG00000178028/ENSG00000203965	9
H3K4me3 + H3K27ac (d0) -> H3K4me3 (d10)	GO:0090068	positive regulation of cell cycle process	30/1048	291/21069	1.3507069574481657e-4	0.01684398648810627	0.015777181706878973	ENSG00000013573/ENSG00000080986/ENSG00000094804/ENSG00000097046/ENSG00000100823/ENSG00000101447/ENSG00000109805/ENSG00000111087/ENSG00000111247/ENSG00000113810/ENSG00000114346/ENSG00000114867/ENSG00000124688/ENSG00000133302/ENSG00000136824/ENSG00000137807/ENSG00000138182/ENSG00000138594/ENSG00000143476/ENSG00000149503/ENSG00000155858/ENSG00000165730/ENSG00000166263/ENSG00000167513/ENSG00000170312…	30
H3K4me3 + H3K27ac (d0) -> H3K4me3 (d10)	GO:0042306	regulation of protein import into nucleus	11/1048	59/21069	1.360355090155611e-4	0.01684398648810627	0.015777181706878973	ENSG00000096384/ENSG00000096968/ENSG00000105647/ENSG00000107882/ENSG00000112062/ENSG00000114346/ENSG00000120686/ENSG00000132341/ENSG00000170312/ENSG00000178028/ENSG00000203965	11
H3K4me3 + H3K27ac (d0) -> H3K4me3 (d10)	GO:1900182	positive regulation of protein localization to nucleus	14/1048	91/21069	1.5492171307401209e-4	0.01849425435113991	0.01732293074666177	ENSG00000096384/ENSG00000096968/ENSG00000105647/ENSG00000112062/ENSG00000114346/ENSG00000132341/ENSG00000146731/ENSG00000150753/ENSG00000170312/ENSG00000174720/ENSG00000178028/ENSG00000181163/ENSG00000182541/ENSG00000203965	14
H3K4me3 + H3K27ac (d0) -> H3K4me3 (d10)	GO:0010970	transport along microtubule	21/1048	174/21069	1.5702307483883544e-4	0.01849425435113991	0.01732293074666177	ENSG00000067606/ENSG00000070718/ENSG00000105700/ENSG00000126870/ENSG00000130479/ENSG00000134108/ENSG00000135127/ENSG00000135441/ENSG00000140983/ENSG00000166275/ENSG00000170315/ENSG00000174871/ENSG00000177879/ENSG00000182606/ENSG00000185896/ENSG00000187240/ENSG00000188807/ENSG00000197102/ENSG00000197912/ENSG00000198836/ENSG00000204104	21
H3K4me3 + H3K27ac (d0) -> H3K4me3 (d10)	GO:1905818	regulation of chromosome separation	16/1048	115/21069	1.8216933083705207e-4	0.02094513568124106	0.01961858683225095	ENSG00000066117/ENSG00000080986/ENSG00000094804/ENSG00000109805/ENSG00000113141/ENSG00000113810/ENSG00000124688/ENSG00000127616/ENSG00000136518/ENSG00000136824/ENSG00000149311/ENSG00000149503/ENSG00000154473/ENSG00000156970/ENSG00000167513/ENSG00000174442	16
H3K4me3 + H3K27ac (d0) -> H3K4me3 (d10)	GO:0001510	RNA methylation	14/1048	93/21069	1.9616957028399524e-4	0.021719858205064255	0.020344242723711155	ENSG00000066651/ENSG00000087995/ENSG00000100028/ENSG00000122435/ENSG00000126749/ENSG00000130299/ENSG00000135297/ENSG00000139343/ENSG00000145388/ENSG00000162623/ENSG00000168228/ENSG00000169519/ENSG00000174720/ENSG00000183665	14
H3K4me3 + H3K27ac (d0) -> H3K4me3 (d10)	GO:0032386	regulation of intracellular transport	34/1048	354/21069	1.9790303603703193e-4	0.021719858205064255	0.020344242723711155	ENSG00000006740/ENSG00000092098/ENSG00000096384/ENSG00000096968/ENSG00000105185/ENSG00000105647/ENSG00000107882/ENSG00000109111/ENSG00000111605/ENSG00000112062/ENSG00000114346/ENSG00000115255/ENSG00000119979/ENSG00000120686/ENSG00000132341/ENSG00000137770/ENSG00000138182/ENSG00000143450/ENSG00000143575/ENSG00000160695/ENSG00000164144/ENSG00000168502/ENSG00000170312/ENSG00000173409/ENSG00000174871…	34
H3K4me3 + H3K27ac (d0) -> H3K4me3 (d10)	GO:0072583	clathrin-dependent endocytosis	10/1048	52/21069	2.0851991065369964e-4	0.022376503301038124	0.020959299557402274	ENSG00000006125/ENSG00000079805/ENSG00000112305/ENSG00000122705/ENSG00000130475/ENSG00000136021/ENSG00000138756/ENSG00000161203/ENSG00000196961/ENSG00000205726	10
H3K4me3 + H3K27ac (d0) -> H3K4me3 (d10)	GO:0000028	ribosomal small subunit assembly	6/1048	19/21069	2.3152977546828018e-4	0.023635783602145133	0.022138824021191623	ENSG00000132591/ENSG00000146109/ENSG00000168028/ENSG00000172809/ENSG00000177954/ENSG00000241945	6
H3K4me3 + H3K27ac (d0) -> H3K4me3 (d10)	GO:0006302	double-strand break repair	31/1048	315/21069	2.4281333753580042e-4	0.023635783602145133	0.022138824021191623	ENSG00000004487/ENSG00000013573/ENSG00000051180/ENSG00000066117/ENSG00000071243/ENSG00000093009/ENSG00000097046/ENSG00000100918/ENSG00000101189/ENSG00000111247/ENSG00000112941/ENSG00000127616/ENSG00000133302/ENSG00000134452/ENSG00000136518/ENSG00000138375/ENSG00000139579/ENSG00000143624/ENSG00000147536/ENSG00000149311/ENSG00000152422/ENSG00000156384/ENSG00000163104/ENSG00000167674/ENSG00000172732…	31
H3K4me3 + H3K27ac (d0) -> H3K4me3 (d10)	GO:0006913	nucleocytoplasmic transport	34/1048	358/21069	2.4428468517963226e-4	0.023635783602145133	0.022138824021191623	ENSG00000085415/ENSG00000096384/ENSG00000096968/ENSG00000105647/ENSG00000107882/ENSG00000108349/ENSG00000109111/ENSG00000111581/ENSG00000111605/ENSG00000112062/ENSG00000114346/ENSG00000116698/ENSG00000119392/ENSG00000120533/ENSG00000120686/ENSG00000122068/ENSG00000132341/ENSG00000135486/ENSG00000136051/ENSG00000137770/ENSG00000155393/ENSG00000155561/ENSG00000157349/ENSG00000160679/ENSG00000161011…	34
H3K4me3 + H3K27ac (d0) -> H3K4me3 (d10)	GO:0051169	nuclear transport	34/1048	358/21069	2.4428468517963226e-4	0.023635783602145133	0.022138824021191623	ENSG00000085415/ENSG00000096384/ENSG00000096968/ENSG00000105647/ENSG00000107882/ENSG00000108349/ENSG00000109111/ENSG00000111581/ENSG00000111605/ENSG00000112062/ENSG00000114346/ENSG00000116698/ENSG00000119392/ENSG00000120533/ENSG00000120686/ENSG00000122068/ENSG00000132341/ENSG00000135486/ENSG00000136051/ENSG00000137770/ENSG00000155393/ENSG00000155561/ENSG00000157349/ENSG00000160679/ENSG00000161011…	34
H3K4me3 + H3K27ac (d0) -> H3K4me3 (d10)	GO:1901989	positive regulation of cell cycle phase transition	18/1048	142/21069	2.455720394372173e-4	0.023635783602145133	0.022138824021191623	ENSG00000094804/ENSG00000097046/ENSG00000100823/ENSG00000101447/ENSG00000111087/ENSG00000114867/ENSG00000124688/ENSG00000138594/ENSG00000143476/ENSG00000155858/ENSG00000165730/ENSG00000166263/ENSG00000167513/ENSG00000170312/ENSG00000172167/ENSG00000181163/ENSG00000182247/ENSG00000280789	18
H3K4me3 + H3K27ac (d0) -> H3K4me3 (d10)	GO:0042255	ribosome assembly	11/1048	63/21069	2.4962206744862325e-4	0.023635783602145133	0.022138824021191623	ENSG00000082515/ENSG00000118246/ENSG00000122406/ENSG00000132591/ENSG00000146109/ENSG00000168028/ENSG00000172809/ENSG00000177954/ENSG00000181163/ENSG00000197498/ENSG00000241945	11
H3K4me3 + H3K27ac (d0) -> H3K4me3 (d10)	GO:0051984	positive regulation of chromosome segregation	7/1048	27/21069	2.7277597601684753e-4	0.025331445926641476	0.023727092488752915	ENSG00000094804/ENSG00000109805/ENSG00000113810/ENSG00000124688/ENSG00000136824/ENSG00000149503/ENSG00000167513	7
H3K4me3 + H3K27ac (d0) -> H3K4me3 (d10)	GO:0046824	positive regulation of nucleocytoplasmic transport	11/1048	64/21069	2.880696853566791e-4	0.02610879975032648	0.024455213028120214	ENSG00000096384/ENSG00000096968/ENSG00000105647/ENSG00000111605/ENSG00000112062/ENSG00000114346/ENSG00000132341/ENSG00000137770/ENSG00000170312/ENSG00000178028/ENSG00000203965	11
H3K4me3 + H3K27ac (d0) -> H3K4me3 (d10)	GO:0045786	negative regulation of cell cycle	41/1048	465/21069	2.919600717576372e-4	0.02610879975032648	0.024455213028120214	ENSG00000010165/ENSG00000051180/ENSG00000080986/ENSG00000093009/ENSG00000094804/ENSG00000103274/ENSG00000103540/ENSG00000104885/ENSG00000106144/ENSG00000112062/ENSG00000113141/ENSG00000113328/ENSG00000118762/ENSG00000124688/ENSG00000128829/ENSG00000139579/ENSG00000143476/ENSG00000143624/ENSG00000147601/ENSG00000149311/ENSG00000149503/ENSG00000151164/ENSG00000154473/ENSG00000156970/ENSG00000158941…	41
H3K4me3 + H3K27ac (d0) -> H3K4me3 (d10)	GO:0006405	RNA export from nucleus	14/1048	97/21069	3.076612423583062e-4	0.027012657079059282	0.02530182504140941	ENSG00000108349/ENSG00000109111/ENSG00000111581/ENSG00000111605/ENSG00000116698/ENSG00000119392/ENSG00000120533/ENSG00000122068/ENSG00000132341/ENSG00000135486/ENSG00000157349/ENSG00000160679/ENSG00000181163/ENSG00000184575	14
H3K4me3 + H3K27ac (d0) -> H3K4me3 (d10)	GO:0031570	DNA integrity checkpoint signaling	19/1048	158/21069	3.3184732072442675e-4	0.02861590556746887	0.026803532653249282	ENSG00000051180/ENSG00000093009/ENSG00000094804/ENSG00000104885/ENSG00000106144/ENSG00000112062/ENSG00000113328/ENSG00000128829/ENSG00000143476/ENSG00000149311/ENSG00000151164/ENSG00000158941/ENSG00000167513/ENSG00000169372/ENSG00000170312/ENSG00000172273/ENSG00000172732/ENSG00000179295/ENSG00000198783	19
H3K4me3 + H3K27ac (d0) -> H3K4me3 (d10)	GO:0098781	ncRNA transcription	11/1048	66/21069	3.800539754862227e-4	0.031934959127089504	0.029912375749387706	ENSG00000013573/ENSG00000070814/ENSG00000106723/ENSG00000117877/ENSG00000122034/ENSG00000125630/ENSG00000127616/ENSG00000130935/ENSG00000137054/ENSG00000166478/ENSG00000174720	11
H3K4me3 + H3K27ac (d0) -> H3K4me3 (d10)	GO:0033157	regulation of intracellular protein transport	25/1048	240/21069	4.0418156715999885e-4	0.031934959127089504	0.029912375749387706	ENSG00000006740/ENSG00000092098/ENSG00000096384/ENSG00000096968/ENSG00000105185/ENSG00000105647/ENSG00000107882/ENSG00000112062/ENSG00000114346/ENSG00000120686/ENSG00000132341/ENSG00000137770/ENSG00000138182/ENSG00000143450/ENSG00000143575/ENSG00000160695/ENSG00000168502/ENSG00000170312/ENSG00000175224/ENSG00000178028/ENSG00000179295/ENSG00000186480/ENSG00000198911/ENSG00000203965/ENSG00000213625	25
H3K4me3 + H3K27ac (d0) -> H3K4me3 (d10)	GO:0016050	vesicle organization	34/1048	368/21069	4.053500232719511e-4	0.031934959127089504	0.029912375749387706	ENSG00000038210/ENSG00000067715/ENSG00000070718/ENSG00000086300/ENSG00000099940/ENSG00000101310/ENSG00000101421/ENSG00000106367/ENSG00000109572/ENSG00000113597/ENSG00000114354/ENSG00000114573/ENSG00000124198/ENSG00000124209/ENSG00000127419/ENSG00000128524/ENSG00000134108/ENSG00000135441/ENSG00000136051/ENSG00000137575/ENSG00000137812/ENSG00000154305/ENSG00000160695/ENSG00000161011/ENSG00000161203…	34
H3K4me3 + H3K27ac (d0) -> H3K4me3 (d10)	GO:0035563	positive regulation of chromatin binding	5/1048	14/21069	4.142085718900902e-4	0.031934959127089504	0.029912375749387706	ENSG00000004487/ENSG00000013573/ENSG00000147421/ENSG00000157657/ENSG00000167513	5
H3K4me3 + H3K27ac (d0) -> H3K4me3 (d10)	GO:0006310	DNA recombination	33/1048	354/21069	4.1807771235464987e-4	0.031934959127089504	0.029912375749387706	ENSG00000004487/ENSG00000051180/ENSG00000071243/ENSG00000081059/ENSG00000093009/ENSG00000097046/ENSG00000100823/ENSG00000100918/ENSG00000101189/ENSG00000109111/ENSG00000111247/ENSG00000125319/ENSG00000133302/ENSG00000134452/ENSG00000136518/ENSG00000139579/ENSG00000143624/ENSG00000147536/ENSG00000149311/ENSG00000152422/ENSG00000156384/ENSG00000162929/ENSG00000163104/ENSG00000167674/ENSG00000168152…	33
H3K4me3 + H3K27ac (d0) -> H3K4me3 (d10)	GO:0006403	RNA localization	24/1048	227/21069	4.2117231499046046e-4	0.031934959127089504	0.029912375749387706	ENSG00000055044/ENSG00000085415/ENSG00000108349/ENSG00000109111/ENSG00000111581/ENSG00000111605/ENSG00000112110/ENSG00000116698/ENSG00000119392/ENSG00000120533/ENSG00000122068/ENSG00000132341/ENSG00000135486/ENSG00000146731/ENSG00000147601/ENSG00000149311/ENSG00000150753/ENSG00000155561/ENSG00000157349/ENSG00000160679/ENSG00000181163/ENSG00000184575/ENSG00000185122/ENSG00000273611	24
H3K4me3 + H3K27ac (d0) -> H3K4me3 (d10)	GO:0007051	spindle organization	24/1048	227/21069	4.2117231499046046e-4	0.031934959127089504	0.029912375749387706	ENSG00000080986/ENSG00000084764/ENSG00000088970/ENSG00000101057/ENSG00000101421/ENSG00000104671/ENSG00000104728/ENSG00000107949/ENSG00000112701/ENSG00000119383/ENSG00000130479/ENSG00000132341/ENSG00000137807/ENSG00000149503/ENSG00000152240/ENSG00000163808/ENSG00000167702/ENSG00000168061/ENSG00000170004/ENSG00000180198/ENSG00000182541/ENSG00000197102/ENSG00000204388/ENSG00000204389	24
H3K4me3 + H3K27ac (d0) -> H3K4me3 (d10)	GO:0007032	endosome organization	14/1048	100/21069	4.234605758017127e-4	0.031934959127089504	0.029912375749387706	ENSG00000038210/ENSG00000086300/ENSG00000101421/ENSG00000109572/ENSG00000114573/ENSG00000124198/ENSG00000124209/ENSG00000128524/ENSG00000136051/ENSG00000160695/ENSG00000161011/ENSG00000175895/ENSG00000176428/ENSG00000178301	14
H3K4me3 + H3K27ac (d0) -> H3K4me3 (d10)	GO:0007094	mitotic spindle assembly checkpoint signaling	9/1048	47/21069	4.4436685042470366e-4	0.031934959127089504	0.029912375749387706	ENSG00000080986/ENSG00000113141/ENSG00000124688/ENSG00000149311/ENSG00000149503/ENSG00000154473/ENSG00000156970/ENSG00000167513/ENSG00000174442	9
H3K4me3 + H3K27ac (d0) -> H3K4me3 (d10)	GO:0071173	spindle assembly checkpoint signaling	9/1048	47/21069	4.4436685042470366e-4	0.031934959127089504	0.029912375749387706	ENSG00000080986/ENSG00000113141/ENSG00000124688/ENSG00000149311/ENSG00000149503/ENSG00000154473/ENSG00000156970/ENSG00000167513/ENSG00000174442	9
H3K4me3 + H3K27ac (d0) -> H3K4me3 (d10)	GO:0071174	mitotic spindle checkpoint signaling	9/1048	47/21069	4.4436685042470366e-4	0.031934959127089504	0.029912375749387706	ENSG00000080986/ENSG00000113141/ENSG00000124688/ENSG00000149311/ENSG00000149503/ENSG00000154473/ENSG00000156970/ENSG00000167513/ENSG00000174442	9
H3K4me3 + H3K27ac (d0) -> H3K4me3 (d10)	GO:0045839	negative regulation of mitotic nuclear division	10/1048	57/21069	4.5451058927796576e-4	0.031934959127089504	0.029912375749387706	ENSG00000080986/ENSG00000113141/ENSG00000124688/ENSG00000149311/ENSG00000149503/ENSG00000154473/ENSG00000156970/ENSG00000167513/ENSG00000172167/ENSG00000174442	10
H3K4me3 + H3K27ac (d0) -> H3K4me3 (d10)	GO:0044843	cell cycle G1/S phase transition	29/1048	298/21069	4.5630817555791586e-4	0.031934959127089504	0.029912375749387706	ENSG00000010165/ENSG00000066117/ENSG00000083812/ENSG00000094804/ENSG00000097046/ENSG00000099804/ENSG00000100823/ENSG00000101447/ENSG00000106144/ENSG00000108443/ENSG00000111087/ENSG00000114867/ENSG00000118762/ENSG00000127616/ENSG00000136518/ENSG00000149311/ENSG00000155858/ENSG00000165730/ENSG00000166263/ENSG00000166483/ENSG00000169372/ENSG00000172167/ENSG00000172201/ENSG00000172273/ENSG00000180198…	29
H3K4me3 + H3K27ac (d0) -> H3K4me3 (d10)	GO:0046822	regulation of nucleocytoplasmic transport	15/1048	113/21069	4.795301389742423e-4	0.033080729158665945	0.030985579055222846	ENSG00000096384/ENSG00000096968/ENSG00000105647/ENSG00000107882/ENSG00000109111/ENSG00000111605/ENSG00000112062/ENSG00000114346/ENSG00000120686/ENSG00000132341/ENSG00000137770/ENSG00000170312/ENSG00000178028/ENSG00000179295/ENSG00000203965	15
H3K4me3 + H3K27ac (d0) -> H3K4me3 (d10)	GO:0031577	spindle checkpoint signaling	9/1048	48/21069	5.23085185691765e-4	0.035577160024021594	0.033323899820867524	ENSG00000080986/ENSG00000113141/ENSG00000124688/ENSG00000149311/ENSG00000149503/ENSG00000154473/ENSG00000156970/ENSG00000167513/ENSG00000174442	9
H3K4me3 + H3K27ac (d0) -> H3K4me3 (d10)	GO:0033108	mitochondrial respiratory chain complex assembly	15/1048	115/21069	5.790653007958375e-4	0.03883758802143193	0.03637783037309523	ENSG00000003509/ENSG00000011295/ENSG00000110074/ENSG00000110717/ENSG00000136521/ENSG00000139180/ENSG00000155463/ENSG00000164182/ENSG00000164258/ENSG00000168653/ENSG00000170791/ENSG00000171202/ENSG00000171204/ENSG00000186687/ENSG00000229833	15
H3K4me3 + H3K27ac (d0) -> H3K4me3 (d10)	GO:0045841	negative regulation of mitotic metaphase/anaphase transition	9/1048	49/21069	6.128782369437347e-4	0.04054231515344239	0.03797458953348563	ENSG00000080986/ENSG00000113141/ENSG00000124688/ENSG00000149311/ENSG00000149503/ENSG00000154473/ENSG00000156970/ENSG00000167513/ENSG00000174442	9
H3K4me3 + H3K27ac (d0) -> H3K4me3 (d10)	GO:0051306	mitotic sister chromatid separation	14/1048	104/21069	6.341044101225613e-4	0.04137959724975471	0.038758842820720424	ENSG00000066117/ENSG00000080986/ENSG00000094804/ENSG00000113141/ENSG00000124688/ENSG00000127616/ENSG00000136518/ENSG00000144535/ENSG00000149311/ENSG00000149503/ENSG00000154473/ENSG00000156970/ENSG00000167513/ENSG00000174442	14
H3K4me3 + H3K27ac (d0) -> H3K4me3 (d10)	GO:1901991	negative regulation of mitotic cell cycle phase transition	22/1048	207/21069	6.691134929151509e-4	0.04308198743049685	0.04035341303938812	ENSG00000080986/ENSG00000094804/ENSG00000106144/ENSG00000113141/ENSG00000113328/ENSG00000118762/ENSG00000124688/ENSG00000139579/ENSG00000143476/ENSG00000143624/ENSG00000149311/ENSG00000149503/ENSG00000154473/ENSG00000156970/ENSG00000166483/ENSG00000167513/ENSG00000169372/ENSG00000170312/ENSG00000173559/ENSG00000174442/ENSG00000197343/ENSG00000198783	22
H3K4me3 + H3K27ac (d0) -> H3K4me3 (d10)	GO:0043414	macromolecule methylation	34/1048	379/21069	6.856930044060734e-4	0.04356857260890695	0.040809180608488885	ENSG00000003509/ENSG00000004487/ENSG00000025293/ENSG00000066135/ENSG00000066651/ENSG00000074266/ENSG00000087995/ENSG00000088305/ENSG00000100028/ENSG00000102974/ENSG00000104885/ENSG00000109111/ENSG00000118058/ENSG00000122435/ENSG00000126457/ENSG00000126749/ENSG00000130299/ENSG00000131845/ENSG00000135297/ENSG00000139343/ENSG00000139718/ENSG00000145388/ENSG00000146476/ENSG00000155827/ENSG00000160679…	34
H3K4me3 + H3K27ac (d0) -> H3K4me3 (d10)	GO:0071824	protein-DNA complex subunit organization	29/1048	306/21069	6.998126698136802e-4	0.04388825172117223	0.041108613016943046	ENSG00000042429/ENSG00000051180/ENSG00000066117/ENSG00000093009/ENSG00000099917/ENSG00000100519/ENSG00000105447/ENSG00000109111/ENSG00000111875/ENSG00000112592/ENSG00000112701/ENSG00000118579/ENSG00000127616/ENSG00000136518/ENSG00000137054/ENSG00000147601/ENSG00000152944/ENSG00000153767/ENSG00000164758/ENSG00000167513/ENSG00000167670/ENSG00000178028/ENSG00000181163/ENSG00000196890/ENSG00000197238…	29
H3K4me3 + H3K27ac (d0) -> H3K4me3 (d10)	GO:0090316	positive regulation of intracellular protein transport	19/1048	168/21069	7.161776441299404e-4	0.04433874158337797	0.04153057134718427	ENSG00000092098/ENSG00000096384/ENSG00000096968/ENSG00000105185/ENSG00000105647/ENSG00000112062/ENSG00000114346/ENSG00000132341/ENSG00000137770/ENSG00000138182/ENSG00000143450/ENSG00000160695/ENSG00000168502/ENSG00000170312/ENSG00000175224/ENSG00000178028/ENSG00000198911/ENSG00000203965/ENSG00000213625	19
H3K4me3 + H3K27ac (d0) -> H3K4me3 (d10)	GO:0043555	regulation of translation in response to stress	6/1048	23/21069	7.260922258689783e-4	0.04438353618634552	0.04157252890818121	ENSG00000087074/ENSG00000114867/ENSG00000117676/ENSG00000128829/ENSG00000134001/ENSG00000181163	6
H3K4me3 + H3K27ac (d0) -> H3K4me3 (d10)	GO:0030705	cytoskeleton-dependent intracellular transport	23/1048	223/21069	7.75548656405099e-4	0.04681405577225279	0.04384911284964093	ENSG00000067606/ENSG00000070718/ENSG00000105700/ENSG00000126870/ENSG00000128641/ENSG00000130402/ENSG00000130479/ENSG00000134108/ENSG00000135127/ENSG00000135441/ENSG00000140983/ENSG00000166275/ENSG00000170315/ENSG00000174871/ENSG00000177879/ENSG00000182606/ENSG00000185896/ENSG00000187240/ENSG00000188807/ENSG00000197102/ENSG00000197912/ENSG00000198836/ENSG00000204104	23
H3K4me3 + H3K27ac (d0) -> H3K4me3 (d10)	GO:0009451	RNA modification	20/1048	183/21069	8.125390053503104e-4	0.04844136860292159	0.045373360701628125	ENSG00000066651/ENSG00000087995/ENSG00000100028/ENSG00000109534/ENSG00000122435/ENSG00000126749/ENSG00000128394/ENSG00000130299/ENSG00000135297/ENSG00000135372/ENSG00000139343/ENSG00000145388/ENSG00000145996/ENSG00000162623/ENSG00000166133/ENSG00000168228/ENSG00000169519/ENSG00000174177/ENSG00000174720/ENSG00000183665	20
H3K4me3 + H3K27ac (d0) -> H3K4me3 (d10)	GO:1902100	negative regulation of metaphase/anaphase transition of cell cycle	9/1048	51/21069	8.303240867059206e-4	0.04866171162857461	0.045579748420831415	ENSG00000080986/ENSG00000113141/ENSG00000124688/ENSG00000149311/ENSG00000149503/ENSG00000154473/ENSG00000156970/ENSG00000167513/ENSG00000174442	9
H3K4me3 + H3K27ac (d0) -> H3K4me3 (d10)	GO:0030071	regulation of mitotic metaphase/anaphase transition	13/1048	95/21069	8.363889138893546e-4	0.04866171162857461	0.045579748420831415	ENSG00000066117/ENSG00000080986/ENSG00000094804/ENSG00000113141/ENSG00000124688/ENSG00000127616/ENSG00000136518/ENSG00000149311/ENSG00000149503/ENSG00000154473/ENSG00000156970/ENSG00000167513/ENSG00000174442	13
H3K4me3 + H3K27ac (d0) -> H3K4me3 (d10)	GO:0032200	telomere organization	22/1048	211/21069	8.645931134886477e-4	0.04869579211525934	0.045611670438310076	ENSG00000051180/ENSG00000076984/ENSG00000096384/ENSG00000100823/ENSG00000104885/ENSG00000109534/ENSG00000128708/ENSG00000133302/ENSG00000135372/ENSG00000135486/ENSG00000135549/ENSG00000136518/ENSG00000138375/ENSG00000139579/ENSG00000146731/ENSG00000147421/ENSG00000147601/ENSG00000149311/ENSG00000150753/ENSG00000197238/ENSG00000253251/ENSG00000278637	22
H3K4me3 + H3K27ac (d0) -> H3K4me3 (d10)	GO:0061136	regulation of proteasomal protein catabolic process	23/1048	225/21069	8.764380377575679e-4	0.04869579211525934	0.045611670438310076	ENSG00000013374/ENSG00000033800/ENSG00000057757/ENSG00000096384/ENSG00000100387/ENSG00000100519/ENSG00000101557/ENSG00000119318/ENSG00000126583/ENSG00000135924/ENSG00000137575/ENSG00000138942/ENSG00000139324/ENSG00000158941/ENSG00000162378/ENSG00000170315/ENSG00000171150/ENSG00000173334/ENSG00000178301/ENSG00000179262/ENSG00000198252/ENSG00000204388/ENSG00000204389	23
H3K4me3 + H3K27ac (d0) -> H3K4me3 (d10)	GO:0070972	protein localization to endoplasmic reticulum	12/1048	84/21069	8.897070650639138e-4	0.04869579211525934	0.045611670438310076	ENSG00000058262/ENSG00000075790/ENSG00000087074/ENSG00000101421/ENSG00000106803/ENSG00000115839/ENSG00000129128/ENSG00000145741/ENSG00000153037/ENSG00000154305/ENSG00000157916/ENSG00000186480	12
H3K4me3 + H3K27ac (d0) -> H3K4me3 (d10)	GO:0042176	regulation of protein catabolic process	36/1048	415/21069	8.933727195043043e-4	0.04869579211525934	0.045611670438310076	ENSG00000007944/ENSG00000013374/ENSG00000028528/ENSG00000033800/ENSG00000057757/ENSG00000078747/ENSG00000096384/ENSG00000100234/ENSG00000100387/ENSG00000100519/ENSG00000101447/ENSG00000101557/ENSG00000119318/ENSG00000126583/ENSG00000127445/ENSG00000135924/ENSG00000137575/ENSG00000138942/ENSG00000139324/ENSG00000142920/ENSG00000143450/ENSG00000143476/ENSG00000158941/ENSG00000160695/ENSG00000162378…	36
H3K4me3 + H3K27ac (d0) -> H3K4me3 (d10)	GO:1901990	regulation of mitotic cell cycle phase transition	34/1048	385/21069	9.014595787136641e-4	0.04869579211525934	0.045611670438310076	ENSG00000011426/ENSG00000066117/ENSG00000080986/ENSG00000094804/ENSG00000097046/ENSG00000100823/ENSG00000106144/ENSG00000113141/ENSG00000113328/ENSG00000114867/ENSG00000118762/ENSG00000124688/ENSG00000127616/ENSG00000136518/ENSG00000138594/ENSG00000139579/ENSG00000143476/ENSG00000143624/ENSG00000149311/ENSG00000149503/ENSG00000154473/ENSG00000155858/ENSG00000156970/ENSG00000165730/ENSG00000166483…	34
H3K4me3 + H3K27ac (d0) -> H3K4me3 (d10)	GO:0030490	maturation of SSU-rRNA	10/1048	62/21069	9.041840314539055e-4	0.04869579211525934	0.045611670438310076	ENSG00000065183/ENSG00000120158/ENSG00000120800/ENSG00000124784/ENSG00000130935/ENSG00000132467/ENSG00000135372/ENSG00000136718/ENSG00000146109/ENSG00000241945	10
H3K4me3 + H3K27ac (d0) -> H3K4me3 (d10)	GO:1902808	positive regulation of cell cycle G1/S phase transition	11/1048	73/21069	9.175235009740819e-4	0.04869579211525934	0.045611670438310076	ENSG00000094804/ENSG00000100823/ENSG00000101447/ENSG00000111087/ENSG00000114867/ENSG00000155858/ENSG00000165730/ENSG00000166263/ENSG00000172167/ENSG00000182247/ENSG00000280789	11
H3K4me3 + H3K27ac (d0) -> H3K4me3 (d10)	GO:0042770	signal transduction in response to DNA damage	22/1048	212/21069	9.205484023866409e-4	0.04869579211525934	0.045611670438310076	ENSG00000004487/ENSG00000051180/ENSG00000103194/ENSG00000104885/ENSG00000106144/ENSG00000112062/ENSG00000113328/ENSG00000116717/ENSG00000128829/ENSG00000143476/ENSG00000149311/ENSG00000151164/ENSG00000157540/ENSG00000158941/ENSG00000169372/ENSG00000170312/ENSG00000172273/ENSG00000172732/ENSG00000179295/ENSG00000181163/ENSG00000183955/ENSG00000198783	22
H3K4me3 + H3K27ac (d0) -> H3K4me3 (d10)	GO:0043968	histone H2A acetylation	6/1048	24/21069	9.277309742397721e-4	0.04869579211525934	0.045611670438310076	ENSG00000071243/ENSG00000101189/ENSG00000110583/ENSG00000136518/ENSG00000178028/ENSG00000183495	6
H3K4me3 + H3K27ac (d0) -> H3K4me3 (d10)	GO:0033046	negative regulation of sister chromatid segregation	9/1048	52/21069	9.604691468098746e-4	0.04882216326257773	0.04573003793730784	ENSG00000080986/ENSG00000113141/ENSG00000124688/ENSG00000149311/ENSG00000149503/ENSG00000154473/ENSG00000156970/ENSG00000167513/ENSG00000174442	9
H3K4me3 + H3K27ac (d0) -> H3K4me3 (d10)	GO:0033048	negative regulation of mitotic sister chromatid segregation	9/1048	52/21069	9.604691468098746e-4	0.04882216326257773	0.04573003793730784	ENSG00000080986/ENSG00000113141/ENSG00000124688/ENSG00000149311/ENSG00000149503/ENSG00000154473/ENSG00000156970/ENSG00000167513/ENSG00000174442	9
H3K4me3 + H3K27ac (d0) -> H3K4me3 (d10)	GO:2000816	negative regulation of mitotic sister chromatid separation	9/1048	52/21069	9.604691468098746e-4	0.04882216326257773	0.04573003793730784	ENSG00000080986/ENSG00000113141/ENSG00000124688/ENSG00000149311/ENSG00000149503/ENSG00000154473/ENSG00000156970/ENSG00000167513/ENSG00000174442	9
H3K4me3 + H3K27ac (d0) -> H3K4me3 (d10)	GO:0032784	regulation of DNA-templated transcription elongation	15/1048	121/21069	9.895905585724683e-4	0.049254258771020076	0.046134766910240384	ENSG00000015171/ENSG00000042429/ENSG00000082258/ENSG00000099917/ENSG00000101158/ENSG00000109111/ENSG00000113649/ENSG00000118579/ENSG00000123297/ENSG00000143624/ENSG00000152944/ENSG00000158941/ENSG00000164758/ENSG00000171813/ENSG00000174720	15
H3K4me3 + H3K27ac (d0) -> H3K4me3 (d10)	GO:0051236	establishment of RNA localization	20/1048	186/21069	9.956388014567656e-4	0.049254258771020076	0.046134766910240384	ENSG00000085415/ENSG00000108349/ENSG00000109111/ENSG00000111581/ENSG00000111605/ENSG00000112110/ENSG00000116698/ENSG00000119392/ENSG00000120533/ENSG00000122068/ENSG00000132341/ENSG00000135486/ENSG00000147601/ENSG00000149311/ENSG00000155561/ENSG00000157349/ENSG00000160679/ENSG00000181163/ENSG00000184575/ENSG00000185122	20
H3K4me3 + H3K27ac (d0) -> H3K4me3 (d10)	GO:0051342	regulation of cyclic-nucleotide phosphodiesterase activity	4/1048	10/21069	0.001004064399949441	0.049254258771020076	0.046134766910240384	ENSG00000104635/ENSG00000110711/ENSG00000166484/ENSG00000198668	4
H3K4me3 + H3K27ac (d0) -> H3K4me3 (d10)	GO:0010257	NADH dehydrogenase complex assembly	11/1048	74/21069	0.001030167764728314	0.049254258771020076	0.046134766910240384	ENSG00000003509/ENSG00000110074/ENSG00000110717/ENSG00000136521/ENSG00000139180/ENSG00000155463/ENSG00000164182/ENSG00000164258/ENSG00000168653/ENSG00000171202/ENSG00000171204	11
H3K4me3 + H3K27ac (d0) -> H3K4me3 (d10)	GO:0010569	regulation of double-strand break repair via homologous recombination	11/1048	74/21069	0.001030167764728314	0.049254258771020076	0.046134766910240384	ENSG00000004487/ENSG00000051180/ENSG00000071243/ENSG00000101189/ENSG00000111247/ENSG00000134452/ENSG00000136518/ENSG00000167674/ENSG00000178028/ENSG00000183495/ENSG00000253251	11
H3K4me3 + H3K27ac (d0) -> H3K4me3 (d10)	GO:0032981	mitochondrial respiratory chain complex I assembly	11/1048	74/21069	0.001030167764728314	0.049254258771020076	0.046134766910240384	ENSG00000003509/ENSG00000110074/ENSG00000110717/ENSG00000136521/ENSG00000139180/ENSG00000155463/ENSG00000164182/ENSG00000164258/ENSG00000168653/ENSG00000171202/ENSG00000171204	11
H3K4me3 + H3K27ac (d0) -> H3K4me3 (d10)	GO:0007091	metaphase/anaphase transition of mitotic cell cycle	13/1048	98/21069	0.001123149639255691	0.053173427529075806	0.04980571723304133	ENSG00000066117/ENSG00000080986/ENSG00000094804/ENSG00000113141/ENSG00000124688/ENSG00000127616/ENSG00000136518/ENSG00000149311/ENSG00000149503/ENSG00000154473/ENSG00000156970/ENSG00000167513/ENSG00000174442	13
H3K4me3 + H3K27ac (d0) -> H3K4me3 (d10)	GO:0007018	microtubule-based movement	37/1048	436/21069	0.0011367651906252249	0.0532955252964001	0.04992008200425745	ENSG00000067606/ENSG00000070718/ENSG00000105700/ENSG00000119705/ENSG00000122735/ENSG00000126870/ENSG00000130479/ENSG00000134108/ENSG00000135127/ENSG00000135441/ENSG00000137807/ENSG00000138182/ENSG00000140854/ENSG00000140983/ENSG00000149292/ENSG00000154040/ENSG00000163075/ENSG00000163482/ENSG00000163808/ENSG00000166275/ENSG00000167131/ENSG00000167702/ENSG00000170315/ENSG00000174871/ENSG00000174996…	37
H3K4me3 + H3K27ac (d0) -> H3K4me3 (d10)	GO:0007004	telomere maintenance via telomerase	11/1048	75/21069	0.0011539795443071708	0.05356291509164684	0.05017053681132772	ENSG00000076984/ENSG00000096384/ENSG00000109534/ENSG00000135372/ENSG00000135486/ENSG00000135549/ENSG00000146731/ENSG00000147421/ENSG00000147601/ENSG00000149311/ENSG00000150753	11
H3K4me3 + H3K27ac (d0) -> H3K4me3 (d10)	GO:0051784	negative regulation of nuclear division	10/1048	64/21069	0.001164652326490561	0.05356291509164684	0.05017053681132772	ENSG00000080986/ENSG00000113141/ENSG00000124688/ENSG00000149311/ENSG00000149503/ENSG00000154473/ENSG00000156970/ENSG00000167513/ENSG00000172167/ENSG00000174442	10
H3K4me3 + H3K27ac (d0) -> H3K4me3 (d10)	GO:0032259	methylation	36/1048	422/21069	0.0012012730944956313	0.05472592238980569	0.0512598856707818	ENSG00000003509/ENSG00000004487/ENSG00000010165/ENSG00000025293/ENSG00000066135/ENSG00000066651/ENSG00000074266/ENSG00000087995/ENSG00000088305/ENSG00000100028/ENSG00000102974/ENSG00000104885/ENSG00000109111/ENSG00000118058/ENSG00000122435/ENSG00000126457/ENSG00000126749/ENSG00000127720/ENSG00000130299/ENSG00000131845/ENSG00000135297/ENSG00000139343/ENSG00000139718/ENSG00000145388/ENSG00000146476…	36
H3K4me3 + H3K27ac (d0) -> H3K4me3 (d10)	GO:1902099	regulation of metaphase/anaphase transition of cell cycle	13/1048	99/21069	0.001235287958957378	0.055749584615001666	0.05221871480216284	ENSG00000066117/ENSG00000080986/ENSG00000094804/ENSG00000113141/ENSG00000124688/ENSG00000127616/ENSG00000136518/ENSG00000149311/ENSG00000149503/ENSG00000154473/ENSG00000156970/ENSG00000167513/ENSG00000174442	13
H3K4me3 + H3K27ac (d0) -> H3K4me3 (d10)	GO:0051985	negative regulation of chromosome segregation	9/1048	54/21069	0.0012703561368782536	0.05607788555784427	0.052526222982214224	ENSG00000080986/ENSG00000113141/ENSG00000124688/ENSG00000149311/ENSG00000149503/ENSG00000154473/ENSG00000156970/ENSG00000167513/ENSG00000174442	9
H3K4me3 + H3K27ac (d0) -> H3K4me3 (d10)	GO:1905819	negative regulation of chromosome separation	9/1048	54/21069	0.0012703561368782536	0.05607788555784427	0.052526222982214224	ENSG00000080986/ENSG00000113141/ENSG00000124688/ENSG00000149311/ENSG00000149503/ENSG00000154473/ENSG00000156970/ENSG00000167513/ENSG00000174442	9
H3K4me3 + H3K27ac (d0) -> H3K4me3 (d10)	GO:0045727	positive regulation of translation	18/1048	163/21069	0.0012867467936326612	0.05607788555784427	0.052526222982214224	ENSG00000087074/ENSG00000108443/ENSG00000112941/ENSG00000114867/ENSG00000118246/ENSG00000122406/ENSG00000128829/ENSG00000131914/ENSG00000135372/ENSG00000139546/ENSG00000145191/ENSG00000145388/ENSG00000156256/ENSG00000168002/ENSG00000168228/ENSG00000170889/ENSG00000181163/ENSG00000198492	18
H3K4me3 + H3K27ac (d0) -> H3K4me3 (d10)	GO:0006278	RNA-templated DNA biosynthetic process	11/1048	76/21069	0.0012897827235152505	0.05607788555784427	0.052526222982214224	ENSG00000076984/ENSG00000096384/ENSG00000109534/ENSG00000135372/ENSG00000135486/ENSG00000135549/ENSG00000146731/ENSG00000147421/ENSG00000147601/ENSG00000149311/ENSG00000150753	11
H3K4me3 + H3K27ac (d0) -> H3K4me3 (d10)	GO:0051983	regulation of chromosome segregation	16/1048	137/21069	0.0013006260473138452	0.05607788555784427	0.052526222982214224	ENSG00000066117/ENSG00000080986/ENSG00000094804/ENSG00000109805/ENSG00000113141/ENSG00000113810/ENSG00000124688/ENSG00000127616/ENSG00000136518/ENSG00000136824/ENSG00000149311/ENSG00000149503/ENSG00000154473/ENSG00000156970/ENSG00000167513/ENSG00000174442	16
H3K4me3 + H3K27ac (d0) -> H3K4me3 (d10)	GO:0006900	vesicle budding from membrane	12/1048	88/21069	0.001348650198457652	0.0571283491960702	0.05351015607361525	ENSG00000070718/ENSG00000101310/ENSG00000101421/ENSG00000113597/ENSG00000114354/ENSG00000154305/ENSG00000161203/ENSG00000176986/ENSG00000177879/ENSG00000181029/ENSG00000186480/ENSG00000256060	12
H3K4me3 + H3K27ac (d0) -> H3K4me3 (d10)	GO:0010833	telomere maintenance via telomere lengthening	12/1048	88/21069	0.001348650198457652	0.0571283491960702	0.05351015607361525	ENSG00000051180/ENSG00000076984/ENSG00000096384/ENSG00000109534/ENSG00000135372/ENSG00000135486/ENSG00000135549/ENSG00000146731/ENSG00000147421/ENSG00000147601/ENSG00000149311/ENSG00000150753	12
H3K4me3 + H3K27ac (d0) -> H3K4me3 (d10)	GO:1903050	regulation of proteolysis involved in protein catabolic process	25/1048	261/21069	0.001363475166263606	0.057254100677277854	0.053627943152720514	ENSG00000013374/ENSG00000033800/ENSG00000057757/ENSG00000096384/ENSG00000100387/ENSG00000100519/ENSG00000101557/ENSG00000107882/ENSG00000119318/ENSG00000122406/ENSG00000126583/ENSG00000135924/ENSG00000137575/ENSG00000138942/ENSG00000139324/ENSG00000158941/ENSG00000162378/ENSG00000170315/ENSG00000171150/ENSG00000173334/ENSG00000178301/ENSG00000179262/ENSG00000198252/ENSG00000204388/ENSG00000204389	25
H3K4me3 + H3K27ac (d0) -> H3K4me3 (d10)	GO:1900180	regulation of protein localization to nucleus	17/1048	151/21069	0.0014022811719330676	0.05837599809711021	0.054678785805774885	ENSG00000096384/ENSG00000096968/ENSG00000105647/ENSG00000107882/ENSG00000112062/ENSG00000114346/ENSG00000120686/ENSG00000127445/ENSG00000132341/ENSG00000146731/ENSG00000150753/ENSG00000170312/ENSG00000174720/ENSG00000178028/ENSG00000181163/ENSG00000182541/ENSG00000203965	17
H3K4me3 + H3K27ac (d0) -> H3K4me3 (d10)	GO:0090083	regulation of inclusion body assembly	6/1048	26/21069	0.0014574507304388833	0.06015409895119118	0.05634427160320181	ENSG00000099804/ENSG00000100519/ENSG00000135924/ENSG00000185122/ENSG00000204388/ENSG00000204389	6
H3K4me3 + H3K27ac (d0) -> H3K4me3 (d10)	GO:0010965	regulation of mitotic sister chromatid separation	13/1048	101/21069	0.0014876409222235256	0.06066425875565207	0.056822120712152875	ENSG00000066117/ENSG00000080986/ENSG00000094804/ENSG00000113141/ENSG00000124688/ENSG00000127616/ENSG00000136518/ENSG00000149311/ENSG00000149503/ENSG00000154473/ENSG00000156970/ENSG00000167513/ENSG00000174442	13
H3K4me3 + H3K27ac (d0) -> H3K4me3 (d10)	GO:0000076	DNA replication checkpoint signaling	5/1048	18/21069	0.001501090599457582	0.06066425875565207	0.056822120712152875	ENSG00000093009/ENSG00000094804/ENSG00000151164/ENSG00000167513/ENSG00000198783	5
H3K4me3 + H3K27ac (d0) -> H3K4me3 (d10)	GO:0007052	mitotic spindle organization	17/1048	152/21069	0.001507498664460188	0.06066425875565207	0.056822120712152875	ENSG00000080986/ENSG00000101057/ENSG00000101421/ENSG00000104671/ENSG00000104728/ENSG00000107949/ENSG00000119383/ENSG00000130479/ENSG00000132341/ENSG00000137807/ENSG00000149503/ENSG00000163808/ENSG00000167702/ENSG00000180198/ENSG00000197102/ENSG00000204388/ENSG00000204389	17
H3K4me3 + H3K27ac (d0) -> H3K4me3 (d10)	GO:0008033	tRNA processing	17/1048	153/21069	0.0016192983716263104	0.0644796067091432	0.06039582566493844	ENSG00000031698/ENSG00000066651/ENSG00000087995/ENSG00000100890/ENSG00000105171/ENSG00000122435/ENSG00000130299/ENSG00000135297/ENSG00000135372/ENSG00000145996/ENSG00000148688/ENSG00000162623/ENSG00000170892/ENSG00000174177/ENSG00000182173/ENSG00000183665/ENSG00000258790	17
H3K4me3 + H3K27ac (d0) -> H3K4me3 (d10)	GO:0044784	metaphase/anaphase transition of cell cycle	13/1048	102/21069	0.0016290147066712508	0.0644796067091432	0.06039582566493844	ENSG00000066117/ENSG00000080986/ENSG00000094804/ENSG00000113141/ENSG00000124688/ENSG00000127616/ENSG00000136518/ENSG00000149311/ENSG00000149503/ENSG00000154473/ENSG00000156970/ENSG00000167513/ENSG00000174442	13
H3K4me3 + H3K27ac (d0) -> H3K4me3 (d10)	GO:0042773	ATP synthesis coupled electron transport	14/1048	115/21069	0.0017146961227813486	0.06677635142670268	0.06254710729704122	ENSG00000110717/ENSG00000114956/ENSG00000127184/ENSG00000136521/ENSG00000139180/ENSG00000140740/ENSG00000164258/ENSG00000168653/ENSG00000170312/ENSG00000173660/ENSG00000178127/ENSG00000179091/ENSG00000184076/ENSG00000204370	14
H3K4me3 + H3K27ac (d0) -> H3K4me3 (d10)	GO:0042775	mitochondrial ATP synthesis coupled electron transport	14/1048	115/21069	0.0017146961227813486	0.06677635142670268	0.06254710729704122	ENSG00000110717/ENSG00000114956/ENSG00000127184/ENSG00000136521/ENSG00000139180/ENSG00000140740/ENSG00000164258/ENSG00000168653/ENSG00000170312/ENSG00000173660/ENSG00000178127/ENSG00000179091/ENSG00000184076/ENSG00000204370	14
H3K4me3 + H3K27ac (d0) -> H3K4me3 (d10)	GO:2000779	regulation of double-strand break repair	16/1048	141/21069	0.0017607803535164362	0.06802246661704696	0.06371430045524316	ENSG00000004487/ENSG00000013573/ENSG00000051180/ENSG00000066117/ENSG00000071243/ENSG00000101189/ENSG00000111247/ENSG00000127616/ENSG00000133302/ENSG00000134452/ENSG00000136518/ENSG00000167674/ENSG00000178028/ENSG00000183495/ENSG00000185122/ENSG00000253251	16
H3K4me3 + H3K27ac (d0) -> H3K4me3 (d10)	GO:0033047	regulation of mitotic sister chromatid segregation	9/1048	57/21069	0.0018814886016598402	0.07149276031918093	0.06696480498120358	ENSG00000080986/ENSG00000113141/ENSG00000124688/ENSG00000149311/ENSG00000149503/ENSG00000154473/ENSG00000156970/ENSG00000167513/ENSG00000174442	9
H3K4me3 + H3K27ac (d0) -> H3K4me3 (d10)	GO:0051650	establishment of vesicle localization	21/1048	210/21069	0.0018879202892617861	0.07149276031918093	0.06696480498120358	ENSG00000010270/ENSG00000036054/ENSG00000067606/ENSG00000070718/ENSG00000079805/ENSG00000099940/ENSG00000113597/ENSG00000113966/ENSG00000114354/ENSG00000128641/ENSG00000130402/ENSG00000135127/ENSG00000135441/ENSG00000137575/ENSG00000174871/ENSG00000177879/ENSG00000181029/ENSG00000182541/ENSG00000182606/ENSG00000197102/ENSG00000256060	21
H3K4me3 + H3K27ac (d0) -> H3K4me3 (d10)	GO:0045931	positive regulation of mitotic cell cycle	16/1048	142/21069	0.0018950245021443694	0.07149276031918093	0.06696480498120358	ENSG00000094804/ENSG00000097046/ENSG00000100823/ENSG00000108443/ENSG00000114867/ENSG00000124688/ENSG00000138594/ENSG00000143476/ENSG00000155858/ENSG00000165730/ENSG00000167513/ENSG00000170312/ENSG00000172167/ENSG00000179295/ENSG00000182247/ENSG00000185122	16
H3K4me3 + H3K27ac (d0) -> H3K4me3 (d10)	GO:0007076	mitotic chromosome condensation	5/1048	19/21069	0.001954505179453759	0.07211156049365888	0.0675444137810492	ENSG00000109805/ENSG00000112941/ENSG00000113810/ENSG00000136824/ENSG00000183955	5
H3K4me3 + H3K27ac (d0) -> H3K4me3 (d10)	GO:0022618	ribonucleoprotein complex assembly	25/1048	268/21069	0.0019636553632699106	0.07211156049365888	0.0675444137810492	ENSG00000023734/ENSG00000096384/ENSG00000100028/ENSG00000100129/ENSG00000101898/ENSG00000106682/ENSG00000111605/ENSG00000118246/ENSG00000122406/ENSG00000125870/ENSG00000131043/ENSG00000132591/ENSG00000139343/ENSG00000139546/ENSG00000146109/ENSG00000149311/ENSG00000168028/ENSG00000172809/ENSG00000177954/ENSG00000178982/ENSG00000185246/ENSG00000189091/ENSG00000197498/ENSG00000241945/ENSG00000273611	25
H3K4me3 + H3K27ac (d0) -> H3K4me3 (d10)	GO:0006446	regulation of translational initiation	12/1048	92/21069	0.001987724907247936	0.07211156049365888	0.0675444137810492	ENSG00000087074/ENSG00000106682/ENSG00000108443/ENSG00000114867/ENSG00000119392/ENSG00000128829/ENSG00000134001/ENSG00000145191/ENSG00000168002/ENSG00000178982/ENSG00000181163/ENSG00000198492	12
H3K4me3 + H3K27ac (d0) -> H3K4me3 (d10)	GO:2000781	positive regulation of double-strand break repair	12/1048	92/21069	0.001987724907247936	0.07211156049365888	0.0675444137810492	ENSG00000013573/ENSG00000066117/ENSG00000071243/ENSG00000101189/ENSG00000111247/ENSG00000127616/ENSG00000133302/ENSG00000136518/ENSG00000167674/ENSG00000178028/ENSG00000183495/ENSG00000253251	12
H3K4me3 + H3K27ac (d0) -> H3K4me3 (d10)	GO:0051225	spindle assembly	17/1048	156/21069	0.0019974435017920096	0.07211156049365888	0.0675444137810492	ENSG00000080986/ENSG00000084764/ENSG00000101057/ENSG00000101421/ENSG00000104728/ENSG00000107949/ENSG00000112701/ENSG00000137807/ENSG00000149503/ENSG00000152240/ENSG00000163808/ENSG00000167702/ENSG00000168061/ENSG00000180198/ENSG00000197102/ENSG00000204388/ENSG00000204389	17
H3K4me3 + H3K27ac (d0) -> H3K4me3 (d10)	GO:0032388	positive regulation of intracellular transport	21/1048	211/21069	0.0020010248718472334	0.07211156049365888	0.0675444137810492	ENSG00000092098/ENSG00000096384/ENSG00000096968/ENSG00000105185/ENSG00000105647/ENSG00000111605/ENSG00000112062/ENSG00000114346/ENSG00000132341/ENSG00000137770/ENSG00000138182/ENSG00000143450/ENSG00000160695/ENSG00000168502/ENSG00000170312/ENSG00000175224/ENSG00000178028/ENSG00000197102/ENSG00000198911/ENSG00000203965/ENSG00000213625	21
H3K4me3 + H3K27ac (d0) -> H3K4me3 (d10)	GO:0009119	ribonucleoside metabolic process	7/1048	37/21069	0.0020493491299823086	0.07276696285797477	0.06815830659082028	ENSG00000001561/ENSG00000102543/ENSG00000114956/ENSG00000128394/ENSG00000156110/ENSG00000168803/ENSG00000183696	7
H3K4me3 + H3K27ac (d0) -> H3K4me3 (d10)	GO:0032212	positive regulation of telomere maintenance via telomerase	7/1048	37/21069	0.0020493491299823086	0.07276696285797477	0.06815830659082028	ENSG00000076984/ENSG00000135486/ENSG00000135549/ENSG00000146731/ENSG00000147421/ENSG00000149311/ENSG00000150753	7
H3K4me3 + H3K27ac (d0) -> H3K4me3 (d10)	GO:0044839	cell cycle G2/M phase transition	18/1048	170/21069	0.002066893042237235	0.07285420803623072	0.06824002614286132	ENSG00000079805/ENSG00000080986/ENSG00000094804/ENSG00000097046/ENSG00000113328/ENSG00000139579/ENSG00000143476/ENSG00000143624/ENSG00000149311/ENSG00000155666/ENSG00000165730/ENSG00000166483/ENSG00000169136/ENSG00000170312/ENSG00000173559/ENSG00000181163/ENSG00000198668/ENSG00000198783	18
H3K4me3 + H3K27ac (d0) -> H3K4me3 (d10)	GO:0051168	nuclear export	19/1048	184/21069	0.0021076664118643094	0.07375305147023732	0.06908194181373713	ENSG00000108349/ENSG00000109111/ENSG00000111581/ENSG00000111605/ENSG00000116698/ENSG00000119392/ENSG00000120533/ENSG00000122068/ENSG00000132341/ENSG00000135486/ENSG00000136051/ENSG00000137770/ENSG00000157349/ENSG00000160679/ENSG00000170776/ENSG00000179295/ENSG00000181163/ENSG00000184575/ENSG00000198252	19
H3K4me3 + H3K27ac (d0) -> H3K4me3 (d10)	GO:0000727	double-strand break repair via break-induced replication	4/1048	12/21069	0.0021847887380002868	0.07502977529822881	0.07027780502806275	ENSG00000093009/ENSG00000097046/ENSG00000147536/ENSG00000172732	4
H3K4me3 + H3K27ac (d0) -> H3K4me3 (d10)	GO:0072711	cellular response to hydroxyurea	4/1048	12/21069	0.0021847887380002868	0.07502977529822881	0.07027780502806275	ENSG00000013573/ENSG00000022277/ENSG00000051180/ENSG00000197312	4
H3K4me3 + H3K27ac (d0) -> H3K4me3 (d10)	GO:1905820	positive regulation of chromosome separation	6/1048	28/21069	0.0021907637848519908	0.07502977529822881	0.07027780502806275	ENSG00000109805/ENSG00000113810/ENSG00000124688/ENSG00000136824/ENSG00000149503/ENSG00000167513	6
H3K4me3 + H3K27ac (d0) -> H3K4me3 (d10)	GO:0006399	tRNA metabolic process	22/1048	227/21069	0.0022178798492685824	0.07542353374730976	0.07064662499857004	ENSG00000031698/ENSG00000066651/ENSG00000087995/ENSG00000100890/ENSG00000105171/ENSG00000113407/ENSG00000117593/ENSG00000122435/ENSG00000123737/ENSG00000125821/ENSG00000130299/ENSG00000130348/ENSG00000135297/ENSG00000135372/ENSG00000145996/ENSG00000148688/ENSG00000162623/ENSG00000170892/ENSG00000174177/ENSG00000182173/ENSG00000183665/ENSG00000258790	22
H3K4me3 + H3K27ac (d0) -> H3K4me3 (d10)	GO:1901992	positive regulation of mitotic cell cycle phase transition	13/1048	106/21069	0.0023103663001599203	0.07773093849073409	0.07280789150956055	ENSG00000094804/ENSG00000097046/ENSG00000100823/ENSG00000114867/ENSG00000124688/ENSG00000138594/ENSG00000143476/ENSG00000155858/ENSG00000165730/ENSG00000167513/ENSG00000170312/ENSG00000172167/ENSG00000182247	13
H3K4me3 + H3K27ac (d0) -> H3K4me3 (d10)	GO:0047496	vesicle transport along microtubule	8/1048	48/21069	0.0023380272341222337	0.07773093849073409	0.07280789150956055	ENSG00000067606/ENSG00000070718/ENSG00000135127/ENSG00000135441/ENSG00000174871/ENSG00000177879/ENSG00000182606/ENSG00000197102	8
H3K4me3 + H3K27ac (d0) -> H3K4me3 (d10)	GO:0051648	vesicle localization	22/1048	228/21069	0.0023427107405884933	0.07773093849073409	0.07280789150956055	ENSG00000010270/ENSG00000036054/ENSG00000067606/ENSG00000070718/ENSG00000079805/ENSG00000099940/ENSG00000113597/ENSG00000113966/ENSG00000114354/ENSG00000128641/ENSG00000130402/ENSG00000135127/ENSG00000135441/ENSG00000137575/ENSG00000157152/ENSG00000174871/ENSG00000177879/ENSG00000181029/ENSG00000182541/ENSG00000182606/ENSG00000197102/ENSG00000256060	22
H3K4me3 + H3K27ac (d0) -> H3K4me3 (d10)	GO:0007098	centrosome cycle	16/1048	145/21069	0.00235011741968258	0.07773093849073409	0.07280789150956055	ENSG00000080986/ENSG00000101421/ENSG00000102981/ENSG00000103274/ENSG00000103540/ENSG00000104728/ENSG00000116717/ENSG00000118762/ENSG00000135372/ENSG00000152240/ENSG00000162063/ENSG00000168061/ENSG00000169136/ENSG00000170004/ENSG00000170312/ENSG00000181163	16
H3K4me3 + H3K27ac (d0) -> H3K4me3 (d10)	GO:0032210	regulation of telomere maintenance via telomerase	9/1048	59/21069	0.002405335118538949	0.0779755449954011	0.07303700599344719	ENSG00000076984/ENSG00000135372/ENSG00000135486/ENSG00000135549/ENSG00000146731/ENSG00000147421/ENSG00000147601/ENSG00000149311/ENSG00000150753	9
H3K4me3 + H3K27ac (d0) -> H3K4me3 (d10)	GO:0044818	mitotic G2/M transition checkpoint	9/1048	59/21069	0.002405335118538949	0.0779755449954011	0.07303700599344719	ENSG00000094804/ENSG00000113328/ENSG00000139579/ENSG00000143476/ENSG00000143624/ENSG00000149311/ENSG00000170312/ENSG00000173559/ENSG00000198783	9
H3K4me3 + H3K27ac (d0) -> H3K4me3 (d10)	GO:0033260	nuclear DNA replication	7/1048	38/21069	0.0024059548983878165	0.0779755449954011	0.07303700599344719	ENSG00000022277/ENSG00000051180/ENSG00000093009/ENSG00000097046/ENSG00000147601/ENSG00000167513/ENSG00000198783	7
H3K4me3 + H3K27ac (d0) -> H3K4me3 (d10)	GO:0018205	peptidyl-lysine modification	37/1048	457/21069	0.002573301308532502	0.08284314679268968	0.0775963208615029	ENSG00000004487/ENSG00000025293/ENSG00000033800/ENSG00000066084/ENSG00000066135/ENSG00000071243/ENSG00000088305/ENSG00000101189/ENSG00000102974/ENSG00000104885/ENSG00000109111/ENSG00000110583/ENSG00000112701/ENSG00000118058/ENSG00000119231/ENSG00000120533/ENSG00000121897/ENSG00000124151/ENSG00000128708/ENSG00000131845/ENSG00000133302/ENSG00000135441/ENSG00000136518/ENSG00000139718/ENSG00000140382…	37
H3K4me3 + H3K27ac (d0) -> H3K4me3 (d10)	GO:0006282	regulation of DNA repair	22/1048	230/21069	0.0026102753982965355	0.08305805165072937	0.07779761483649968	ENSG00000004487/ENSG00000013573/ENSG00000051180/ENSG00000066117/ENSG00000071243/ENSG00000101189/ENSG00000111247/ENSG00000120533/ENSG00000124535/ENSG00000126583/ENSG00000127616/ENSG00000133302/ENSG00000134452/ENSG00000136518/ENSG00000167674/ENSG00000170734/ENSG00000176476/ENSG00000178028/ENSG00000183495/ENSG00000185122/ENSG00000189091/ENSG00000253251	22
H3K4me3 + H3K27ac (d0) -> H3K4me3 (d10)	GO:0031023	microtubule organizing center organization	17/1048	160/21069	0.0026143764445870498	0.08305805165072937	0.07779761483649968	ENSG00000080986/ENSG00000101421/ENSG00000102981/ENSG00000103274/ENSG00000103540/ENSG00000104728/ENSG00000116717/ENSG00000118762/ENSG00000135372/ENSG00000152240/ENSG00000162063/ENSG00000168061/ENSG00000169136/ENSG00000170004/ENSG00000170312/ENSG00000181163/ENSG00000205250	17
H3K4me3 + H3K27ac (d0) -> H3K4me3 (d10)	GO:0009060	aerobic respiration	21/1048	217/21069	0.0028072285698833507	0.08860200499324641	0.08299044489018755	ENSG00000099624/ENSG00000110717/ENSG00000112992/ENSG00000114956/ENSG00000122729/ENSG00000127184/ENSG00000135441/ENSG00000136521/ENSG00000139180/ENSG00000140740/ENSG00000150768/ENSG00000155463/ENSG00000164258/ENSG00000168653/ENSG00000170312/ENSG00000173660/ENSG00000178127/ENSG00000179091/ENSG00000181192/ENSG00000184076/ENSG00000204370	21
H3K4me3 + H3K27ac (d0) -> H3K4me3 (d10)	GO:0034243	regulation of transcription elongation by RNA polymerase II	12/1048	96/21069	0.002855896359087409	0.08955275011709804	0.08388097508543128	ENSG00000015171/ENSG00000042429/ENSG00000099917/ENSG00000101158/ENSG00000109111/ENSG00000113649/ENSG00000118579/ENSG00000143624/ENSG00000152944/ENSG00000164758/ENSG00000171813/ENSG00000174720	12
H3K4me3 + H3K27ac (d0) -> H3K4me3 (d10)	GO:0071826	ribonucleoprotein complex subunit organization	25/1048	276/21069	0.0029131832736232544	0.09075975502146255	0.08501153498647962	ENSG00000023734/ENSG00000096384/ENSG00000100028/ENSG00000100129/ENSG00000101898/ENSG00000106682/ENSG00000111605/ENSG00000118246/ENSG00000122406/ENSG00000125870/ENSG00000131043/ENSG00000132591/ENSG00000139343/ENSG00000139546/ENSG00000146109/ENSG00000149311/ENSG00000168028/ENSG00000172809/ENSG00000177954/ENSG00000178982/ENSG00000185246/ENSG00000189091/ENSG00000197498/ENSG00000241945/ENSG00000273611	25
H3K4me3 + H3K27ac (d0) -> H3K4me3 (d10)	GO:0000082	G1/S transition of mitotic cell cycle	24/1048	262/21069	0.003024924526599441	0.09268071459562624	0.08681083162415798	ENSG00000066117/ENSG00000083812/ENSG00000094804/ENSG00000097046/ENSG00000099804/ENSG00000100823/ENSG00000106144/ENSG00000108443/ENSG00000114867/ENSG00000118762/ENSG00000127616/ENSG00000136518/ENSG00000149311/ENSG00000155858/ENSG00000165730/ENSG00000166483/ENSG00000169372/ENSG00000172167/ENSG00000172201/ENSG00000172273/ENSG00000180198/ENSG00000182247/ENSG00000197343/ENSG00000205250	24
H3K4me3 + H3K27ac (d0) -> H3K4me3 (d10)	GO:0006122	mitochondrial electron transport, ubiquinol to cytochrome c	4/1048	13/21069	0.0030324193220354	0.09268071459562624	0.08681083162415798	ENSG00000140740/ENSG00000173660/ENSG00000179091/ENSG00000184076	4
H3K4me3 + H3K27ac (d0) -> H3K4me3 (d10)	GO:0072710	response to hydroxyurea	4/1048	13/21069	0.0030324193220354	0.09268071459562624	0.08681083162415798	ENSG00000013573/ENSG00000022277/ENSG00000051180/ENSG00000197312	4
H3K4me3 + H3K27ac (d0) -> H3K4me3 (d10)	GO:0097494	regulation of vesicle size	5/1048	21/21069	0.003148897928529575	0.0956353968356561	0.0895783806613147	ENSG00000105700/ENSG00000124209/ENSG00000135441/ENSG00000161203/ENSG00000166275	5
H3K4me3 + H3K27ac (d0) -> H3K4me3 (d10)	GO:0006260	DNA replication	27/1048	308/21069	0.003207563533158737	0.09680827688514712	0.09067697698673087	ENSG00000013573/ENSG00000022277/ENSG00000051180/ENSG00000065559/ENSG00000093009/ENSG00000094804/ENSG00000097046/ENSG00000099804/ENSG00000105447/ENSG00000106028/ENSG00000111087/ENSG00000122008/ENSG00000123268/ENSG00000124535/ENSG00000125821/ENSG00000134452/ENSG00000136518/ENSG00000138375/ENSG00000143476/ENSG00000147536/ENSG00000147601/ENSG00000167513/ENSG00000167670/ENSG00000170312/ENSG00000170734…	27
H3K4me3 + H3K27ac (d0) -> H3K4me3 (d10)	GO:0000731	DNA synthesis involved in DNA repair	7/1048	40/21069	0.003260607775937794	0.09779798105592302	0.0916039987787166	ENSG00000010072/ENSG00000103194/ENSG00000122008/ENSG00000124535/ENSG00000125319/ENSG00000143476/ENSG00000170734	7
H3K4me3 + H3K27ac (d0) -> H3K4me3 (d10)	GO:0000077	DNA damage checkpoint signaling	16/1048	150/21069	0.003308993744909874	0.09863660984055421	0.09238951346249336	ENSG00000051180/ENSG00000104885/ENSG00000106144/ENSG00000112062/ENSG00000113328/ENSG00000128829/ENSG00000143476/ENSG00000149311/ENSG00000151164/ENSG00000158941/ENSG00000169372/ENSG00000170312/ENSG00000172273/ENSG00000172732/ENSG00000179295/ENSG00000198783	16
H3K4me3 + H3K27ac (d0) -> H3K4me3 + H3K27ac (d10)	GO:0072594	establishment of protein localization to organelle	112/2554	482/21069	4.825532842615571e-12	2.982179296736423e-8	2.7287118347927206e-8	ENSG00000006451/ENSG00000006530/ENSG00000008952/ENSG00000014138/ENSG00000034693/ENSG00000039068/ENSG00000039319/ENSG00000051108/ENSG00000065665/ENSG00000075336/ENSG00000075785/ENSG00000076201/ENSG00000080815/ENSG00000083312/ENSG00000084733/ENSG00000086061/ENSG00000086200/ENSG00000086666/ENSG00000087088/ENSG00000088888/ENSG00000090581/ENSG00000093000/ENSG00000095319/ENSG00000097033/ENSG00000100216…	112
H3K4me3 + H3K27ac (d0) -> H3K4me3 + H3K27ac (d10)	GO:0090305	nucleic acid phosphodiester bond hydrolysis	74/2554	286/21069	1.2377526391740665e-10	3.8246556550478655e-7	3.499582725075308e-7	ENSG00000005189/ENSG00000038358/ENSG00000062822/ENSG00000076043/ENSG00000078177/ENSG00000088930/ENSG00000104356/ENSG00000104889/ENSG00000110063/ENSG00000113300/ENSG00000114026/ENSG00000116918/ENSG00000117751/ENSG00000118655/ENSG00000119203/ENSG00000124541/ENSG00000125871/ENSG00000126070/ENSG00000128016/ENSG00000132773/ENSG00000134698/ENSG00000135900/ENSG00000136937/ENSG00000139637/ENSG00000141642…	74
H3K4me3 + H3K27ac (d0) -> H3K4me3 + H3K27ac (d10)	GO:0006302	double-strand break repair	77/2554	315/21069	9.232712982727597e-10	1.901938874441885e-6	1.7402854085337772e-6	ENSG00000005156/ENSG00000011485/ENSG00000041880/ENSG00000070501/ENSG00000071539/ENSG00000073111/ENSG00000080345/ENSG00000082068/ENSG00000089280/ENSG00000089723/ENSG00000095002/ENSG00000099956/ENSG00000100297/ENSG00000100811/ENSG00000101442/ENSG00000101596/ENSG00000104738/ENSG00000105229/ENSG00000112130/ENSG00000114026/ENSG00000114742/ENSG00000115233/ENSG00000118655/ENSG00000119906/ENSG00000122376…	77
H3K4me3 + H3K27ac (d0) -> H3K4me3 + H3K27ac (d10)	GO:0006260	DNA replication	73/2554	308/21069	1.0270548968243264e-8	1.5867998155935844e-5	1.4519312909842847e-5	ENSG00000005007/ENSG00000005156/ENSG00000006634/ENSG00000014138/ENSG00000043143/ENSG00000062822/ENSG00000065268/ENSG00000065328/ENSG00000070501/ENSG00000073111/ENSG00000077514/ENSG00000077684/ENSG00000091651/ENSG00000096070/ENSG00000100297/ENSG00000100811/ENSG00000101003/ENSG00000101442/ENSG00000101751/ENSG00000103423/ENSG00000104472/ENSG00000104738/ENSG00000104889/ENSG00000105568/ENSG00000107815…	73
H3K4me3 + H3K27ac (d0) -> H3K4me3 + H3K27ac (d10)	GO:0000209	protein polyubiquitination	65/2554	271/21069	4.006057606374097e-8	4.951487201478384e-5	4.530640307671926e-5	ENSG00000001629/ENSG00000053900/ENSG00000067955/ENSG00000072401/ENSG00000075975/ENSG00000076321/ENSG00000078140/ENSG00000087448/ENSG00000089723/ENSG00000100023/ENSG00000101695/ENSG00000103266/ENSG00000103429/ENSG00000103549/ENSG00000107341/ENSG00000107854/ENSG00000108523/ENSG00000109046/ENSG00000110395/ENSG00000112130/ENSG00000113441/ENSG00000118503/ENSG00000119048/ENSG00000119401/ENSG00000121236…	65
H3K4me3 + H3K27ac (d0) -> H3K4me3 + H3K27ac (d10)	GO:0048193	Golgi vesicle transport	74/2554	328/21069	7.242651192906026e-8	7.459930728693206e-5	6.825881089173888e-5	ENSG00000004059/ENSG00000013016/ENSG00000021574/ENSG00000029725/ENSG00000034713/ENSG00000049245/ENSG00000053501/ENSG00000061987/ENSG00000066455/ENSG00000076321/ENSG00000083097/ENSG00000084733/ENSG00000085365/ENSG00000086598/ENSG00000090989/ENSG00000092108/ENSG00000092531/ENSG00000095139/ENSG00000100083/ENSG00000101558/ENSG00000106636/ENSG00000108433/ENSG00000108961/ENSG00000111057/ENSG00000111711…	74
H3K4me3 + H3K27ac (d0) -> H3K4me3 + H3K27ac (d10)	GO:0090501	RNA phosphodiester bond hydrolysis	48/2554	183/21069	1.3613947222055615e-7	1.2019170547471958e-4	1.0997612703290642e-4	ENSG00000076043/ENSG00000088930/ENSG00000104356/ENSG00000104889/ENSG00000110063/ENSG00000113300/ENSG00000116918/ENSG00000117751/ENSG00000119203/ENSG00000124541/ENSG00000126070/ENSG00000132773/ENSG00000134698/ENSG00000136937/ENSG00000141642/ENSG00000145216/ENSG00000147679/ENSG00000151014/ENSG00000152464/ENSG00000152520/ENSG00000154743/ENSG00000155508/ENSG00000160917/ENSG00000163684/ENSG00000163874…	48
H3K4me3 + H3K27ac (d0) -> H3K4me3 + H3K27ac (d10)	GO:0006310	DNA recombination	77/2554	354/21069	1.961551247694201e-7	1.5152983388437704e-4	1.3865070135017432e-4	ENSG00000005156/ENSG00000024048/ENSG00000041880/ENSG00000070501/ENSG00000071539/ENSG00000073111/ENSG00000076248/ENSG00000080345/ENSG00000089280/ENSG00000095002/ENSG00000100297/ENSG00000100811/ENSG00000101442/ENSG00000101596/ENSG00000104738/ENSG00000105229/ENSG00000112130/ENSG00000113318/ENSG00000114742/ENSG00000115233/ENSG00000119048/ENSG00000119906/ENSG00000121211/ENSG00000122376/ENSG00000124702…	77
H3K4me3 + H3K27ac (d0) -> H3K4me3 + H3K27ac (d10)	GO:0090502	RNA phosphodiester bond hydrolysis, endonucleolytic	31/2554	100/21069	4.5349432077667624e-7	3.1139943359998433e-4	2.849323381534859e-4	ENSG00000104356/ENSG00000104889/ENSG00000116918/ENSG00000119203/ENSG00000126070/ENSG00000134698/ENSG00000141642/ENSG00000147679/ENSG00000152464/ENSG00000154743/ENSG00000163684/ENSG00000163874/ENSG00000165733/ENSG00000167136/ENSG00000168496/ENSG00000171858/ENSG00000172336/ENSG00000173818/ENSG00000174371/ENSG00000179041/ENSG00000182362/ENSG00000183751/ENSG00000196943/ENSG00000197157/ENSG00000198585…	31
H3K4me3 + H3K27ac (d0) -> H3K4me3 + H3K27ac (d10)	GO:0006261	DNA-templated DNA replication	44/2554	169/21069	5.562244819738416e-7	3.4374672985983405e-4	3.145303070698397e-4	ENSG00000005007/ENSG00000005156/ENSG00000006634/ENSG00000014138/ENSG00000062822/ENSG00000065268/ENSG00000065328/ENSG00000070501/ENSG00000073111/ENSG00000077514/ENSG00000091651/ENSG00000100297/ENSG00000101003/ENSG00000103423/ENSG00000104738/ENSG00000107815/ENSG00000112312/ENSG00000123374/ENSG00000125871/ENSG00000125885/ENSG00000127586/ENSG00000129197/ENSG00000132383/ENSG00000133119/ENSG00000135336…	44
H3K4me3 + H3K27ac (d0) -> H3K4me3 + H3K27ac (d10)	GO:0000725	recombinational repair	46/2554	181/21069	6.559686607648419e-7	3.6853512032061124e-4	3.372118321175819e-4	ENSG00000005156/ENSG00000073111/ENSG00000080345/ENSG00000089280/ENSG00000100297/ENSG00000100811/ENSG00000101596/ENSG00000104738/ENSG00000105229/ENSG00000114742/ENSG00000115233/ENSG00000119906/ENSG00000122376/ENSG00000125843/ENSG00000125885/ENSG00000127337/ENSG00000132383/ENSG00000134758/ENSG00000135999/ENSG00000138071/ENSG00000149554/ENSG00000149923/ENSG00000156831/ENSG00000160117/ENSG00000163605…	46
H3K4me3 + H3K27ac (d0) -> H3K4me3 + H3K27ac (d10)	GO:0033044	regulation of chromosome organization	64/2554	287/21069	8.300029694877838e-7	4.060525197667205e-4	3.7154047627096284e-4	ENSG00000005007/ENSG00000010292/ENSG00000013810/ENSG00000053900/ENSG00000071539/ENSG00000073111/ENSG00000085511/ENSG00000089022/ENSG00000089685/ENSG00000099956/ENSG00000100811/ENSG00000101442/ENSG00000107854/ENSG00000117399/ENSG00000117724/ENSG00000119408/ENSG00000119596/ENSG00000119906/ENSG00000121152/ENSG00000121274/ENSG00000123374/ENSG00000130177/ENSG00000133884/ENSG00000134057/ENSG00000134690…	64
H3K4me3 + H3K27ac (d0) -> H3K4me3 + H3K27ac (d10)	GO:0000724	double-strand break repair via homologous recombination	45/2554	177/21069	8.541557859170497e-7	4.060525197667205e-4	3.7154047627096284e-4	ENSG00000005156/ENSG00000073111/ENSG00000080345/ENSG00000089280/ENSG00000100297/ENSG00000100811/ENSG00000101596/ENSG00000104738/ENSG00000105229/ENSG00000114742/ENSG00000115233/ENSG00000119906/ENSG00000122376/ENSG00000125843/ENSG00000125885/ENSG00000127337/ENSG00000132383/ENSG00000134758/ENSG00000135999/ENSG00000138071/ENSG00000149554/ENSG00000149923/ENSG00000156831/ENSG00000160117/ENSG00000163605…	45
H3K4me3 + H3K27ac (d0) -> H3K4me3 + H3K27ac (d10)	GO:0034470	ncRNA processing	96/2554	489/21069	1.0351323528673328e-6	4.2543190343410513e-4	3.89272727856926e-4	ENSG00000011260/ENSG00000039123/ENSG00000053372/ENSG00000065268/ENSG00000071462/ENSG00000072756/ENSG00000087087/ENSG00000087302/ENSG00000088205/ENSG00000088930/ENSG00000100403/ENSG00000101361/ENSG00000101782/ENSG00000104047/ENSG00000104356/ENSG00000104613/ENSG00000105372/ENSG00000105373/ENSG00000105671/ENSG00000107937/ENSG00000112081/ENSG00000112578/ENSG00000113460/ENSG00000115268/ENSG00000116918…	96
H3K4me3 + H3K27ac (d0) -> H3K4me3 + H3K27ac (d10)	GO:0016236	macroautophagy	74/2554	350/21069	1.0585747595829075e-6	4.2543190343410513e-4	3.89272727856926e-4	ENSG00000014123/ENSG00000032742/ENSG00000033627/ENSG00000034713/ENSG00000062716/ENSG00000065135/ENSG00000075785/ENSG00000078804/ENSG00000080815/ENSG00000090674/ENSG00000090989/ENSG00000092108/ENSG00000095787/ENSG00000096717/ENSG00000097033/ENSG00000100330/ENSG00000100644/ENSG00000103197/ENSG00000104312/ENSG00000104765/ENSG00000107643/ENSG00000108239/ENSG00000110719/ENSG00000113732/ENSG00000115020…	74
H3K4me3 + H3K27ac (d0) -> H3K4me3 + H3K27ac (d10)	GO:0042254	ribosome biogenesis	72/2554	338/21069	1.1014418211886217e-6	4.2543190343410513e-4	3.89272727856926e-4	ENSG00000011260/ENSG00000039123/ENSG00000053372/ENSG00000065268/ENSG00000071462/ENSG00000083845/ENSG00000088205/ENSG00000088930/ENSG00000101181/ENSG00000101361/ENSG00000101782/ENSG00000105372/ENSG00000105373/ENSG00000105671/ENSG00000107937/ENSG00000112578/ENSG00000113460/ENSG00000115268/ENSG00000121274/ENSG00000122140/ENSG00000124383/ENSG00000124541/ENSG00000125445/ENSG00000130810/ENSG00000132153…	72
H3K4me3 + H3K27ac (d0) -> H3K4me3 + H3K27ac (d10)	GO:0007059	chromosome segregation	84/2554	415/21069	1.3593224008949708e-6	4.941536727959364e-4	4.521535565082219e-4	ENSG00000010292/ENSG00000013810/ENSG00000025770/ENSG00000031691/ENSG00000037042/ENSG00000053900/ENSG00000071539/ENSG00000072864/ENSG00000079616/ENSG00000089685/ENSG00000099956/ENSG00000101367/ENSG00000101782/ENSG00000103275/ENSG00000105568/ENSG00000108055/ENSG00000108424/ENSG00000114999/ENSG00000115091/ENSG00000116273/ENSG00000117399/ENSG00000117724/ENSG00000119048/ENSG00000119408/ENSG00000119906…	84
H3K4me3 + H3K27ac (d0) -> H3K4me3 + H3K27ac (d10)	GO:0016072	rRNA metabolic process	64/2554	292/21069	1.5546387618797634e-6	5.337593082453853e-4	4.883929490536893e-4	ENSG00000011260/ENSG00000039123/ENSG00000053372/ENSG00000065268/ENSG00000071462/ENSG00000088205/ENSG00000088930/ENSG00000099956/ENSG00000101361/ENSG00000101782/ENSG00000105372/ENSG00000105373/ENSG00000105671/ENSG00000107937/ENSG00000112578/ENSG00000113460/ENSG00000115268/ENSG00000115750/ENSG00000121274/ENSG00000124383/ENSG00000124541/ENSG00000125484/ENSG00000130810/ENSG00000135900/ENSG00000136045…	64
H3K4me3 + H3K27ac (d0) -> H3K4me3 + H3K27ac (d10)	GO:1903320	regulation of protein modification by small protein conjugation or removal	61/2554	275/21069	1.788002684432453e-6	5.815713994627663e-4	5.321412975496474e-4	ENSG00000014123/ENSG00000051108/ENSG00000072401/ENSG00000080815/ENSG00000086061/ENSG00000089723/ENSG00000097007/ENSG00000100300/ENSG00000100644/ENSG00000103266/ENSG00000103275/ENSG00000103549/ENSG00000104312/ENSG00000105229/ENSG00000105373/ENSG00000106305/ENSG00000107937/ENSG00000108175/ENSG00000111652/ENSG00000112208/ENSG00000114742/ENSG00000115268/ENSG00000116288/ENSG00000117399/ENSG00000118503…	61
H3K4me3 + H3K27ac (d0) -> H3K4me3 + H3K27ac (d10)	GO:0070585	protein localization to mitochondrion	38/2554	144/21069	2.250809367107366e-6	6.95500094436176e-4	6.363867326368825e-4	ENSG00000006451/ENSG00000006530/ENSG00000075336/ENSG00000086061/ENSG00000087088/ENSG00000087470/ENSG00000097033/ENSG00000100216/ENSG00000100225/ENSG00000100300/ENSG00000100347/ENSG00000104765/ENSG00000105819/ENSG00000107643/ENSG00000115317/ENSG00000125995/ENSG00000128654/ENSG00000130770/ENSG00000132286/ENSG00000134375/ENSG00000142230/ENSG00000142444/ENSG00000151929/ENSG00000156735/ENSG00000160014…	38
H3K4me3 + H3K27ac (d0) -> H3K4me3 + H3K27ac (d10)	GO:0000070	mitotic sister chromatid segregation	50/2554	213/21069	2.749010259030191e-6	8.089944476574562e-4	7.402347424315883e-4	ENSG00000010292/ENSG00000013810/ENSG00000025770/ENSG00000037042/ENSG00000053900/ENSG00000071539/ENSG00000079616/ENSG00000089685/ENSG00000099956/ENSG00000101367/ENSG00000105568/ENSG00000108055/ENSG00000108424/ENSG00000116273/ENSG00000117399/ENSG00000117724/ENSG00000119408/ENSG00000119906/ENSG00000121152/ENSG00000129933/ENSG00000130177/ENSG00000131462/ENSG00000133884/ENSG00000134057/ENSG00000134690…	50
H3K4me3 + H3K27ac (d0) -> H3K4me3 + H3K27ac (d10)	GO:0034504	protein localization to nucleus	70/2554	335/21069	3.170774663927585e-6	8.853085151205666e-4	8.100625691070828e-4	ENSG00000014138/ENSG00000039068/ENSG00000064687/ENSG00000080815/ENSG00000083312/ENSG00000086200/ENSG00000088888/ENSG00000093000/ENSG00000095319/ENSG00000101109/ENSG00000102898/ENSG00000102900/ENSG00000102931/ENSG00000103197/ENSG00000105373/ENSG00000107140/ENSG00000108424/ENSG00000108961/ENSG00000112242/ENSG00000112578/ENSG00000113119/ENSG00000113368/ENSG00000115020/ENSG00000116288/ENSG00000117408…	70
H3K4me3 + H3K27ac (d0) -> H3K4me3 + H3K27ac (d10)	GO:0006364	rRNA processing	56/2554	250/21069	3.3958038604858634e-6	8.853085151205666e-4	8.100625691070828e-4	ENSG00000011260/ENSG00000039123/ENSG00000053372/ENSG00000065268/ENSG00000071462/ENSG00000088205/ENSG00000088930/ENSG00000101361/ENSG00000101782/ENSG00000105372/ENSG00000105373/ENSG00000105671/ENSG00000107937/ENSG00000112578/ENSG00000113460/ENSG00000115268/ENSG00000121274/ENSG00000124383/ENSG00000124541/ENSG00000130810/ENSG00000135900/ENSG00000136045/ENSG00000138326/ENSG00000142937/ENSG00000143303…	56
H3K4me3 + H3K27ac (d0) -> H3K4me3 + H3K27ac (d10)	GO:0006986	response to unfolded protein	41/2554	163/21069	3.4380913208565693e-6	8.853085151205666e-4	8.100625691070828e-4	ENSG00000014123/ENSG00000050130/ENSG00000051108/ENSG00000064687/ENSG00000068912/ENSG00000077232/ENSG00000086061/ENSG00000086598/ENSG00000087088/ENSG00000100393/ENSG00000102580/ENSG00000103266/ENSG00000103429/ENSG00000106211/ENSG00000107175/ENSG00000109133/ENSG00000110011/ENSG00000110092/ENSG00000113194/ENSG00000113296/ENSG00000115541/ENSG00000116663/ENSG00000128272/ENSG00000128590/ENSG00000128965…	41
H3K4me3 + H3K27ac (d0) -> H3K4me3 + H3K27ac (d10)	GO:0016050	vesicle organization	75/2554	368/21069	3.777812161342947e-6	9.338751662839765e-4	8.54501344451971e-4	ENSG00000007168/ENSG00000028839/ENSG00000033627/ENSG00000039319/ENSG00000049245/ENSG00000065135/ENSG00000075785/ENSG00000086598/ENSG00000092531/ENSG00000101558/ENSG00000103496/ENSG00000104142/ENSG00000104164/ENSG00000106976/ENSG00000108433/ENSG00000113615/ENSG00000115020/ENSG00000117410/ENSG00000117758/ENSG00000118260/ENSG00000118508/ENSG00000118640/ENSG00000119820/ENSG00000124222/ENSG00000128596…	75
H3K4me3 + H3K27ac (d0) -> H3K4me3 + H3K27ac (d10)	GO:0042770	signal transduction in response to DNA damage	49/2554	212/21069	5.452630240863617e-6	0.0012516708450608588	0.0011452862850735708	ENSG00000075218/ENSG00000092470/ENSG00000095002/ENSG00000095787/ENSG00000096401/ENSG00000096717/ENSG00000097007/ENSG00000100726/ENSG00000105373/ENSG00000110092/ENSG00000116663/ENSG00000118689/ENSG00000123374/ENSG00000130766/ENSG00000135249/ENSG00000135679/ENSG00000136104/ENSG00000136536/ENSG00000139842/ENSG00000140464/ENSG00000140534/ENSG00000141682/ENSG00000143155/ENSG00000143479/ENSG00000143499…	49
H3K4me3 + H3K27ac (d0) -> H3K4me3 + H3K27ac (d10)	GO:0072655	establishment of protein localization to mitochondrion	36/2554	138/21069	5.468464857062005e-6	0.0012516708450608588	0.0011452862850735708	ENSG00000006451/ENSG00000006530/ENSG00000075336/ENSG00000086061/ENSG00000087088/ENSG00000097033/ENSG00000100216/ENSG00000100225/ENSG00000100300/ENSG00000100347/ENSG00000104765/ENSG00000105819/ENSG00000107643/ENSG00000115317/ENSG00000125995/ENSG00000128654/ENSG00000130770/ENSG00000132286/ENSG00000134375/ENSG00000142230/ENSG00000142444/ENSG00000151929/ENSG00000156735/ENSG00000160014/ENSG00000162972…	36
H3K4me3 + H3K27ac (d0) -> H3K4me3 + H3K27ac (d10)	GO:0006839	mitochondrial transport	49/2554	214/21069	7.177953326843977e-6	0.0015842768414248492	0.001449622754579167	ENSG00000006530/ENSG00000051620/ENSG00000075336/ENSG00000080815/ENSG00000087088/ENSG00000096092/ENSG00000097033/ENSG00000100216/ENSG00000100225/ENSG00000100300/ENSG00000100347/ENSG00000104765/ENSG00000105819/ENSG00000107643/ENSG00000108179/ENSG00000111843/ENSG00000115317/ENSG00000125652/ENSG00000125995/ENSG00000126858/ENSG00000128654/ENSG00000130770/ENSG00000131748/ENSG00000132286/ENSG00000134375…	49
H3K4me3 + H3K27ac (d0) -> H3K4me3 + H3K27ac (d10)	GO:0006413	translational initiation	35/2554	135/21069	8.506177939584887e-6	0.0018126958505736068	0.0016586275096715068	ENSG00000063046/ENSG00000083845/ENSG00000084623/ENSG00000086598/ENSG00000100664/ENSG00000102580/ENSG00000104131/ENSG00000106211/ENSG00000106263/ENSG00000114784/ENSG00000119718/ENSG00000120727/ENSG00000121774/ENSG00000128272/ENSG00000134030/ENSG00000135930/ENSG00000136261/ENSG00000136937/ENSG00000139726/ENSG00000142541/ENSG00000145425/ENSG00000148730/ENSG00000149100/ENSG00000149273/ENSG00000154059…	35
H3K4me3 + H3K27ac (d0) -> H3K4me3 + H3K27ac (d10)	GO:2001020	regulation of response to DNA damage stimulus	71/2554	351/21069	8.870399251557087e-6	0.00182730224582076	0.0016719924483987604	ENSG00000041880/ENSG00000080345/ENSG00000089280/ENSG00000089723/ENSG00000092470/ENSG00000096717/ENSG00000097007/ENSG00000099956/ENSG00000100726/ENSG00000100811/ENSG00000101596/ENSG00000105229/ENSG00000112130/ENSG00000114026/ENSG00000114742/ENSG00000119401/ENSG00000119906/ENSG00000122376/ENSG00000127337/ENSG00000133247/ENSG00000133884/ENSG00000135679/ENSG00000135829/ENSG00000135999/ENSG00000136104…	71
H3K4me3 + H3K27ac (d0) -> H3K4me3 + H3K27ac (d10)	GO:0032259	methylation	82/2554	422/21069	9.246271625583844e-6	0.001843288988584134	0.001686620413332306	ENSG00000001167/ENSG00000005483/ENSG00000008083/ENSG00000066136/ENSG00000067365/ENSG00000071462/ENSG00000080345/ENSG00000083307/ENSG00000096717/ENSG00000099381/ENSG00000099810/ENSG00000099956/ENSG00000100982/ENSG00000101247/ENSG00000101654/ENSG00000103037/ENSG00000103254/ENSG00000105879/ENSG00000111727/ENSG00000112511/ENSG00000114735/ENSG00000116984/ENSG00000117000/ENSG00000120265/ENSG00000124713…	82
H3K4me3 + H3K27ac (d0) -> H3K4me3 + H3K27ac (d10)	GO:0042274	ribosomal small subunit biogenesis	26/2554	89/21069	1.2433038149711281e-5	0.0023892606916036674	0.0021861877764086015	ENSG00000083845/ENSG00000101782/ENSG00000105372/ENSG00000112578/ENSG00000115268/ENSG00000124383/ENSG00000124541/ENSG00000125445/ENSG00000135521/ENSG00000138326/ENSG00000142937/ENSG00000146909/ENSG00000147679/ENSG00000160256/ENSG00000163811/ENSG00000164167/ENSG00000164934/ENSG00000165733/ENSG00000171858/ENSG00000171863/ENSG00000179041/ENSG00000181991/ENSG00000183751/ENSG00000196943/ENSG00000233927…	26
H3K4me3 + H3K27ac (d0) -> H3K4me3 + H3K27ac (d10)	GO:0015980	energy derivation by oxidation of organic compounds	72/2554	361/21069	1.2758188159048708e-5	0.0023892606916036674	0.0021861877764086015	ENSG00000006695/ENSG00000066855/ENSG00000073578/ENSG00000088682/ENSG00000091140/ENSG00000095002/ENSG00000100412/ENSG00000100644/ENSG00000100994/ENSG00000102893/ENSG00000103254/ENSG00000105373/ENSG00000105953/ENSG00000108179/ENSG00000111775/ENSG00000115520/ENSG00000116288/ENSG00000116459/ENSG00000116678/ENSG00000117054/ENSG00000119013/ENSG00000119689/ENSG00000121691/ENSG00000122873/ENSG00000124713…	72
H3K4me3 + H3K27ac (d0) -> H3K4me3 + H3K27ac (d10)	GO:0022406	membrane docking	27/2554	96/21069	1.833948460619923e-5	0.0031755790307178523	0.0029056737443393463	ENSG00000049245/ENSG00000062716/ENSG00000075785/ENSG00000084733/ENSG00000090989/ENSG00000101298/ENSG00000103496/ENSG00000104142/ENSG00000104164/ENSG00000106636/ENSG00000116266/ENSG00000117758/ENSG00000118640/ENSG00000124222/ENSG00000127328/ENSG00000136874/ENSG00000136933/ENSG00000138768/ENSG00000139641/ENSG00000166128/ENSG00000167461/ENSG00000168710/ENSG00000174437/ENSG00000177380/ENSG00000179364…	27
H3K4me3 + H3K27ac (d0) -> H3K4me3 + H3K27ac (d10)	GO:0098813	nuclear chromosome segregation	70/2554	352/21069	1.849380487103325e-5	0.0031755790307178523	0.0029056737443393463	ENSG00000010292/ENSG00000013810/ENSG00000025770/ENSG00000031691/ENSG00000037042/ENSG00000053900/ENSG00000071539/ENSG00000079616/ENSG00000089685/ENSG00000099956/ENSG00000101367/ENSG00000105568/ENSG00000108055/ENSG00000108424/ENSG00000114999/ENSG00000115091/ENSG00000116273/ENSG00000117399/ENSG00000117724/ENSG00000119048/ENSG00000119408/ENSG00000119906/ENSG00000121152/ENSG00000121211/ENSG00000129933…	70
H3K4me3 + H3K27ac (d0) -> H3K4me3 + H3K27ac (d10)	GO:0034976	response to endoplasmic reticulum stress	61/2554	295/21069	1.8498518625540887e-5	0.0031755790307178523	0.0029056737443393463	ENSG00000014123/ENSG00000050130/ENSG00000051108/ENSG00000058056/ENSG00000064687/ENSG00000068912/ENSG00000077232/ENSG00000086598/ENSG00000087088/ENSG00000089248/ENSG00000096717/ENSG00000097007/ENSG00000100393/ENSG00000102580/ENSG00000103266/ENSG00000103429/ENSG00000107175/ENSG00000109133/ENSG00000110092/ENSG00000113194/ENSG00000113296/ENSG00000116288/ENSG00000116663/ENSG00000120868/ENSG00000127022…	61
H3K4me3 + H3K27ac (d0) -> H3K4me3 + H3K27ac (d10)	GO:0006606	protein import into nucleus	41/2554	175/21069	2.1888277811292774e-5	0.0034508571064945145	0.0031575548247468116	ENSG00000014138/ENSG00000039068/ENSG00000080815/ENSG00000083312/ENSG00000086200/ENSG00000088888/ENSG00000093000/ENSG00000095319/ENSG00000101109/ENSG00000102898/ENSG00000102900/ENSG00000103197/ENSG00000108424/ENSG00000108961/ENSG00000112242/ENSG00000113119/ENSG00000117408/ENSG00000120948/ENSG00000124207/ENSG00000125450/ENSG00000126883/ENSG00000128602/ENSG00000129197/ENSG00000132661/ENSG00000139496…	41
H3K4me3 + H3K27ac (d0) -> H3K4me3 + H3K27ac (d10)	GO:0007033	vacuole organization	51/2554	235/21069	2.2744591597337434e-5	0.0034508571064945145	0.0031575548247468116	ENSG00000030582/ENSG00000032742/ENSG00000033627/ENSG00000034713/ENSG00000062716/ENSG00000075785/ENSG00000078804/ENSG00000080815/ENSG00000092108/ENSG00000097033/ENSG00000100330/ENSG00000104142/ENSG00000106460/ENSG00000108239/ENSG00000110719/ENSG00000112367/ENSG00000112893/ENSG00000115020/ENSG00000117410/ENSG00000117758/ENSG00000127774/ENSG00000130734/ENSG00000132405/ENSG00000134851/ENSG00000136874…	51
H3K4me3 + H3K27ac (d0) -> H3K4me3 + H3K27ac (d10)	GO:0044782	cilium organization	78/2554	406/21069	2.2886024527564252e-5	0.0034508571064945145	0.0031575548247468116	ENSG00000007047/ENSG00000013016/ENSG00000024422/ENSG00000032742/ENSG00000052841/ENSG00000054654/ENSG00000076201/ENSG00000078668/ENSG00000078674/ENSG00000088986/ENSG00000089101/ENSG00000092850/ENSG00000096872/ENSG00000100211/ENSG00000100379/ENSG00000101052/ENSG00000101367/ENSG00000103351/ENSG00000107140/ENSG00000109062/ENSG00000110318/ENSG00000115091/ENSG00000116747/ENSG00000118690/ENSG00000119048…	78
H3K4me3 + H3K27ac (d0) -> H3K4me3 + H3K27ac (d10)	GO:0000075	cell cycle checkpoint signaling	48/2554	217/21069	2.326917312242865e-5	0.0034508571064945145	0.0031575548247468116	ENSG00000071539/ENSG00000075218/ENSG00000089685/ENSG00000092470/ENSG00000095002/ENSG00000095787/ENSG00000096401/ENSG00000100726/ENSG00000105373/ENSG00000110092/ENSG00000116663/ENSG00000117399/ENSG00000117724/ENSG00000123374/ENSG00000134057/ENSG00000134690/ENSG00000134982/ENSG00000135249/ENSG00000135679/ENSG00000136104/ENSG00000139842/ENSG00000140464/ENSG00000140534/ENSG00000143155/ENSG00000143971…	48
H3K4me3 + H3K27ac (d0) -> H3K4me3 + H3K27ac (d10)	GO:0045333	cellular respiration	56/2554	266/21069	2.344964133314228e-5	0.0034508571064945145	0.0031575548247468116	ENSG00000006695/ENSG00000066855/ENSG00000073578/ENSG00000088682/ENSG00000091140/ENSG00000095002/ENSG00000100412/ENSG00000100644/ENSG00000103254/ENSG00000105373/ENSG00000105953/ENSG00000108179/ENSG00000111775/ENSG00000115520/ENSG00000116288/ENSG00000116459/ENSG00000119013/ENSG00000119689/ENSG00000121691/ENSG00000122873/ENSG00000125779/ENSG00000134056/ENSG00000134057/ENSG00000135469/ENSG00000135537…	56
H3K4me3 + H3K27ac (d0) -> H3K4me3 + H3K27ac (d10)	GO:2000779	regulation of double-strand break repair	35/2554	141/21069	2.345242693734136e-5	0.0034508571064945145	0.0031575548247468116	ENSG00000041880/ENSG00000080345/ENSG00000089280/ENSG00000089723/ENSG00000099956/ENSG00000101596/ENSG00000105229/ENSG00000114026/ENSG00000114742/ENSG00000119906/ENSG00000122376/ENSG00000127337/ENSG00000133247/ENSG00000133884/ENSG00000135999/ENSG00000138071/ENSG00000140464/ENSG00000149554/ENSG00000149923/ENSG00000163605/ENSG00000163840/ENSG00000164053/ENSG00000164808/ENSG00000166439/ENSG00000166848…	35
H3K4me3 + H3K27ac (d0) -> H3K4me3 + H3K27ac (d10)	GO:0140056	organelle localization by membrane tethering	25/2554	87/21069	2.476512358255274e-5	0.003559266598608743	0.0032567501563151367	ENSG00000049245/ENSG00000062716/ENSG00000084733/ENSG00000090989/ENSG00000101298/ENSG00000103496/ENSG00000104142/ENSG00000104164/ENSG00000106636/ENSG00000116266/ENSG00000117758/ENSG00000118640/ENSG00000124222/ENSG00000127328/ENSG00000136874/ENSG00000136933/ENSG00000138768/ENSG00000139641/ENSG00000166128/ENSG00000167461/ENSG00000168710/ENSG00000174437/ENSG00000177380/ENSG00000179364/ENSG00000198722	25
H3K4me3 + H3K27ac (d0) -> H3K4me3 + H3K27ac (d10)	GO:0006605	protein targeting	69/2554	349/21069	2.5736832296228314e-5	0.0036148550816066135	0.0033076139496492464	ENSG00000006530/ENSG00000008952/ENSG00000034693/ENSG00000039319/ENSG00000051108/ENSG00000065665/ENSG00000075336/ENSG00000075785/ENSG00000081014/ENSG00000086666/ENSG00000090581/ENSG00000097033/ENSG00000100216/ENSG00000100225/ENSG00000100300/ENSG00000100347/ENSG00000104765/ENSG00000105819/ENSG00000112357/ENSG00000112851/ENSG00000115020/ENSG00000115317/ENSG00000118363/ENSG00000125995/ENSG00000127328…	69
H3K4me3 + H3K27ac (d0) -> H3K4me3 + H3K27ac (d10)	GO:0016197	endosomal transport	56/2554	268/21069	2.9308478659869978e-5	0.004012760900241626	0.003671700145818091	ENSG00000013016/ENSG00000024422/ENSG00000039319/ENSG00000049245/ENSG00000053770/ENSG00000075785/ENSG00000076201/ENSG00000082805/ENSG00000084733/ENSG00000099290/ENSG00000100083/ENSG00000104660/ENSG00000106636/ENSG00000107036/ENSG00000107185/ENSG00000111711/ENSG00000115020/ENSG00000115234/ENSG00000116127/ENSG00000117758/ENSG00000124222/ENSG00000125843/ENSG00000132405/ENSG00000132549/ENSG00000135968…	56
H3K4me3 + H3K27ac (d0) -> H3K4me3 + H3K27ac (d10)	GO:0140014	mitotic nuclear division	70/2554	357/21069	2.9868446830277473e-5	0.004012760900241626	0.003671700145818091	ENSG00000010292/ENSG00000013810/ENSG00000021574/ENSG00000025770/ENSG00000037042/ENSG00000053900/ENSG00000060069/ENSG00000068796/ENSG00000071539/ENSG00000072864/ENSG00000079616/ENSG00000088325/ENSG00000089685/ENSG00000099956/ENSG00000101367/ENSG00000101639/ENSG00000103275/ENSG00000105568/ENSG00000108055/ENSG00000108424/ENSG00000112659/ENSG00000116273/ENSG00000117399/ENSG00000117724/ENSG00000119408…	70
H3K4me3 + H3K27ac (d0) -> H3K4me3 + H3K27ac (d10)	GO:0051054	positive regulation of DNA metabolic process	67/2554	338/21069	3.071743981222234e-5	0.0040390165540326395	0.003695724225560099	ENSG00000006634/ENSG00000041880/ENSG00000080345/ENSG00000083307/ENSG00000085511/ENSG00000087088/ENSG00000089022/ENSG00000089280/ENSG00000095002/ENSG00000096070/ENSG00000096717/ENSG00000099956/ENSG00000100811/ENSG00000101003/ENSG00000101596/ENSG00000105229/ENSG00000107854/ENSG00000109079/ENSG00000112130/ENSG00000114742/ENSG00000119048/ENSG00000119906/ENSG00000122376/ENSG00000123374/ENSG00000127337…	67
H3K4me3 + H3K27ac (d0) -> H3K4me3 + H3K27ac (d10)	GO:0033523	histone H2B ubiquitination	7/2554	10/21069	3.27830753356129e-5	0.004142681759065824	0.0037905785061661734	ENSG00000095787/ENSG00000103549/ENSG00000112130/ENSG00000134371/ENSG00000163840/ENSG00000170142/ENSG00000198730	7
H3K4me3 + H3K27ac (d0) -> H3K4me3 + H3K27ac (d10)	GO:0070936	protein K48-linked ubiquitination	23/2554	78/21069	3.284650585667077e-5	0.004142681759065824	0.0037905785061661734	ENSG00000072401/ENSG00000078140/ENSG00000103429/ENSG00000107341/ENSG00000112130/ENSG00000118503/ENSG00000119048/ENSG00000119401/ENSG00000140367/ENSG00000145495/ENSG00000145604/ENSG00000145868/ENSG00000163840/ENSG00000166167/ENSG00000166326/ENSG00000168159/ENSG00000170142/ENSG00000170633/ENSG00000175063/ENSG00000177479/ENSG00000182670/ENSG00000186187/ENSG00000196262	23
H3K4me3 + H3K27ac (d0) -> H3K4me3 + H3K27ac (d10)	GO:1902850	microtubule cytoskeleton organization involved in mitosis	42/2554	184/21069	3.3823717500496426e-5	0.004180611483061358	0.0038252844297403535	ENSG00000007168/ENSG00000013810/ENSG00000021574/ENSG00000037042/ENSG00000041880/ENSG00000068796/ENSG00000072864/ENSG00000075702/ENSG00000088325/ENSG00000089685/ENSG00000096093/ENSG00000101146/ENSG00000101367/ENSG00000101639/ENSG00000108055/ENSG00000108424/ENSG00000110318/ENSG00000115163/ENSG00000117399/ENSG00000119408/ENSG00000125898/ENSG00000131462/ENSG00000134057/ENSG00000134690/ENSG00000135476…	42
H3K4me3 + H3K27ac (d0) -> H3K4me3 + H3K27ac (d10)	GO:0051170	import into nucleus	41/2554	179/21069	3.831731825738529e-5	0.004437694600116655	0.0040605170144484195	ENSG00000014138/ENSG00000039068/ENSG00000080815/ENSG00000083312/ENSG00000086200/ENSG00000088888/ENSG00000093000/ENSG00000095319/ENSG00000101109/ENSG00000102898/ENSG00000102900/ENSG00000103197/ENSG00000108424/ENSG00000108961/ENSG00000112242/ENSG00000113119/ENSG00000117408/ENSG00000120948/ENSG00000124207/ENSG00000125450/ENSG00000126883/ENSG00000128602/ENSG00000129197/ENSG00000132661/ENSG00000139496…	41
H3K4me3 + H3K27ac (d0) -> H3K4me3 + H3K27ac (d10)	GO:0031647	regulation of protein stability	72/2554	373/21069	3.9547749933667756e-5	0.004437694600116655	0.0040605170144484195	ENSG00000030582/ENSG00000058056/ENSG00000064601/ENSG00000080371/ENSG00000087095/ENSG00000096717/ENSG00000097033/ENSG00000100225/ENSG00000100393/ENSG00000100726/ENSG00000101109/ENSG00000101132/ENSG00000103266/ENSG00000104643/ENSG00000105373/ENSG00000106993/ENSG00000107937/ENSG00000111269/ENSG00000112208/ENSG00000115539/ENSG00000116288/ENSG00000117758/ENSG00000118260/ENSG00000119048/ENSG00000120948…	72
H3K4me3 + H3K27ac (d0) -> H3K4me3 + H3K27ac (d10)	GO:0043543	protein acylation	60/2554	296/21069	3.983669494418152e-5	0.004437694600116655	0.0040605170144484195	ENSG00000001167/ENSG00000005483/ENSG00000016082/ENSG00000043143/ENSG00000063176/ENSG00000066136/ENSG00000077684/ENSG00000080603/ENSG00000084676/ENSG00000091140/ENSG00000096070/ENSG00000096717/ENSG00000099956/ENSG00000100393/ENSG00000105953/ENSG00000116288/ENSG00000117505/ENSG00000119689/ENSG00000125484/ENSG00000127337/ENSG00000135040/ENSG00000135999/ENSG00000136247/ENSG00000136504/ENSG00000137343…	60
H3K4me3 + H3K27ac (d0) -> H3K4me3 + H3K27ac (d10)	GO:0006779	porphyrin-containing compound biosynthetic process	14/2554	36/21069	3.9983520891396266e-5	0.004437694600116655	0.0040605170144484195	ENSG00000006695/ENSG00000023330/ENSG00000082641/ENSG00000096092/ENSG00000100104/ENSG00000100300/ENSG00000111843/ENSG00000126088/ENSG00000130770/ENSG00000136444/ENSG00000137210/ENSG00000162769/ENSG00000181873/ENSG00000256269	14
H3K4me3 + H3K27ac (d0) -> H3K4me3 + H3K27ac (d10)	GO:0033014	tetrapyrrole biosynthetic process	14/2554	36/21069	3.9983520891396266e-5	0.004437694600116655	0.0040605170144484195	ENSG00000006695/ENSG00000023330/ENSG00000082641/ENSG00000096092/ENSG00000100104/ENSG00000100300/ENSG00000111843/ENSG00000126088/ENSG00000130770/ENSG00000136444/ENSG00000137210/ENSG00000162769/ENSG00000181873/ENSG00000256269	14
H3K4me3 + H3K27ac (d0) -> H3K4me3 + H3K27ac (d10)	GO:0000819	sister chromatid segregation	52/2554	246/21069	4.021211935380788e-5	0.004437694600116655	0.0040605170144484195	ENSG00000010292/ENSG00000013810/ENSG00000025770/ENSG00000037042/ENSG00000053900/ENSG00000071539/ENSG00000079616/ENSG00000089685/ENSG00000099956/ENSG00000101367/ENSG00000105568/ENSG00000108055/ENSG00000108424/ENSG00000116273/ENSG00000117399/ENSG00000117724/ENSG00000119408/ENSG00000119906/ENSG00000121152/ENSG00000129933/ENSG00000130177/ENSG00000131462/ENSG00000133884/ENSG00000134057/ENSG00000134690…	52
H3K4me3 + H3K27ac (d0) -> H3K4me3 + H3K27ac (d10)	GO:0006783	heme biosynthetic process	13/2554	32/21069	4.376413132986304e-5	0.004720525287920101	0.004319308779885332	ENSG00000006695/ENSG00000023330/ENSG00000082641/ENSG00000096092/ENSG00000100104/ENSG00000100300/ENSG00000111843/ENSG00000126088/ENSG00000130770/ENSG00000137210/ENSG00000162769/ENSG00000181873/ENSG00000256269	13
H3K4me3 + H3K27ac (d0) -> H3K4me3 + H3K27ac (d10)	GO:0000045	autophagosome assembly	32/2554	128/21069	4.430266451446049e-5	0.004720525287920101	0.004319308779885332	ENSG00000032742/ENSG00000034713/ENSG00000062716/ENSG00000075785/ENSG00000078804/ENSG00000080815/ENSG00000092108/ENSG00000097033/ENSG00000100330/ENSG00000108239/ENSG00000110719/ENSG00000115020/ENSG00000117758/ENSG00000127774/ENSG00000130734/ENSG00000132405/ENSG00000136874/ENSG00000139112/ENSG00000144566/ENSG00000151929/ENSG00000162627/ENSG00000166908/ENSG00000168010/ENSG00000172007/ENSG00000173960…	32
H3K4me3 + H3K27ac (d0) -> H3K4me3 + H3K27ac (d10)	GO:0009060	aerobic respiration	47/2554	217/21069	4.917514490634432e-5	0.005100521277130679	0.004667007375361268	ENSG00000006695/ENSG00000066855/ENSG00000073578/ENSG00000088682/ENSG00000091140/ENSG00000095002/ENSG00000100412/ENSG00000100644/ENSG00000103254/ENSG00000105373/ENSG00000105953/ENSG00000108179/ENSG00000111775/ENSG00000116288/ENSG00000116459/ENSG00000119013/ENSG00000119689/ENSG00000121691/ENSG00000125779/ENSG00000134056/ENSG00000134057/ENSG00000135537/ENSG00000135940/ENSG00000136003/ENSG00000140990…	47
H3K4me3 + H3K27ac (d0) -> H3K4me3 + H3K27ac (d10)	GO:0090151	establishment of protein localization to mitochondrial membrane	15/2554	41/21069	4.951962404981242e-5	0.005100521277130679	0.004667007375361268	ENSG00000006530/ENSG00000087088/ENSG00000100216/ENSG00000100347/ENSG00000107643/ENSG00000125995/ENSG00000128654/ENSG00000132286/ENSG00000142444/ENSG00000160014/ENSG00000162972/ENSG00000165275/ENSG00000170606/ENSG00000173171/ENSG00000177370	15
H3K4me3 + H3K27ac (d0) -> H3K4me3 + H3K27ac (d10)	GO:0050821	protein stabilization	52/2554	248/21069	5.037642278496053e-5	0.005103709718214034	0.004669924817960448	ENSG00000030582/ENSG00000058056/ENSG00000080371/ENSG00000087095/ENSG00000100393/ENSG00000100726/ENSG00000101109/ENSG00000101132/ENSG00000104643/ENSG00000105373/ENSG00000106993/ENSG00000107937/ENSG00000111269/ENSG00000112208/ENSG00000115539/ENSG00000116288/ENSG00000117758/ENSG00000118260/ENSG00000119048/ENSG00000125885/ENSG00000128602/ENSG00000134265/ENSG00000135624/ENSG00000136152/ENSG00000136536…	52
H3K4me3 + H3K27ac (d0) -> H3K4me3 + H3K27ac (d10)	GO:0006303	double-strand break repair via nonhomologous end joining	21/2554	70/21069	5.384402747542918e-5	0.005367033706421812	0.004910867836978023	ENSG00000005156/ENSG00000041880/ENSG00000070501/ENSG00000080345/ENSG00000101596/ENSG00000112130/ENSG00000115233/ENSG00000118655/ENSG00000122376/ENSG00000133247/ENSG00000148362/ENSG00000163840/ENSG00000168101/ENSG00000169621/ENSG00000170364/ENSG00000173120/ENSG00000175595/ENSG00000183624/ENSG00000186280/ENSG00000196419/ENSG00000198382	21
H3K4me3 + H3K27ac (d0) -> H3K4me3 + H3K27ac (d10)	GO:0051204	protein insertion into mitochondrial membrane	14/2554	37/21069	5.7177290896082414e-5	0.005608819964091894	0.005132103704156303	ENSG00000006530/ENSG00000087088/ENSG00000100216/ENSG00000100347/ENSG00000107643/ENSG00000125995/ENSG00000128654/ENSG00000132286/ENSG00000142444/ENSG00000162972/ENSG00000165275/ENSG00000170606/ENSG00000173171/ENSG00000177370	14
H3K4me3 + H3K27ac (d0) -> H3K4me3 + H3K27ac (d10)	GO:0006913	nucleocytoplasmic transport	69/2554	358/21069	5.950587799747594e-5	0.00565763578499079	0.005176770471294587	ENSG00000005007/ENSG00000014138/ENSG00000039068/ENSG00000058673/ENSG00000080815/ENSG00000083312/ENSG00000086200/ENSG00000088888/ENSG00000091542/ENSG00000093000/ENSG00000095319/ENSG00000101109/ENSG00000101146/ENSG00000102898/ENSG00000102900/ENSG00000103197/ENSG00000103275/ENSG00000108424/ENSG00000108961/ENSG00000112081/ENSG00000112242/ENSG00000113119/ENSG00000115268/ENSG00000116288/ENSG00000117408…	69
H3K4me3 + H3K27ac (d0) -> H3K4me3 + H3K27ac (d10)	GO:0051169	nuclear transport	69/2554	358/21069	5.950587799747594e-5	0.00565763578499079	0.005176770471294587	ENSG00000005007/ENSG00000014138/ENSG00000039068/ENSG00000058673/ENSG00000080815/ENSG00000083312/ENSG00000086200/ENSG00000088888/ENSG00000091542/ENSG00000093000/ENSG00000095319/ENSG00000101109/ENSG00000101146/ENSG00000102898/ENSG00000102900/ENSG00000103197/ENSG00000103275/ENSG00000108424/ENSG00000108961/ENSG00000112081/ENSG00000112242/ENSG00000113119/ENSG00000115268/ENSG00000116288/ENSG00000117408…	69
H3K4me3 + H3K27ac (d0) -> H3K4me3 + H3K27ac (d10)	GO:0051656	establishment of organelle localization	85/2554	464/21069	6.081659951492542e-5	0.005694645227306653	0.005210634331645604	ENSG00000007168/ENSG00000021574/ENSG00000031691/ENSG00000054654/ENSG00000063176/ENSG00000072864/ENSG00000073350/ENSG00000075785/ENSG00000077238/ENSG00000078674/ENSG00000079616/ENSG00000080815/ENSG00000086598/ENSG00000089685/ENSG00000090989/ENSG00000092531/ENSG00000100644/ENSG00000101367/ENSG00000104164/ENSG00000106636/ENSG00000106976/ENSG00000107140/ENSG00000108424/ENSG00000109062/ENSG00000110395…	85
H3K4me3 + H3K27ac (d0) -> H3K4me3 + H3K27ac (d10)	GO:0043414	macromolecule methylation	72/2554	379/21069	6.72645608282811e-5	0.006168319620718536	0.005644049225430076	ENSG00000001167/ENSG00000005483/ENSG00000008083/ENSG00000066136/ENSG00000067365/ENSG00000071462/ENSG00000080345/ENSG00000083307/ENSG00000096717/ENSG00000099381/ENSG00000099956/ENSG00000100982/ENSG00000101654/ENSG00000103037/ENSG00000103254/ENSG00000105879/ENSG00000111727/ENSG00000112511/ENSG00000114735/ENSG00000117000/ENSG00000120265/ENSG00000129691/ENSG00000132600/ENSG00000133247/ENSG00000134077…	72
H3K4me3 + H3K27ac (d0) -> H3K4me3 + H3K27ac (d10)	GO:0001933	negative regulation of protein phosphorylation	70/2554	366/21069	6.78714780273237e-5	0.006168319620718536	0.005644049225430076	ENSG00000071575/ENSG00000077232/ENSG00000077942/ENSG00000080815/ENSG00000084207/ENSG00000086061/ENSG00000086598/ENSG00000087088/ENSG00000087302/ENSG00000096717/ENSG00000097007/ENSG00000099860/ENSG00000099942/ENSG00000100225/ENSG00000100744/ENSG00000102580/ENSG00000103197/ENSG00000105568/ENSG00000106211/ENSG00000107140/ENSG00000108946/ENSG00000109762/ENSG00000110395/ENSG00000111679/ENSG00000116288…	70
H3K4me3 + H3K27ac (d0) -> H3K4me3 + H3K27ac (d10)	GO:0006446	regulation of translational initiation	25/2554	92/21069	6.888467502974476e-5	0.006169670893968444	0.005645285648509364	ENSG00000063046/ENSG00000086598/ENSG00000100664/ENSG00000102580/ENSG00000106211/ENSG00000106263/ENSG00000114784/ENSG00000119718/ENSG00000120727/ENSG00000121774/ENSG00000128272/ENSG00000134030/ENSG00000136261/ENSG00000136937/ENSG00000142541/ENSG00000148730/ENSG00000154059/ENSG00000156976/ENSG00000158092/ENSG00000158417/ENSG00000173812/ENSG00000175634/ENSG00000185728/ENSG00000187840/ENSG00000243056	25
H3K4me3 + H3K27ac (d0) -> H3K4me3 + H3K27ac (d10)	GO:0007051	spindle organization	48/2554	227/21069	7.729569267890421e-5	0.00678441481534209	0.006207780001365646	ENSG00000013810/ENSG00000021574/ENSG00000037042/ENSG00000041880/ENSG00000068796/ENSG00000075702/ENSG00000088325/ENSG00000089685/ENSG00000096093/ENSG00000101146/ENSG00000101367/ENSG00000101639/ENSG00000105568/ENSG00000108055/ENSG00000108424/ENSG00000110318/ENSG00000112877/ENSG00000117399/ENSG00000119408/ENSG00000125898/ENSG00000131462/ENSG00000134057/ENSG00000134690/ENSG00000135476/ENSG00000136122…	48
H3K4me3 + H3K27ac (d0) -> H3K4me3 + H3K27ac (d10)	GO:0030968	endoplasmic reticulum unfolded protein response	23/2554	82/21069	7.794392425393015e-5	0.00678441481534209	0.006207780001365646	ENSG00000014123/ENSG00000051108/ENSG00000064687/ENSG00000068912/ENSG00000077232/ENSG00000086598/ENSG00000087088/ENSG00000100393/ENSG00000103266/ENSG00000103429/ENSG00000107175/ENSG00000109133/ENSG00000110092/ENSG00000128272/ENSG00000128590/ENSG00000143578/ENSG00000145675/ENSG00000151778/ENSG00000157613/ENSG00000158092/ENSG00000180535/ENSG00000196396/ENSG00000198855	23
H3K4me3 + H3K27ac (d0) -> H3K4me3 + H3K27ac (d10)	GO:0016482	cytosolic transport	42/2554	191/21069	8.416431252817203e-5	0.007224103492001433	0.0066100977617154985	ENSG00000013016/ENSG00000049245/ENSG00000061987/ENSG00000075785/ENSG00000076201/ENSG00000076321/ENSG00000080371/ENSG00000082805/ENSG00000083097/ENSG00000099290/ENSG00000100083/ENSG00000106636/ENSG00000107036/ENSG00000107185/ENSG00000111711/ENSG00000115020/ENSG00000124222/ENSG00000129250/ENSG00000132405/ENSG00000135968/ENSG00000137642/ENSG00000138071/ENSG00000138246/ENSG00000138660/ENSG00000141258…	42
H3K4me3 + H3K27ac (d0) -> H3K4me3 + H3K27ac (d10)	GO:0006998	nuclear envelope organization	19/2554	62/21069	8.75321469387725e-5	0.0073101171362380275	0.006688800758962814	ENSG00000007168/ENSG00000021574/ENSG00000061656/ENSG00000100749/ENSG00000102900/ENSG00000103275/ENSG00000113368/ENSG00000119408/ENSG00000120948/ENSG00000136816/ENSG00000160789/ENSG00000164695/ENSG00000165476/ENSG00000170876/ENSG00000173960/ENSG00000174106/ENSG00000176108/ENSG00000215114/ENSG00000255112	19
H3K4me3 + H3K27ac (d0) -> H3K4me3 + H3K27ac (d10)	GO:0030490	maturation of SSU-rRNA	19/2554	62/21069	8.75321469387725e-5	0.0073101171362380275	0.006688800758962814	ENSG00000101782/ENSG00000105372/ENSG00000112578/ENSG00000124383/ENSG00000124541/ENSG00000142937/ENSG00000147679/ENSG00000160256/ENSG00000163811/ENSG00000164167/ENSG00000164934/ENSG00000165733/ENSG00000171858/ENSG00000179041/ENSG00000181991/ENSG00000183751/ENSG00000196943/ENSG00000233927/ENSG00000272047	19
H3K4me3 + H3K27ac (d0) -> H3K4me3 + H3K27ac (d10)	GO:0071539	protein localization to centrosome	13/2554	34/21069	9.249714506420417e-5	0.007604751827019151	0.006958393257493933	ENSG00000007047/ENSG00000078674/ENSG00000101367/ENSG00000101639/ENSG00000112877/ENSG00000126001/ENSG00000134982/ENSG00000135837/ENSG00000147316/ENSG00000151746/ENSG00000162946/ENSG00000168172/ENSG00000215114	13
H3K4me3 + H3K27ac (d0) -> H3K4me3 + H3K27ac (d10)	GO:2001233	regulation of apoptotic signaling pathway	77/2554	416/21069	9.352121987919992e-5	0.007604751827019151	0.006958393257493933	ENSG00000051108/ENSG00000065135/ENSG00000080815/ENSG00000084207/ENSG00000085733/ENSG00000086061/ENSG00000087088/ENSG00000087470/ENSG00000089248/ENSG00000091409/ENSG00000096092/ENSG00000096717/ENSG00000100644/ENSG00000101109/ENSG00000103496/ENSG00000105229/ENSG00000105568/ENSG00000106211/ENSG00000107175/ENSG00000107731/ENSG00000108179/ENSG00000109062/ENSG00000110536/ENSG00000111321/ENSG00000115317…	77
H3K4me3 + H3K27ac (d0) -> H3K4me3 + H3K27ac (d10)	GO:0006626	protein targeting to mitochondrion	29/2554	116/21069	9.878410645982005e-5	0.007890076296283344	0.007219466847834121	ENSG00000006530/ENSG00000075336/ENSG00000097033/ENSG00000100216/ENSG00000100225/ENSG00000100300/ENSG00000100347/ENSG00000104765/ENSG00000105819/ENSG00000115317/ENSG00000125995/ENSG00000128654/ENSG00000130770/ENSG00000132286/ENSG00000134375/ENSG00000142230/ENSG00000142444/ENSG00000151929/ENSG00000156735/ENSG00000164284/ENSG00000165275/ENSG00000165688/ENSG00000168958/ENSG00000170606/ENSG00000173171…	29
H3K4me3 + H3K27ac (d0) -> H3K4me3 + H3K27ac (d10)	GO:0060271	cilium assembly	71/2554	377/21069	9.958348723464416e-5	0.007890076296283344	0.007219466847834121	ENSG00000007047/ENSG00000013016/ENSG00000024422/ENSG00000032742/ENSG00000054654/ENSG00000076201/ENSG00000078668/ENSG00000078674/ENSG00000088986/ENSG00000092850/ENSG00000096872/ENSG00000100211/ENSG00000100379/ENSG00000101052/ENSG00000101367/ENSG00000103351/ENSG00000107140/ENSG00000110318/ENSG00000115091/ENSG00000116747/ENSG00000118690/ENSG00000119048/ENSG00000119661/ENSG00000120008/ENSG00000120370…	71
H3K4me3 + H3K27ac (d0) -> H3K4me3 + H3K27ac (d10)	GO:0045936	negative regulation of phosphate metabolic process	88/2554	491/21069	1.0169094279975298e-4	0.007955063626613587	0.007278930642508634	ENSG00000066027/ENSG00000071575/ENSG00000077232/ENSG00000077942/ENSG00000080815/ENSG00000084207/ENSG00000086061/ENSG00000086598/ENSG00000087088/ENSG00000087302/ENSG00000088986/ENSG00000096717/ENSG00000097007/ENSG00000099860/ENSG00000099942/ENSG00000100225/ENSG00000100300/ENSG00000100744/ENSG00000101445/ENSG00000102580/ENSG00000103197/ENSG00000104365/ENSG00000105568/ENSG00000106211/ENSG00000107140…	88
H3K4me3 + H3K27ac (d0) -> H3K4me3 + H3K27ac (d10)	GO:0006282	regulation of DNA repair	48/2554	230/21069	1.0827130584289499e-4	0.008245535628523558	0.007544714255906754	ENSG00000041880/ENSG00000080345/ENSG00000089280/ENSG00000089723/ENSG00000096717/ENSG00000099956/ENSG00000100811/ENSG00000101596/ENSG00000105229/ENSG00000112130/ENSG00000114026/ENSG00000114742/ENSG00000119906/ENSG00000122376/ENSG00000127337/ENSG00000133247/ENSG00000133884/ENSG00000135829/ENSG00000135999/ENSG00000136504/ENSG00000138071/ENSG00000139842/ENSG00000140464/ENSG00000148835/ENSG00000149273…	48
H3K4me3 + H3K27ac (d0) -> H3K4me3 + H3K27ac (d10)	GO:0002181	cytoplasmic translation	40/2554	181/21069	1.0937366925719559e-4	0.008245535628523558	0.007544714255906754	ENSG00000063046/ENSG00000065548/ENSG00000065978/ENSG00000083845/ENSG00000084623/ENSG00000100664/ENSG00000104131/ENSG00000105372/ENSG00000105640/ENSG00000106263/ENSG00000108298/ENSG00000108591/ENSG00000115268/ENSG00000132478/ENSG00000135829/ENSG00000136937/ENSG00000137449/ENSG00000137818/ENSG00000138326/ENSG00000139726/ENSG00000142541/ENSG00000142937/ENSG00000143947/ENSG00000145425/ENSG00000148303…	40
H3K4me3 + H3K27ac (d0) -> H3K4me3 + H3K27ac (d10)	GO:0010563	negative regulation of phosphorus metabolic process	88/2554	492/21069	1.0940678342053914e-4	0.008245535628523558	0.007544714255906754	ENSG00000066027/ENSG00000071575/ENSG00000077232/ENSG00000077942/ENSG00000080815/ENSG00000084207/ENSG00000086061/ENSG00000086598/ENSG00000087088/ENSG00000087302/ENSG00000088986/ENSG00000096717/ENSG00000097007/ENSG00000099860/ENSG00000099942/ENSG00000100225/ENSG00000100300/ENSG00000100744/ENSG00000101445/ENSG00000102580/ENSG00000103197/ENSG00000104365/ENSG00000105568/ENSG00000106211/ENSG00000107140…	88
H3K4me3 + H3K27ac (d0) -> H3K4me3 + H3K27ac (d10)	GO:0006270	DNA replication initiation	14/2554	39/21069	1.1162961860936146e-4	0.00831169931332354	0.0076052544219339215	ENSG00000014138/ENSG00000065328/ENSG00000073111/ENSG00000091651/ENSG00000100297/ENSG00000104738/ENSG00000112312/ENSG00000123374/ENSG00000135336/ENSG00000136504/ENSG00000140534/ENSG00000161036/ENSG00000185129/ENSG00000285816	14
H3K4me3 + H3K27ac (d0) -> H3K4me3 + H3K27ac (d10)	GO:0042326	negative regulation of phosphorylation	76/2554	412/21069	1.1581814495347638e-4	0.008520906378720048	0.00779668013396084	ENSG00000066027/ENSG00000071575/ENSG00000077232/ENSG00000077942/ENSG00000080815/ENSG00000084207/ENSG00000086061/ENSG00000086598/ENSG00000087088/ENSG00000087302/ENSG00000088986/ENSG00000096717/ENSG00000097007/ENSG00000099860/ENSG00000099942/ENSG00000100225/ENSG00000100744/ENSG00000102580/ENSG00000103197/ENSG00000105568/ENSG00000106211/ENSG00000107140/ENSG00000108946/ENSG00000109762/ENSG00000110395…	76
H3K4me3 + H3K27ac (d0) -> H3K4me3 + H3K27ac (d10)	GO:0140053	mitochondrial gene expression	39/2554	176/21069	1.2463589761538027e-4	0.00906176290897706	0.008291567083465299	ENSG00000011376/ENSG00000061794/ENSG00000067704/ENSG00000072756/ENSG00000101181/ENSG00000106105/ENSG00000107815/ENSG00000108064/ENSG00000112996/ENSG00000115364/ENSG00000118689/ENSG00000122140/ENSG00000125445/ENSG00000125901/ENSG00000128626/ENSG00000130312/ENSG00000135900/ENSG00000135972/ENSG00000136463/ENSG00000137547/ENSG00000149792/ENSG00000155846/ENSG00000156502/ENSG00000167862/ENSG00000168286…	39
H3K4me3 + H3K27ac (d0) -> H3K4me3 + H3K27ac (d10)	GO:0010506	regulation of autophagy	72/2554	387/21069	1.3200646811173633e-4	0.009486046196866634	0.0086797888212515	ENSG00000014123/ENSG00000033627/ENSG00000058056/ENSG00000064601/ENSG00000065135/ENSG00000078804/ENSG00000085733/ENSG00000087470/ENSG00000090989/ENSG00000092108/ENSG00000095787/ENSG00000096717/ENSG00000097007/ENSG00000097033/ENSG00000100225/ENSG00000100300/ENSG00000100330/ENSG00000100393/ENSG00000100644/ENSG00000103197/ENSG00000104312/ENSG00000104643/ENSG00000104765/ENSG00000104852/ENSG00000106211…	72
H3K4me3 + H3K27ac (d0) -> H3K4me3 + H3K27ac (d10)	GO:0046500	S-adenosylmethionine metabolic process	8/2554	15/21069	1.346000585092725e-4	0.009515822966514074	0.008707034742993289	ENSG00000037757/ENSG00000123505/ENSG00000124713/ENSG00000132840/ENSG00000145293/ENSG00000158467/ENSG00000168710/ENSG00000168906	8
H3K4me3 + H3K27ac (d0) -> H3K4me3 + H3K27ac (d10)	GO:0051304	chromosome separation	33/2554	141/21069	1.3550039175618745e-4	0.009515822966514074	0.008707034742993289	ENSG00000013810/ENSG00000025770/ENSG00000053900/ENSG00000071539/ENSG00000089685/ENSG00000099956/ENSG00000105568/ENSG00000117399/ENSG00000117724/ENSG00000119408/ENSG00000121152/ENSG00000130177/ENSG00000133884/ENSG00000134057/ENSG00000134690/ENSG00000134982/ENSG00000135476/ENSG00000139687/ENSG00000141552/ENSG00000154920/ENSG00000156831/ENSG00000160117/ENSG00000164611/ENSG00000175063/ENSG00000175279…	33
H3K4me3 + H3K27ac (d0) -> H3K4me3 + H3K27ac (d10)	GO:0000018	regulation of DNA recombination	32/2554	136/21069	1.5284627545084374e-4	0.010613370587485555	0.009711297359218598	ENSG00000041880/ENSG00000080345/ENSG00000089280/ENSG00000095002/ENSG00000101596/ENSG00000105229/ENSG00000113318/ENSG00000114742/ENSG00000119048/ENSG00000122376/ENSG00000127337/ENSG00000131507/ENSG00000133247/ENSG00000135999/ENSG00000138071/ENSG00000149554/ENSG00000149923/ENSG00000160117/ENSG00000163605/ENSG00000164808/ENSG00000166848/ENSG00000168298/ENSG00000169621/ENSG00000172977/ENSG00000176208…	32
H3K4me3 + H3K27ac (d0) -> H3K4me3 + H3K27ac (d10)	GO:0140694	non-membrane-bounded organelle assembly	79/2554	436/21069	1.568145940879351e-4	0.010767935460704876	0.009852725139653653	ENSG00000053372/ENSG00000068305/ENSG00000068796/ENSG00000075618/ENSG00000075702/ENSG00000083845/ENSG00000087263/ENSG00000088325/ENSG00000089685/ENSG00000101335/ENSG00000101367/ENSG00000101639/ENSG00000105372/ENSG00000105373/ENSG00000108055/ENSG00000108424/ENSG00000108946/ENSG00000112877/ENSG00000113300/ENSG00000113460/ENSG00000115163/ENSG00000115268/ENSG00000116127/ENSG00000117399/ENSG00000117523…	79
H3K4me3 + H3K27ac (d0) -> H3K4me3 + H3K27ac (d10)	GO:0010821	regulation of mitochondrion organization	38/2554	172/21069	1.6129320088387905e-4	0.010847252456627333	0.009925300663771423	ENSG00000006451/ENSG00000017797/ENSG00000063761/ENSG00000085733/ENSG00000087088/ENSG00000087470/ENSG00000096092/ENSG00000100225/ENSG00000100300/ENSG00000100393/ENSG00000100644/ENSG00000103197/ENSG00000104765/ENSG00000107643/ENSG00000108179/ENSG00000114023/ENSG00000115317/ENSG00000116288/ENSG00000126858/ENSG00000130770/ENSG00000138698/ENSG00000141480/ENSG00000141682/ENSG00000151729/ENSG00000156968…	38
H3K4me3 + H3K27ac (d0) -> H3K4me3 + H3K27ac (d10)	GO:0031023	microtubule organizing center organization	36/2554	160/21069	1.6148013365852986e-4	0.010847252456627333	0.009925300663771423	ENSG00000007047/ENSG00000007168/ENSG00000011523/ENSG00000072864/ENSG00000075702/ENSG00000078674/ENSG00000096717/ENSG00000101639/ENSG00000112877/ENSG00000116127/ENSG00000123374/ENSG00000124171/ENSG00000126001/ENSG00000130695/ENSG00000132849/ENSG00000135968/ENSG00000137814/ENSG00000138160/ENSG00000142731/ENSG00000147316/ENSG00000149554/ENSG00000150636/ENSG00000164695/ENSG00000166004/ENSG00000170037…	36
H3K4me3 + H3K27ac (d0) -> H3K4me3 + H3K27ac (d10)	GO:0018205	peptidyl-lysine modification	82/2554	457/21069	1.657410460315351e-4	0.0110137598330633	0.010077655905845008	ENSG00000001167/ENSG00000005483/ENSG00000008083/ENSG00000016082/ENSG00000043143/ENSG00000053438/ENSG00000063176/ENSG00000066136/ENSG00000077684/ENSG00000080345/ENSG00000080603/ENSG00000084676/ENSG00000096070/ENSG00000096717/ENSG00000099381/ENSG00000099956/ENSG00000100393/ENSG00000103037/ENSG00000103254/ENSG00000103275/ENSG00000105229/ENSG00000108175/ENSG00000110811/ENSG00000111727/ENSG00000112511…	82
H3K4me3 + H3K27ac (d0) -> H3K4me3 + H3K27ac (d10)	GO:0000462	maturation of SSU-rRNA from tricistronic rRNA transcript (SSU-rRNA, 5.8S rRNA, LSU-rRNA)	15/2554	45/21069	1.6791889515010446e-4	0.011039774170506868	0.010101459179690495	ENSG00000105372/ENSG00000112578/ENSG00000124541/ENSG00000142937/ENSG00000147679/ENSG00000160256/ENSG00000163811/ENSG00000164934/ENSG00000165733/ENSG00000171858/ENSG00000179041/ENSG00000181991/ENSG00000183751/ENSG00000196943/ENSG00000272047	15
H3K4me3 + H3K27ac (d0) -> H3K4me3 + H3K27ac (d10)	GO:0007006	mitochondrial membrane organization	32/2554	137/21069	1.7659519777439925e-4	0.011266392723173957	0.010308816506368676	ENSG00000006530/ENSG00000051620/ENSG00000063761/ENSG00000087088/ENSG00000096092/ENSG00000100216/ENSG00000100347/ENSG00000104765/ENSG00000107643/ENSG00000108179/ENSG00000125652/ENSG00000125995/ENSG00000126858/ENSG00000128654/ENSG00000130770/ENSG00000132286/ENSG00000141682/ENSG00000142444/ENSG00000151729/ENSG00000156968/ENSG00000159685/ENSG00000160014/ENSG00000162972/ENSG00000165275/ENSG00000165678…	32
H3K4me3 + H3K27ac (d0) -> H3K4me3 + H3K27ac (d10)	GO:1905037	autophagosome organization	32/2554	137/21069	1.7659519777439925e-4	0.011266392723173957	0.010308816506368676	ENSG00000032742/ENSG00000034713/ENSG00000062716/ENSG00000075785/ENSG00000078804/ENSG00000080815/ENSG00000092108/ENSG00000097033/ENSG00000100330/ENSG00000108239/ENSG00000110719/ENSG00000115020/ENSG00000117758/ENSG00000127774/ENSG00000130734/ENSG00000132405/ENSG00000136874/ENSG00000139112/ENSG00000144566/ENSG00000151929/ENSG00000162627/ENSG00000166908/ENSG00000168010/ENSG00000172007/ENSG00000173960…	32
H3K4me3 + H3K27ac (d0) -> H3K4me3 + H3K27ac (d10)	GO:0006888	endoplasmic reticulum to Golgi vesicle-mediated transport	33/2554	143/21069	1.7989875949104905e-4	0.011266392723173957	0.010308816506368676	ENSG00000021574/ENSG00000086598/ENSG00000092108/ENSG00000095139/ENSG00000101558/ENSG00000106636/ENSG00000108961/ENSG00000111711/ENSG00000113615/ENSG00000113719/ENSG00000119820/ENSG00000121542/ENSG00000125991/ENSG00000135249/ENSG00000136152/ENSG00000136874/ENSG00000137642/ENSG00000138768/ENSG00000138802/ENSG00000151532/ENSG00000156232/ENSG00000160218/ENSG00000166557/ENSG00000167515/ENSG00000168538…	33
H3K4me3 + H3K27ac (d0) -> H3K4me3 + H3K27ac (d10)	GO:0006997	nucleus organization	33/2554	143/21069	1.7989875949104905e-4	0.011266392723173957	0.010308816506368676	ENSG00000007168/ENSG00000021574/ENSG00000028839/ENSG00000061656/ENSG00000096717/ENSG00000100749/ENSG00000102900/ENSG00000103275/ENSG00000105372/ENSG00000113368/ENSG00000119408/ENSG00000120948/ENSG00000130202/ENSG00000132952/ENSG00000136816/ENSG00000140464/ENSG00000143479/ENSG00000149554/ENSG00000153147/ENSG00000156875/ENSG00000160789/ENSG00000163041/ENSG00000164695/ENSG00000165476/ENSG00000170876…	33
H3K4me3 + H3K27ac (d0) -> H3K4me3 + H3K27ac (d10)	GO:0034314	Arp2/3 complex-mediated actin nucleation	17/2554	55/21069	1.8068372618961908e-4	0.011266392723173957	0.010308816506368676	ENSG00000079691/ENSG00000099290/ENSG00000115091/ENSG00000130429/ENSG00000136950/ENSG00000138071/ENSG00000138443/ENSG00000138660/ENSG00000143761/ENSG00000145703/ENSG00000156232/ENSG00000159753/ENSG00000163466/ENSG00000172661/ENSG00000186648/ENSG00000241553/ENSG00000241685	17
H3K4me3 + H3K27ac (d0) -> H3K4me3 + H3K27ac (d10)	GO:1905508	protein localization to microtubule organizing center	13/2554	36/21069	1.8230408937174687e-4	0.011266392723173957	0.010308816506368676	ENSG00000007047/ENSG00000078674/ENSG00000101367/ENSG00000101639/ENSG00000112877/ENSG00000126001/ENSG00000134982/ENSG00000135837/ENSG00000147316/ENSG00000151746/ENSG00000162946/ENSG00000168172/ENSG00000215114	13
H3K4me3 + H3K27ac (d0) -> H3K4me3 + H3K27ac (d10)	GO:0051348	negative regulation of transferase activity	59/2554	306/21069	1.9431894039908848e-4	0.011820287826609313	0.010815633828060847	ENSG00000041880/ENSG00000054148/ENSG00000066027/ENSG00000071575/ENSG00000080815/ENSG00000084207/ENSG00000086061/ENSG00000087302/ENSG00000096717/ENSG00000097007/ENSG00000099860/ENSG00000100225/ENSG00000100744/ENSG00000103197/ENSG00000106211/ENSG00000107140/ENSG00000108946/ENSG00000110395/ENSG00000111679/ENSG00000112208/ENSG00000115268/ENSG00000116288/ENSG00000116741/ENSG00000117399/ENSG00000118503…	59
H3K4me3 + H3K27ac (d0) -> H3K4me3 + H3K27ac (d10)	GO:0035966	response to topologically incorrect protein	42/2554	198/21069	1.9509212917704692e-4	0.011820287826609313	0.010815633828060847	ENSG00000014123/ENSG00000050130/ENSG00000051108/ENSG00000064687/ENSG00000068912/ENSG00000077232/ENSG00000086061/ENSG00000086598/ENSG00000087088/ENSG00000100393/ENSG00000102580/ENSG00000103266/ENSG00000103429/ENSG00000106211/ENSG00000107175/ENSG00000109133/ENSG00000110011/ENSG00000110092/ENSG00000113194/ENSG00000113296/ENSG00000115541/ENSG00000116663/ENSG00000128272/ENSG00000128590/ENSG00000128965…	42
H3K4me3 + H3K27ac (d0) -> H3K4me3 + H3K27ac (d10)	GO:0061025	membrane fusion	41/2554	192/21069	1.988166453952731e-4	0.011928998723716387	0.010915104946994452	ENSG00000029725/ENSG00000049245/ENSG00000053501/ENSG00000065135/ENSG00000075785/ENSG00000087470/ENSG00000092531/ENSG00000101558/ENSG00000103496/ENSG00000104142/ENSG00000104164/ENSG00000106636/ENSG00000108433/ENSG00000115020/ENSG00000117758/ENSG00000118640/ENSG00000119820/ENSG00000121542/ENSG00000124222/ENSG00000130202/ENSG00000134265/ENSG00000135047/ENSG00000136874/ENSG00000138768/ENSG00000143553…	41
H3K4me3 + H3K27ac (d0) -> H3K4me3 + H3K27ac (d10)	GO:0000077	DNA damage checkpoint signaling	34/2554	150/21069	2.085934099516345e-4	0.012395262245202895	0.011341738848787251	ENSG00000075218/ENSG00000092470/ENSG00000095002/ENSG00000095787/ENSG00000096401/ENSG00000100726/ENSG00000105373/ENSG00000110092/ENSG00000116663/ENSG00000123374/ENSG00000135249/ENSG00000135679/ENSG00000136104/ENSG00000139842/ENSG00000140464/ENSG00000140534/ENSG00000143155/ENSG00000143971/ENSG00000144554/ENSG00000149554/ENSG00000149930/ENSG00000151876/ENSG00000152942/ENSG00000154920/ENSG00000160551…	34
H3K4me3 + H3K27ac (d0) -> H3K4me3 + H3K27ac (d10)	GO:0006479	protein methylation	47/2554	230/21069	2.1299228630076856e-4	0.012417852163573112	0.011362408758765926	ENSG00000001167/ENSG00000005483/ENSG00000008083/ENSG00000066136/ENSG00000067365/ENSG00000080345/ENSG00000096717/ENSG00000099381/ENSG00000099956/ENSG00000103037/ENSG00000103254/ENSG00000111727/ENSG00000112511/ENSG00000114735/ENSG00000117000/ENSG00000120265/ENSG00000129691/ENSG00000132600/ENSG00000133247/ENSG00000135632/ENSG00000136045/ENSG00000136169/ENSG00000138336/ENSG00000143033/ENSG00000143499…	47
H3K4me3 + H3K27ac (d0) -> H3K4me3 + H3K27ac (d10)	GO:0008213	protein alkylation	47/2554	230/21069	2.1299228630076856e-4	0.012417852163573112	0.011362408758765926	ENSG00000001167/ENSG00000005483/ENSG00000008083/ENSG00000066136/ENSG00000067365/ENSG00000080345/ENSG00000096717/ENSG00000099381/ENSG00000099956/ENSG00000103037/ENSG00000103254/ENSG00000111727/ENSG00000112511/ENSG00000114735/ENSG00000117000/ENSG00000120265/ENSG00000129691/ENSG00000132600/ENSG00000133247/ENSG00000135632/ENSG00000136045/ENSG00000136169/ENSG00000138336/ENSG00000143033/ENSG00000143499…	47
H3K4me3 + H3K27ac (d0) -> H3K4me3 + H3K27ac (d10)	GO:0006383	transcription by RNA polymerase III	17/2554	56/21069	2.304344098694254e-4	0.013185969009194899	0.01206524025164282	ENSG00000023608/ENSG00000104976/ENSG00000116747/ENSG00000125484/ENSG00000126432/ENSG00000141564/ENSG00000145734/ENSG00000148308/ENSG00000153147/ENSG00000155115/ENSG00000164975/ENSG00000165732/ENSG00000166886/ENSG00000168495/ENSG00000179632/ENSG00000186141/ENSG00000241258	17
H3K4me3 + H3K27ac (d0) -> H3K4me3 + H3K27ac (d10)	GO:0072698	protein localization to microtubule cytoskeleton	17/2554	56/21069	2.304344098694254e-4	0.013185969009194899	0.01206524025164282	ENSG00000007047/ENSG00000078674/ENSG00000097007/ENSG00000101367/ENSG00000101639/ENSG00000112877/ENSG00000119878/ENSG00000126001/ENSG00000134982/ENSG00000135837/ENSG00000147316/ENSG00000151746/ENSG00000162946/ENSG00000168172/ENSG00000185340/ENSG00000198824/ENSG00000215114	17
H3K4me3 + H3K27ac (d0) -> H3K4me3 + H3K27ac (d10)	GO:0007098	centrosome cycle	33/2554	145/21069	2.36894777463549e-4	0.013431281878208558	0.012289702989224386	ENSG00000007047/ENSG00000011523/ENSG00000072864/ENSG00000075702/ENSG00000078674/ENSG00000096717/ENSG00000101639/ENSG00000112877/ENSG00000116127/ENSG00000123374/ENSG00000124171/ENSG00000126001/ENSG00000130695/ENSG00000137814/ENSG00000138160/ENSG00000142731/ENSG00000147316/ENSG00000149554/ENSG00000150636/ENSG00000164695/ENSG00000166004/ENSG00000170037/ENSG00000170248/ENSG00000174799/ENSG00000178295…	33
H3K4me3 + H3K27ac (d0) -> H3K4me3 + H3K27ac (d10)	GO:2001034	positive regulation of double-strand break repair via nonhomologous end joining	8/2554	16/21069	2.4058740725334133e-4	0.013516637971142267	0.012367804323109565	ENSG00000041880/ENSG00000080345/ENSG00000101596/ENSG00000122376/ENSG00000133247/ENSG00000163840/ENSG00000170364/ENSG00000186280	8
H3K4me3 + H3K27ac (d0) -> H3K4me3 + H3K27ac (d10)	GO:0032886	regulation of microtubule-based process	55/2554	283/21069	2.552904411585838e-4	0.014213467805045477	0.013005407775286033	ENSG00000004478/ENSG00000007047/ENSG00000007168/ENSG00000013810/ENSG00000021574/ENSG00000041880/ENSG00000072518/ENSG00000075702/ENSG00000087448/ENSG00000088325/ENSG00000096717/ENSG00000097007/ENSG00000099849/ENSG00000101146/ENSG00000101367/ENSG00000105877/ENSG00000108961/ENSG00000109171/ENSG00000115266/ENSG00000116127/ENSG00000118200/ENSG00000127914/ENSG00000131711/ENSG00000132849/ENSG00000134982…	55
H3K4me3 + H3K27ac (d0) -> H3K4me3 + H3K27ac (d10)	GO:0031396	regulation of protein ubiquitination	47/2554	232/21069	2.6237104207791956e-4	0.014477259286085205	0.013246778553031803	ENSG00000014123/ENSG00000051108/ENSG00000072401/ENSG00000080815/ENSG00000086061/ENSG00000089723/ENSG00000097007/ENSG00000100300/ENSG00000103266/ENSG00000103549/ENSG00000104312/ENSG00000106305/ENSG00000107937/ENSG00000112208/ENSG00000114742/ENSG00000115268/ENSG00000116288/ENSG00000117399/ENSG00000118503/ENSG00000131507/ENSG00000136536/ENSG00000140525/ENSG00000141480/ENSG00000144228/ENSG00000145604…	47
H3K4me3 + H3K27ac (d0) -> H3K4me3 + H3K27ac (d10)	GO:0007093	mitotic cell cycle checkpoint signaling	36/2554	164/21069	2.700050300189345e-4	0.01460903758054006	0.013367356478055049	ENSG00000071539/ENSG00000075218/ENSG00000089685/ENSG00000095002/ENSG00000095787/ENSG00000105373/ENSG00000110092/ENSG00000117399/ENSG00000117724/ENSG00000123374/ENSG00000134057/ENSG00000134690/ENSG00000134982/ENSG00000135249/ENSG00000135679/ENSG00000140464/ENSG00000140534/ENSG00000144554/ENSG00000149554/ENSG00000149930/ENSG00000152942/ENSG00000154920/ENSG00000160551/ENSG00000164695/ENSG00000166140…	36
H3K4me3 + H3K27ac (d0) -> H3K4me3 + H3K27ac (d10)	GO:0031570	DNA integrity checkpoint signaling	35/2554	158/21069	0.00027146608275266365	0.01460903758054006	0.013367356478055049	ENSG00000075218/ENSG00000092470/ENSG00000095002/ENSG00000095787/ENSG00000096401/ENSG00000100726/ENSG00000105373/ENSG00000110092/ENSG00000116663/ENSG00000123374/ENSG00000135249/ENSG00000135679/ENSG00000136104/ENSG00000139842/ENSG00000140464/ENSG00000140534/ENSG00000143155/ENSG00000143971/ENSG00000144554/ENSG00000149554/ENSG00000149930/ENSG00000151876/ENSG00000152942/ENSG00000154920/ENSG00000160551…	35
H3K4me3 + H3K27ac (d0) -> H3K4me3 + H3K27ac (d10)	GO:0007052	mitotic spindle organization	34/2554	152/21069	2.7185102293885224e-4	0.01460903758054006	0.013367356478055049	ENSG00000013810/ENSG00000021574/ENSG00000037042/ENSG00000041880/ENSG00000068796/ENSG00000075702/ENSG00000088325/ENSG00000089685/ENSG00000096093/ENSG00000101146/ENSG00000101639/ENSG00000108055/ENSG00000108424/ENSG00000110318/ENSG00000117399/ENSG00000119408/ENSG00000125898/ENSG00000131462/ENSG00000134057/ENSG00000134690/ENSG00000136122/ENSG00000138160/ENSG00000141367/ENSG00000153044/ENSG00000160299…	34
H3K4me3 + H3K27ac (d0) -> H3K4me3 + H3K27ac (d10)	GO:0006354	DNA-templated transcription elongation	52/2554	265/21069	2.908859073153978e-4	0.01549719747594102	0.014180028077117213	ENSG00000011007/ENSG00000054118/ENSG00000060069/ENSG00000063322/ENSG00000065883/ENSG00000071539/ENSG00000089280/ENSG00000095564/ENSG00000099956/ENSG00000100393/ENSG00000104613/ENSG00000104973/ENSG00000105229/ENSG00000112130/ENSG00000116017/ENSG00000119725/ENSG00000125970/ENSG00000133884/ENSG00000134371/ENSG00000134759/ENSG00000135829/ENSG00000136504/ENSG00000136937/ENSG00000137309/ENSG00000141026…	52
H3K4me3 + H3K27ac (d0) -> H3K4me3 + H3K27ac (d10)	GO:0071897	DNA biosynthetic process	43/2554	208/21069	2.97829595779313e-4	0.01573151198218935	0.014394427247201705	ENSG00000005156/ENSG00000041880/ENSG00000043143/ENSG00000062822/ENSG00000070501/ENSG00000077514/ENSG00000077684/ENSG00000083307/ENSG00000085511/ENSG00000089022/ENSG00000096717/ENSG00000100726/ENSG00000101003/ENSG00000101751/ENSG00000104472/ENSG00000107854/ENSG00000117724/ENSG00000121274/ENSG00000126804/ENSG00000127554/ENSG00000127586/ENSG00000132383/ENSG00000133119/ENSG00000135624/ENSG00000136504…	43
H3K4me3 + H3K27ac (d0) -> H3K4me3 + H3K27ac (d10)	GO:0031331	positive regulation of cellular catabolic process	85/2554	486/21069	3.0384056996448765e-4	0.01591300612186893	0.014560495466986866	ENSG00000001629/ENSG00000005007/ENSG00000014123/ENSG00000051108/ENSG00000065135/ENSG00000065978/ENSG00000071575/ENSG00000075975/ENSG00000078804/ENSG00000080815/ENSG00000087088/ENSG00000088038/ENSG00000095787/ENSG00000096717/ENSG00000097033/ENSG00000100225/ENSG00000100354/ENSG00000100644/ENSG00000103197/ENSG00000103266/ENSG00000104312/ENSG00000104765/ENSG00000105373/ENSG00000110063/ENSG00000111667…	85
H3K4me3 + H3K27ac (d0) -> H3K4me3 + H3K27ac (d10)	GO:0034086	maintenance of sister chromatid cohesion	7/2554	13/21069	3.360787126567382e-4	0.017308053701822017	0.01583697231922805	ENSG00000119906/ENSG00000129933/ENSG00000139687/ENSG00000156831/ENSG00000164190/ENSG00000173273/ENSG00000198887	7
H3K4me3 + H3K27ac (d0) -> H3K4me3 + H3K27ac (d10)	GO:0034088	maintenance of mitotic sister chromatid cohesion	7/2554	13/21069	3.360787126567382e-4	0.017308053701822017	0.01583697231922805	ENSG00000119906/ENSG00000129933/ENSG00000139687/ENSG00000156831/ENSG00000164190/ENSG00000173273/ENSG00000198887	7
H3K4me3 + H3K27ac (d0) -> H3K4me3 + H3K27ac (d10)	GO:0018023	peptidyl-lysine trimethylation	17/2554	58/21069	3.665369724020402e-4	0.01872064867309594	0.01712950513913667	ENSG00000001167/ENSG00000005483/ENSG00000066136/ENSG00000096717/ENSG00000099381/ENSG00000099956/ENSG00000103254/ENSG00000133247/ENSG00000135632/ENSG00000136045/ENSG00000152455/ENSG00000160789/ENSG00000168137/ENSG00000168298/ENSG00000186280/ENSG00000198730/ENSG00000214756	17
H3K4me3 + H3K27ac (d0) -> H3K4me3 + H3K27ac (d10)	GO:0000281	mitotic cytokinesis	22/2554	85/21069	3.892379623097631e-4	0.01971713612356013	0.018041297096877025	ENSG00000021574/ENSG00000089685/ENSG00000090989/ENSG00000096093/ENSG00000115163/ENSG00000115306/ENSG00000124356/ENSG00000134690/ENSG00000134982/ENSG00000135476/ENSG00000136108/ENSG00000138180/ENSG00000143761/ENSG00000143878/ENSG00000145715/ENSG00000164695/ENSG00000170037/ENSG00000170248/ENSG00000173548/ENSG00000176108/ENSG00000185909/ENSG00000255112	22
H3K4me3 + H3K27ac (d0) -> H3K4me3 + H3K27ac (d10)	GO:0051258	protein polymerization	59/2554	315/21069	4.259947086213453e-4	0.021403636579511495	0.019584455068154618	ENSG00000004478/ENSG00000034510/ENSG00000037042/ENSG00000052841/ENSG00000072864/ENSG00000078140/ENSG00000079691/ENSG00000085733/ENSG00000087470/ENSG00000088325/ENSG00000088756/ENSG00000090924/ENSG00000097007/ENSG00000101367/ENSG00000101639/ENSG00000108961/ENSG00000109171/ENSG00000109265/ENSG00000115306/ENSG00000116489/ENSG00000118200/ENSG00000119328/ENSG00000119401/ENSG00000121236/ENSG00000125753…	59
H3K4me3 + H3K27ac (d0) -> H3K4me3 + H3K27ac (d10)	GO:0061640	cytoskeleton-dependent cytokinesis	27/2554	114/21069	4.321395438009642e-4	0.0215372772636287	0.01970673709082156	ENSG00000021574/ENSG00000089685/ENSG00000090989/ENSG00000096093/ENSG00000115091/ENSG00000115163/ENSG00000115306/ENSG00000124356/ENSG00000134690/ENSG00000134982/ENSG00000135476/ENSG00000136108/ENSG00000138071/ENSG00000138180/ENSG00000138758/ENSG00000143761/ENSG00000143878/ENSG00000145715/ENSG00000164695/ENSG00000168385/ENSG00000170037/ENSG00000170248/ENSG00000173548/ENSG00000176108/ENSG00000182149…	27
H3K4me3 + H3K27ac (d0) -> H3K4me3 + H3K27ac (d10)	GO:0007007	inner mitochondrial membrane organization	14/2554	44/21069	4.7333271555472076e-4	0.023401569457025394	0.021412575561768087	ENSG00000006530/ENSG00000063761/ENSG00000100347/ENSG00000125995/ENSG00000128654/ENSG00000132286/ENSG00000142444/ENSG00000159685/ENSG00000162972/ENSG00000165275/ENSG00000165678/ENSG00000173171/ENSG00000173436/ENSG00000177370	14
H3K4me3 + H3K27ac (d0) -> H3K4me3 + H3K27ac (d10)	GO:0042168	heme metabolic process	15/2554	49/21069	4.791712213170527e-4	0.023502207521741158	0.021504659990937404	ENSG00000006695/ENSG00000023330/ENSG00000082641/ENSG00000096092/ENSG00000100104/ENSG00000100300/ENSG00000103222/ENSG00000103415/ENSG00000111843/ENSG00000126088/ENSG00000130770/ENSG00000137210/ENSG00000162769/ENSG00000181873/ENSG00000256269	15
H3K4me3 + H3K27ac (d0) -> H3K4me3 + H3K27ac (d10)	GO:0051306	mitotic sister chromatid separation	25/2554	104/21069	5.472450611316581e-4	0.026629720297587773	0.024366352825522315	ENSG00000013810/ENSG00000025770/ENSG00000053900/ENSG00000071539/ENSG00000089685/ENSG00000099956/ENSG00000105568/ENSG00000117399/ENSG00000117724/ENSG00000119408/ENSG00000130177/ENSG00000133884/ENSG00000134057/ENSG00000134690/ENSG00000134982/ENSG00000135476/ENSG00000139687/ENSG00000141552/ENSG00000156831/ENSG00000164611/ENSG00000175063/ENSG00000177602/ENSG00000178295/ENSG00000189079/ENSG00000205629	25
H3K4me3 + H3K27ac (d0) -> H3K4me3 + H3K27ac (d10)	GO:1903829	positive regulation of protein localization	85/2554	495/21069	5.52044381395924e-4	0.026653392789271955	0.024388013296537038	ENSG00000005884/ENSG00000007047/ENSG00000016082/ENSG00000031691/ENSG00000039068/ENSG00000053438/ENSG00000064687/ENSG00000076201/ENSG00000078674/ENSG00000080815/ENSG00000081760/ENSG00000087470/ENSG00000088888/ENSG00000090989/ENSG00000097033/ENSG00000100644/ENSG00000100749/ENSG00000101337/ENSG00000103496/ENSG00000104904/ENSG00000107140/ENSG00000107643/ENSG00000108961/ENSG00000110801/ENSG00000113615…	85
H3K4me3 + H3K27ac (d0) -> H3K4me3 + H3K27ac (d10)	GO:0090150	establishment of protein localization to membrane	55/2554	292/21069	5.686094767429616e-4	0.027240360978848858	0.024925092689214116	ENSG00000006530/ENSG00000008952/ENSG00000034693/ENSG00000049245/ENSG00000065665/ENSG00000075785/ENSG00000084733/ENSG00000087088/ENSG00000100083/ENSG00000100216/ENSG00000100347/ENSG00000104412/ENSG00000107643/ENSG00000111057/ENSG00000115020/ENSG00000115306/ENSG00000125149/ENSG00000125995/ENSG00000127328/ENSG00000127774/ENSG00000128654/ENSG00000130396/ENSG00000132286/ENSG00000136247/ENSG00000141736…	55
H3K4me3 + H3K27ac (d0) -> H3K4me3 + H3K27ac (d10)	GO:0072331	signal transduction by p53 class mediator	39/2554	189/21069	5.754800081411152e-4	0.02735743423316994	0.025032215414850775	ENSG00000075218/ENSG00000087088/ENSG00000089022/ENSG00000095002/ENSG00000096717/ENSG00000100393/ENSG00000105373/ENSG00000110108/ENSG00000115268/ENSG00000118689/ENSG00000122779/ENSG00000127334/ENSG00000130766/ENSG00000135679/ENSG00000135763/ENSG00000136536/ENSG00000140464/ENSG00000141682/ENSG00000143479/ENSG00000143499/ENSG00000149554/ENSG00000155542/ENSG00000168209/ENSG00000168556/ENSG00000170632…	39
H3K4me3 + H3K27ac (d0) -> H3K4me3 + H3K27ac (d10)	GO:0018206	peptidyl-methionine modification	7/2554	14/21069	6.018598706715797e-4	0.028177984854169415	0.025783024124782505	ENSG00000135040/ENSG00000139977/ENSG00000164024/ENSG00000164134/ENSG00000172766/ENSG00000172878/ENSG00000173418	7
H3K4me3 + H3K27ac (d0) -> H3K4me3 + H3K27ac (d10)	GO:0071415	cellular response to purine-containing compound	7/2554	14/21069	6.018598706715797e-4	0.028177984854169415	0.025783024124782505	ENSG00000072954/ENSG00000095209/ENSG00000149554/ENSG00000162430/ENSG00000169860/ENSG00000171631/ENSG00000213366	7
H3K4me3 + H3K27ac (d0) -> H3K4me3 + H3K27ac (d10)	GO:1901988	negative regulation of cell cycle phase transition	57/2554	306/21069	6.068771479993389e-4	0.02819925394463094	0.025802485469350604	ENSG00000071539/ENSG00000075218/ENSG00000077684/ENSG00000089685/ENSG00000092470/ENSG00000095002/ENSG00000095787/ENSG00000096401/ENSG00000100225/ENSG00000100726/ENSG00000105373/ENSG00000110092/ENSG00000116663/ENSG00000116691/ENSG00000117399/ENSG00000117724/ENSG00000123374/ENSG00000134057/ENSG00000134371/ENSG00000134690/ENSG00000134982/ENSG00000135249/ENSG00000135679/ENSG00000136104/ENSG00000139687…	57
H3K4me3 + H3K27ac (d0) -> H3K4me3 + H3K27ac (d10)	GO:0099111	microtubule-based transport	43/2554	215/21069	6.185183136661191e-4	0.02852569536161654	0.026101181311974798	ENSG00000007168/ENSG00000021574/ENSG00000032742/ENSG00000054654/ENSG00000064199/ENSG00000072864/ENSG00000078674/ENSG00000080371/ENSG00000088986/ENSG00000096872/ENSG00000100644/ENSG00000101052/ENSG00000103351/ENSG00000104164/ENSG00000105877/ENSG00000106211/ENSG00000109062/ENSG00000126858/ENSG00000129250/ENSG00000131711/ENSG00000131966/ENSG00000138834/ENSG00000141013/ENSG00000141519/ENSG00000142168…	43
H3K4me3 + H3K27ac (d0) -> H3K4me3 + H3K27ac (d10)	GO:0007042	lysosomal lumen acidification	9/2554	22/21069	6.291101329328037e-4	0.028799263863146123	0.026351498121754552	ENSG00000030582/ENSG00000033627/ENSG00000106460/ENSG00000110719/ENSG00000117410/ENSG00000143553/ENSG00000185883/ENSG00000219200/ENSG00000244045	9
H3K4me3 + H3K27ac (d0) -> H3K4me3 + H3K27ac (d10)	GO:0010639	negative regulation of organelle organization	71/2554	401/21069	6.442163186143086e-4	0.029273947419385493	0.02678583640554231	ENSG00000004478/ENSG00000034510/ENSG00000063761/ENSG00000071539/ENSG00000073111/ENSG00000075785/ENSG00000079691/ENSG00000088325/ENSG00000088756/ENSG00000089685/ENSG00000092108/ENSG00000096092/ENSG00000100300/ENSG00000101367/ENSG00000103197/ENSG00000104880/ENSG00000107140/ENSG00000107854/ENSG00000108179/ENSG00000109265/ENSG00000115266/ENSG00000115306/ENSG00000116489/ENSG00000117399/ENSG00000117724…	71
H3K4me3 + H3K27ac (d0) -> H3K4me3 + H3K27ac (d10)	GO:0044380	protein localization to cytoskeleton	17/2554	61/21069	6.985693527927834e-4	0.03151210657123651	0.028833765372284537	ENSG00000007047/ENSG00000078674/ENSG00000097007/ENSG00000101367/ENSG00000101639/ENSG00000112877/ENSG00000119878/ENSG00000126001/ENSG00000134982/ENSG00000135837/ENSG00000147316/ENSG00000151746/ENSG00000162946/ENSG00000168172/ENSG00000185340/ENSG00000198824/ENSG00000215114	17
H3K4me3 + H3K27ac (d0) -> H3K4me3 + H3K27ac (d10)	GO:0031397	negative regulation of protein ubiquitination	24/2554	100/21069	7.167385205925148e-4	0.032097420704795224	0.02936933129384431	ENSG00000014123/ENSG00000080815/ENSG00000086061/ENSG00000089723/ENSG00000097007/ENSG00000100300/ENSG00000107937/ENSG00000112208/ENSG00000115268/ENSG00000116288/ENSG00000117399/ENSG00000118503/ENSG00000136536/ENSG00000141480/ENSG00000144228/ENSG00000149273/ENSG00000163840/ENSG00000164615/ENSG00000166326/ENSG00000167770/ENSG00000171863/ENSG00000185238/ENSG00000187446/ENSG00000196262	24
H3K4me3 + H3K27ac (d0) -> H3K4me3 + H3K27ac (d10)	GO:0006778	porphyrin-containing compound metabolic process	16/2554	56/21069	7.374758142568787e-4	0.03278849303674468	0.03000166659740972	ENSG00000006695/ENSG00000023330/ENSG00000082641/ENSG00000096092/ENSG00000100104/ENSG00000100300/ENSG00000103222/ENSG00000103415/ENSG00000111843/ENSG00000126088/ENSG00000130770/ENSG00000136444/ENSG00000137210/ENSG00000162769/ENSG00000181873/ENSG00000256269	16
H3K4me3 + H3K27ac (d0) -> H3K4me3 + H3K27ac (d10)	GO:1901796	regulation of signal transduction by p53 class mediator	26/2554	112/21069	7.55291072559008e-4	0.03325557803543444	0.030429052155740727	ENSG00000089022/ENSG00000096717/ENSG00000100393/ENSG00000105373/ENSG00000115268/ENSG00000122779/ENSG00000127334/ENSG00000135679/ENSG00000135763/ENSG00000136536/ENSG00000140464/ENSG00000141682/ENSG00000143479/ENSG00000143499/ENSG00000149554/ENSG00000155542/ENSG00000168556/ENSG00000170632/ENSG00000170633/ENSG00000171863/ENSG00000173846/ENSG00000176208/ENSG00000179041/ENSG00000182831/ENSG00000198890…	26
H3K4me3 + H3K27ac (d0) -> H3K4me3 + H3K27ac (d10)	GO:0032543	mitochondrial translation	31/2554	142/21069	7.641249322057752e-4	0.03325557803543444	0.030429052155740727	ENSG00000011376/ENSG00000061794/ENSG00000067704/ENSG00000101181/ENSG00000106105/ENSG00000112996/ENSG00000115364/ENSG00000122140/ENSG00000125445/ENSG00000125901/ENSG00000128626/ENSG00000130312/ENSG00000135900/ENSG00000135972/ENSG00000136463/ENSG00000137547/ENSG00000149792/ENSG00000167862/ENSG00000172586/ENSG00000172590/ENSG00000173141/ENSG00000175581/ENSG00000181991/ENSG00000182154/ENSG00000182768…	31
H3K4me3 + H3K27ac (d0) -> H3K4me3 + H3K27ac (d10)	GO:0045739	positive regulation of DNA repair	31/2554	142/21069	7.641249322057752e-4	0.03325557803543444	0.030429052155740727	ENSG00000041880/ENSG00000080345/ENSG00000089280/ENSG00000096717/ENSG00000099956/ENSG00000100811/ENSG00000101596/ENSG00000105229/ENSG00000112130/ENSG00000114742/ENSG00000119906/ENSG00000122376/ENSG00000127337/ENSG00000133247/ENSG00000133884/ENSG00000135829/ENSG00000135999/ENSG00000138071/ENSG00000149273/ENSG00000153879/ENSG00000159873/ENSG00000162607/ENSG00000163840/ENSG00000164808/ENSG00000169139…	31
H3K4me3 + H3K27ac (d0) -> H3K4me3 + H3K27ac (d10)	GO:0071763	nuclear membrane organization	14/2554	46/21069	7.817905100103352e-4	0.03371546692990833	0.030849853235814607	ENSG00000007168/ENSG00000021574/ENSG00000100749/ENSG00000103275/ENSG00000119408/ENSG00000120948/ENSG00000136816/ENSG00000164695/ENSG00000165476/ENSG00000170876/ENSG00000173960/ENSG00000176108/ENSG00000215114/ENSG00000255112	14
H3K4me3 + H3K27ac (d0) -> H3K4me3 + H3K27ac (d10)	GO:0045010	actin nucleation	18/2554	67/21069	7.942309688185981e-4	0.03371546692990833	0.030849853235814607	ENSG00000079691/ENSG00000099290/ENSG00000115091/ENSG00000130429/ENSG00000136950/ENSG00000138071/ENSG00000138443/ENSG00000138660/ENSG00000143761/ENSG00000145703/ENSG00000156232/ENSG00000159753/ENSG00000163466/ENSG00000172661/ENSG00000186648/ENSG00000196405/ENSG00000241553/ENSG00000241685	18
H3K4me3 + H3K27ac (d0) -> H3K4me3 + H3K27ac (d10)	GO:0034655	nucleobase-containing compound catabolic process	81/2554	473/21069	7.986088592976529e-4	0.03371546692990833	0.030849853235814607	ENSG00000005007/ENSG00000007001/ENSG00000023697/ENSG00000038358/ENSG00000039123/ENSG00000053372/ENSG00000054118/ENSG00000065978/ENSG00000073417/ENSG00000076053/ENSG00000076248/ENSG00000087088/ENSG00000088038/ENSG00000088930/ENSG00000089280/ENSG00000091542/ENSG00000100354/ENSG00000100722/ENSG00000104356/ENSG00000104889/ENSG00000105671/ENSG00000106268/ENSG00000110063/ENSG00000113300/ENSG00000114026…	81
H3K4me3 + H3K27ac (d0) -> H3K4me3 + H3K27ac (d10)	GO:0007064	mitotic sister chromatid cohesion	10/2554	27/21069	8.019698444492758e-4	0.03371546692990833	0.030849853235814607	ENSG00000108055/ENSG00000117399/ENSG00000119906/ENSG00000129933/ENSG00000139687/ENSG00000156831/ENSG00000164190/ENSG00000173273/ENSG00000177602/ENSG00000198887	10
H3K4me3 + H3K27ac (d0) -> H3K4me3 + H3K27ac (d10)	GO:0035751	regulation of lysosomal lumen pH	10/2554	27/21069	8.019698444492758e-4	0.03371546692990833	0.030849853235814607	ENSG00000030582/ENSG00000033627/ENSG00000106460/ENSG00000110719/ENSG00000117410/ENSG00000134851/ENSG00000143553/ENSG00000185883/ENSG00000219200/ENSG00000244045	10
H3K4me3 + H3K27ac (d0) -> H3K4me3 + H3K27ac (d10)	GO:2001022	positive regulation of response to DNA damage stimulus	37/2554	180/21069	8.453350209812315e-4	0.035089094852381854	0.03210673097376858	ENSG00000041880/ENSG00000080345/ENSG00000089280/ENSG00000096717/ENSG00000099956/ENSG00000100726/ENSG00000100811/ENSG00000101596/ENSG00000105229/ENSG00000112130/ENSG00000114742/ENSG00000119906/ENSG00000122376/ENSG00000127337/ENSG00000133247/ENSG00000133884/ENSG00000135829/ENSG00000135999/ENSG00000136603/ENSG00000138071/ENSG00000141682/ENSG00000149273/ENSG00000153879/ENSG00000159873/ENSG00000160117…	37
H3K4me3 + H3K27ac (d0) -> H3K4me3 + H3K27ac (d10)	GO:1904779	regulation of protein localization to centrosome	6/2554	11/21069	8.459992124603392e-4	0.035089094852381854	0.03210673097376858	ENSG00000007047/ENSG00000112877/ENSG00000126001/ENSG00000134982/ENSG00000151746/ENSG00000215114	6
H3K4me3 + H3K27ac (d0) -> H3K4me3 + H3K27ac (d10)	GO:0043094	cellular metabolic compound salvage	11/2554	32/21069	9.168743415081565e-4	0.03777522287013605	0.03456455412338117	ENSG00000007001/ENSG00000037757/ENSG00000099810/ENSG00000132840/ENSG00000133805/ENSG00000143179/ENSG00000145293/ENSG00000157353/ENSG00000160209/ENSG00000169299/ENSG00000239900	11
H3K4me3 + H3K27ac (d0) -> H3K4me3 + H3K27ac (d10)	GO:0006268	DNA unwinding involved in DNA replication	9/2554	23/21069	9.230787866395919e-4	0.03777898610220317	0.03456799750315711	ENSG00000073111/ENSG00000100297/ENSG00000101003/ENSG00000104738/ENSG00000107815/ENSG00000132383/ENSG00000137309/ENSG00000185129/ENSG00000197299	9
H3K4me3 + H3K27ac (d0) -> H3K4me3 + H3K27ac (d10)	GO:0032508	DNA duplex unwinding	23/2554	96/21069	9.392915271736941e-4	0.03818961603903572	0.034943726343331614	ENSG00000005007/ENSG00000073111/ENSG00000100297/ENSG00000101003/ENSG00000104738/ENSG00000107815/ENSG00000125885/ENSG00000127586/ENSG00000132383/ENSG00000132740/ENSG00000133119/ENSG00000135829/ENSG00000137309/ENSG00000145907/ENSG00000156502/ENSG00000177200/ENSG00000178460/ENSG00000183207/ENSG00000185129/ENSG00000188342/ENSG00000196419/ENSG00000197299/ENSG00000258366	23
H3K4me3 + H3K27ac (d0) -> H3K4me3 + H3K27ac (d10)	GO:0098930	axonal transport	18/2554	68/21069	9.59560757154709e-4	0.03875872862232746	0.03546446774981146	ENSG00000007168/ENSG00000021574/ENSG00000080371/ENSG00000100644/ENSG00000104164/ENSG00000106211/ENSG00000129250/ENSG00000131966/ENSG00000138834/ENSG00000142168/ENSG00000143553/ENSG00000144868/ENSG00000155980/ENSG00000163462/ENSG00000165714/ENSG00000186222/ENSG00000186868/ENSG00000230989	18
H3K4me3 + H3K27ac (d0) -> H3K4me3 + H3K27ac (d10)	GO:2001251	negative regulation of chromosome organization	24/2554	102/21069	9.672208277311423e-4	0.03881444620375623	0.03551544966897947	ENSG00000071539/ENSG00000073111/ENSG00000089685/ENSG00000107854/ENSG00000117399/ENSG00000117724/ENSG00000121274/ENSG00000134057/ENSG00000134690/ENSG00000134982/ENSG00000135476/ENSG00000153147/ENSG00000163041/ENSG00000164611/ENSG00000166848/ENSG00000170364/ENSG00000172795/ENSG00000173273/ENSG00000175595/ENSG00000177602/ENSG00000178295/ENSG00000205629/ENSG00000257949/ENSG00000258366	24
H3K4me3 + H3K27ac (d0) -> H3K4me3 + H3K27ac (d10)	GO:0006891	intra-Golgi vesicle-mediated transport	12/2554	37/21069	9.797553396246716e-4	0.03906379354116432	0.03574360396919345	ENSG00000034713/ENSG00000066455/ENSG00000108433/ENSG00000133103/ENSG00000134265/ENSG00000135775/ENSG00000136152/ENSG00000151532/ENSG00000160218/ENSG00000166685/ENSG00000172007/ENSG00000181789	12
H3K4me3 + H3K27ac (d0) -> H3K4me3 + H3K27ac (d10)	GO:0006098	pentose-phosphate shunt	8/2554	19/21069	0.0010098050330984549	0.03953292047479774	0.03617285791017092	ENSG00000023697/ENSG00000049239/ENSG00000130313/ENSG00000141564/ENSG00000142657/ENSG00000153574/ENSG00000177156/ENSG00000197713	8
H3K4me3 + H3K27ac (d0) -> H3K4me3 + H3K27ac (d10)	GO:0030174	regulation of DNA-templated DNA replication initiation	7/2554	15/21069	0.0010107122063135992	0.03953292047479774	0.03617285791017092	ENSG00000073111/ENSG00000100297/ENSG00000104738/ENSG00000112312/ENSG00000123374/ENSG00000136504/ENSG00000140534	7
H3K4me3 + H3K27ac (d0) -> H3K4me3 + H3K27ac (d10)	GO:1903894	regulation of IRE1-mediated unfolded protein response	7/2554	15/21069	0.0010107122063135992	0.03953292047479774	0.03617285791017092	ENSG00000014123/ENSG00000087088/ENSG00000103429/ENSG00000109133/ENSG00000128590/ENSG00000196396/ENSG00000198855	7
H3K4me3 + H3K27ac (d0) -> H3K4me3 + H3K27ac (d10)	GO:2000113	negative regulation of cellular macromolecule biosynthetic process	56/2554	306/21069	0.0010403250092065296	0.04000568091559872	0.036605436531867874	ENSG00000005007/ENSG00000064687/ENSG00000065978/ENSG00000088038/ENSG00000100354/ENSG00000100982/ENSG00000110063/ENSG00000113300/ENSG00000116741/ENSG00000120727/ENSG00000120948/ENSG00000121274/ENSG00000126070/ENSG00000128016/ENSG00000128272/ENSG00000129351/ENSG00000130766/ENSG00000130813/ENSG00000132478/ENSG00000134698/ENSG00000135387/ENSG00000135829/ENSG00000135916/ENSG00000135930/ENSG00000137449…	56
H3K4me3 + H3K27ac (d0) -> H3K4me3 + H3K27ac (d10)	GO:0046148	pigment biosynthetic process	17/2554	63/21069	0.0010409698807871011	0.04000568091559872	0.036605436531867874	ENSG00000006695/ENSG00000023330/ENSG00000040531/ENSG00000082641/ENSG00000096092/ENSG00000100104/ENSG00000100300/ENSG00000109756/ENSG00000111843/ENSG00000126088/ENSG00000130770/ENSG00000137210/ENSG00000144935/ENSG00000157500/ENSG00000162769/ENSG00000181873/ENSG00000256269	17
H3K4me3 + H3K27ac (d0) -> H3K4me3 + H3K27ac (d10)	GO:0010569	regulation of double-strand break repair via homologous recombination	19/2554	74/21069	0.0010492237976487096	0.04000568091559872	0.036605436531867874	ENSG00000080345/ENSG00000089280/ENSG00000101596/ENSG00000105229/ENSG00000114742/ENSG00000122376/ENSG00000127337/ENSG00000135999/ENSG00000138071/ENSG00000149554/ENSG00000149923/ENSG00000163605/ENSG00000164808/ENSG00000166848/ENSG00000172977/ENSG00000183207/ENSG00000185480/ENSG00000189079/ENSG00000258366	19
H3K4me3 + H3K27ac (d0) -> H3K4me3 + H3K27ac (d10)	GO:0010508	positive regulation of autophagy	33/2554	157/21069	0.0010544182550367254	0.04000568091559872	0.036605436531867874	ENSG00000014123/ENSG00000065135/ENSG00000078804/ENSG00000095787/ENSG00000096717/ENSG00000097033/ENSG00000100225/ENSG00000100644/ENSG00000103197/ENSG00000104312/ENSG00000104765/ENSG00000116288/ENSG00000118689/ENSG00000119401/ENSG00000121236/ENSG00000130766/ENSG00000136436/ENSG00000147649/ENSG00000151729/ENSG00000151929/ENSG00000162627/ENSG00000163874/ENSG00000166289/ENSG00000166908/ENSG00000167136…	33
H3K4me3 + H3K27ac (d0) -> H3K4me3 + H3K27ac (d10)	GO:0042176	regulation of protein catabolic process	72/2554	415/21069	0.0010551660176767947	0.04000568091559872	0.036605436531867874	ENSG00000001629/ENSG00000010704/ENSG00000013275/ENSG00000014123/ENSG00000034713/ENSG00000039068/ENSG00000051108/ENSG00000058056/ENSG00000064601/ENSG00000071575/ENSG00000075785/ENSG00000075975/ENSG00000078140/ENSG00000080815/ENSG00000087191/ENSG00000092010/ENSG00000095787/ENSG00000100083/ENSG00000100359/ENSG00000100764/ENSG00000103266/ENSG00000103549/ENSG00000104852/ENSG00000104904/ENSG00000105373…	72
H3K4me3 + H3K27ac (d0) -> H3K4me3 + H3K27ac (d10)	GO:0050000	chromosome localization	23/2554	97/21069	0.0010923867189822321	0.04094845107420265	0.037468076847320154	ENSG00000031691/ENSG00000072864/ENSG00000079616/ENSG00000089685/ENSG00000101367/ENSG00000108424/ENSG00000114999/ENSG00000115091/ENSG00000117724/ENSG00000119048/ENSG00000134057/ENSG00000134690/ENSG00000138071/ENSG00000160789/ENSG00000164695/ENSG00000167842/ENSG00000171853/ENSG00000172977/ENSG00000176108/ENSG00000179041/ENSG00000198824/ENSG00000237649/ENSG00000255112	23
H3K4me3 + H3K27ac (d0) -> H3K4me3 + H3K27ac (d10)	GO:0006457	protein folding	47/2554	247/21069	0.0010997103761421249	0.04094845107420265	0.037468076847320154	ENSG00000004478/ENSG00000030582/ENSG00000065485/ENSG00000066136/ENSG00000077232/ENSG00000086061/ENSG00000089248/ENSG00000100023/ENSG00000101132/ENSG00000102580/ENSG00000103423/ENSG00000104852/ENSG00000106211/ENSG00000106993/ENSG00000108179/ENSG00000110011/ENSG00000112208/ENSG00000114857/ENSG00000115539/ENSG00000115541/ENSG00000116260/ENSG00000119782/ENSG00000127022/ENSG00000129255/ENSG00000135624…	47
H3K4me3 + H3K27ac (d0) -> H3K4me3 + H3K27ac (d10)	GO:0032386	regulation of intracellular transport	63/2554	354/21069	0.0011017579198871763	0.04094845107420265	0.037468076847320154	ENSG00000024422/ENSG00000039068/ENSG00000068912/ENSG00000076201/ENSG00000078674/ENSG00000080371/ENSG00000080815/ENSG00000088888/ENSG00000092108/ENSG00000097033/ENSG00000101337/ENSG00000104765/ENSG00000104904/ENSG00000107643/ENSG00000113645/ENSG00000115317/ENSG00000116288/ENSG00000120948/ENSG00000121774/ENSG00000125991/ENSG00000126883/ENSG00000128602/ENSG00000130770/ENSG00000131711/ENSG00000134109…	63
H3K4me3 + H3K27ac (d0) -> H3K4me3 + H3K27ac (d10)	GO:0051307	meiotic chromosome separation	10/2554	28/21069	0.0011131617767744409	0.04094845107420265	0.037468076847320154	ENSG00000025770/ENSG00000121152/ENSG00000135476/ENSG00000154920/ENSG00000160117/ENSG00000175279/ENSG00000175595/ENSG00000178966/ENSG00000181085/ENSG00000197774	10
H3K4me3 + H3K27ac (d0) -> H3K4me3 + H3K27ac (d10)	GO:1905820	positive regulation of chromosome separation	10/2554	28/21069	0.0011131617767744409	0.04094845107420265	0.037468076847320154	ENSG00000025770/ENSG00000089685/ENSG00000121152/ENSG00000130177/ENSG00000134690/ENSG00000135476/ENSG00000139687/ENSG00000141552/ENSG00000156831/ENSG00000181085	10
H3K4me3 + H3K27ac (d0) -> H3K4me3 + H3K27ac (d10)	GO:1905818	regulation of chromosome separation	26/2554	115/21069	0.0011447719443881906	0.04186207465277526	0.03830404786828627	ENSG00000013810/ENSG00000025770/ENSG00000053900/ENSG00000071539/ENSG00000089685/ENSG00000099956/ENSG00000117399/ENSG00000117724/ENSG00000119408/ENSG00000121152/ENSG00000130177/ENSG00000133884/ENSG00000134057/ENSG00000134690/ENSG00000134982/ENSG00000135476/ENSG00000139687/ENSG00000141552/ENSG00000156831/ENSG00000164611/ENSG00000175063/ENSG00000177602/ENSG00000178295/ENSG00000181085/ENSG00000189079…	26
H3K4me3 + H3K27ac (d0) -> H3K4me3 + H3K27ac (d10)	GO:0048278	vesicle docking	18/2554	69/21069	0.0011533810223247035	0.041928792458627455	0.03836509505837961	ENSG00000049245/ENSG00000084733/ENSG00000090989/ENSG00000101298/ENSG00000103496/ENSG00000104142/ENSG00000104164/ENSG00000106636/ENSG00000116266/ENSG00000117758/ENSG00000124222/ENSG00000136874/ENSG00000136933/ENSG00000138768/ENSG00000166128/ENSG00000167461/ENSG00000177380/ENSG00000198722	18
H3K4me3 + H3K27ac (d0) -> H3K4me3 + H3K27ac (d10)	GO:0007030	Golgi organization	37/2554	183/21069	0.0011606118251326863	0.041944918592514625	0.03837985056702241	ENSG00000013016/ENSG00000062716/ENSG00000066455/ENSG00000086598/ENSG00000100749/ENSG00000104388/ENSG00000116786/ENSG00000118200/ENSG00000119820/ENSG00000127914/ENSG00000132549/ENSG00000133103/ENSG00000135775/ENSG00000135968/ENSG00000136152/ENSG00000136874/ENSG00000137221/ENSG00000137460/ENSG00000138768/ENSG00000151532/ENSG00000155252/ENSG00000166557/ENSG00000166685/ENSG00000167461/ENSG00000168538…	37
H3K4me3 + H3K27ac (d0) -> H3K4me3 + H3K27ac (d10)	GO:0032984	protein-containing complex disassembly	49/2554	261/21069	0.0011825271429508602	0.04223359180611868	0.038643988278397136	ENSG00000005007/ENSG00000021574/ENSG00000062716/ENSG00000068796/ENSG00000079691/ENSG00000087263/ENSG00000088325/ENSG00000090674/ENSG00000099956/ENSG00000109265/ENSG00000115266/ENSG00000115306/ENSG00000116489/ENSG00000118200/ENSG00000118640/ENSG00000125868/ENSG00000130813/ENSG00000130921/ENSG00000131711/ENSG00000133789/ENSG00000134982/ENSG00000136108/ENSG00000136436/ENSG00000136874/ENSG00000137309…	49
H3K4me3 + H3K27ac (d0) -> H3K4me3 + H3K27ac (d10)	GO:1903050	regulation of proteolysis involved in protein catabolic process	49/2554	261/21069	0.0011825271429508602	0.04223359180611868	0.038643988278397136	ENSG00000001629/ENSG00000010704/ENSG00000013275/ENSG00000014123/ENSG00000034713/ENSG00000051108/ENSG00000058056/ENSG00000071575/ENSG00000075975/ENSG00000078140/ENSG00000080815/ENSG00000087191/ENSG00000092010/ENSG00000095787/ENSG00000100764/ENSG00000103266/ENSG00000103549/ENSG00000105373/ENSG00000111667/ENSG00000112208/ENSG00000115233/ENSG00000115539/ENSG00000116288/ENSG00000117399/ENSG00000123374…	49
H3K4me3 + H3K27ac (d0) -> H3K4me3 + H3K27ac (d10)	GO:0051452	intracellular pH reduction	15/2554	53/21069	0.0011891011285217882	0.04223359180611868	0.038643988278397136	ENSG00000030582/ENSG00000033627/ENSG00000075785/ENSG00000104267/ENSG00000106460/ENSG00000110719/ENSG00000113732/ENSG00000117262/ENSG00000117410/ENSG00000124140/ENSG00000143553/ENSG00000185883/ENSG00000188092/ENSG00000219200/ENSG00000244045	15
H3K4me3 + H3K27ac (d0) -> H3K4me3 + H3K27ac (d10)	GO:0034508	centromere complex assembly	11/2554	33/21069	0.001226222588507187	0.04325159290815313	0.03957546535557803	ENSG00000115163/ENSG00000117724/ENSG00000138092/ENSG00000139687/ENSG00000153044/ENSG00000163041/ENSG00000166451/ENSG00000167842/ENSG00000171853/ENSG00000175279/ENSG00000188312	11
H3K4me3 + H3K27ac (d0) -> H3K4me3 + H3K27ac (d10)	GO:2000781	positive regulation of double-strand break repair	22/2554	92/21069	0.0012317605747305745	0.04325159290815313	0.03957546535557803	ENSG00000041880/ENSG00000080345/ENSG00000089280/ENSG00000099956/ENSG00000101596/ENSG00000105229/ENSG00000114742/ENSG00000119906/ENSG00000122376/ENSG00000127337/ENSG00000133247/ENSG00000133884/ENSG00000135999/ENSG00000138071/ENSG00000163840/ENSG00000164808/ENSG00000169139/ENSG00000170364/ENSG00000172977/ENSG00000183207/ENSG00000186280/ENSG00000189079	22
H3K4me3 + H3K27ac (d0) -> H3K4me3 + H3K27ac (d10)	GO:0006284	base-excision repair	13/2554	43/21069	0.0012774055397479446	0.04460093918441976	0.04081012524249752	ENSG00000005156/ENSG00000062822/ENSG00000070501/ENSG00000076248/ENSG00000109674/ENSG00000114026/ENSG00000116863/ENSG00000129484/ENSG00000132383/ENSG00000149273/ENSG00000154328/ENSG00000168496/ENSG00000198890	13
H3K4me3 + H3K27ac (d0) -> H3K4me3 + H3K27ac (d10)	GO:0051168	nuclear export	37/2554	184/21069	0.001286458701888791	0.04466468976220635	0.040868457401221685	ENSG00000005007/ENSG00000058673/ENSG00000091542/ENSG00000095319/ENSG00000101146/ENSG00000102898/ENSG00000102900/ENSG00000103275/ENSG00000112081/ENSG00000115268/ENSG00000116288/ENSG00000121774/ENSG00000124207/ENSG00000125450/ENSG00000126883/ENSG00000130227/ENSG00000131652/ENSG00000132661/ENSG00000135521/ENSG00000135829/ENSG00000136937/ENSG00000139405/ENSG00000151929/ENSG00000153201/ENSG00000160117…	37
H3K4me3 + H3K27ac (d0) -> H3K4me3 + H3K27ac (d10)	GO:0071103	DNA conformation change	25/2554	110/21069	0.0013036280409859573	0.04492276385006349	0.041104596730121117	ENSG00000005007/ENSG00000073111/ENSG00000097007/ENSG00000100297/ENSG00000101003/ENSG00000104738/ENSG00000107815/ENSG00000125885/ENSG00000127586/ENSG00000132383/ENSG00000132740/ENSG00000133119/ENSG00000135829/ENSG00000137309/ENSG00000145907/ENSG00000156502/ENSG00000177200/ENSG00000178460/ENSG00000183207/ENSG00000185129/ENSG00000188342/ENSG00000196419/ENSG00000197299/ENSG00000198900/ENSG00000258366	25
H3K4me3 + H3K27ac (d0) -> H3K4me3 + H3K27ac (d10)	GO:0001841	neural tube formation	26/2554	116/21069	0.0013084300150503928	0.04492276385006349	0.041104596730121117	ENSG00000006451/ENSG00000078246/ENSG00000083307/ENSG00000086598/ENSG00000097007/ENSG00000100644/ENSG00000101052/ENSG00000101109/ENSG00000101752/ENSG00000103197/ENSG00000103351/ENSG00000104290/ENSG00000120254/ENSG00000120868/ENSG00000125753/ENSG00000138802/ENSG00000142875/ENSG00000143013/ENSG00000160007/ENSG00000162738/ENSG00000163913/ENSG00000166145/ENSG00000171863/ENSG00000204256/ENSG00000204852…	26
H3K4me3 + H3K27ac (d0) -> H3K4me3 + H3K27ac (d10)	GO:0070507	regulation of microtubule cytoskeleton organization	36/2554	178/21069	0.0013341740153268444	0.04555356582718176	0.04168178429971391	ENSG00000004478/ENSG00000007168/ENSG00000013810/ENSG00000021574/ENSG00000041880/ENSG00000072518/ENSG00000088325/ENSG00000097007/ENSG00000099849/ENSG00000101146/ENSG00000101367/ENSG00000108961/ENSG00000109171/ENSG00000115266/ENSG00000118200/ENSG00000127914/ENSG00000131711/ENSG00000132849/ENSG00000134982/ENSG00000136108/ENSG00000136122/ENSG00000137343/ENSG00000141367/ENSG00000141556/ENSG00000149273…	36
H3K4me3 + H3K27ac (d0) -> H3K4me3 + H3K27ac (d10)	GO:0140029	exocytic process	21/2554	87/21069	0.001386273157376163	0.047072352266948836	0.043071482946354815	ENSG00000049245/ENSG00000080815/ENSG00000084733/ENSG00000090989/ENSG00000092531/ENSG00000101298/ENSG00000103496/ENSG00000104142/ENSG00000104164/ENSG00000106636/ENSG00000116266/ENSG00000118640/ENSG00000136933/ENSG00000143553/ENSG00000143740/ENSG00000164506/ENSG00000166128/ENSG00000167371/ENSG00000167461/ENSG00000177380/ENSG00000198722	21
H3K4me3 + H3K27ac (d0) -> H3K4me3 + H3K27ac (d10)	GO:0000723	telomere maintenance	36/2554	179/21069	0.001479105819222408	0.04995013094423214	0.045704667591963045	ENSG00000005007/ENSG00000041880/ENSG00000080345/ENSG00000085511/ENSG00000089022/ENSG00000100726/ENSG00000100811/ENSG00000107854/ENSG00000118655/ENSG00000119596/ENSG00000119906/ENSG00000121274/ENSG00000122376/ENSG00000132383/ENSG00000135624/ENSG00000140464/ENSG00000151414/ENSG00000151876/ENSG00000156831/ENSG00000166226/ENSG00000166848/ENSG00000168496/ENSG00000169592/ENSG00000172795/ENSG00000173273…	36
H3K4me3 + H3K27ac (d0) -> H3K4me3 + H3K27ac (d10)	GO:0033045	regulation of sister chromatid segregation	25/2554	111/21069	0.0014924346438721957	0.05012633749527266	0.04586589763662149	ENSG00000013810/ENSG00000053900/ENSG00000071539/ENSG00000089685/ENSG00000099956/ENSG00000117399/ENSG00000117724/ENSG00000119408/ENSG00000130177/ENSG00000133884/ENSG00000134057/ENSG00000134690/ENSG00000134982/ENSG00000135476/ENSG00000139687/ENSG00000141552/ENSG00000156831/ENSG00000164611/ENSG00000172977/ENSG00000175063/ENSG00000177602/ENSG00000178295/ENSG00000181085/ENSG00000189079/ENSG00000205629	25
H3K4me3 + H3K27ac (d0) -> H3K4me3 + H3K27ac (d10)	GO:0008334	histone mRNA metabolic process	8/2554	20/21069	0.0015053735483075295	0.05028761366778666	0.04601346629592062	ENSG00000005007/ENSG00000119203/ENSG00000121274/ENSG00000136937/ENSG00000165934/ENSG00000172795/ENSG00000178896/ENSG00000214309	8
H3K4me3 + H3K27ac (d0) -> H3K4me3 + H3K27ac (d10)	GO:0051053	negative regulation of DNA metabolic process	32/2554	154/21069	0.0015166796021260285	0.05039290290934869	0.04610980657963229	ENSG00000005156/ENSG00000041880/ENSG00000080345/ENSG00000089723/ENSG00000095002/ENSG00000101596/ENSG00000107854/ENSG00000107937/ENSG00000112312/ENSG00000113318/ENSG00000114026/ENSG00000121274/ENSG00000122376/ENSG00000131507/ENSG00000149273/ENSG00000149554/ENSG00000152942/ENSG00000160117/ENSG00000166439/ENSG00000166848/ENSG00000167770/ENSG00000168101/ENSG00000168298/ENSG00000169598/ENSG00000172795…	32
H3K4me3 + H3K27ac (d0) -> H3K4me3 + H3K27ac (d10)	GO:0072659	protein localization to plasma membrane	56/2554	311/21069	0.0015304147704624331	0.05057734375111143	0.046278571049390316	ENSG00000005884/ENSG00000013016/ENSG00000024422/ENSG00000039068/ENSG00000049245/ENSG00000066027/ENSG00000072415/ENSG00000075785/ENSG00000084733/ENSG00000086598/ENSG00000100023/ENSG00000100083/ENSG00000101608/ENSG00000103496/ENSG00000104365/ENSG00000108961/ENSG00000109062/ENSG00000109756/ENSG00000111057/ENSG00000115306/ENSG00000118640/ENSG00000120756/ENSG00000123384/ENSG00000125149/ENSG00000126391…	56
H3K4me3 + H3K27ac (d0) -> H3K4me3 + H3K27ac (d10)	GO:0045910	negative regulation of DNA recombination	13/2554	44/21069	0.00161459736924833	0.052794771121453324	0.04830753031245909	ENSG00000041880/ENSG00000080345/ENSG00000095002/ENSG00000101596/ENSG00000113318/ENSG00000122376/ENSG00000131507/ENSG00000160117/ENSG00000166848/ENSG00000168298/ENSG00000185480/ENSG00000197299/ENSG00000258366	13
H3K4me3 + H3K27ac (d0) -> H3K4me3 + H3K27ac (d10)	GO:0090503	RNA phosphodiester bond hydrolysis, exonucleolytic	13/2554	44/21069	0.00161459736924833	0.052794771121453324	0.04830753031245909	ENSG00000076043/ENSG00000088930/ENSG00000110063/ENSG00000113300/ENSG00000119203/ENSG00000132773/ENSG00000151014/ENSG00000152520/ENSG00000155508/ENSG00000163874/ENSG00000172795/ENSG00000174840/ENSG00000178896	13
H3K4me3 + H3K27ac (d0) -> H3K4me3 + H3K27ac (d10)	GO:2000278	regulation of DNA biosynthetic process	29/2554	136/21069	0.0016293874108075366	0.05299796946731882	0.04849345801029411	ENSG00000041880/ENSG00000043143/ENSG00000077684/ENSG00000083307/ENSG00000085511/ENSG00000089022/ENSG00000101003/ENSG00000107854/ENSG00000121274/ENSG00000127554/ENSG00000127586/ENSG00000133119/ENSG00000135624/ENSG00000136504/ENSG00000138685/ENSG00000141480/ENSG00000149554/ENSG00000151414/ENSG00000151876/ENSG00000162607/ENSG00000166226/ENSG00000168395/ENSG00000169116/ENSG00000172795/ENSG00000173273…	29
H3K4me3 + H3K27ac (d0) -> H3K4me3 + H3K27ac (d10)	GO:0007032	endosome organization	23/2554	100/21069	0.001687084181210038	0.05458733109883788	0.04994773337812248	ENSG00000033627/ENSG00000075785/ENSG00000104142/ENSG00000106976/ENSG00000117410/ENSG00000136738/ENSG00000138246/ENSG00000155252/ENSG00000155975/ENSG00000164695/ENSG00000165006/ENSG00000166289/ENSG00000168172/ENSG00000170248/ENSG00000173456/ENSG00000173548/ENSG00000176108/ENSG00000177096/ENSG00000182149/ENSG00000185359/ENSG00000185883/ENSG00000219200/ENSG00000255112	23
H3K4me3 + H3K27ac (d0) -> H3K4me3 + H3K27ac (d10)	GO:0010970	transport along microtubule	35/2554	174/21069	0.001700990240386636	0.05475062336244485	0.05009714677279062	ENSG00000007168/ENSG00000021574/ENSG00000032742/ENSG00000054654/ENSG00000072864/ENSG00000078674/ENSG00000080371/ENSG00000088986/ENSG00000096872/ENSG00000100644/ENSG00000101052/ENSG00000103351/ENSG00000104164/ENSG00000106211/ENSG00000126858/ENSG00000129250/ENSG00000131711/ENSG00000131966/ENSG00000138834/ENSG00000142168/ENSG00000142655/ENSG00000143553/ENSG00000144868/ENSG00000151746/ENSG00000151929…	35
H3K4me3 + H3K27ac (d0) -> H3K4me3 + H3K27ac (d10)	GO:0010822	positive regulation of mitochondrion organization	20/2554	83/21069	0.0018212693854784035	0.05807347419380352	0.05313757509267799	ENSG00000006451/ENSG00000017797/ENSG00000063761/ENSG00000087088/ENSG00000087470/ENSG00000100225/ENSG00000100644/ENSG00000107643/ENSG00000108179/ENSG00000114023/ENSG00000115317/ENSG00000116288/ENSG00000130770/ENSG00000141682/ENSG00000151729/ENSG00000167136/ENSG00000168958/ENSG00000177427/ENSG00000198060/ENSG00000247077	20
H3K4me3 + H3K27ac (d0) -> H3K4me3 + H3K27ac (d10)	GO:0051983	regulation of chromosome segregation	29/2554	137/21069	0.001832264994351703	0.05807347419380352	0.05313757509267799	ENSG00000013810/ENSG00000025770/ENSG00000053900/ENSG00000071539/ENSG00000089685/ENSG00000099956/ENSG00000117399/ENSG00000117724/ENSG00000119408/ENSG00000121152/ENSG00000130177/ENSG00000133884/ENSG00000134057/ENSG00000134690/ENSG00000134982/ENSG00000135476/ENSG00000139687/ENSG00000141552/ENSG00000156831/ENSG00000164611/ENSG00000172977/ENSG00000175063/ENSG00000177602/ENSG00000178295/ENSG00000181085…	29
H3K4me3 + H3K27ac (d0) -> H3K4me3 + H3K27ac (d10)	GO:0006473	protein acetylation	47/2554	253/21069	0.0018373226283823832	0.05807347419380352	0.05313757509267799	ENSG00000001167/ENSG00000005483/ENSG00000016082/ENSG00000043143/ENSG00000063176/ENSG00000066136/ENSG00000077684/ENSG00000080603/ENSG00000084676/ENSG00000096070/ENSG00000096717/ENSG00000099956/ENSG00000100393/ENSG00000116288/ENSG00000117505/ENSG00000125484/ENSG00000127337/ENSG00000135040/ENSG00000135999/ENSG00000136504/ENSG00000137343/ENSG00000139977/ENSG00000140464/ENSG00000148835/ENSG00000149474…	47
H3K4me3 + H3K27ac (d0) -> H3K4me3 + H3K27ac (d10)	GO:0010155	regulation of proton transport	9/2554	25/21069	0.0018418124501594644	0.05807347419380352	0.05313757509267799	ENSG00000063176/ENSG00000103254/ENSG00000108179/ENSG00000109062/ENSG00000110719/ENSG00000116288/ENSG00000136463/ENSG00000187446/ENSG00000256053	9
H3K4me3 + H3K27ac (d0) -> H3K4me3 + H3K27ac (d10)	GO:0006469	negative regulation of protein kinase activity	45/2554	240/21069	0.001876866693711975	0.05887835617837566	0.05387404690687005	ENSG00000071575/ENSG00000080815/ENSG00000084207/ENSG00000086061/ENSG00000087302/ENSG00000096717/ENSG00000097007/ENSG00000099860/ENSG00000100225/ENSG00000100744/ENSG00000103197/ENSG00000106211/ENSG00000107140/ENSG00000108946/ENSG00000110395/ENSG00000111679/ENSG00000116288/ENSG00000116741/ENSG00000118503/ENSG00000123143/ENSG00000126562/ENSG00000128563/ENSG00000130695/ENSG00000134982/ENSG00000137642…	45
H3K4me3 + H3K27ac (d0) -> H3K4me3 + H3K27ac (d10)	GO:0006275	regulation of DNA replication	32/2554	156/21069	0.0018880013560676821	0.05892852717423371	0.05391995366717485	ENSG00000005156/ENSG00000006634/ENSG00000043143/ENSG00000073111/ENSG00000077684/ENSG00000096070/ENSG00000100297/ENSG00000100811/ENSG00000101003/ENSG00000101442/ENSG00000104472/ENSG00000104738/ENSG00000105568/ENSG00000107937/ENSG00000108055/ENSG00000109079/ENSG00000112312/ENSG00000123374/ENSG00000127586/ENSG00000133119/ENSG00000135336/ENSG00000135829/ENSG00000136504/ENSG00000140534/ENSG00000152942…	32
H3K4me3 + H3K27ac (d0) -> H3K4me3 + H3K27ac (d10)	GO:1902459	positive regulation of stem cell population maintenance	14/2554	50/21069	0.0019174600315955068	0.05936130271074458	0.05431594586307611	ENSG00000063169/ENSG00000099956/ENSG00000100916/ENSG00000111707/ENSG00000112624/ENSG00000116478/ENSG00000133884/ENSG00000137693/ENSG00000138336/ENSG00000153487/ENSG00000162521/ENSG00000164105/ENSG00000164576/ENSG00000168556	14
H3K4me3 + H3K27ac (d0) -> H3K4me3 + H3K27ac (d10)	GO:0010948	negative regulation of cell cycle process	63/2554	362/21069	0.0019330750827575094	0.05936130271074458	0.05431594586307611	ENSG00000071539/ENSG00000075218/ENSG00000077684/ENSG00000089685/ENSG00000092470/ENSG00000095002/ENSG00000095787/ENSG00000096401/ENSG00000100225/ENSG00000100726/ENSG00000105373/ENSG00000110092/ENSG00000116663/ENSG00000116691/ENSG00000117399/ENSG00000117724/ENSG00000123374/ENSG00000134057/ENSG00000134371/ENSG00000134690/ENSG00000134982/ENSG00000135249/ENSG00000135476/ENSG00000135679/ENSG00000136104…	63
H3K4me3 + H3K27ac (d0) -> H3K4me3 + H3K27ac (d10)	GO:0010965	regulation of mitotic sister chromatid separation	23/2554	101/21069	0.0019386755815071252	0.05936130271074458	0.05431594586307611	ENSG00000013810/ENSG00000053900/ENSG00000071539/ENSG00000089685/ENSG00000099956/ENSG00000117399/ENSG00000117724/ENSG00000119408/ENSG00000130177/ENSG00000133884/ENSG00000134057/ENSG00000134690/ENSG00000134982/ENSG00000135476/ENSG00000139687/ENSG00000141552/ENSG00000156831/ENSG00000164611/ENSG00000175063/ENSG00000177602/ENSG00000178295/ENSG00000189079/ENSG00000205629	23
H3K4me3 + H3K27ac (d0) -> H3K4me3 + H3K27ac (d10)	GO:0033673	negative regulation of kinase activity	49/2554	267/21069	0.001940288535205567	0.05936130271074458	0.05431594586307611	ENSG00000066027/ENSG00000071575/ENSG00000080815/ENSG00000084207/ENSG00000086061/ENSG00000087302/ENSG00000096717/ENSG00000097007/ENSG00000099860/ENSG00000100225/ENSG00000100744/ENSG00000103197/ENSG00000106211/ENSG00000107140/ENSG00000108946/ENSG00000110395/ENSG00000111679/ENSG00000116288/ENSG00000116741/ENSG00000118503/ENSG00000123143/ENSG00000126562/ENSG00000128563/ENSG00000130695/ENSG00000134982…	49
H3K4me3 + H3K27ac (d0) -> H3K4me3 + H3K27ac (d10)	GO:0040029	epigenetic regulation of gene expression	36/2554	182/21069	0.001999121802661502	0.0608599642386605	0.055687230095398436	ENSG00000008083/ENSG00000024048/ENSG00000063176/ENSG00000080345/ENSG00000087510/ENSG00000096717/ENSG00000100393/ENSG00000101596/ENSG00000108021/ENSG00000113368/ENSG00000116478/ENSG00000123374/ENSG00000132600/ENSG00000135632/ENSG00000136169/ENSG00000138336/ENSG00000139687/ENSG00000149554/ENSG00000153147/ENSG00000160789/ENSG00000162775/ENSG00000163041/ENSG00000170836/ENSG00000171681/ENSG00000174718…	36
H3K4me3 + H3K27ac (d0) -> H3K4me3 + H3K27ac (d10)	GO:0098876	vesicle-mediated transport to the plasma membrane	33/2554	163/21069	0.0020294762724186914	0.061203098702580234	0.05600120017548306	ENSG00000013016/ENSG00000024422/ENSG00000029725/ENSG00000049245/ENSG00000075785/ENSG00000076201/ENSG00000084733/ENSG00000090989/ENSG00000100083/ENSG00000111057/ENSG00000115234/ENSG00000115306/ENSG00000117758/ENSG00000124222/ENSG00000125149/ENSG00000132549/ENSG00000137642/ENSG00000138688/ENSG00000144674/ENSG00000147533/ENSG00000151532/ENSG00000162627/ENSG00000162852/ENSG00000164715/ENSG00000165527…	33
H3K4me3 + H3K27ac (d0) -> H3K4me3 + H3K27ac (d10)	GO:0051156	glucose 6-phosphate metabolic process	10/2554	30/21069	0.0020301998760564642	0.061203098702580234	0.05600120017548306	ENSG00000023697/ENSG00000049239/ENSG00000105220/ENSG00000130313/ENSG00000141349/ENSG00000141564/ENSG00000142657/ENSG00000153574/ENSG00000177156/ENSG00000197713	10
H3K4me3 + H3K27ac (d0) -> H3K4me3 + H3K27ac (d10)	GO:0043254	regulation of protein-containing complex assembly	76/2554	454/21069	0.0021371846421627885	0.06411553926488366	0.058666100652521716	ENSG00000004478/ENSG00000016082/ENSG00000034510/ENSG00000052795/ENSG00000075618/ENSG00000079691/ENSG00000085733/ENSG00000087088/ENSG00000088756/ENSG00000090924/ENSG00000097007/ENSG00000097033/ENSG00000100393/ENSG00000101367/ENSG00000101782/ENSG00000103266/ENSG00000104142/ENSG00000104973/ENSG00000105373/ENSG00000108961/ENSG00000109171/ENSG00000109265/ENSG00000111530/ENSG00000115306/ENSG00000116288…	76
H3K4me3 + H3K27ac (d0) -> H3K4me3 + H3K27ac (d10)	GO:1901983	regulation of protein acetylation	21/2554	90/21069	0.002175469258114693	0.0643302017816038	0.05886251813503248	ENSG00000001167/ENSG00000005483/ENSG00000016082/ENSG00000063176/ENSG00000066136/ENSG00000096717/ENSG00000099956/ENSG00000116288/ENSG00000136504/ENSG00000140464/ENSG00000149554/ENSG00000153147/ENSG00000160305/ENSG00000160551/ENSG00000165732/ENSG00000166004/ENSG00000166848/ENSG00000168137/ENSG00000172977/ENSG00000183207/ENSG00000255302	21
H3K4me3 + H3K27ac (d0) -> H3K4me3 + H3K27ac (d10)	GO:0036260	RNA capping	8/2554	21/21069	0.0021755683126788343	0.0643302017816038	0.05886251813503248	ENSG00000101654/ENSG00000136937/ENSG00000137200/ENSG00000137574/ENSG00000167088/ENSG00000169612/ENSG00000183751/ENSG00000196943	8
H3K4me3 + H3K27ac (d0) -> H3K4me3 + H3K27ac (d10)	GO:0036498	IRE1-mediated unfolded protein response	8/2554	21/21069	0.0021755683126788343	0.0643302017816038	0.05886251813503248	ENSG00000014123/ENSG00000077232/ENSG00000087088/ENSG00000103429/ENSG00000109133/ENSG00000128590/ENSG00000196396/ENSG00000198855	8
H3K4me3 + H3K27ac (d0) -> H3K4me3 + H3K27ac (d10)	GO:2001234	negative regulation of apoptotic signaling pathway	48/2554	262/21069	0.0022208020779961872	0.06475894262629148	0.059254818563862686	ENSG00000051108/ENSG00000065135/ENSG00000080815/ENSG00000084207/ENSG00000085733/ENSG00000086061/ENSG00000087088/ENSG00000091409/ENSG00000096092/ENSG00000096717/ENSG00000100644/ENSG00000106211/ENSG00000107175/ENSG00000107731/ENSG00000108179/ENSG00000115317/ENSG00000115760/ENSG00000116288/ENSG00000116478/ENSG00000118503/ENSG00000119401/ENSG00000131467/ENSG00000135679/ENSG00000136536/ENSG00000137275…	48
H3K4me3 + H3K27ac (d0) -> H3K4me3 + H3K27ac (d10)	GO:0032392	DNA geometric change	23/2554	102/21069	0.0022215041807077335	0.06475894262629148	0.059254818563862686	ENSG00000005007/ENSG00000073111/ENSG00000100297/ENSG00000101003/ENSG00000104738/ENSG00000107815/ENSG00000125885/ENSG00000127586/ENSG00000132383/ENSG00000132740/ENSG00000133119/ENSG00000135829/ENSG00000137309/ENSG00000145907/ENSG00000156502/ENSG00000177200/ENSG00000178460/ENSG00000183207/ENSG00000185129/ENSG00000188342/ENSG00000196419/ENSG00000197299/ENSG00000258366	23
H3K4me3 + H3K27ac (d0) -> H3K4me3 + H3K27ac (d10)	GO:0044784	metaphase/anaphase transition of cell cycle	23/2554	102/21069	0.0022215041807077335	0.06475894262629148	0.059254818563862686	ENSG00000013810/ENSG00000053900/ENSG00000071539/ENSG00000089685/ENSG00000099956/ENSG00000117399/ENSG00000117724/ENSG00000119408/ENSG00000130177/ENSG00000133884/ENSG00000134057/ENSG00000134690/ENSG00000134982/ENSG00000135476/ENSG00000139687/ENSG00000141552/ENSG00000156831/ENSG00000175063/ENSG00000177602/ENSG00000178295/ENSG00000181085/ENSG00000189079/ENSG00000205629	23
H3K4me3 + H3K27ac (d0) -> H3K4me3 + H3K27ac (d10)	GO:0030836	positive regulation of actin filament depolymerization	6/2554	13/21069	0.0025324241063618027	0.0734759670296523	0.06723094785952856	ENSG00000079691/ENSG00000109265/ENSG00000125868/ENSG00000159753/ENSG00000164251/ENSG00000172661	6
H3K4me3 + H3K27ac (d0) -> H3K4me3 + H3K27ac (d10)	GO:0033013	tetrapyrrole metabolic process	17/2554	68/21069	0.0025639830625685976	0.07404399685361651	0.06775069853476885	ENSG00000006695/ENSG00000023330/ENSG00000082641/ENSG00000096092/ENSG00000100104/ENSG00000100300/ENSG00000103222/ENSG00000103415/ENSG00000111843/ENSG00000116984/ENSG00000126088/ENSG00000130770/ENSG00000136444/ENSG00000137210/ENSG00000162769/ENSG00000181873/ENSG00000256269	17
H3K4me3 + H3K27ac (d0) -> H3K4me3 + H3K27ac (d10)	GO:0051438	regulation of ubiquitin-protein transferase activity	15/2554	57/21069	0.002629353806992961	0.0755786350103093	0.06915490159689687	ENSG00000080815/ENSG00000087470/ENSG00000097007/ENSG00000103266/ENSG00000112208/ENSG00000115268/ENSG00000116288/ENSG00000117399/ENSG00000141965/ENSG00000163840/ENSG00000166167/ENSG00000169018/ENSG00000171862/ENSG00000171863/ENSG00000175063	15
H3K4me3 + H3K27ac (d0) -> H3K4me3 + H3K27ac (d10)	GO:0032200	telomere organization	40/2554	211/21069	0.0026436570118013223	0.0756379645043156	0.06920918843760576	ENSG00000005007/ENSG00000041880/ENSG00000080345/ENSG00000085511/ENSG00000089022/ENSG00000100726/ENSG00000100811/ENSG00000107854/ENSG00000118655/ENSG00000119596/ENSG00000119906/ENSG00000121274/ENSG00000122376/ENSG00000132383/ENSG00000135624/ENSG00000140464/ENSG00000151414/ENSG00000151876/ENSG00000156831/ENSG00000163041/ENSG00000166226/ENSG00000166848/ENSG00000168496/ENSG00000169592/ENSG00000172795…	40
H3K4me3 + H3K27ac (d0) -> H3K4me3 + H3K27ac (d10)	GO:0008535	respiratory chain complex IV assembly	10/2554	31/21069	0.0026755553014458557	0.07584831083915315	0.069401656587963	ENSG00000006695/ENSG00000075336/ENSG00000136463/ENSG00000168273/ENSG00000168275/ENSG00000178449/ENSG00000203667/ENSG00000232838/ENSG00000243317/ENSG00000256053	10
H3K4me3 + H3K27ac (d0) -> H3K4me3 + H3K27ac (d10)	GO:0034063	stress granule assembly	10/2554	31/21069	0.0026755553014458557	0.07584831083915315	0.069401656587963	ENSG00000087263/ENSG00000117523/ENSG00000141738/ENSG00000145907/ENSG00000151746/ENSG00000168488/ENSG00000183283/ENSG00000185728/ENSG00000186868/ENSG00000257103	10
H3K4me3 + H3K27ac (d0) -> H3K4me3 + H3K27ac (d10)	GO:0007031	peroxisome organization	11/2554	36/21069	0.0027004312717682534	0.07620395095674798	0.06972706941571284	ENSG00000034693/ENSG00000086666/ENSG00000087470/ENSG00000088888/ENSG00000112357/ENSG00000117528/ENSG00000142655/ENSG00000166128/ENSG00000168958/ENSG00000204311/ENSG00000215193	11
H3K4me3 + H3K27ac (d0) -> H3K4me3 + H3K27ac (d10)	GO:0034502	protein localization to chromosome	26/2554	122/21069	0.00277739660640808	0.07801959558000879	0.07138839506997229	ENSG00000008083/ENSG00000031691/ENSG00000041880/ENSG00000095002/ENSG00000100749/ENSG00000107854/ENSG00000115163/ENSG00000119906/ENSG00000125885/ENSG00000129933/ENSG00000132383/ENSG00000135624/ENSG00000139687/ENSG00000161036/ENSG00000164190/ENSG00000164808/ENSG00000166226/ENSG00000166848/ENSG00000167842/ENSG00000171853/ENSG00000173273/ENSG00000177602/ENSG00000183207/ENSG00000189157/ENSG00000198824…	26
H3K4me3 + H3K27ac (d0) -> H3K4me3 + H3K27ac (d10)	GO:0061136	regulation of proteasomal protein catabolic process	42/2554	225/21069	0.0028324669653309277	0.07904656406297296	0.07232807735416297	ENSG00000001629/ENSG00000010704/ENSG00000013275/ENSG00000014123/ENSG00000034713/ENSG00000051108/ENSG00000058056/ENSG00000071575/ENSG00000075975/ENSG00000078140/ENSG00000080815/ENSG00000087191/ENSG00000092010/ENSG00000095787/ENSG00000100764/ENSG00000103266/ENSG00000103549/ENSG00000105373/ENSG00000111667/ENSG00000112208/ENSG00000115233/ENSG00000116288/ENSG00000117399/ENSG00000123374/ENSG00000130311…	42
H3K4me3 + H3K27ac (d0) -> H3K4me3 + H3K27ac (d10)	GO:0016447	somatic recombination of immunoglobulin gene segments	16/2554	63/21069	0.0028523274734697365	0.07904656406297296	0.07232807735416297	ENSG00000041880/ENSG00000070501/ENSG00000076248/ENSG00000080345/ENSG00000095002/ENSG00000100811/ENSG00000112130/ENSG00000113318/ENSG00000122376/ENSG00000131507/ENSG00000133247/ENSG00000133789/ENSG00000169621/ENSG00000174371/ENSG00000176208/ENSG00000183624	16
H3K4me3 + H3K27ac (d0) -> H3K4me3 + H3K27ac (d10)	GO:0042255	ribosome assembly	16/2554	63/21069	0.0028523274734697365	0.07904656406297296	0.07232807735416297	ENSG00000053372/ENSG00000083845/ENSG00000105372/ENSG00000105373/ENSG00000113460/ENSG00000115268/ENSG00000122140/ENSG00000125445/ENSG00000130810/ENSG00000132153/ENSG00000179041/ENSG00000181991/ENSG00000182768/ENSG00000198242/ENSG00000233927/ENSG00000254858	16
H3K4me3 + H3K27ac (d0) -> H3K4me3 + H3K27ac (d10)	GO:0007091	metaphase/anaphase transition of mitotic cell cycle	22/2554	98/21069	0.0029015261945423026	0.08005103518871175	0.07324717442237429	ENSG00000013810/ENSG00000053900/ENSG00000071539/ENSG00000089685/ENSG00000099956/ENSG00000117399/ENSG00000117724/ENSG00000119408/ENSG00000130177/ENSG00000133884/ENSG00000134057/ENSG00000134690/ENSG00000134982/ENSG00000135476/ENSG00000139687/ENSG00000141552/ENSG00000156831/ENSG00000175063/ENSG00000177602/ENSG00000178295/ENSG00000189079/ENSG00000205629	22
H3K4me3 + H3K27ac (d0) -> H3K4me3 + H3K27ac (d10)	GO:0016445	somatic diversification of immunoglobulins	17/2554	69/21069	0.003025141421879103	0.08309055105427936	0.07602834955945985	ENSG00000041880/ENSG00000070501/ENSG00000076248/ENSG00000080345/ENSG00000095002/ENSG00000100811/ENSG00000112130/ENSG00000113318/ENSG00000122376/ENSG00000131507/ENSG00000132792/ENSG00000133247/ENSG00000133789/ENSG00000169621/ENSG00000174371/ENSG00000176208/ENSG00000183624	17
H3K4me3 + H3K27ac (d0) -> H3K4me3 + H3K27ac (d10)	GO:0006740	NADPH regeneration	8/2554	22/21069	0.0030592587011051336	0.08328730736929395	0.07620838276066208	ENSG00000023697/ENSG00000049239/ENSG00000130313/ENSG00000141564/ENSG00000142657/ENSG00000153574/ENSG00000177156/ENSG00000197713	8
H3K4me3 + H3K27ac (d0) -> H3K4me3 + H3K27ac (d10)	GO:0051444	negative regulation of ubiquitin-protein transferase activity	8/2554	22/21069	0.0030592587011051336	0.08328730736929395	0.07620838276066208	ENSG00000080815/ENSG00000097007/ENSG00000112208/ENSG00000115268/ENSG00000116288/ENSG00000117399/ENSG00000163840/ENSG00000171863	8
H3K4me3 + H3K27ac (d0) -> H3K4me3 + H3K27ac (d10)	GO:0006904	vesicle docking involved in exocytosis	13/2554	47/21069	0.0030920536935726815	0.08381092906262794	0.07668749973163641	ENSG00000049245/ENSG00000084733/ENSG00000090989/ENSG00000101298/ENSG00000104142/ENSG00000104164/ENSG00000106636/ENSG00000116266/ENSG00000136933/ENSG00000166128/ENSG00000167461/ENSG00000177380/ENSG00000198722	13
H3K4me3 + H3K27ac (d0) -> H3K4me3 + H3K27ac (d10)	GO:0017148	negative regulation of translation	50/2554	280/21069	0.003143545451103467	0.08483454536165687	0.07762411474754227	ENSG00000005007/ENSG00000065978/ENSG00000088038/ENSG00000100354/ENSG00000100982/ENSG00000110063/ENSG00000113300/ENSG00000116741/ENSG00000120727/ENSG00000120948/ENSG00000121274/ENSG00000126070/ENSG00000128016/ENSG00000128272/ENSG00000129351/ENSG00000130766/ENSG00000130813/ENSG00000132478/ENSG00000134698/ENSG00000135387/ENSG00000135829/ENSG00000135930/ENSG00000137449/ENSG00000141738/ENSG00000142541…	50
H3K4me3 + H3K27ac (d0) -> H3K4me3 + H3K27ac (d10)	GO:0031109	microtubule polymerization or depolymerization	29/2554	142/21069	0.0032042450455485125	0.0857272669404746	0.0784409603141253	ENSG00000004478/ENSG00000021574/ENSG00000037042/ENSG00000068796/ENSG00000072864/ENSG00000088325/ENSG00000097007/ENSG00000101367/ENSG00000101639/ENSG00000108961/ENSG00000109171/ENSG00000115266/ENSG00000118200/ENSG00000127914/ENSG00000131462/ENSG00000131711/ENSG00000134982/ENSG00000136108/ENSG00000137814/ENSG00000139350/ENSG00000141556/ENSG00000149273/ENSG00000160551/ENSG00000176101/ENSG00000185340…	29
H3K4me3 + H3K27ac (d0) -> H3K4me3 + H3K27ac (d10)	GO:0070085	glycosylation	47/2554	260/21069	0.003214003303086829	0.0857272669404746	0.0784409603141253	ENSG00000027847/ENSG00000073849/ENSG00000080815/ENSG00000095380/ENSG00000101346/ENSG00000109586/ENSG00000110080/ENSG00000110917/ENSG00000112893/ENSG00000117411/ENSG00000117643/ENSG00000117682/ENSG00000118600/ENSG00000128039/ENSG00000129255/ENSG00000130714/ENSG00000133103/ENSG00000134851/ENSG00000135775/ENSG00000136152/ENSG00000136731/ENSG00000138336/ENSG00000141429/ENSG00000151348/ENSG00000151778…	47
H3K4me3 + H3K27ac (d0) -> H3K4me3 + H3K27ac (d10)	GO:0016571	histone methylation	36/2554	187/21069	0.0032182404417783347	0.0857272669404746	0.0784409603141253	ENSG00000001167/ENSG00000005483/ENSG00000008083/ENSG00000066136/ENSG00000080345/ENSG00000096717/ENSG00000099381/ENSG00000099956/ENSG00000103037/ENSG00000111727/ENSG00000112511/ENSG00000117000/ENSG00000129691/ENSG00000132600/ENSG00000133247/ENSG00000135632/ENSG00000136045/ENSG00000136169/ENSG00000138336/ENSG00000143033/ENSG00000143499/ENSG00000152455/ENSG00000153147/ENSG00000160310/ENSG00000160789…	36
H3K4me3 + H3K27ac (d0) -> H3K4me3 + H3K27ac (d10)	GO:0016239	positive regulation of macroautophagy	19/2554	81/21069	0.003239871834755338	0.08593308128235189	0.07862928166390637	ENSG00000065135/ENSG00000095787/ENSG00000096717/ENSG00000097033/ENSG00000100644/ENSG00000103197/ENSG00000104312/ENSG00000104765/ENSG00000130766/ENSG00000136436/ENSG00000151729/ENSG00000151929/ENSG00000162627/ENSG00000166908/ENSG00000168092/ENSG00000176994/ENSG00000183735/ENSG00000196235/ENSG00000198382	19
H3K4me3 + H3K27ac (d0) -> H3K4me3 + H3K27ac (d10)	GO:0002183	cytoplasmic translational initiation	12/2554	42/21069	0.0032881246001776284	0.08658130346884073	0.07922240882892392	ENSG00000063046/ENSG00000084623/ENSG00000100664/ENSG00000104131/ENSG00000106263/ENSG00000136937/ENSG00000139726/ENSG00000142541/ENSG00000149100/ENSG00000156976/ENSG00000158092/ENSG00000161960	12
H3K4me3 + H3K27ac (d0) -> H3K4me3 + H3K27ac (d10)	GO:0031507	heterochromatin formation	20/2554	87/21069	0.003292331118960772	0.08658130346884073	0.07922240882892392	ENSG00000024048/ENSG00000080345/ENSG00000096717/ENSG00000101596/ENSG00000113368/ENSG00000116478/ENSG00000123374/ENSG00000136169/ENSG00000138336/ENSG00000139687/ENSG00000153147/ENSG00000160789/ENSG00000163041/ENSG00000170836/ENSG00000171681/ENSG00000174718/ENSG00000196199/ENSG00000198730/ENSG00000204186/ENSG00000288000	20
H3K4me3 + H3K27ac (d0) -> H3K4me3 + H3K27ac (d10)	GO:1902099	regulation of metaphase/anaphase transition of cell cycle	22/2554	99/21069	0.003312275198906389	0.08673669800526053	0.07936459575613346	ENSG00000053900/ENSG00000071539/ENSG00000089685/ENSG00000099956/ENSG00000117399/ENSG00000117724/ENSG00000119408/ENSG00000130177/ENSG00000133884/ENSG00000134057/ENSG00000134690/ENSG00000134982/ENSG00000135476/ENSG00000139687/ENSG00000141552/ENSG00000156831/ENSG00000175063/ENSG00000177602/ENSG00000178295/ENSG00000181085/ENSG00000189079/ENSG00000205629	22
H3K4me3 + H3K27ac (d0) -> H3K4me3 + H3K27ac (d10)	GO:0006119	oxidative phosphorylation	33/2554	168/21069	0.0033594686520994526	0.08760133447246674	0.08015574327816237	ENSG00000073578/ENSG00000088682/ENSG00000091140/ENSG00000095002/ENSG00000103254/ENSG00000108179/ENSG00000111775/ENSG00000116288/ENSG00000116459/ENSG00000119013/ENSG00000134057/ENSG00000135537/ENSG00000135940/ENSG00000136003/ENSG00000140990/ENSG00000143252/ENSG00000145494/ENSG00000146729/ENSG00000147684/ENSG00000160194/ENSG00000162433/ENSG00000164405/ENSG00000165629/ENSG00000165678/ENSG00000167283…	33
H3K4me3 + H3K27ac (d0) -> H3K4me3 + H3K27ac (d10)	GO:1902914	regulation of protein polyubiquitination	10/2554	32/21069	0.0034749557377811704	0.08986044305774495	0.08222284110138066	ENSG00000072401/ENSG00000089723/ENSG00000103549/ENSG00000136536/ENSG00000145604/ENSG00000151876/ENSG00000166326/ENSG00000167770/ENSG00000169139/ENSG00000196262	10
H3K4me3 + H3K27ac (d0) -> H3K4me3 + H3K27ac (d10)	GO:0008654	phospholipid biosynthetic process	52/2554	295/21069	0.0034751854192234693	0.08986044305774495	0.08222284110138066	ENSG00000063176/ENSG00000065357/ENSG00000070214/ENSG00000086544/ENSG00000087157/ENSG00000087253/ENSG00000088766/ENSG00000095209/ENSG00000100330/ENSG00000100344/ENSG00000101558/ENSG00000102780/ENSG00000110536/ENSG00000110921/ENSG00000112367/ENSG00000115020/ENSG00000116906/ENSG00000117682/ENSG00000124155/ENSG00000128039/ENSG00000132294/ENSG00000134255/ENSG00000138685/ENSG00000139163/ENSG00000143036…	52
H3K4me3 + H3K27ac (d0) -> H3K4me3 + H3K27ac (d10)	GO:0018022	peptidyl-lysine methylation	32/2554	162/21069	0.003507258884067366	0.09031191626473467	0.08263594177723635	ENSG00000001167/ENSG00000005483/ENSG00000008083/ENSG00000066136/ENSG00000080345/ENSG00000096717/ENSG00000099381/ENSG00000099956/ENSG00000103037/ENSG00000103254/ENSG00000111727/ENSG00000112511/ENSG00000117000/ENSG00000129691/ENSG00000133247/ENSG00000135632/ENSG00000136045/ENSG00000136169/ENSG00000143033/ENSG00000143499/ENSG00000143919/ENSG00000152455/ENSG00000160789/ENSG00000165671/ENSG00000168137…	32
H3K4me3 + H3K27ac (d0) -> H3K4me3 + H3K27ac (d10)	GO:0034249	negative regulation of cellular amide metabolic process	54/2554	309/21069	0.0035496265984347637	0.09102361982708233	0.08328715477960931	ENSG00000005007/ENSG00000064687/ENSG00000065978/ENSG00000088038/ENSG00000100354/ENSG00000100982/ENSG00000110063/ENSG00000113300/ENSG00000116741/ENSG00000120727/ENSG00000120948/ENSG00000121274/ENSG00000126070/ENSG00000128016/ENSG00000128272/ENSG00000129351/ENSG00000130766/ENSG00000130813/ENSG00000132478/ENSG00000133318/ENSG00000134698/ENSG00000135387/ENSG00000135829/ENSG00000135930/ENSG00000137449…	54
H3K4me3 + H3K27ac (d0) -> H3K4me3 + H3K27ac (d10)	GO:0006555	methionine metabolic process	7/2554	18/21069	0.003596555326360132	0.09146795027533175	0.08369371978863603	ENSG00000037757/ENSG00000099810/ENSG00000116984/ENSG00000124713/ENSG00000132840/ENSG00000145293/ENSG00000175806	7
H3K4me3 + H3K27ac (d0) -> H3K4me3 + H3K27ac (d10)	GO:1901970	positive regulation of mitotic sister chromatid separation	7/2554	18/21069	0.003596555326360132	0.09146795027533175	0.08369371978863603	ENSG00000089685/ENSG00000130177/ENSG00000134690/ENSG00000135476/ENSG00000139687/ENSG00000141552/ENSG00000156831	7
H3K4me3 + H3K27ac (d0) -> H3K4me3 + H3K27ac (d10)	GO:1903321	negative regulation of protein modification by small protein conjugation or removal	24/2554	112/21069	0.0036679156000870164	0.09290048528089247	0.0850044978587897	ENSG00000014123/ENSG00000080815/ENSG00000086061/ENSG00000089723/ENSG00000097007/ENSG00000100300/ENSG00000107937/ENSG00000112208/ENSG00000115268/ENSG00000116288/ENSG00000117399/ENSG00000118503/ENSG00000136536/ENSG00000141480/ENSG00000144228/ENSG00000149273/ENSG00000163840/ENSG00000164615/ENSG00000166326/ENSG00000167770/ENSG00000171863/ENSG00000185238/ENSG00000187446/ENSG00000196262	24
H3K4me3 + H3K27ac (d0) -> H3K4me3 + H3K27ac (d10)	GO:0044774	mitotic DNA integrity checkpoint signaling	23/2554	106/21069	0.0037282238628722863	0.09404254478592133	0.08604948911428537	ENSG00000075218/ENSG00000095002/ENSG00000095787/ENSG00000105373/ENSG00000110092/ENSG00000123374/ENSG00000135249/ENSG00000135679/ENSG00000140464/ENSG00000140534/ENSG00000144554/ENSG00000149554/ENSG00000149930/ENSG00000152942/ENSG00000154920/ENSG00000160551/ENSG00000170364/ENSG00000172613/ENSG00000173846/ENSG00000197299/ENSG00000197774/ENSG00000204120/ENSG00000204599	23
H3K4me3 + H3K27ac (d0) -> H3K4me3 + H3K27ac (d10)	GO:0008088	axo-dendritic transport	19/2554	82/21069	0.0037475146583984082	0.09414488044269172	0.08614312685030487	ENSG00000007168/ENSG00000021574/ENSG00000080371/ENSG00000100644/ENSG00000104164/ENSG00000106211/ENSG00000129250/ENSG00000131966/ENSG00000138834/ENSG00000142168/ENSG00000143553/ENSG00000144868/ENSG00000155980/ENSG00000163462/ENSG00000165714/ENSG00000185129/ENSG00000186222/ENSG00000186868/ENSG00000230989	19
H3K4me3 + H3K27ac (d0) -> H3K4me3 + H3K27ac (d10)	GO:2001238	positive regulation of extrinsic apoptotic signaling pathway	15/2554	59/21069	0.003766780085102497	0.0942457527365726	0.08623542560055664	ENSG00000101109/ENSG00000105568/ENSG00000111321/ENSG00000115317/ENSG00000135916/ENSG00000136603/ENSG00000137275/ENSG00000140464/ENSG00000141682/ENSG00000167004/ENSG00000168040/ENSG00000171862/ENSG00000180370/ENSG00000196712/ENSG00000239697	15
H3K4me3 + H3K27ac (d0) -> H3K4me3 + H3K27ac (d10)	GO:0051453	regulation of intracellular pH	20/2554	88/21069	0.0037852319986407344	0.09432553932096668	0.0863084308009254	ENSG00000030582/ENSG00000033627/ENSG00000075785/ENSG00000101337/ENSG00000104267/ENSG00000106460/ENSG00000110719/ENSG00000113732/ENSG00000114923/ENSG00000117262/ENSG00000117410/ENSG00000124140/ENSG00000134851/ENSG00000143553/ENSG00000185883/ENSG00000187446/ENSG00000188092/ENSG00000197818/ENSG00000219200/ENSG00000244045	20
H3K4me3 + H3K27ac (d0) -> H3K4me3 + H3K27ac (d10)	GO:2001252	positive regulation of chromosome organization	27/2554	131/21069	0.0038125994620259005	0.0946259625514862	0.08658331984782557	ENSG00000010292/ENSG00000085511/ENSG00000089022/ENSG00000100811/ENSG00000107854/ENSG00000119906/ENSG00000121152/ENSG00000123374/ENSG00000135624/ENSG00000136169/ENSG00000140464/ENSG00000151414/ENSG00000151876/ENSG00000156831/ENSG00000166226/ENSG00000166848/ENSG00000168496/ENSG00000169592/ENSG00000171681/ENSG00000172977/ENSG00000173273/ENSG00000174718/ENSG00000181085/ENSG00000183207/ENSG00000196199…	27
H3K4me3 + H3K27ac (d0) -> H3K4me3 + H3K27ac (d10)	GO:0000301	retrograde transport, vesicle recycling within Golgi	5/2554	10/21069	0.0038774095162611498	0.09560088664695075	0.08747538120719119	ENSG00000066455/ENSG00000133103/ENSG00000135775/ENSG00000136152/ENSG00000166685	5
H3K4me3 + H3K27ac (d0) -> H3K4me3 + H3K27ac (d10)	GO:0021915	neural tube development	34/2554	176/21069	0.003882819182586511	0.09560088664695075	0.08747538120719119	ENSG00000006451/ENSG00000078246/ENSG00000080815/ENSG00000083307/ENSG00000086598/ENSG00000092621/ENSG00000097007/ENSG00000100211/ENSG00000100644/ENSG00000101052/ENSG00000101109/ENSG00000101752/ENSG00000103197/ENSG00000103351/ENSG00000104290/ENSG00000120254/ENSG00000120370/ENSG00000120868/ENSG00000125753/ENSG00000128602/ENSG00000138802/ENSG00000142875/ENSG00000143013/ENSG00000160007/ENSG00000162738…	34
H3K4me3 + H3K27ac (d0) -> H3K4me3 + H3K27ac (d10)	GO:0007175	negative regulation of epidermal growth factor-activated receptor activity	6/2554	14/21069	0.003980347283129471	0.09761327861007989	0.0893167318503405	ENSG00000080815/ENSG00000110395/ENSG00000142273/ENSG00000176108/ENSG00000180008/ENSG00000197114	6
H3K4me3 + H3K27ac (d0) -> H3K4me3 + H3K27ac (d10)	GO:0006470	protein dephosphorylation	53/2554	304/21069	0.00403949995727881	0.09867237049795671	0.09028580724153014	ENSG00000011485/ENSG00000054148/ENSG00000060069/ENSG00000060656/ENSG00000066027/ENSG00000073711/ENSG00000076201/ENSG00000081721/ENSG00000088179/ENSG00000100239/ENSG00000100330/ENSG00000101413/ENSG00000101445/ENSG00000104365/ENSG00000105568/ENSG00000110075/ENSG00000110536/ENSG00000111679/ENSG00000112640/ENSG00000115685/ENSG00000117751/ENSG00000119782/ENSG00000120910/ENSG00000122484/ENSG00000127947…	53
H3K4me3 + H3K27ac (d0) -> H3K4me3 + H3K27ac (d10)	GO:1903322	positive regulation of protein modification by small protein conjugation or removal	28/2554	138/21069	0.004106305075526891	0.09990931246754405	0.09141761651773916	ENSG00000072401/ENSG00000103266/ENSG00000103549/ENSG00000104312/ENSG00000105229/ENSG00000105373/ENSG00000106305/ENSG00000117399/ENSG00000122481/ENSG00000126261/ENSG00000131507/ENSG00000136536/ENSG00000140525/ENSG00000142230/ENSG00000145604/ENSG00000151876/ENSG00000157450/ENSG00000163362/ENSG00000163874/ENSG00000166167/ENSG00000166272/ENSG00000169139/ENSG00000171862/ENSG00000172175/ENSG00000173163…	28
H3K4me3 + H3K27ac (d0) -> Bivalent + H3K27ac (d10)	GO:0030198	extracellular matrix organization	16/234	367/21069	3.797136264979508e-6	0.004524034119212037	0.00403115097800863	ENSG00000054598/ENSG00000069399/ENSG00000077150/ENSG00000100767/ENSG00000102760/ENSG00000132561/ENSG00000143382/ENSG00000162493/ENSG00000164318/ENSG00000166106/ENSG00000185585/ENSG00000189409/ENSG00000196739/ENSG00000197467/ENSG00000225614/ENSG00000259207	16
H3K4me3 + H3K27ac (d0) -> Bivalent + H3K27ac (d10)	GO:0043062	extracellular structure organization	16/234	368/21069	3.931010163915634e-6	0.004524034119212037	0.00403115097800863	ENSG00000054598/ENSG00000069399/ENSG00000077150/ENSG00000100767/ENSG00000102760/ENSG00000132561/ENSG00000143382/ENSG00000162493/ENSG00000164318/ENSG00000166106/ENSG00000185585/ENSG00000189409/ENSG00000196739/ENSG00000197467/ENSG00000225614/ENSG00000259207	16
H3K4me3 + H3K27ac (d0) -> Bivalent + H3K27ac (d10)	GO:0045229	external encapsulating structure organization	16/234	371/21069	4.358414373036644e-6	0.004524034119212037	0.00403115097800863	ENSG00000054598/ENSG00000069399/ENSG00000077150/ENSG00000100767/ENSG00000102760/ENSG00000132561/ENSG00000143382/ENSG00000162493/ENSG00000164318/ENSG00000166106/ENSG00000185585/ENSG00000189409/ENSG00000196739/ENSG00000197467/ENSG00000225614/ENSG00000259207	16
H3K4me3 + H3K27ac (d0) -> Bivalent + H3K27ac (d10)	GO:0034109	homotypic cell-cell adhesion	8/234	114/21069	4.111744166306387e-5	0.03200992833469522	0.028522520058904308	ENSG00000096696/ENSG00000108839/ENSG00000145794/ENSG00000162493/ENSG00000165025/ENSG00000183044/ENSG00000183779/ENSG00000259207	8
H3K4me3 + H3K27ac (d0) -> Bivalent + H3K27ac (d10)	GO:0009410	response to xenobiotic stimulus	16/234	472/21069	8.193977501525364e-5	0.05103209187949996	0.04547226251372812	ENSG00000065989/ENSG00000078900/ENSG00000114491/ENSG00000130707/ENSG00000132164/ENSG00000134184/ENSG00000140263/ENSG00000141448/ENSG00000159231/ENSG00000170430/ENSG00000172831/ENSG00000173482/ENSG00000176387/ENSG00000183044/ENSG00000222014/ENSG00000259207	16
H3K4me3 + H3K27ac (d0) -> Bivalent + H3K27ac (d10)	GO:0034110	regulation of homotypic cell-cell adhesion	5/234	48/21069	1.878566312356222e-4	0.07752950771281647	0.06908284566507258	ENSG00000108839/ENSG00000162493/ENSG00000165025/ENSG00000183044/ENSG00000183779	5
H3K4me3 + H3K27ac (d0) -> Bivalent + H3K27ac (d10)	GO:0006814	sodium ion transport	11/234	267/21069	2.0836953394012944e-4	0.07752950771281647	0.06908284566507258	ENSG00000069696/ENSG00000075673/ENSG00000105711/ENSG00000130529/ENSG00000132164/ENSG00000148444/ENSG00000165238/ENSG00000171132/ENSG00000197106/ENSG00000197208/ENSG00000275023	11
H3K4me3 + H3K27ac (d0) -> Bivalent + H3K27ac (d10)	GO:0042135	neurotransmitter catabolic process	3/234	11/21069	2.0894604354519986e-4	0.07752950771281647	0.06908284566507258	ENSG00000093010/ENSG00000112294/ENSG00000183044	3
H3K4me3 + H3K27ac (d0) -> Bivalent + H3K27ac (d10)	GO:0048771	tissue remodeling	9/234	184/21069	2.2407372171334242e-4	0.07752950771281647	0.06908284566507258	ENSG00000054598/ENSG00000109320/ENSG00000128917/ENSG00000140939/ENSG00000140995/ENSG00000164932/ENSG00000165025/ENSG00000181104/ENSG00000259207	9
H3K4me3 + H3K27ac (d0) -> Bivalent + H3K27ac (d10)	GO:0010043	response to zinc ion	5/234	52/21069	2.75042288198954e-4	0.08564816854515427	0.07631699702025713	ENSG00000130707/ENSG00000169715/ENSG00000205358/ENSG00000205364/ENSG00000213145	5
H3K4me3 + H3K27ac (d0) -> Bivalent + H3K27ac (d10)	GO:1903169	regulation of calcium ion transmembrane transport	9/234	197/21069	3.708198592860678e-4	0.09636781313190695	0.08586876091529147	ENSG00000069696/ENSG00000088320/ENSG00000120088/ENSG00000122679/ENSG00000130427/ENSG00000165995/ENSG00000171132/ENSG00000181104/ENSG00000259207	9
H3K4me3 + H3K27ac (d0) -> Bivalent + H3K27ac (d10)	GO:0001505	regulation of neurotransmitter levels	10/234	246/21069	4.476146301420192e-4	0.09636781313190695	0.08586876091529147	ENSG00000007516/ENSG00000069696/ENSG00000093010/ENSG00000112294/ENSG00000132164/ENSG00000135643/ENSG00000165995/ENSG00000170425/ENSG00000183044/ENSG00000259207	10
H3K4me3 + H3K27ac (d0) -> Bivalent + H3K27ac (d10)	GO:0034111	negative regulation of homotypic cell-cell adhesion	3/234	14/21069	4.4972049897624105e-4	0.09636781313190695	0.08586876091529147	ENSG00000108839/ENSG00000183044/ENSG00000183779	3
H3K4me3 + H3K27ac (d0) -> Bivalent + H3K27ac (d10)	GO:0032722	positive regulation of chemokine production	6/234	90/21069	5.036993608006008e-4	0.09636781313190695	0.08586876091529147	ENSG00000150455/ENSG00000160712/ENSG00000165025/ENSG00000170425/ENSG00000172936/ENSG00000177663	6
H3K4me3 + H3K27ac (d0) -> Bivalent + H3K27ac (d10)	GO:0001977	renal system process involved in regulation of blood volume	3/234	15/21069	5.575538833150721e-4	0.09636781313190695	0.08586876091529147	ENSG00000151490/ENSG00000176387/ENSG00000181104	3
H3K4me3 + H3K27ac (d0) -> Bivalent + H3K27ac (d10)	GO:0010273	detoxification of copper ion	3/234	15/21069	5.575538833150721e-4	0.09636781313190695	0.08586876091529147	ENSG00000169715/ENSG00000205358/ENSG00000205364	3
H3K4me3 + H3K27ac (d0) -> Bivalent + H3K27ac (d10)	GO:1990169	stress response to copper ion	3/234	15/21069	5.575538833150721e-4	0.09636781313190695	0.08586876091529147	ENSG00000169715/ENSG00000205358/ENSG00000205364	3
H3K4me3 + H3K27ac (d0) -> Bivalent + H3K27ac (d10)	GO:0030203	glycosaminoglycan metabolic process	7/234	129/21069	6.046775824067009e-4	0.09636781313190695	0.08586876091529147	ENSG00000054598/ENSG00000109320/ENSG00000164100/ENSG00000164318/ENSG00000175040/ENSG00000176383/ENSG00000179913	7
H3K4me3 + H3K27ac (d0) -> Bivalent + H3K27ac (d10)	GO:0032755	positive regulation of interleukin-6 production	7/234	131/21069	6.626900300557324e-4	0.09636781313190695	0.08586876091529147	ENSG00000150455/ENSG00000160712/ENSG00000165025/ENSG00000170425/ENSG00000172936/ENSG00000177663/ENSG00000181104	7
H3K4me3 + H3K27ac (d0) -> Bivalent + H3K27ac (d10)	GO:0010765	positive regulation of sodium ion transport	4/234	37/21069	7.345176916199018e-4	0.09636781313190695	0.08586876091529147	ENSG00000069696/ENSG00000105711/ENSG00000165238/ENSG00000275023	4
H3K4me3 + H3K27ac (d0) -> Bivalent + H3K27ac (d10)	GO:0018146	keratan sulfate biosynthetic process	3/234	17/21069	8.197064595028767e-4	0.09636781313190695	0.08586876091529147	ENSG00000175040/ENSG00000176383/ENSG00000179913	3
H3K4me3 + H3K27ac (d0) -> Bivalent + H3K27ac (d10)	GO:0045144	meiotic sister chromatid segregation	3/234	17/21069	8.197064595028767e-4	0.09636781313190695	0.08586876091529147	ENSG00000066923/ENSG00000108384/ENSG00000176635	3
H3K4me3 + H3K27ac (d0) -> Bivalent + H3K27ac (d10)	GO:0051177	meiotic sister chromatid cohesion	3/234	17/21069	8.197064595028767e-4	0.09636781313190695	0.08586876091529147	ENSG00000066923/ENSG00000108384/ENSG00000176635	3
H3K4me3 + H3K27ac (d0) -> Bivalent + H3K27ac (d10)	GO:1903510	mucopolysaccharide metabolic process	6/234	99/21069	8.346244965163136e-4	0.09636781313190695	0.08586876091529147	ENSG00000109320/ENSG00000164100/ENSG00000164318/ENSG00000175040/ENSG00000176383/ENSG00000179913	6
H3K4me3 + H3K27ac (d0) -> Bivalent + H3K27ac (d10)	GO:0060828	regulation of canonical Wnt signaling pathway	10/234	267/21069	8.4270922311406e-4	0.09636781313190695	0.08586876091529147	ENSG00000109320/ENSG00000130529/ENSG00000145506/ENSG00000151490/ENSG00000164932/ENSG00000165238/ENSG00000167874/ENSG00000183779/ENSG00000188763/ENSG00000261594	10
H3K4me3 + H3K27ac (d0) -> Bivalent + H3K27ac (d10)	GO:0070588	calcium ion transmembrane transport	12/234	367/21069	8.699962227786806e-4	0.09636781313190695	0.08586876091529147	ENSG00000069696/ENSG00000088320/ENSG00000116032/ENSG00000120088/ENSG00000122679/ENSG00000130427/ENSG00000130529/ENSG00000140939/ENSG00000165995/ENSG00000171132/ENSG00000181104/ENSG00000259207	12
H3K4me3 + H3K27ac (d0) -> Bivalent + H3K27ac (d10)	GO:0007135	meiosis II	3/234	18/21069	9.756172260438585e-4	0.09636781313190695	0.08586876091529147	ENSG00000066923/ENSG00000108384/ENSG00000176635	3
H3K4me3 + H3K27ac (d0) -> Bivalent + H3K27ac (d10)	GO:0060644	mammary gland epithelial cell differentiation	3/234	18/21069	9.756172260438585e-4	0.09636781313190695	0.08586876091529147	ENSG00000170430/ENSG00000183779/ENSG00000213626	3
H3K4me3 + H3K27ac (d0) -> Bivalent + H3K27ac (d10)	GO:0061687	detoxification of inorganic compound	3/234	18/21069	9.756172260438585e-4	0.09636781313190695	0.08586876091529147	ENSG00000169715/ENSG00000205358/ENSG00000205364	3
H3K4me3 + H3K27ac (d0) -> Bivalent + H3K27ac (d10)	GO:0061983	meiosis II cell cycle process	3/234	18/21069	9.756172260438585e-4	0.09636781313190695	0.08586876091529147	ENSG00000066923/ENSG00000108384/ENSG00000176635	3
H3K4me3 + H3K27ac (d0) -> Bivalent + H3K27ac (d10)	GO:0006022	aminoglycan metabolic process	7/234	140/21069	9.806326035285598e-4	0.09636781313190695	0.08586876091529147	ENSG00000054598/ENSG00000109320/ENSG00000164100/ENSG00000164318/ENSG00000175040/ENSG00000176383/ENSG00000179913	7
H3K4me3 + H3K27ac (d0) -> Bivalent + H3K27ac (d10)	GO:0090330	regulation of platelet aggregation	4/234	40/21069	9.902922351384144e-4	0.09636781313190695	0.08586876091529147	ENSG00000108839/ENSG00000162493/ENSG00000165025/ENSG00000183044	4
H3K4me3 (d10) -> H3K4me3 + H3K27ac (H9 Primed)	GO:0016072	rRNA metabolic process	27/644	292/21069	3.607824671077746e-7	0.0013605465067748964	0.001297287676981492	ENSG00000013573/ENSG00000065183/ENSG00000070814/ENSG00000101546/ENSG00000106723/ENSG00000115368/ENSG00000117133/ENSG00000117481/ENSG00000117877/ENSG00000120158/ENSG00000120314/ENSG00000123737/ENSG00000124784/ENSG00000125630/ENSG00000127616/ENSG00000130935/ENSG00000136718/ENSG00000137054/ENSG00000160208/ENSG00000168228/ENSG00000169288/ENSG00000169519/ENSG00000178694/ENSG00000184967/ENSG00000188846…	27
H3K4me3 (d10) -> H3K4me3 + H3K27ac (H9 Primed)	GO:0042254	ribosome biogenesis	29/644	338/21069	6.422216222680653e-7	0.0013605465067748964	0.001297287676981492	ENSG00000037241/ENSG00000065183/ENSG00000101546/ENSG00000105447/ENSG00000115368/ENSG00000117133/ENSG00000117481/ENSG00000118246/ENSG00000120158/ENSG00000120314/ENSG00000123737/ENSG00000124784/ENSG00000130935/ENSG00000132341/ENSG00000136718/ENSG00000145375/ENSG00000155393/ENSG00000160208/ENSG00000168028/ENSG00000168228/ENSG00000169288/ENSG00000169519/ENSG00000171763/ENSG00000178694/ENSG00000181163…	29
H3K4me3 (d10) -> H3K4me3 + H3K27ac (H9 Primed)	GO:0009303	rRNA transcription	8/644	38/21069	1.5850492043572295e-5	0.022386178262871936	0.021345329285344026	ENSG00000013573/ENSG00000070814/ENSG00000106723/ENSG00000117877/ENSG00000125630/ENSG00000127616/ENSG00000130935/ENSG00000137054	8
H3K4me3 (d10) -> H3K4me3 + H3K27ac (H9 Primed)	GO:0072594	establishment of protein localization to organelle	32/644	482/21069	3.7439826911948114e-5	0.03956351687736976	0.037724004763883365	ENSG00000096384/ENSG00000102910/ENSG00000103111/ENSG00000105185/ENSG00000105647/ENSG00000106803/ENSG00000107882/ENSG00000110711/ENSG00000111581/ENSG00000114346/ENSG00000116688/ENSG00000120686/ENSG00000129128/ENSG00000132341/ENSG00000146731/ENSG00000148356/ENSG00000150753/ENSG00000153037/ENSG00000155393/ENSG00000155463/ENSG00000159399/ENSG00000160695/ENSG00000161011/ENSG00000162928/ENSG00000175224…	32
H3K4me3 (d10) -> H3K4me3 + H3K27ac (H9 Primed)	GO:0043555	regulation of translation in response to stress	6/644	23/21069	5.156143222626229e-5	0.03956351687736976	0.037724004763883365	ENSG00000087074/ENSG00000114867/ENSG00000117676/ENSG00000128829/ENSG00000134001/ENSG00000181163	6
H3K4me3 (d10) -> H3K4me3 + H3K27ac (H9 Primed)	GO:0032434	regulation of proteasomal ubiquitin-dependent protein catabolic process	16/644	167/21069	5.602574964933174e-5	0.03956351687736976	0.037724004763883365	ENSG00000013374/ENSG00000033800/ENSG00000096384/ENSG00000100387/ENSG00000101557/ENSG00000105325/ENSG00000119318/ENSG00000135924/ENSG00000137393/ENSG00000146373/ENSG00000158941/ENSG00000162378/ENSG00000171150/ENSG00000173334/ENSG00000179262/ENSG00000204389	16
H3K4me3 (d10) -> H3K4me3 + H3K27ac (H9 Primed)	GO:0006364	rRNA processing	20/644	250/21069	9.215260715263369e-5	0.05093343372232697	0.048565275486948535	ENSG00000065183/ENSG00000101546/ENSG00000115368/ENSG00000117133/ENSG00000117481/ENSG00000120158/ENSG00000120314/ENSG00000123737/ENSG00000124784/ENSG00000130935/ENSG00000136718/ENSG00000160208/ENSG00000168228/ENSG00000169288/ENSG00000169519/ENSG00000178694/ENSG00000184967/ENSG00000188846/ENSG00000198492/ENSG00000273611	20
H3K4me3 (d10) -> H3K4me3 + H3K27ac (H9 Primed)	GO:0032436	positive regulation of proteasomal ubiquitin-dependent protein catabolic process	12/644	106/21069	9.616886235039314e-5	0.05093343372232697	0.048565275486948535	ENSG00000013374/ENSG00000033800/ENSG00000100387/ENSG00000105325/ENSG00000135924/ENSG00000137393/ENSG00000146373/ENSG00000162378/ENSG00000171150/ENSG00000173334/ENSG00000179262/ENSG00000204389	12
H3K4me3 (d10) -> H3K4me3 + H3K27ac (H9 Primed)	GO:2000058	regulation of ubiquitin-dependent protein catabolic process	17/644	198/21069	1.302802781712828e-4	0.06133305984574725	0.05848136931244251	ENSG00000013374/ENSG00000033800/ENSG00000096384/ENSG00000100387/ENSG00000101557/ENSG00000105325/ENSG00000107882/ENSG00000119318/ENSG00000135924/ENSG00000137393/ENSG00000146373/ENSG00000158941/ENSG00000162378/ENSG00000171150/ENSG00000173334/ENSG00000179262/ENSG00000204389	17
H3K4me3 (d10) -> H3K4me3 + H3K27ac (H9 Primed)	GO:0042273	ribosomal large subunit biogenesis	10/644	82/21069	1.9593622368279455e-4	0.06910279305797754	0.06588984752282966	ENSG00000037241/ENSG00000117133/ENSG00000118246/ENSG00000145375/ENSG00000155393/ENSG00000169288/ENSG00000171763/ENSG00000181163/ENSG00000188846/ENSG00000273611	10
H3K4me3 (d10) -> H3K4me3 + H3K27ac (H9 Primed)	GO:0061136	regulation of proteasomal protein catabolic process	18/644	225/21069	2.0353866953632128e-4	0.06910279305797754	0.06588984752282966	ENSG00000013374/ENSG00000033800/ENSG00000057757/ENSG00000096384/ENSG00000100387/ENSG00000101557/ENSG00000105325/ENSG00000119318/ENSG00000135924/ENSG00000137393/ENSG00000146373/ENSG00000158941/ENSG00000162378/ENSG00000170315/ENSG00000171150/ENSG00000173334/ENSG00000179262/ENSG00000204389	18
H3K4me3 (d10) -> H3K4me3 + H3K27ac (H9 Primed)	GO:0090316	positive regulation of intracellular protein transport	15/644	168/21069	2.0817391736065418e-4	0.06910279305797754	0.06588984752282966	ENSG00000096384/ENSG00000105185/ENSG00000105647/ENSG00000114346/ENSG00000132341/ENSG00000137770/ENSG00000138182/ENSG00000143450/ENSG00000160695/ENSG00000168502/ENSG00000175224/ENSG00000178028/ENSG00000198911/ENSG00000203965/ENSG00000213625	15
H3K4me3 (d10) -> H3K4me3 + H3K27ac (H9 Primed)	GO:0016236	macroautophagy	24/644	350/21069	2.1202178658336277e-4	0.06910279305797754	0.06588984752282966	ENSG00000038532/ENSG00000099940/ENSG00000111640/ENSG00000116688/ENSG00000120686/ENSG00000126247/ENSG00000134108/ENSG00000136888/ENSG00000140941/ENSG00000147416/ENSG00000148158/ENSG00000148356/ENSG00000149547/ENSG00000151502/ENSG00000152137/ENSG00000155097/ENSG00000157954/ENSG00000160360/ENSG00000161011/ENSG00000168397/ENSG00000172403/ENSG00000175224/ENSG00000185344/ENSG00000198668	24
H3K4me3 (d10) -> H3K4me3 + H3K27ac (H9 Primed)	GO:0045787	positive regulation of cell cycle	26/644	396/21069	2.334309355726689e-4	0.07064620528724272	0.06736149855097016	ENSG00000013573/ENSG00000080986/ENSG00000082258/ENSG00000090061/ENSG00000097046/ENSG00000100823/ENSG00000101447/ENSG00000104218/ENSG00000109805/ENSG00000114315/ENSG00000114346/ENSG00000114867/ENSG00000118762/ENSG00000136824/ENSG00000137807/ENSG00000138182/ENSG00000138594/ENSG00000149503/ENSG00000155858/ENSG00000166263/ENSG00000172167/ENSG00000173207/ENSG00000179262/ENSG00000181163/ENSG00000182247…	26
H3K4me3 (d10) -> H3K4me3 + H3K27ac (H9 Primed)	GO:0034501	protein localization to kinetochore	5/644	20/21069	2.780652630153308e-4	0.07347427720859905	0.07005807881112583	ENSG00000080986/ENSG00000137812/ENSG00000154473/ENSG00000172167/ENSG00000174442	5
H3K4me3 (d10) -> H3K4me3 + H3K27ac (H9 Primed)	GO:1903083	protein localization to condensed chromosome	5/644	20/21069	2.780652630153308e-4	0.07347427720859905	0.07005807881112583	ENSG00000080986/ENSG00000137812/ENSG00000154473/ENSG00000172167/ENSG00000174442	5
H3K4me3 (d10) -> H3K4me3 + H3K27ac (H9 Primed)	GO:0034976	response to endoplasmic reticulum stress	21/644	295/21069	3.1434900405518285e-4	0.07347427720859905	0.07005807881112583	ENSG00000087074/ENSG00000101294/ENSG00000101557/ENSG00000105647/ENSG00000106803/ENSG00000109501/ENSG00000113319/ENSG00000114867/ENSG00000118217/ENSG00000120686/ENSG00000124164/ENSG00000128228/ENSG00000128829/ENSG00000134001/ENSG00000135924/ENSG00000137522/ENSG00000145050/ENSG00000145191/ENSG00000163516/ENSG00000198836/ENSG00000204389	21
H3K4me3 (d10) -> H3K4me3 + H3K27ac (H9 Primed)	GO:0140053	mitochondrial gene expression	15/644	176/21069	3.4473049803763746e-4	0.07347427720859905	0.07005807881112583	ENSG00000100890/ENSG00000106591/ENSG00000117593/ENSG00000118246/ENSG00000130349/ENSG00000132300/ENSG00000148824/ENSG00000169288/ENSG00000178694/ENSG00000185414/ENSG00000198015/ENSG00000204568/ENSG00000243147/ENSG00000258790/ENSG00000278845	15
H3K4me3 (d10) -> H3K4me3 + H3K27ac (H9 Primed)	GO:0061912	selective autophagy	10/644	89/21069	3.8482238692246764e-4	0.07347427720859905	0.07005807881112583	ENSG00000116688/ENSG00000120686/ENSG00000140941/ENSG00000148158/ENSG00000148356/ENSG00000152137/ENSG00000157954/ENSG00000161011/ENSG00000168397/ENSG00000175224	10
H3K4me3 (d10) -> H3K4me3 + H3K27ac (H9 Primed)	GO:0071459	protein localization to chromosome, centromeric region	7/644	45/21069	3.986685257235423e-4	0.07347427720859905	0.07005807881112583	ENSG00000080986/ENSG00000102974/ENSG00000137812/ENSG00000154473/ENSG00000172167/ENSG00000174442/ENSG00000278637	7
H3K4me3 (d10) -> H3K4me3 + H3K27ac (H9 Primed)	GO:0042306	regulation of protein import into nucleus	8/644	59/21069	4.0905890973232713e-4	0.07347427720859905	0.07005807881112583	ENSG00000096384/ENSG00000105647/ENSG00000107882/ENSG00000114346/ENSG00000120686/ENSG00000132341/ENSG00000178028/ENSG00000203965	8
H3K4me3 (d10) -> H3K4me3 + H3K27ac (H9 Primed)	GO:2000060	positive regulation of ubiquitin-dependent protein catabolic process	12/644	124/21069	4.232658803839429e-4	0.07347427720859905	0.07005807881112583	ENSG00000013374/ENSG00000033800/ENSG00000100387/ENSG00000105325/ENSG00000135924/ENSG00000137393/ENSG00000146373/ENSG00000162378/ENSG00000171150/ENSG00000173334/ENSG00000179262/ENSG00000204389	12
H3K4me3 (d10) -> H3K4me3 + H3K27ac (H9 Primed)	GO:0033157	regulation of intracellular protein transport	18/644	240/21069	4.458383331301761e-4	0.07347427720859905	0.07005807881112583	ENSG00000006740/ENSG00000096384/ENSG00000105185/ENSG00000105647/ENSG00000107882/ENSG00000114346/ENSG00000120686/ENSG00000132341/ENSG00000137770/ENSG00000138182/ENSG00000143450/ENSG00000160695/ENSG00000168502/ENSG00000175224/ENSG00000178028/ENSG00000198911/ENSG00000203965/ENSG00000213625	18
H3K4me3 (d10) -> H3K4me3 + H3K27ac (H9 Primed)	GO:0042790	nucleolar large rRNA transcription by RNA polymerase I	5/644	22/21069	4.489875733913566e-4	0.07347427720859905	0.07005807881112583	ENSG00000013573/ENSG00000070814/ENSG00000127616/ENSG00000130935/ENSG00000137054	5
H3K4me3 (d10) -> H3K4me3 + H3K27ac (H9 Primed)	GO:1903050	regulation of proteolysis involved in protein catabolic process	19/644	261/21069	4.5350821988616324e-4	0.07347427720859905	0.07005807881112583	ENSG00000013374/ENSG00000033800/ENSG00000057757/ENSG00000096384/ENSG00000100387/ENSG00000101557/ENSG00000105325/ENSG00000107882/ENSG00000119318/ENSG00000135924/ENSG00000137393/ENSG00000146373/ENSG00000158941/ENSG00000162378/ENSG00000170315/ENSG00000171150/ENSG00000173334/ENSG00000179262/ENSG00000204389	19
H3K4me3 (d10) -> H3K4me3 + H3K27ac (H9 Primed)	GO:1900182	positive regulation of protein localization to nucleus	10/644	91/21069	4.6059602945810796e-4	0.07347427720859905	0.07005807881112583	ENSG00000096384/ENSG00000105647/ENSG00000114346/ENSG00000132341/ENSG00000146731/ENSG00000150753/ENSG00000178028/ENSG00000181163/ENSG00000182541/ENSG00000203965	10
H3K4me3 (d10) -> H3K4me3 + H3K27ac (H9 Primed)	GO:0042176	regulation of protein catabolic process	26/644	415/21069	4.779023977650743e-4	0.07347427720859905	0.07005807881112583	ENSG00000007944/ENSG00000013374/ENSG00000033800/ENSG00000057757/ENSG00000078747/ENSG00000096384/ENSG00000100234/ENSG00000100387/ENSG00000101447/ENSG00000101557/ENSG00000105325/ENSG00000119318/ENSG00000135924/ENSG00000137393/ENSG00000138592/ENSG00000143450/ENSG00000146373/ENSG00000158941/ENSG00000160695/ENSG00000162378/ENSG00000170315/ENSG00000171150/ENSG00000173334/ENSG00000179262/ENSG00000189091…	26
H3K4me3 (d10) -> H3K4me3 + H3K27ac (H9 Primed)	GO:0006986	response to unfolded protein	14/644	163/21069	4.969624815670923e-4	0.07347427720859905	0.07005807881112583	ENSG00000087074/ENSG00000096384/ENSG00000109501/ENSG00000112530/ENSG00000116688/ENSG00000118217/ENSG00000124164/ENSG00000134001/ENSG00000135924/ENSG00000137094/ENSG00000145050/ENSG00000152137/ENSG00000164463/ENSG00000204389	14
H3K4me3 (d10) -> H3K4me3 + H3K27ac (H9 Primed)	GO:0006446	regulation of translational initiation	10/644	92/21069	5.028921498818438e-4	0.07347427720859905	0.07005807881112583	ENSG00000087074/ENSG00000106682/ENSG00000114867/ENSG00000119392/ENSG00000128829/ENSG00000130956/ENSG00000134001/ENSG00000145191/ENSG00000181163/ENSG00000198492	10
H3K4me3 (d10) -> H3K4me3 + H3K27ac (H9 Primed)	GO:0090068	positive regulation of cell cycle process	20/644	291/21069	6.745150687052661e-4	0.09173119267588352	0.08746613604214523	ENSG00000013573/ENSG00000080986/ENSG00000097046/ENSG00000100823/ENSG00000101447/ENSG00000104218/ENSG00000109805/ENSG00000114346/ENSG00000114867/ENSG00000136824/ENSG00000137807/ENSG00000138182/ENSG00000138594/ENSG00000149503/ENSG00000155858/ENSG00000166263/ENSG00000172167/ENSG00000181163/ENSG00000182247/ENSG00000280789	20
H3K4me3 (d10) -> H3K4me3 + H3K27ac (H9 Primed)	GO:0043558	regulation of translational initiation in response to stress	4/644	14/21069	6.778024669829765e-4	0.09173119267588352	0.08746613604214523	ENSG00000087074/ENSG00000128829/ENSG00000134001/ENSG00000181163	4
H3K4me3 (d10) -> H3K4me3 + H3K27ac (H9 Primed)	GO:0009150	purine ribonucleotide metabolic process	29/644	496/21069	7.071070666676754e-4	0.09173119267588352	0.08746613604214523	ENSG00000100714/ENSG00000100938/ENSG00000103150/ENSG00000110435/ENSG00000110717/ENSG00000111640/ENSG00000114956/ENSG00000115286/ENSG00000123983/ENSG00000132341/ENSG00000143774/ENSG00000147416/ENSG00000149084/ENSG00000150768/ENSG00000156110/ENSG00000159399/ENSG00000163655/ENSG00000164258/ENSG00000169902/ENSG00000170502/ENSG00000171314/ENSG00000173598/ENSG00000178127/ENSG00000181192/ENSG00000198836…	29
H3K4me3 (d10) -> H3K4me3 + H3K27ac (H9 Primed)	GO:0046824	positive regulation of nucleocytoplasmic transport	8/644	64/21069	7.144511112353448e-4	0.09173119267588352	0.08746613604214523	ENSG00000096384/ENSG00000105647/ENSG00000111605/ENSG00000114346/ENSG00000132341/ENSG00000137770/ENSG00000178028/ENSG00000203965	8
H3K4me3 (d10) -> H3K4me3 + H3K27ac (H9 Primed)	GO:1902806	regulation of cell cycle G1/S phase transition	17/644	230/21069	7.488676448855688e-4	0.09231843909564334	0.08802607834467763	ENSG00000010165/ENSG00000066117/ENSG00000100823/ENSG00000101447/ENSG00000106144/ENSG00000108691/ENSG00000114867/ENSG00000118762/ENSG00000127616/ENSG00000149311/ENSG00000155858/ENSG00000166263/ENSG00000166483/ENSG00000172167/ENSG00000182247/ENSG00000197343/ENSG00000280789	17
H3K4me3 (d10) -> H3K4me3 + H3K27ac (H9 Primed)	GO:1900180	regulation of protein localization to nucleus	13/644	151/21069	7.626021638771576e-4	0.09231843909564334	0.08802607834467763	ENSG00000044115/ENSG00000096384/ENSG00000105647/ENSG00000107882/ENSG00000114346/ENSG00000120686/ENSG00000132341/ENSG00000146731/ENSG00000150753/ENSG00000178028/ENSG00000181163/ENSG00000182541/ENSG00000203965	13
H3K4me3 (d10) -> H3K4me3 + H3K27ac (H9 Primed)	GO:0032388	positive regulation of intracellular transport	16/644	211/21069	8.067151044110005e-4	0.09402669459527542	0.08965490822867894	ENSG00000096384/ENSG00000105185/ENSG00000105647/ENSG00000111605/ENSG00000114346/ENSG00000132341/ENSG00000137770/ENSG00000138182/ENSG00000143450/ENSG00000160695/ENSG00000168502/ENSG00000175224/ENSG00000178028/ENSG00000198911/ENSG00000203965/ENSG00000213625	16
H3K4me3 (d10) -> H3K4me3 + H3K27ac (H9 Primed)	GO:0010948	negative regulation of cell cycle process	23/644	362/21069	8.210969317973072e-4	0.09402669459527542	0.08965490822867894	ENSG00000010165/ENSG00000080986/ENSG00000093009/ENSG00000103274/ENSG00000104885/ENSG00000105325/ENSG00000106144/ENSG00000108691/ENSG00000113328/ENSG00000118762/ENSG00000128829/ENSG00000149311/ENSG00000149503/ENSG00000151164/ENSG00000154473/ENSG00000158941/ENSG00000162063/ENSG00000166483/ENSG00000172167/ENSG00000172732/ENSG00000174442/ENSG00000181163/ENSG00000197343	23
H3K4me3 (d10) -> H3K4me3 + H3K27ac (H9 Primed)	GO:1903320	regulation of protein modification by small protein conjugation or removal	19/644	275/21069	8.543801663360976e-4	0.09526338854647488	0.09083410189467984	ENSG00000004487/ENSG00000010072/ENSG00000033800/ENSG00000078747/ENSG00000096384/ENSG00000100387/ENSG00000105325/ENSG00000109501/ENSG00000110330/ENSG00000135924/ENSG00000138663/ENSG00000140382/ENSG00000140450/ENSG00000154473/ENSG00000161011/ENSG00000170315/ENSG00000172167/ENSG00000181163/ENSG00000204389	19
H3K4me3 (d10) -> H3K4me3 + H3K27ac (H9 Primed)	GO:0098781	ncRNA transcription	8/644	66/21069	8.789563403918948e-4	0.0954907183138579	0.09105086192777576	ENSG00000013573/ENSG00000070814/ENSG00000106723/ENSG00000117877/ENSG00000125630/ENSG00000127616/ENSG00000130935/ENSG00000137054	8
H3K4me3 (d10) -> H3K4me3 + H3K27ac (H9 Primed)	GO:0044843	cell cycle G1/S phase transition	20/644	298/21069	9.050470171964895e-4	0.09586710529653815	0.09140974873684544	ENSG00000010165/ENSG00000066117/ENSG00000083812/ENSG00000097046/ENSG00000100823/ENSG00000101447/ENSG00000106144/ENSG00000108691/ENSG00000114867/ENSG00000118762/ENSG00000127616/ENSG00000149311/ENSG00000155858/ENSG00000166263/ENSG00000166483/ENSG00000172167/ENSG00000172201/ENSG00000182247/ENSG00000197343/ENSG00000280789	20
H3K4me3 (d10) -> H3K4me3 (H9 Primed)	GO:0140014	mitotic nuclear division	41/892	357/21069	7.204967285205147e-9	2.0052168644244457e-5	1.917616552808534e-5	ENSG00000010244/ENSG00000040275/ENSG00000070831/ENSG00000083535/ENSG00000085415/ENSG00000086065/ENSG00000090273/ENSG00000094804/ENSG00000101057/ENSG00000101350/ENSG00000101421/ENSG00000104983/ENSG00000107949/ENSG00000112742/ENSG00000112941/ENSG00000113141/ENSG00000113810/ENSG00000114166/ENSG00000124688/ENSG00000127445/ENSG00000128789/ENSG00000132612/ENSG00000133302/ENSG00000136518/ENSG00000140854…	41
H3K4me3 (d10) -> H3K4me3 (H9 Primed)	GO:0034470	ncRNA processing	50/892	489/21069	8.435914448567294e-9	2.0052168644244457e-5	1.917616552808534e-5	ENSG00000055044/ENSG00000067533/ENSG00000075914/ENSG00000084073/ENSG00000087995/ENSG00000105171/ENSG00000105865/ENSG00000109534/ENSG00000109911/ENSG00000113272/ENSG00000114166/ENSG00000117597/ENSG00000120699/ENSG00000120800/ENSG00000122406/ENSG00000122435/ENSG00000126749/ENSG00000127311/ENSG00000128191/ENSG00000129460/ENSG00000130713/ENSG00000131914/ENSG00000132467/ENSG00000135297/ENSG00000135372…	50
H3K4me3 (d10) -> H3K4me3 (H9 Primed)	GO:0042254	ribosome biogenesis	38/892	338/21069	4.5195406281160847e-8	7.161965382021289e-5	6.849086306257323e-5	ENSG00000055044/ENSG00000067533/ENSG00000075914/ENSG00000082515/ENSG00000105171/ENSG00000109534/ENSG00000111845/ENSG00000114166/ENSG00000117597/ENSG00000120699/ENSG00000120800/ENSG00000122034/ENSG00000122406/ENSG00000126749/ENSG00000127311/ENSG00000129460/ENSG00000130713/ENSG00000132467/ENSG00000132591/ENSG00000135372/ENSG00000141076/ENSG00000142676/ENSG00000144895/ENSG00000146109/ENSG00000146223…	38
H3K4me3 (d10) -> H3K4me3 (H9 Primed)	GO:0006364	rRNA processing	31/892	250/21069	8.730927480235605e-8	9.411251394290193e-5	9.000109552496368e-5	ENSG00000055044/ENSG00000067533/ENSG00000075914/ENSG00000105171/ENSG00000109534/ENSG00000114166/ENSG00000117597/ENSG00000120699/ENSG00000120800/ENSG00000122406/ENSG00000126749/ENSG00000127311/ENSG00000129460/ENSG00000130713/ENSG00000132467/ENSG00000135372/ENSG00000141076/ENSG00000142676/ENSG00000146109/ENSG00000146223/ENSG00000148688/ENSG00000148843/ENSG00000151304/ENSG00000166133/ENSG00000166197…	31
H3K4me3 (d10) -> H3K4me3 (H9 Primed)	GO:0016072	rRNA metabolic process	34/892	292/21069	9.898245050789012e-8	9.411251394290193e-5	9.000109552496368e-5	ENSG00000055044/ENSG00000067533/ENSG00000075914/ENSG00000105171/ENSG00000109534/ENSG00000114166/ENSG00000117597/ENSG00000120699/ENSG00000120800/ENSG00000122034/ENSG00000122406/ENSG00000126749/ENSG00000127311/ENSG00000129460/ENSG00000130713/ENSG00000132467/ENSG00000135372/ENSG00000141076/ENSG00000142676/ENSG00000146109/ENSG00000146223/ENSG00000148688/ENSG00000148843/ENSG00000151304/ENSG00000152684…	34
H3K4me3 (d10) -> H3K4me3 (H9 Primed)	GO:0099111	microtubule-based transport	28/892	215/21069	1.301873981469157e-7	1.0315181513173955e-4	9.864550396430333e-5	ENSG00000007174/ENSG00000047578/ENSG00000054523/ENSG00000067606/ENSG00000070831/ENSG00000076826/ENSG00000077380/ENSG00000101350/ENSG00000105948/ENSG00000122970/ENSG00000135127/ENSG00000135441/ENSG00000138036/ENSG00000154277/ENSG00000157796/ENSG00000163075/ENSG00000163482/ENSG00000166275/ENSG00000166963/ENSG00000168280/ENSG00000177879/ENSG00000185896/ENSG00000187240/ENSG00000188596/ENSG00000189114…	28
H3K4me3 (d10) -> H3K4me3 (H9 Primed)	GO:0007018	microtubule-based movement	42/892	436/21069	6.645913862155493e-7	4.5135249286696016e-4	4.3163461609999363e-4	ENSG00000007174/ENSG00000047578/ENSG00000054523/ENSG00000058668/ENSG00000067606/ENSG00000070831/ENSG00000076826/ENSG00000077380/ENSG00000101350/ENSG00000105948/ENSG00000111834/ENSG00000119705/ENSG00000122970/ENSG00000126214/ENSG00000135127/ENSG00000135441/ENSG00000138036/ENSG00000140854/ENSG00000142945/ENSG00000154277/ENSG00000157796/ENSG00000163075/ENSG00000163482/ENSG00000163808/ENSG00000166275…	42
H3K4me3 (d10) -> H3K4me3 (H9 Primed)	GO:0000070	mitotic sister chromatid segregation	26/892	213/21069	1.2778809226873883e-6	7.593807383069805e-4	7.262062769851093e-4	ENSG00000010244/ENSG00000040275/ENSG00000083535/ENSG00000085415/ENSG00000086065/ENSG00000090273/ENSG00000094804/ENSG00000101421/ENSG00000112742/ENSG00000112941/ENSG00000113141/ENSG00000113810/ENSG00000114166/ENSG00000124688/ENSG00000128789/ENSG00000132612/ENSG00000133302/ENSG00000136518/ENSG00000140854/ENSG00000142945/ENSG00000144535/ENSG00000156970/ENSG00000167513/ENSG00000171320/ENSG00000183955…	26
H3K4me3 (d10) -> H3K4me3 (H9 Primed)	GO:0042274	ribosomal small subunit biogenesis	15/892	89/21069	4.564591180282963e-6	0.0022005796900302988	0.002104444718296141	ENSG00000117597/ENSG00000120800/ENSG00000126749/ENSG00000127311/ENSG00000129460/ENSG00000132467/ENSG00000132591/ENSG00000135372/ENSG00000141076/ENSG00000146109/ENSG00000151304/ENSG00000165792/ENSG00000172809/ENSG00000177954/ENSG00000241945	15
H3K4me3 (d10) -> H3K4me3 (H9 Primed)	GO:0010970	transport along microtubule	22/892	174/21069	4.628901325263565e-6	0.0022005796900302988	0.002104444718296141	ENSG00000054523/ENSG00000067606/ENSG00000070831/ENSG00000076826/ENSG00000077380/ENSG00000101350/ENSG00000105948/ENSG00000122970/ENSG00000135127/ENSG00000135441/ENSG00000138036/ENSG00000154277/ENSG00000157796/ENSG00000166275/ENSG00000166963/ENSG00000168280/ENSG00000177879/ENSG00000185896/ENSG00000187240/ENSG00000189114/ENSG00000197102/ENSG00000197912	22
H3K4me3 (d10) -> H3K4me3 (H9 Primed)	GO:0000075	cell cycle checkpoint signaling	25/892	217/21069	5.789354278751847e-6	0.002455523298140389	0.002348250808110254	ENSG00000010244/ENSG00000040275/ENSG00000051180/ENSG00000091436/ENSG00000094804/ENSG00000105393/ENSG00000112062/ENSG00000112742/ENSG00000113141/ENSG00000124688/ENSG00000128789/ENSG00000132612/ENSG00000139579/ENSG00000143476/ENSG00000143624/ENSG00000156970/ENSG00000158019/ENSG00000167513/ENSG00000169372/ENSG00000170312/ENSG00000172273/ENSG00000173559/ENSG00000179295/ENSG00000184445/ENSG00000198783	25
H3K4me3 (d10) -> H3K4me3 (H9 Primed)	GO:0007093	mitotic cell cycle checkpoint signaling	21/892	164/21069	6.1982077361557985e-6	0.002455523298140389	0.002348250808110254	ENSG00000010244/ENSG00000040275/ENSG00000091436/ENSG00000094804/ENSG00000105393/ENSG00000112742/ENSG00000113141/ENSG00000124688/ENSG00000128789/ENSG00000132612/ENSG00000139579/ENSG00000143476/ENSG00000143624/ENSG00000156970/ENSG00000158019/ENSG00000167513/ENSG00000169372/ENSG00000170312/ENSG00000173559/ENSG00000184445/ENSG00000198783	21
H3K4me3 (d10) -> H3K4me3 (H9 Primed)	GO:0010948	negative regulation of cell cycle process	34/892	362/21069	1.3017641061529796e-5	0.004760451200500973	0.004552485161517992	ENSG00000010244/ENSG00000040275/ENSG00000051180/ENSG00000068971/ENSG00000091436/ENSG00000094804/ENSG00000103540/ENSG00000105393/ENSG00000112062/ENSG00000112742/ENSG00000113141/ENSG00000114166/ENSG00000124508/ENSG00000124688/ENSG00000128789/ENSG00000132612/ENSG00000139579/ENSG00000143476/ENSG00000143624/ENSG00000144677/ENSG00000147601/ENSG00000156970/ENSG00000158019/ENSG00000164953/ENSG00000167513…	34
H3K4me3 (d10) -> H3K4me3 (H9 Primed)	GO:0071459	protein localization to chromosome, centromeric region	10/892	45/21069	1.4556707746588563e-5	0.004837638267539176	0.004626300218652814	ENSG00000040275/ENSG00000112742/ENSG00000113141/ENSG00000156970/ENSG00000167513/ENSG00000170312/ENSG00000184445/ENSG00000197238/ENSG00000276966/ENSG00000277075	10
H3K4me3 (d10) -> H3K4me3 (H9 Primed)	GO:0034502	protein localization to chromosome	17/892	122/21069	1.526389861444839e-5	0.004837638267539176	0.004626300218652814	ENSG00000040275/ENSG00000112742/ENSG00000113141/ENSG00000133302/ENSG00000136807/ENSG00000139579/ENSG00000141499/ENSG00000147601/ENSG00000152422/ENSG00000156970/ENSG00000167513/ENSG00000170312/ENSG00000171320/ENSG00000184445/ENSG00000197238/ENSG00000276966/ENSG00000277075	17
H3K4me3 (d10) -> H3K4me3 (H9 Primed)	GO:0000819	sister chromatid segregation	26/892	246/21069	1.7930055540700175e-5	0.005327467752530539	0.005094730913176583	ENSG00000010244/ENSG00000040275/ENSG00000083535/ENSG00000085415/ENSG00000086065/ENSG00000090273/ENSG00000094804/ENSG00000101421/ENSG00000112742/ENSG00000112941/ENSG00000113141/ENSG00000113810/ENSG00000114166/ENSG00000124688/ENSG00000128789/ENSG00000132612/ENSG00000133302/ENSG00000136518/ENSG00000140854/ENSG00000142945/ENSG00000144535/ENSG00000156970/ENSG00000167513/ENSG00000171320/ENSG00000183955…	26
H3K4me3 (d10) -> H3K4me3 (H9 Primed)	GO:0007052	mitotic spindle organization	19/892	152/21069	2.387666225913314e-5	0.00642459759620937	0.006143931319449167	ENSG00000010244/ENSG00000083535/ENSG00000086065/ENSG00000090273/ENSG00000101057/ENSG00000101350/ENSG00000101421/ENSG00000104671/ENSG00000104983/ENSG00000105255/ENSG00000107949/ENSG00000112742/ENSG00000163808/ENSG00000167702/ENSG00000180198/ENSG00000197102/ENSG00000198718/ENSG00000204388/ENSG00000284770	19
H3K4me3 (d10) -> H3K4me3 (H9 Primed)	GO:1901991	negative regulation of mitotic cell cycle phase transition	23/892	207/21069	2.43253590096274e-5	0.00642459759620937	0.006143931319449167	ENSG00000010244/ENSG00000040275/ENSG00000094804/ENSG00000105393/ENSG00000112742/ENSG00000113141/ENSG00000124508/ENSG00000124688/ENSG00000128789/ENSG00000132612/ENSG00000139579/ENSG00000143476/ENSG00000143624/ENSG00000144677/ENSG00000156970/ENSG00000158019/ENSG00000167513/ENSG00000169372/ENSG00000170242/ENSG00000170312/ENSG00000173559/ENSG00000184445/ENSG00000198783	23
H3K4me3 (d10) -> H3K4me3 (H9 Primed)	GO:1902850	microtubule cytoskeleton organization involved in mitosis	21/892	184/21069	3.639857339235288e-5	0.009107306205644504	0.008709442575156351	ENSG00000010244/ENSG00000040275/ENSG00000083535/ENSG00000086065/ENSG00000090273/ENSG00000101057/ENSG00000101350/ENSG00000101421/ENSG00000104671/ENSG00000104983/ENSG00000105255/ENSG00000107949/ENSG00000112742/ENSG00000163808/ENSG00000164056/ENSG00000167702/ENSG00000180198/ENSG00000197102/ENSG00000198718/ENSG00000204388/ENSG00000284770	21
H3K4me3 (d10) -> H3K4me3 (H9 Primed)	GO:0051656	establishment of organelle localization	39/892	464/21069	3.970821026195029e-5	0.009438641579265585	0.00902630316428228	ENSG00000036054/ENSG00000040275/ENSG00000067606/ENSG00000070831/ENSG00000079805/ENSG00000083535/ENSG00000085415/ENSG00000086065/ENSG00000090273/ENSG00000100604/ENSG00000101350/ENSG00000101421/ENSG00000107862/ENSG00000113597/ENSG00000113966/ENSG00000114166/ENSG00000116141/ENSG00000130402/ENSG00000131558/ENSG00000132612/ENSG00000135127/ENSG00000135441/ENSG00000137575/ENSG00000140992/ENSG00000142945…	39
H3K4me3 (d10) -> H3K4me3 (H9 Primed)	GO:1901988	negative regulation of cell cycle phase transition	29/892	306/21069	4.689940524378724e-5	0.010617132025188788	0.010153309836988327	ENSG00000010244/ENSG00000040275/ENSG00000051180/ENSG00000091436/ENSG00000094804/ENSG00000105393/ENSG00000112062/ENSG00000112742/ENSG00000113141/ENSG00000124508/ENSG00000124688/ENSG00000128789/ENSG00000132612/ENSG00000139579/ENSG00000143476/ENSG00000143624/ENSG00000144677/ENSG00000156970/ENSG00000158019/ENSG00000167513/ENSG00000169136/ENSG00000169372/ENSG00000170242/ENSG00000170312/ENSG00000172273…	29
H3K4me3 (d10) -> H3K4me3 (H9 Primed)	GO:0010212	response to ionizing radiation	18/892	150/21069	6.681354213614449e-5	0.014437799059783223	0.013807066434737229	ENSG00000051180/ENSG00000079805/ENSG00000084073/ENSG00000091436/ENSG00000105393/ENSG00000111247/ENSG00000112062/ENSG00000116717/ENSG00000118971/ENSG00000139579/ENSG00000143624/ENSG00000152422/ENSG00000158019/ENSG00000163565/ENSG00000165392/ENSG00000173559/ENSG00000182979/ENSG00000185122	18
H3K4me3 (d10) -> H3K4me3 (H9 Primed)	GO:0060271	cilium assembly	33/892	377/21069	7.049986883165165e-5	0.01457201636633356	0.013935420296746156	ENSG00000054282/ENSG00000079805/ENSG00000083535/ENSG00000083799/ENSG00000086300/ENSG00000100578/ENSG00000101350/ENSG00000103540/ENSG00000105948/ENSG00000107862/ENSG00000111834/ENSG00000113966/ENSG00000119636/ENSG00000122545/ENSG00000122970/ENSG00000137821/ENSG00000138036/ENSG00000142459/ENSG00000155530/ENSG00000157796/ENSG00000163075/ENSG00000163482/ENSG00000164953/ENSG00000166596/ENSG00000169379…	33
H3K4me3 (d10) -> H3K4me3 (H9 Primed)	GO:0030705	cytoskeleton-dependent intracellular transport	23/892	223/21069	7.820967060575351e-5	0.015263065818861141	0.014596280422394721	ENSG00000054523/ENSG00000067606/ENSG00000070831/ENSG00000076826/ENSG00000077380/ENSG00000101350/ENSG00000105948/ENSG00000122970/ENSG00000130402/ENSG00000135127/ENSG00000135441/ENSG00000138036/ENSG00000154277/ENSG00000157796/ENSG00000166275/ENSG00000166963/ENSG00000168280/ENSG00000177879/ENSG00000185896/ENSG00000187240/ENSG00000189114/ENSG00000197102/ENSG00000197912	23
H3K4me3 (d10) -> H3K4me3 (H9 Primed)	GO:0007032	endosome organization	14/892	100/21069	8.026433434403209e-5	0.015263065818861141	0.014596280422394721	ENSG00000009844/ENSG00000038210/ENSG00000078142/ENSG00000086065/ENSG00000086300/ENSG00000101421/ENSG00000111540/ENSG00000114573/ENSG00000124209/ENSG00000131475/ENSG00000132612/ENSG00000136051/ENSG00000175895/ENSG00000176428	14
H3K4me3 (d10) -> H3K4me3 (H9 Primed)	GO:1902750	negative regulation of cell cycle G2/M phase transition	12/892	77/21069	8.964656417812333e-5	0.016388009357668584	0.01567207944905578	ENSG00000094804/ENSG00000105393/ENSG00000132612/ENSG00000139579/ENSG00000143476/ENSG00000143624/ENSG00000158019/ENSG00000169136/ENSG00000170242/ENSG00000170312/ENSG00000173559/ENSG00000198783	12
H3K4me3 (d10) -> H3K4me3 (H9 Primed)	GO:0000086	G2/M transition of mitotic cell cycle	18/892	154/21069	9.426865485325378e-5	0.016388009357668584	0.01567207944905578	ENSG00000079805/ENSG00000094804/ENSG00000105393/ENSG00000120539/ENSG00000132612/ENSG00000139579/ENSG00000143476/ENSG00000143624/ENSG00000155666/ENSG00000158019/ENSG00000161692/ENSG00000167325/ENSG00000170242/ENSG00000170312/ENSG00000173559/ENSG00000182185/ENSG00000198783/ENSG00000214517	18
H3K4me3 (d10) -> H3K4me3 (H9 Primed)	GO:0009451	RNA modification	20/892	183/21069	1.0167405895020541e-4	0.016388009357668584	0.01567207944905578	ENSG00000087995/ENSG00000090520/ENSG00000105865/ENSG00000109534/ENSG00000109911/ENSG00000113272/ENSG00000122435/ENSG00000126749/ENSG00000135297/ENSG00000135372/ENSG00000139343/ENSG00000145388/ENSG00000145996/ENSG00000162623/ENSG00000166133/ENSG00000167118/ENSG00000174173/ENSG00000174720/ENSG00000182004/ENSG00000183665	20
H3K4me3 (d10) -> H3K4me3 (H9 Primed)	GO:0071479	cellular response to ionizing radiation	12/892	78/21069	1.019225940495094e-4	0.016388009357668584	0.01567207944905578	ENSG00000051180/ENSG00000079805/ENSG00000084073/ENSG00000091436/ENSG00000111247/ENSG00000112062/ENSG00000116717/ENSG00000118971/ENSG00000158019/ENSG00000163565/ENSG00000165392/ENSG00000185122	12
H3K4me3 (d10) -> H3K4me3 (H9 Primed)	GO:0098813	nuclear chromosome segregation	31/892	352/21069	1.0341612972866165e-4	0.016388009357668584	0.01567207944905578	ENSG00000010244/ENSG00000040275/ENSG00000070831/ENSG00000083535/ENSG00000085415/ENSG00000086065/ENSG00000090273/ENSG00000094804/ENSG00000101421/ENSG00000112742/ENSG00000112941/ENSG00000113141/ENSG00000113810/ENSG00000114166/ENSG00000124688/ENSG00000128789/ENSG00000132612/ENSG00000133302/ENSG00000136518/ENSG00000140854/ENSG00000142945/ENSG00000144535/ENSG00000147601/ENSG00000156970/ENSG00000167513…	31
H3K4me3 (d10) -> H3K4me3 (H9 Primed)	GO:0044839	cell cycle G2/M phase transition	19/892	170/21069	1.1156568784574405e-4	0.017109138065118296	0.016361704781180597	ENSG00000079805/ENSG00000094804/ENSG00000105393/ENSG00000120539/ENSG00000132612/ENSG00000139579/ENSG00000143476/ENSG00000143624/ENSG00000155666/ENSG00000158019/ENSG00000161692/ENSG00000167325/ENSG00000169136/ENSG00000170242/ENSG00000170312/ENSG00000173559/ENSG00000182185/ENSG00000198783/ENSG00000214517	19
H3K4me3 (d10) -> H3K4me3 (H9 Primed)	GO:0033047	regulation of mitotic sister chromatid segregation	10/892	57/21069	1.2444831994620255e-4	0.017245532045358305	0.01649214022626985	ENSG00000010244/ENSG00000040275/ENSG00000112742/ENSG00000113141/ENSG00000114166/ENSG00000124688/ENSG00000128789/ENSG00000156970/ENSG00000167513/ENSG00000184445	10
H3K4me3 (d10) -> H3K4me3 (H9 Primed)	GO:0034501	protein localization to kinetochore	6/892	20/21069	1.3169076042498216e-4	0.017245532045358305	0.01649214022626985	ENSG00000040275/ENSG00000112742/ENSG00000113141/ENSG00000167513/ENSG00000170312/ENSG00000184445	6
H3K4me3 (d10) -> H3K4me3 (H9 Primed)	GO:1903083	protein localization to condensed chromosome	6/892	20/21069	1.3169076042498216e-4	0.017245532045358305	0.01649214022626985	ENSG00000040275/ENSG00000112742/ENSG00000113141/ENSG00000167513/ENSG00000170312/ENSG00000184445	6
H3K4me3 (d10) -> H3K4me3 (H9 Primed)	GO:0007094	mitotic spindle assembly checkpoint signaling	9/892	47/21069	1.3422059017211975e-4	0.017245532045358305	0.01649214022626985	ENSG00000010244/ENSG00000040275/ENSG00000112742/ENSG00000113141/ENSG00000124688/ENSG00000128789/ENSG00000156970/ENSG00000167513/ENSG00000184445	9
H3K4me3 (d10) -> H3K4me3 (H9 Primed)	GO:0071173	spindle assembly checkpoint signaling	9/892	47/21069	1.3422059017211975e-4	0.017245532045358305	0.01649214022626985	ENSG00000010244/ENSG00000040275/ENSG00000112742/ENSG00000113141/ENSG00000124688/ENSG00000128789/ENSG00000156970/ENSG00000167513/ENSG00000184445	9
H3K4me3 (d10) -> H3K4me3 (H9 Primed)	GO:0071174	mitotic spindle checkpoint signaling	9/892	47/21069	1.3422059017211975e-4	0.017245532045358305	0.01649214022626985	ENSG00000010244/ENSG00000040275/ENSG00000112742/ENSG00000113141/ENSG00000124688/ENSG00000128789/ENSG00000156970/ENSG00000167513/ENSG00000184445	9
H3K4me3 (d10) -> H3K4me3 (H9 Primed)	GO:0031577	spindle checkpoint signaling	9/892	48/21069	1.5905593970093348e-4	0.01989873519311152	0.019029435001892848	ENSG00000010244/ENSG00000040275/ENSG00000112742/ENSG00000113141/ENSG00000124688/ENSG00000128789/ENSG00000156970/ENSG00000167513/ENSG00000184445	9
H3K4me3 (d10) -> H3K4me3 (H9 Primed)	GO:0045841	negative regulation of mitotic metaphase/anaphase transition	9/892	49/21069	1.8760649022533872e-4	0.02286875011618616	0.021869701249210203	ENSG00000010244/ENSG00000040275/ENSG00000112742/ENSG00000113141/ENSG00000124688/ENSG00000128789/ENSG00000156970/ENSG00000167513/ENSG00000184445	9
H3K4me3 (d10) -> H3K4me3 (H9 Primed)	GO:0007059	chromosome segregation	34/892	415/21069	1.9769087640833042e-4	0.02349556066113007	0.02246912882125208	ENSG00000010244/ENSG00000040275/ENSG00000070831/ENSG00000083535/ENSG00000085415/ENSG00000086065/ENSG00000090273/ENSG00000094804/ENSG00000101421/ENSG00000112742/ENSG00000112941/ENSG00000113141/ENSG00000113810/ENSG00000114166/ENSG00000124688/ENSG00000128789/ENSG00000132612/ENSG00000133302/ENSG00000136518/ENSG00000140854/ENSG00000142945/ENSG00000144535/ENSG00000147601/ENSG00000156970/ENSG00000167513…	34
H3K4me3 (d10) -> H3K4me3 (H9 Primed)	GO:1902749	regulation of cell cycle G2/M phase transition	15/892	123/21069	2.2066021686067882e-4	0.024490836983635193	0.02342092529998459	ENSG00000094804/ENSG00000105393/ENSG00000132612/ENSG00000139579/ENSG00000143476/ENSG00000143624/ENSG00000158019/ENSG00000161692/ENSG00000167325/ENSG00000169136/ENSG00000170242/ENSG00000170312/ENSG00000173559/ENSG00000182185/ENSG00000198783	15
H3K4me3 (d10) -> H3K4me3 (H9 Primed)	GO:0050000	chromosome localization	13/892	97/21069	2.232869628258067e-4	0.024490836983635193	0.02342092529998459	ENSG00000040275/ENSG00000083535/ENSG00000085415/ENSG00000086065/ENSG00000090273/ENSG00000101421/ENSG00000114166/ENSG00000132612/ENSG00000140854/ENSG00000142945/ENSG00000147601/ENSG00000167513/ENSG00000197102	13
H3K4me3 (d10) -> H3K4me3 (H9 Primed)	GO:0010389	regulation of G2/M transition of mitotic cell cycle	14/892	111/21069	2.4858349693336764e-4	0.024490836983635193	0.02342092529998459	ENSG00000094804/ENSG00000105393/ENSG00000132612/ENSG00000139579/ENSG00000143476/ENSG00000143624/ENSG00000158019/ENSG00000161692/ENSG00000167325/ENSG00000170242/ENSG00000170312/ENSG00000173559/ENSG00000182185/ENSG00000198783	14
H3K4me3 (d10) -> H3K4me3 (H9 Primed)	GO:0002181	cytoplasmic translation	19/892	181/21069	2.537541871620733e-4	0.024490836983635193	0.02342092529998459	ENSG00000100129/ENSG00000108107/ENSG00000109475/ENSG00000112306/ENSG00000113742/ENSG00000122406/ENSG00000131914/ENSG00000132768/ENSG00000142534/ENSG00000142676/ENSG00000170889/ENSG00000170946/ENSG00000172809/ENSG00000173933/ENSG00000177954/ENSG00000178982/ENSG00000182899/ENSG00000221983/ENSG00000231500	19
H3K4me3 (d10) -> H3K4me3 (H9 Primed)	GO:0007080	mitotic metaphase plate congression	10/892	62/21069	2.560264497669554e-4	0.024490836983635193	0.02342092529998459	ENSG00000040275/ENSG00000083535/ENSG00000085415/ENSG00000086065/ENSG00000090273/ENSG00000101421/ENSG00000114166/ENSG00000132612/ENSG00000142945/ENSG00000167513	10
H3K4me3 (d10) -> H3K4me3 (H9 Primed)	GO:0030490	maturation of SSU-rRNA	10/892	62/21069	2.560264497669554e-4	0.024490836983635193	0.02342092529998459	ENSG00000117597/ENSG00000120800/ENSG00000127311/ENSG00000129460/ENSG00000132467/ENSG00000135372/ENSG00000141076/ENSG00000146109/ENSG00000151304/ENSG00000241945	10
H3K4me3 (d10) -> H3K4me3 (H9 Primed)	GO:0099590	neurotransmitter receptor internalization	7/892	31/21069	2.5668194312699217e-4	0.024490836983635193	0.02342092529998459	ENSG00000006125/ENSG00000075429/ENSG00000105605/ENSG00000132639/ENSG00000161203/ENSG00000196961/ENSG00000197959	7
H3K4me3 (d10) -> H3K4me3 (H9 Primed)	GO:1902100	negative regulation of metaphase/anaphase transition of cell cycle	9/892	51/21069	2.575740695140465e-4	0.024490836983635193	0.02342092529998459	ENSG00000010244/ENSG00000040275/ENSG00000112742/ENSG00000113141/ENSG00000124688/ENSG00000128789/ENSG00000156970/ENSG00000167513/ENSG00000184445	9
H3K4me3 (d10) -> H3K4me3 (H9 Primed)	GO:0006399	tRNA metabolic process	22/892	227/21069	2.713125617829126e-4	0.024490836983635193	0.02342092529998459	ENSG00000075914/ENSG00000087995/ENSG00000105171/ENSG00000105865/ENSG00000109911/ENSG00000113272/ENSG00000113407/ENSG00000113643/ENSG00000120699/ENSG00000122435/ENSG00000130348/ENSG00000130713/ENSG00000135297/ENSG00000135372/ENSG00000143374/ENSG00000145996/ENSG00000148688/ENSG00000162623/ENSG00000167118/ENSG00000171262/ENSG00000174173/ENSG00000183665	22
H3K4me3 (d10) -> H3K4me3 (H9 Primed)	GO:0044782	cilium organization	33/892	406/21069	2.816032491465351e-4	0.024490836983635193	0.02342092529998459	ENSG00000054282/ENSG00000079805/ENSG00000083535/ENSG00000083799/ENSG00000086300/ENSG00000100578/ENSG00000101350/ENSG00000103540/ENSG00000105948/ENSG00000107862/ENSG00000111834/ENSG00000113966/ENSG00000119636/ENSG00000122545/ENSG00000122970/ENSG00000137821/ENSG00000138036/ENSG00000142459/ENSG00000155530/ENSG00000157796/ENSG00000163075/ENSG00000163482/ENSG00000164953/ENSG00000166596/ENSG00000169379…	33
H3K4me3 (d10) -> H3K4me3 (H9 Primed)	GO:0090660	cerebrospinal fluid circulation	5/892	15/21069	2.8318816088748825e-4	0.024490836983635193	0.02342092529998459	ENSG00000007174/ENSG00000047578/ENSG00000163075/ENSG00000188596/ENSG00000204815	5
H3K4me3 (d10) -> H3K4me3 (H9 Primed)	GO:0042255	ribosome assembly	10/892	63/21069	2.929508204095548e-4	0.024490836983635193	0.02342092529998459	ENSG00000082515/ENSG00000122406/ENSG00000132591/ENSG00000142676/ENSG00000144895/ENSG00000146109/ENSG00000172809/ENSG00000177954/ENSG00000197498/ENSG00000241945	10
H3K4me3 (d10) -> H3K4me3 (H9 Primed)	GO:0033046	negative regulation of sister chromatid segregation	9/892	52/21069	2.9993179209595596e-4	0.024490836983635193	0.02342092529998459	ENSG00000010244/ENSG00000040275/ENSG00000112742/ENSG00000113141/ENSG00000124688/ENSG00000128789/ENSG00000156970/ENSG00000167513/ENSG00000184445	9
H3K4me3 (d10) -> H3K4me3 (H9 Primed)	GO:0033048	negative regulation of mitotic sister chromatid segregation	9/892	52/21069	2.9993179209595596e-4	0.024490836983635193	0.02342092529998459	ENSG00000010244/ENSG00000040275/ENSG00000112742/ENSG00000113141/ENSG00000124688/ENSG00000128789/ENSG00000156970/ENSG00000167513/ENSG00000184445	9
H3K4me3 (d10) -> H3K4me3 (H9 Primed)	GO:0072583	clathrin-dependent endocytosis	9/892	52/21069	2.9993179209595596e-4	0.024490836983635193	0.02342092529998459	ENSG00000006125/ENSG00000079805/ENSG00000122705/ENSG00000130475/ENSG00000136021/ENSG00000148358/ENSG00000161203/ENSG00000196961/ENSG00000205726	9
H3K4me3 (d10) -> H3K4me3 (H9 Primed)	GO:2000816	negative regulation of mitotic sister chromatid separation	9/892	52/21069	2.9993179209595596e-4	0.024490836983635193	0.02342092529998459	ENSG00000010244/ENSG00000040275/ENSG00000112742/ENSG00000113141/ENSG00000124688/ENSG00000128789/ENSG00000156970/ENSG00000167513/ENSG00000184445	9
H3K4me3 (d10) -> H3K4me3 (H9 Primed)	GO:0010972	negative regulation of G2/M transition of mitotic cell cycle	11/892	75/21069	3.0248857772322056e-4	0.024490836983635193	0.02342092529998459	ENSG00000094804/ENSG00000105393/ENSG00000132612/ENSG00000139579/ENSG00000143476/ENSG00000143624/ENSG00000158019/ENSG00000170242/ENSG00000170312/ENSG00000173559/ENSG00000198783	11
H3K4me3 (d10) -> H3K4me3 (H9 Primed)	GO:0000377	RNA splicing, via transesterification reactions with bulged adenosine as nucleophile	31/892	374/21069	3.039460206214717e-4	0.024490836983635193	0.02342092529998459	ENSG00000003756/ENSG00000004534/ENSG00000023734/ENSG00000063244/ENSG00000064703/ENSG00000071626/ENSG00000077312/ENSG00000096746/ENSG00000100941/ENSG00000105248/ENSG00000105618/ENSG00000112739/ENSG00000113141/ENSG00000113593/ENSG00000124380/ENSG00000124562/ENSG00000131043/ENSG00000134748/ENSG00000139343/ENSG00000140829/ENSG00000145388/ENSG00000152147/ENSG00000157540/ENSG00000161981/ENSG00000165630…	31
H3K4me3 (d10) -> H3K4me3 (H9 Primed)	GO:0000398	mRNA splicing, via spliceosome	31/892	374/21069	3.039460206214717e-4	0.024490836983635193	0.02342092529998459	ENSG00000003756/ENSG00000004534/ENSG00000023734/ENSG00000063244/ENSG00000064703/ENSG00000071626/ENSG00000077312/ENSG00000096746/ENSG00000100941/ENSG00000105248/ENSG00000105618/ENSG00000112739/ENSG00000113141/ENSG00000113593/ENSG00000124380/ENSG00000124562/ENSG00000131043/ENSG00000134748/ENSG00000139343/ENSG00000140829/ENSG00000145388/ENSG00000152147/ENSG00000157540/ENSG00000161981/ENSG00000165630…	31
H3K4me3 (d10) -> H3K4me3 (H9 Primed)	GO:0090307	mitotic spindle assembly	12/892	89/21069	3.641685999563499e-4	0.02844994410538976	0.027207074063099967	ENSG00000010244/ENSG00000083535/ENSG00000086065/ENSG00000101057/ENSG00000101350/ENSG00000101421/ENSG00000104983/ENSG00000107949/ENSG00000163808/ENSG00000167702/ENSG00000198718/ENSG00000204388	12
H3K4me3 (d10) -> H3K4me3 (H9 Primed)	GO:0000375	RNA splicing, via transesterification reactions	31/892	378/21069	3.6504976660260317e-4	0.02844994410538976	0.027207074063099967	ENSG00000003756/ENSG00000004534/ENSG00000023734/ENSG00000063244/ENSG00000064703/ENSG00000071626/ENSG00000077312/ENSG00000096746/ENSG00000100941/ENSG00000105248/ENSG00000105618/ENSG00000112739/ENSG00000113141/ENSG00000113593/ENSG00000124380/ENSG00000124562/ENSG00000131043/ENSG00000134748/ENSG00000139343/ENSG00000140829/ENSG00000145388/ENSG00000152147/ENSG00000157540/ENSG00000161981/ENSG00000165630…	31
H3K4me3 (d10) -> H3K4me3 (H9 Primed)	GO:0045786	negative regulation of cell cycle	36/892	465/21069	3.864570402582873e-4	0.028686941874259166	0.027433718299255	ENSG00000010244/ENSG00000040275/ENSG00000051180/ENSG00000068971/ENSG00000091436/ENSG00000094804/ENSG00000103540/ENSG00000105393/ENSG00000112062/ENSG00000112742/ENSG00000113141/ENSG00000114166/ENSG00000124508/ENSG00000124688/ENSG00000128789/ENSG00000132612/ENSG00000139579/ENSG00000143476/ENSG00000143624/ENSG00000144677/ENSG00000147601/ENSG00000156970/ENSG00000158019/ENSG00000164953/ENSG00000167513…	36
H3K4me3 (d10) -> H3K4me3 (H9 Primed)	GO:0035561	regulation of chromatin binding	6/892	24/21069	3.955463750049427e-4	0.028686941874259166	0.027433718299255	ENSG00000131845/ENSG00000134452/ENSG00000139372/ENSG00000147421/ENSG00000157657/ENSG00000167513	6
H3K4me3 (d10) -> H3K4me3 (H9 Primed)	GO:0042976	activation of Janus kinase activity	5/892	16/21069	3.976049697236701e-4	0.028686941874259166	0.027433718299255	ENSG00000083535/ENSG00000096968/ENSG00000110944/ENSG00000112964/ENSG00000120899	5
H3K4me3 (d10) -> H3K4me3 (H9 Primed)	GO:0051985	negative regulation of chromosome segregation	9/892	54/21069	4.019961176914063e-4	0.028686941874259166	0.027433718299255	ENSG00000010244/ENSG00000040275/ENSG00000112742/ENSG00000113141/ENSG00000124688/ENSG00000128789/ENSG00000156970/ENSG00000167513/ENSG00000184445	9
H3K4me3 (d10) -> H3K4me3 (H9 Primed)	GO:1905819	negative regulation of chromosome separation	9/892	54/21069	4.019961176914063e-4	0.028686941874259166	0.027433718299255	ENSG00000010244/ENSG00000040275/ENSG00000112742/ENSG00000113141/ENSG00000124688/ENSG00000128789/ENSG00000156970/ENSG00000167513/ENSG00000184445	9
H3K4me3 (d10) -> H3K4me3 (H9 Primed)	GO:0051303	establishment of chromosome localization	12/892	90/21069	4.0429640420180143e-4	0.028686941874259166	0.027433718299255	ENSG00000040275/ENSG00000083535/ENSG00000085415/ENSG00000086065/ENSG00000090273/ENSG00000101421/ENSG00000114166/ENSG00000132612/ENSG00000142945/ENSG00000147601/ENSG00000167513/ENSG00000197102	12
H3K4me3 (d10) -> H3K4me3 (H9 Primed)	GO:0051310	metaphase plate congression	11/892	78/21069	4.2816130626576783e-4	0.02993351249981559	0.028625830987025567	ENSG00000040275/ENSG00000083535/ENSG00000085415/ENSG00000086065/ENSG00000090273/ENSG00000101421/ENSG00000114166/ENSG00000132612/ENSG00000142945/ENSG00000167513/ENSG00000197102	11
H3K4me3 (d10) -> H3K4me3 (H9 Primed)	GO:0140694	non-membrane-bounded organelle assembly	34/892	436/21069	4.8751484385634497e-4	0.033308895215952074	0.031853756047582546	ENSG00000006607/ENSG00000010244/ENSG00000011638/ENSG00000082515/ENSG00000083535/ENSG00000086065/ENSG00000101057/ENSG00000101350/ENSG00000101421/ENSG00000103540/ENSG00000104983/ENSG00000107949/ENSG00000114166/ENSG00000122406/ENSG00000132591/ENSG00000142676/ENSG00000144895/ENSG00000146109/ENSG00000152240/ENSG00000163808/ENSG00000167702/ENSG00000170860/ENSG00000172809/ENSG00000173821/ENSG00000177954…	34
H3K4me3 (d10) -> H3K4me3 (H9 Primed)	GO:0042158	lipoprotein biosynthetic process	13/892	105/21069	4.904549148331185e-4	0.033308895215952074	0.031853756047582546	ENSG00000060642/ENSG00000069943/ENSG00000078142/ENSG00000104219/ENSG00000108474/ENSG00000115839/ENSG00000130203/ENSG00000136448/ENSG00000138032/ENSG00000138823/ENSG00000148154/ENSG00000148985/ENSG00000177169	13
H3K4me3 (d10) -> H3K4me3 (H9 Primed)	GO:0000462	maturation of SSU-rRNA from tricistronic rRNA transcript (SSU-rRNA, 5.8S rRNA, LSU-rRNA)	8/892	45/21069	5.353205022928588e-4	0.035843854477468316	0.034277972563422646	ENSG00000117597/ENSG00000120800/ENSG00000127311/ENSG00000129460/ENSG00000132467/ENSG00000141076/ENSG00000146109/ENSG00000241945	8
H3K4me3 (d10) -> H3K4me3 (H9 Primed)	GO:0098930	axonal transport	10/892	68/21069	5.509333156157704e-4	0.03637690253385239	0.03478773377404258	ENSG00000054523/ENSG00000101350/ENSG00000135441/ENSG00000154277/ENSG00000166963/ENSG00000168280/ENSG00000177879/ENSG00000189114/ENSG00000197102/ENSG00000197912	10
H3K4me3 (d10) -> H3K4me3 (H9 Primed)	GO:0045839	negative regulation of mitotic nuclear division	9/892	57/21069	6.07300455645893e-4	0.039549402275898295	0.03782163904736283	ENSG00000010244/ENSG00000040275/ENSG00000112742/ENSG00000113141/ENSG00000124688/ENSG00000128789/ENSG00000156970/ENSG00000167513/ENSG00000184445	9
H3K4me3 (d10) -> H3K4me3 (H9 Primed)	GO:0099072	regulation of postsynaptic membrane neurotransmitter receptor levels	10/892	69/21069	6.202738822128515e-4	0.03984840589243102	0.03810758033111388	ENSG00000006125/ENSG00000067606/ENSG00000075429/ENSG00000105605/ENSG00000132639/ENSG00000161203/ENSG00000169169/ENSG00000171723/ENSG00000196961/ENSG00000197959	10
H3K4me3 (d10) -> H3K4me3 (H9 Primed)	GO:0007051	spindle organization	21/892	227/21069	6.846296448055306e-4	0.04303823222532184	0.04115805526230876	ENSG00000010244/ENSG00000083535/ENSG00000086065/ENSG00000088970/ENSG00000090273/ENSG00000101057/ENSG00000101350/ENSG00000101421/ENSG00000104671/ENSG00000104983/ENSG00000105255/ENSG00000107949/ENSG00000112742/ENSG00000152240/ENSG00000163808/ENSG00000167702/ENSG00000180198/ENSG00000197102/ENSG00000198718/ENSG00000204388/ENSG00000284770	21
H3K4me3 (d10) -> H3K4me3 (H9 Primed)	GO:0006260	DNA replication	26/892	308/21069	6.880323199672823e-4	0.04303823222532184	0.04115805526230876	ENSG00000051180/ENSG00000065559/ENSG00000084073/ENSG00000094804/ENSG00000099804/ENSG00000111087/ENSG00000115274/ENSG00000122008/ENSG00000127311/ENSG00000132780/ENSG00000134452/ENSG00000136518/ENSG00000136807/ENSG00000138375/ENSG00000143476/ENSG00000147536/ENSG00000147601/ENSG00000161692/ENSG00000165392/ENSG00000167325/ENSG00000167513/ENSG00000167670/ENSG00000170312/ENSG00000171320/ENSG00000187790…	26
H3K4me3 (d10) -> H3K4me3 (H9 Primed)	GO:0006400	tRNA modification	12/892	96/21069	7.31770415560428e-4	0.04517969552693864	0.04320596616275447	ENSG00000087995/ENSG00000105865/ENSG00000109911/ENSG00000113272/ENSG00000122435/ENSG00000135297/ENSG00000135372/ENSG00000145996/ENSG00000162623/ENSG00000167118/ENSG00000174173/ENSG00000183665	12
H3K4me3 (d10) -> H3K4me3 (H9 Primed)	GO:0044818	mitotic G2/M transition checkpoint	9/892	59/21069	7.866726485367145e-4	0.04787912413787736	0.04578746698658024	ENSG00000094804/ENSG00000105393/ENSG00000139579/ENSG00000143476/ENSG00000143624/ENSG00000158019/ENSG00000170312/ENSG00000173559/ENSG00000198783	9
H3K4me3 (d10) -> H3K4me3 (H9 Primed)	GO:0043414	macromolecule methylation	30/892	379/21069	8.036800662539588e-4	0.04787912413787736	0.04578746698658024	ENSG00000032219/ENSG00000074266/ENSG00000084073/ENSG00000087995/ENSG00000109111/ENSG00000118058/ENSG00000121879/ENSG00000122435/ENSG00000123427/ENSG00000126749/ENSG00000131845/ENSG00000135297/ENSG00000139343/ENSG00000139718/ENSG00000143379/ENSG00000145388/ENSG00000146476/ENSG00000155827/ENSG00000160679/ENSG00000162623/ENSG00000165097/ENSG00000167491/ENSG00000171262/ENSG00000171606/ENSG00000174173…	30
H3K4me3 (d10) -> H3K4me3 (H9 Primed)	GO:0019068	virion assembly	7/892	37/21069	8.057067587358412e-4	0.04787912413787736	0.04578746698658024	ENSG00000009844/ENSG00000086065/ENSG00000101421/ENSG00000130203/ENSG00000132612/ENSG00000176428/ENSG00000196814	7
H3K4me3 (d10) -> H3K4me3 (H9 Primed)	GO:0033260	nuclear DNA replication	7/892	38/21069	9.52011458398879e-4	0.05422481097118446	0.05185593485475847	ENSG00000051180/ENSG00000084073/ENSG00000147601/ENSG00000161692/ENSG00000165392/ENSG00000167513/ENSG00000198783	7
H3K4me3 (d10) -> H3K4me3 (H9 Primed)	GO:0000028	ribosomal small subunit assembly	5/892	19/21069	9.521931447147395e-4	0.05422481097118446	0.05185593485475847	ENSG00000132591/ENSG00000146109/ENSG00000172809/ENSG00000177954/ENSG00000241945	5
H3K4me3 (d10) -> H3K4me3 (H9 Primed)	GO:0006302	double-strand break repair	26/892	315/21069	9.5701811587509e-4	0.05422481097118446	0.05185593485475847	ENSG00000042088/ENSG00000051180/ENSG00000101189/ENSG00000105393/ENSG00000111247/ENSG00000112941/ENSG00000127311/ENSG00000133302/ENSG00000134452/ENSG00000136518/ENSG00000138375/ENSG00000139579/ENSG00000141499/ENSG00000143624/ENSG00000147536/ENSG00000152422/ENSG00000158019/ENSG00000165392/ENSG00000171320/ENSG00000171984/ENSG00000173559/ENSG00000182185/ENSG00000182979/ENSG00000185122/ENSG00000187790…	26
H3K4me3 (d10) -> H3K4me3 (H9 Primed)	GO:0046755	viral budding	6/892	28/21069	9.581161383213072e-4	0.05422481097118446	0.05185593485475847	ENSG00000009844/ENSG00000086065/ENSG00000101421/ENSG00000132612/ENSG00000176428/ENSG00000196814	6
H3K4me3 (d10) -> H3K4me3 (H9 Primed)	GO:0045930	negative regulation of mitotic cell cycle	24/892	282/21069	9.703617892717403e-4	0.05427176407291592	0.051900836753741755	ENSG00000010244/ENSG00000040275/ENSG00000091436/ENSG00000094804/ENSG00000105393/ENSG00000112742/ENSG00000113141/ENSG00000124508/ENSG00000124688/ENSG00000128789/ENSG00000132612/ENSG00000139579/ENSG00000143476/ENSG00000143624/ENSG00000144677/ENSG00000156970/ENSG00000158019/ENSG00000167513/ENSG00000169372/ENSG00000170242/ENSG00000170312/ENSG00000173559/ENSG00000184445/ENSG00000198783	24
H3K4me3 (d10) -> H3K4me3 (H9 Primed)	GO:1901990	regulation of mitotic cell cycle phase transition	30/892	385/21069	0.0010318628842821604	0.05704042037066733	0.05454854096957958	ENSG00000010244/ENSG00000020426/ENSG00000040275/ENSG00000094804/ENSG00000105393/ENSG00000112742/ENSG00000113141/ENSG00000118971/ENSG00000124508/ENSG00000124688/ENSG00000128789/ENSG00000132612/ENSG00000134058/ENSG00000136518/ENSG00000139579/ENSG00000143476/ENSG00000143624/ENSG00000144677/ENSG00000156970/ENSG00000158019/ENSG00000161692/ENSG00000167325/ENSG00000167513/ENSG00000169372/ENSG00000170242…	30
H3K4me3 (d10) -> H3K4me3 (H9 Primed)	GO:0006497	protein lipidation	12/892	100/21069	0.0010550615009796104	0.05765244109950653	0.05513382483642998	ENSG00000060642/ENSG00000069943/ENSG00000078142/ENSG00000104219/ENSG00000108474/ENSG00000115839/ENSG00000136448/ENSG00000138032/ENSG00000138823/ENSG00000148154/ENSG00000148985/ENSG00000177169	12
H3K4me3 (d10) -> H3K4me3 (H9 Primed)	GO:0034661	ncRNA catabolic process	8/892	50/21069	0.0011066958947456714	0.059786730495692296	0.05717487523213583	ENSG00000075914/ENSG00000120699/ENSG00000130713/ENSG00000131914/ENSG00000144535/ENSG00000152684/ENSG00000164329/ENSG00000166938	8
H3K4me3 (d10) -> H3K4me3 (H9 Primed)	GO:0031503	protein-containing complex localization	18/892	189/21069	0.0011535650326337408	0.061618518709447234	0.05892663957356744	ENSG00000006125/ENSG00000067606/ENSG00000075429/ENSG00000085415/ENSG00000101350/ENSG00000105605/ENSG00000105948/ENSG00000122970/ENSG00000132639/ENSG00000138036/ENSG00000147601/ENSG00000157796/ENSG00000161203/ENSG00000168280/ENSG00000171723/ENSG00000187240/ENSG00000196961/ENSG00000197959	18
H3K4me3 (d10) -> H3K4me3 (H9 Primed)	GO:0006900	vesicle budding from membrane	11/892	88/21069	0.0012016584796822238	0.06347427124899213	0.060701321330380406	ENSG00000086065/ENSG00000101421/ENSG00000107862/ENSG00000113597/ENSG00000132612/ENSG00000154305/ENSG00000161203/ENSG00000176986/ENSG00000177879/ENSG00000186480/ENSG00000256060	11
H3K4me3 (d10) -> H3K4me3 (H9 Primed)	GO:2001251	negative regulation of chromosome organization	12/892	102/21069	0.0012565979763107093	0.06516151833500597	0.06231485899716378	ENSG00000010244/ENSG00000020426/ENSG00000040275/ENSG00000112742/ENSG00000113141/ENSG00000124688/ENSG00000128789/ENSG00000135372/ENSG00000147601/ENSG00000156970/ENSG00000167513/ENSG00000184445	12
H3K4me3 (d10) -> H3K4me3 (H9 Primed)	GO:0008089	anterograde axonal transport	8/892	51/21069	0.0012646720482771365	0.06516151833500597	0.06231485899716378	ENSG00000054523/ENSG00000101350/ENSG00000135441/ENSG00000166963/ENSG00000168280/ENSG00000177879/ENSG00000189114/ENSG00000197912	8
H3K4me3 (d10) -> H3K4me3 (H9 Primed)	GO:0031023	microtubule organizing center organization	16/892	160/21069	0.0012747204890945637	0.06516151833500597	0.06231485899716378	ENSG00000054282/ENSG00000086065/ENSG00000101350/ENSG00000101421/ENSG00000102981/ENSG00000103540/ENSG00000104983/ENSG00000114166/ENSG00000116717/ENSG00000135372/ENSG00000141376/ENSG00000152240/ENSG00000164953/ENSG00000169136/ENSG00000170312/ENSG00000205250	16
H3K4me3 (d10) -> H3K4me3 (H9 Primed)	GO:0000724	double-strand break repair via homologous recombination	17/892	177/21069	0.001424727287131218	0.07149168852241437	0.06836848808279071	ENSG00000051180/ENSG00000101189/ENSG00000111247/ENSG00000127311/ENSG00000133302/ENSG00000134452/ENSG00000136518/ENSG00000139579/ENSG00000141499/ENSG00000143624/ENSG00000147536/ENSG00000165392/ENSG00000171984/ENSG00000173559/ENSG00000182185/ENSG00000187790/ENSG00000253251	17
H3K4me3 (d10) -> H3K4me3 (H9 Primed)	GO:0051784	negative regulation of nuclear division	9/892	64/21069	0.0014286307130057564	0.07149168852241437	0.06836848808279071	ENSG00000010244/ENSG00000040275/ENSG00000112742/ENSG00000113141/ENSG00000124688/ENSG00000128789/ENSG00000156970/ENSG00000167513/ENSG00000184445	9
H3K4me3 (d10) -> H3K4me3 (H9 Primed)	GO:0051306	mitotic sister chromatid separation	12/892	104/21069	0.0014889870882486978	0.07373588143264906	0.07051464072528647	ENSG00000010244/ENSG00000040275/ENSG00000094804/ENSG00000112742/ENSG00000113141/ENSG00000124688/ENSG00000128789/ENSG00000136518/ENSG00000144535/ENSG00000156970/ENSG00000167513/ENSG00000184445	12
H3K4me3 (d10) -> H3K4me3 (H9 Primed)	GO:0045727	positive regulation of translation	16/892	163/21069	0.0015489695621837595	0.07513831216589595	0.07185580458439533	ENSG00000108443/ENSG00000112941/ENSG00000120899/ENSG00000122406/ENSG00000131914/ENSG00000132507/ENSG00000135372/ENSG00000139546/ENSG00000145388/ENSG00000151465/ENSG00000155506/ENSG00000156256/ENSG00000168002/ENSG00000170889/ENSG00000173933/ENSG00000174173	16
H3K4me3 (d10) -> H3K4me3 (H9 Primed)	GO:0016075	rRNA catabolic process	5/892	21/21069	0.0015531633575035857	0.07513831216589595	0.07185580458439533	ENSG00000075914/ENSG00000120699/ENSG00000130713/ENSG00000152684/ENSG00000166938	5
H3K4me3 (d10) -> H3K4me3 (H9 Primed)	GO:0051650	establishment of vesicle localization	19/892	210/21069	0.00156472295002602	0.07513831216589595	0.07185580458439533	ENSG00000036054/ENSG00000067606/ENSG00000079805/ENSG00000101350/ENSG00000107862/ENSG00000113597/ENSG00000113966/ENSG00000130402/ENSG00000131558/ENSG00000132612/ENSG00000135127/ENSG00000135441/ENSG00000137575/ENSG00000168280/ENSG00000177879/ENSG00000185236/ENSG00000189114/ENSG00000197102/ENSG00000256060	19
H3K4me3 (d10) -> H3K4me3 (H9 Primed)	GO:0071826	ribonucleoprotein complex subunit organization	23/892	276/21069	0.0016159251993483612	0.07682108397702109	0.07346506248405865	ENSG00000003756/ENSG00000023734/ENSG00000064703/ENSG00000100129/ENSG00000105248/ENSG00000105618/ENSG00000122406/ENSG00000124562/ENSG00000126214/ENSG00000131043/ENSG00000132591/ENSG00000139343/ENSG00000139546/ENSG00000142676/ENSG00000146109/ENSG00000152147/ENSG00000165630/ENSG00000172809/ENSG00000177954/ENSG00000178982/ENSG00000182004/ENSG00000197498/ENSG00000241945	23
H3K4me3 (d10) -> H3K4me3 (H9 Primed)	GO:0000966	RNA 5'-end processing	6/892	31/21069	0.0016806410184078352	0.07910660793575097	0.07565074057846213	ENSG00000105171/ENSG00000113272/ENSG00000120800/ENSG00000146109/ENSG00000148688/ENSG00000174173	6
H3K4me3 (d10) -> H3K4me3 (H9 Primed)	GO:0072384	organelle transport along microtubule	11/892	92/21069	0.001732479568452409	0.08074713596492894	0.07721960016662494	ENSG00000067606/ENSG00000070831/ENSG00000101350/ENSG00000135127/ENSG00000135441/ENSG00000154277/ENSG00000166275/ENSG00000177879/ENSG00000185896/ENSG00000189114/ENSG00000197102	11
H3K4me3 (d10) -> H3K4me3 (H9 Primed)	GO:0044786	cell cycle DNA replication	7/892	42/21069	0.001757432722378078	0.08111490448723672	0.07757130227849687	ENSG00000051180/ENSG00000084073/ENSG00000147601/ENSG00000161692/ENSG00000165392/ENSG00000167513/ENSG00000198783	7
H3K4me3 (d10) -> H3K4me3 (H9 Primed)	GO:0000725	recombinational repair	17/892	181/21069	0.0018138265372259685	0.08291280151896398	0.07929065601496921	ENSG00000051180/ENSG00000101189/ENSG00000111247/ENSG00000127311/ENSG00000133302/ENSG00000134452/ENSG00000136518/ENSG00000139579/ENSG00000141499/ENSG00000143624/ENSG00000147536/ENSG00000165392/ENSG00000171984/ENSG00000173559/ENSG00000182185/ENSG00000187790/ENSG00000253251	17
H3K4me3 (d10) -> H3K4me3 (H9 Primed)	GO:0031123	RNA 3'-end processing	13/892	121/21069	0.001857722266355148	0.08411058718335594	0.08043611497130712	ENSG00000075914/ENSG00000077312/ENSG00000112941/ENSG00000120699/ENSG00000130713/ENSG00000131914/ENSG00000136807/ENSG00000142528/ENSG00000164329/ENSG00000165494/ENSG00000174173/ENSG00000174720/ENSG00000185122	13
H3K4me3 (d10) -> H3K4me3 (H9 Primed)	GO:0001510	RNA methylation	11/892	93/21069	0.001891405167430764	0.08482773741477219	0.08112193563191132	ENSG00000087995/ENSG00000122435/ENSG00000126749/ENSG00000135297/ENSG00000139343/ENSG00000145388/ENSG00000162623/ENSG00000174173/ENSG00000174720/ENSG00000182004/ENSG00000183665	11
H3K4me3 (d10) -> H3K4me3 (H9 Primed)	GO:0051983	regulation of chromosome segregation	14/892	137/21069	0.0020391984148442578	0.09060139499223926	0.0866433640306183	ENSG00000010244/ENSG00000040275/ENSG00000094804/ENSG00000112742/ENSG00000113141/ENSG00000113810/ENSG00000114166/ENSG00000124688/ENSG00000128789/ENSG00000136518/ENSG00000142945/ENSG00000156970/ENSG00000167513/ENSG00000184445	14
H3K4me3 (d10) -> H3K4me3 (H9 Primed)	GO:0016050	vesicle organization	28/892	368/21069	0.0021131726591296753	0.09301872982872664	0.08895509468597532	ENSG00000009844/ENSG00000038210/ENSG00000072958/ENSG00000078142/ENSG00000086065/ENSG00000086300/ENSG00000101421/ENSG00000104219/ENSG00000107862/ENSG00000111540/ENSG00000113597/ENSG00000114573/ENSG00000124209/ENSG00000131475/ENSG00000132612/ENSG00000132639/ENSG00000135441/ENSG00000136051/ENSG00000137575/ENSG00000154305/ENSG00000161203/ENSG00000175895/ENSG00000176428/ENSG00000176986/ENSG00000177879…	28
H3K4me3 (d10) -> H3K4me3 (H9 Primed)	GO:0008033	tRNA processing	15/892	153/21069	0.002166928175979085	0.09413222952653819	0.09001994980960489	ENSG00000087995/ENSG00000105171/ENSG00000105865/ENSG00000109911/ENSG00000113272/ENSG00000122435/ENSG00000135297/ENSG00000135372/ENSG00000145996/ENSG00000148688/ENSG00000162623/ENSG00000167118/ENSG00000171262/ENSG00000174173/ENSG00000183665	15
H3K4me3 (d10) -> H3K4me3 (H9 Primed)	GO:0032259	methylation	31/892	422/21069	0.00217807009842642	0.09413222952653819	0.09001994980960489	ENSG00000032219/ENSG00000074266/ENSG00000084073/ENSG00000087995/ENSG00000109111/ENSG00000118058/ENSG00000121879/ENSG00000122435/ENSG00000123427/ENSG00000126749/ENSG00000131845/ENSG00000135297/ENSG00000139343/ENSG00000139718/ENSG00000143379/ENSG00000145388/ENSG00000146476/ENSG00000155827/ENSG00000160679/ENSG00000162623/ENSG00000165097/ENSG00000165792/ENSG00000167491/ENSG00000171262/ENSG00000171606…	31
H3K4me3 (d10) -> H3K4me3 (H9 Primed)	GO:0030071	regulation of mitotic metaphase/anaphase transition	11/892	95/21069	0.002244883845498451	0.0954042541922218	0.09123640454713061	ENSG00000010244/ENSG00000040275/ENSG00000094804/ENSG00000112742/ENSG00000113141/ENSG00000124688/ENSG00000128789/ENSG00000136518/ENSG00000156970/ENSG00000167513/ENSG00000184445	11
H3K4me3 (d10) -> H3K4me3 (H9 Primed)	GO:0006261	DNA-templated DNA replication	16/892	169/21069	0.0022476391395727475	0.0954042541922218	0.09123640454713061	ENSG00000051180/ENSG00000084073/ENSG00000094804/ENSG00000099804/ENSG00000127311/ENSG00000134452/ENSG00000136807/ENSG00000138375/ENSG00000147536/ENSG00000147601/ENSG00000161692/ENSG00000165392/ENSG00000167325/ENSG00000167513/ENSG00000187790/ENSG00000198783	16
H3K4me3 (d10) -> H3K4me3 (H9 Primed)	GO:0032509	endosome transport via multivesicular body sorting pathway	7/892	44/21069	0.002320126004536161	0.09726077557880493	0.09301182156297379	ENSG00000009844/ENSG00000086065/ENSG00000101421/ENSG00000119979/ENSG00000131475/ENSG00000132612/ENSG00000176428	7
H3K4me3 (d10) -> H3K4me3 (H9 Primed)	GO:0008156	negative regulation of DNA replication	6/892	33/21069	0.002352753300707313	0.09726077557880493	0.09301182156297379	ENSG00000094804/ENSG00000134452/ENSG00000138375/ENSG00000147601/ENSG00000167513/ENSG00000198783	6
H3K4me3 (d10) -> H3K4me3 (H9 Primed)	GO:0036258	multivesicular body assembly	6/892	33/21069	0.002352753300707313	0.09726077557880493	0.09301182156297379	ENSG00000009844/ENSG00000086065/ENSG00000101421/ENSG00000131475/ENSG00000132612/ENSG00000176428	6
H3K4me3 (d10) -> H3K4me3 (H9 Primed)	GO:0008088	axo-dendritic transport	10/892	82/21069	0.0023841770681009553	0.09771015329096502	0.09344156766903836	ENSG00000054523/ENSG00000101350/ENSG00000135441/ENSG00000154277/ENSG00000166963/ENSG00000168280/ENSG00000177879/ENSG00000189114/ENSG00000197102/ENSG00000197912	10
H3K4me3 (d10) -> H3K4me3 (H9 Primed)	GO:0022618	ribonucleoprotein complex assembly	22/892	268/21069	0.002431341279577629	0.09879142259070126	0.09447560041831561	ENSG00000003756/ENSG00000023734/ENSG00000064703/ENSG00000100129/ENSG00000105248/ENSG00000105618/ENSG00000122406/ENSG00000124562/ENSG00000131043/ENSG00000132591/ENSG00000139343/ENSG00000139546/ENSG00000142676/ENSG00000146109/ENSG00000152147/ENSG00000165630/ENSG00000172809/ENSG00000177954/ENSG00000178982/ENSG00000182004/ENSG00000197498/ENSG00000241945	22
H3K4me3 + H3K27ac (d10) -> H3K4me3 + H3K27ac (H9 Primed)	GO:0072594	establishment of protein localization to organelle	111/2475	482/21069	1.4797170532753668e-12	9.057348083098521e-9	8.367410537047653e-9	ENSG00000006451/ENSG00000006530/ENSG00000008952/ENSG00000014138/ENSG00000034693/ENSG00000039068/ENSG00000039319/ENSG00000051108/ENSG00000065665/ENSG00000075336/ENSG00000075785/ENSG00000076201/ENSG00000080815/ENSG00000083312/ENSG00000084733/ENSG00000086061/ENSG00000086200/ENSG00000086666/ENSG00000087088/ENSG00000088888/ENSG00000090581/ENSG00000093000/ENSG00000095319/ENSG00000097033/ENSG00000100216…	111
H3K4me3 + H3K27ac (d10) -> H3K4me3 + H3K27ac (H9 Primed)	GO:0006302	double-strand break repair	75/2475	315/21069	1.3086623740644625e-9	2.7017999626521995e-6	2.4959921236412376e-6	ENSG00000005156/ENSG00000011485/ENSG00000041880/ENSG00000070501/ENSG00000071539/ENSG00000073111/ENSG00000082068/ENSG00000089280/ENSG00000089723/ENSG00000095002/ENSG00000099956/ENSG00000100297/ENSG00000100811/ENSG00000101442/ENSG00000101596/ENSG00000104738/ENSG00000112130/ENSG00000114026/ENSG00000114742/ENSG00000115233/ENSG00000118655/ENSG00000119906/ENSG00000122376/ENSG00000125843/ENSG00000125885…	75
H3K4me3 + H3K27ac (d10) -> H3K4me3 + H3K27ac (H9 Primed)	GO:0090305	nucleic acid phosphodiester bond hydrolysis	70/2475	286/21069	1.324195374604901e-9	2.7017999626521995e-6	2.4959921236412376e-6	ENSG00000005189/ENSG00000038358/ENSG00000062822/ENSG00000076043/ENSG00000078177/ENSG00000088930/ENSG00000104356/ENSG00000104889/ENSG00000110063/ENSG00000113300/ENSG00000114026/ENSG00000116918/ENSG00000117751/ENSG00000118655/ENSG00000119203/ENSG00000124541/ENSG00000125871/ENSG00000126070/ENSG00000128016/ENSG00000132773/ENSG00000134698/ENSG00000135900/ENSG00000136937/ENSG00000139637/ENSG00000141642…	70
H3K4me3 + H3K27ac (d10) -> H3K4me3 + H3K27ac (H9 Primed)	GO:0006260	DNA replication	72/2475	308/21069	6.397325046184744e-9	9.789506651924205e-6	9.043797407395907e-6	ENSG00000005007/ENSG00000005156/ENSG00000006634/ENSG00000014138/ENSG00000043143/ENSG00000062822/ENSG00000065268/ENSG00000065328/ENSG00000070501/ENSG00000073111/ENSG00000074047/ENSG00000077514/ENSG00000077684/ENSG00000091651/ENSG00000096070/ENSG00000100297/ENSG00000100811/ENSG00000101003/ENSG00000101442/ENSG00000101751/ENSG00000103423/ENSG00000104472/ENSG00000104738/ENSG00000104889/ENSG00000105568…	72
H3K4me3 + H3K27ac (d10) -> H3K4me3 + H3K27ac (H9 Primed)	GO:0048193	Golgi vesicle transport	73/2475	328/21069	4.43622092758953e-8	5.430821659555103e-5	5.01713238379178e-5	ENSG00000004059/ENSG00000013016/ENSG00000021574/ENSG00000029725/ENSG00000034713/ENSG00000049245/ENSG00000053501/ENSG00000061987/ENSG00000066455/ENSG00000076321/ENSG00000083097/ENSG00000084733/ENSG00000085365/ENSG00000086598/ENSG00000090989/ENSG00000092108/ENSG00000092531/ENSG00000095139/ENSG00000100083/ENSG00000101558/ENSG00000106636/ENSG00000108433/ENSG00000108961/ENSG00000111057/ENSG00000111711…	73
H3K4me3 + H3K27ac (d10) -> H3K4me3 + H3K27ac (H9 Primed)	GO:0000209	protein polyubiquitination	63/2475	271/21069	6.889948694415372e-8	7.028895993086082e-5	6.493474453754277e-5	ENSG00000001629/ENSG00000053900/ENSG00000067955/ENSG00000072401/ENSG00000075975/ENSG00000076321/ENSG00000078140/ENSG00000087448/ENSG00000089723/ENSG00000100023/ENSG00000101695/ENSG00000103266/ENSG00000103429/ENSG00000103549/ENSG00000107341/ENSG00000107854/ENSG00000108523/ENSG00000109046/ENSG00000110395/ENSG00000112130/ENSG00000113441/ENSG00000119048/ENSG00000119401/ENSG00000121236/ENSG00000130177…	63
H3K4me3 + H3K27ac (d10) -> H3K4me3 + H3K27ac (H9 Primed)	GO:0090501	RNA phosphodiester bond hydrolysis	46/2475	183/21069	3.74390916638307e-7	3.273781143918681e-4	3.024403013805992e-4	ENSG00000076043/ENSG00000088930/ENSG00000104356/ENSG00000104889/ENSG00000110063/ENSG00000113300/ENSG00000116918/ENSG00000117751/ENSG00000119203/ENSG00000124541/ENSG00000126070/ENSG00000132773/ENSG00000134698/ENSG00000136937/ENSG00000141642/ENSG00000145216/ENSG00000147679/ENSG00000151014/ENSG00000152464/ENSG00000152520/ENSG00000154743/ENSG00000155508/ENSG00000160917/ENSG00000163684/ENSG00000163874…	46
H3K4me3 + H3K27ac (d10) -> H3K4me3 + H3K27ac (H9 Primed)	GO:0034504	protein localization to nucleus	71/2475	335/21069	4.94571123850589e-7	3.4139678037422e-4	3.1539110468195076e-4	ENSG00000006042/ENSG00000014138/ENSG00000039068/ENSG00000064687/ENSG00000080815/ENSG00000083312/ENSG00000086200/ENSG00000088888/ENSG00000093000/ENSG00000095319/ENSG00000101109/ENSG00000102898/ENSG00000102900/ENSG00000102931/ENSG00000103197/ENSG00000105373/ENSG00000107140/ENSG00000108424/ENSG00000108961/ENSG00000112242/ENSG00000112578/ENSG00000113119/ENSG00000113368/ENSG00000115020/ENSG00000117408…	71
H3K4me3 + H3K27ac (d10) -> H3K4me3 + H3K27ac (H9 Primed)	GO:0006310	DNA recombination	74/2475	354/21069	5.019720672060088e-7	3.4139678037422e-4	3.1539110468195076e-4	ENSG00000005156/ENSG00000024048/ENSG00000041880/ENSG00000070501/ENSG00000071539/ENSG00000073111/ENSG00000076248/ENSG00000089280/ENSG00000095002/ENSG00000100297/ENSG00000100811/ENSG00000101442/ENSG00000101596/ENSG00000104738/ENSG00000112130/ENSG00000113318/ENSG00000114742/ENSG00000115233/ENSG00000119048/ENSG00000119906/ENSG00000121211/ENSG00000122376/ENSG00000124702/ENSG00000125843/ENSG00000125885…	74
H3K4me3 + H3K27ac (d10) -> H3K4me3 + H3K27ac (H9 Primed)	GO:0006986	response to unfolded protein	42/2475	163/21069	5.809659194548582e-7	3.5560923929831874e-4	3.2852093887489456e-4	ENSG00000014123/ENSG00000050130/ENSG00000051108/ENSG00000064687/ENSG00000068912/ENSG00000077232/ENSG00000086061/ENSG00000086598/ENSG00000087088/ENSG00000100393/ENSG00000102580/ENSG00000103266/ENSG00000103429/ENSG00000106211/ENSG00000107175/ENSG00000109133/ENSG00000110011/ENSG00000110092/ENSG00000113194/ENSG00000113296/ENSG00000115541/ENSG00000116663/ENSG00000128272/ENSG00000128590/ENSG00000128965…	42
H3K4me3 + H3K27ac (d10) -> H3K4me3 + H3K27ac (H9 Primed)	GO:0090502	RNA phosphodiester bond hydrolysis, endonucleolytic	30/2475	100/21069	7.697681625885406e-7	4.28340993018587e-4	3.957123989880995e-4	ENSG00000104356/ENSG00000104889/ENSG00000116918/ENSG00000119203/ENSG00000126070/ENSG00000134698/ENSG00000141642/ENSG00000147679/ENSG00000152464/ENSG00000154743/ENSG00000163684/ENSG00000163874/ENSG00000165733/ENSG00000167136/ENSG00000168496/ENSG00000171858/ENSG00000172336/ENSG00000173818/ENSG00000174371/ENSG00000179041/ENSG00000182362/ENSG00000183751/ENSG00000196943/ENSG00000197157/ENSG00000198585…	30
H3K4me3 + H3K27ac (d10) -> H3K4me3 + H3K27ac (H9 Primed)	GO:0034470	ncRNA processing	94/2475	489/21069	8.784617681752172e-7	4.480887069167087e-4	4.1395584374011107e-4	ENSG00000011260/ENSG00000039123/ENSG00000053372/ENSG00000065268/ENSG00000071462/ENSG00000072756/ENSG00000087087/ENSG00000087302/ENSG00000088205/ENSG00000088930/ENSG00000100403/ENSG00000101361/ENSG00000101782/ENSG00000104047/ENSG00000104356/ENSG00000104613/ENSG00000105372/ENSG00000105373/ENSG00000105671/ENSG00000107937/ENSG00000112081/ENSG00000112578/ENSG00000113460/ENSG00000115268/ENSG00000116918…	94
H3K4me3 + H3K27ac (d10) -> H3K4me3 + H3K27ac (H9 Primed)	GO:0070585	protein localization to mitochondrion	38/2475	144/21069	1.0422604539546734e-6	4.907443260505043e-4	4.533621990805267e-4	ENSG00000006451/ENSG00000006530/ENSG00000075336/ENSG00000086061/ENSG00000087088/ENSG00000087470/ENSG00000097033/ENSG00000100216/ENSG00000100225/ENSG00000100347/ENSG00000104765/ENSG00000105819/ENSG00000107643/ENSG00000115317/ENSG00000125995/ENSG00000128654/ENSG00000130770/ENSG00000132286/ENSG00000134375/ENSG00000142230/ENSG00000142444/ENSG00000151929/ENSG00000156735/ENSG00000160014/ENSG00000162972…	38
H3K4me3 + H3K27ac (d10) -> H3K4me3 + H3K27ac (H9 Primed)	GO:0033044	regulation of chromosome organization	62/2475	287/21069	1.310333066510702e-6	5.728963357222863e-4	5.292563333304881e-4	ENSG00000005007/ENSG00000010292/ENSG00000013810/ENSG00000053900/ENSG00000071539/ENSG00000073111/ENSG00000085511/ENSG00000089022/ENSG00000089685/ENSG00000099956/ENSG00000100811/ENSG00000101442/ENSG00000107854/ENSG00000117399/ENSG00000117724/ENSG00000119596/ENSG00000119906/ENSG00000121152/ENSG00000121274/ENSG00000123374/ENSG00000130177/ENSG00000133884/ENSG00000134057/ENSG00000134982/ENSG00000135476…	62
H3K4me3 + H3K27ac (d10) -> H3K4me3 + H3K27ac (H9 Primed)	GO:0042254	ribosome biogenesis	70/2475	338/21069	1.4405696661628068e-6	5.861078076341678e-4	5.4146143003994e-4	ENSG00000011260/ENSG00000039123/ENSG00000053372/ENSG00000065268/ENSG00000071462/ENSG00000083845/ENSG00000088205/ENSG00000088930/ENSG00000101181/ENSG00000101361/ENSG00000101782/ENSG00000105372/ENSG00000105373/ENSG00000105671/ENSG00000107937/ENSG00000112578/ENSG00000113460/ENSG00000115268/ENSG00000121274/ENSG00000122140/ENSG00000124383/ENSG00000124541/ENSG00000125445/ENSG00000130810/ENSG00000132153…	70
H3K4me3 + H3K27ac (d10) -> H3K4me3 + H3K27ac (H9 Primed)	GO:0006261	DNA-templated DNA replication	42/2475	169/21069	1.6278099663263462e-6	5.861078076341678e-4	5.4146143003994e-4	ENSG00000005007/ENSG00000005156/ENSG00000006634/ENSG00000014138/ENSG00000062822/ENSG00000065268/ENSG00000065328/ENSG00000070501/ENSG00000073111/ENSG00000077514/ENSG00000091651/ENSG00000100297/ENSG00000101003/ENSG00000103423/ENSG00000104738/ENSG00000107815/ENSG00000112312/ENSG00000123374/ENSG00000125871/ENSG00000125885/ENSG00000127586/ENSG00000129197/ENSG00000132383/ENSG00000133119/ENSG00000135336…	42
H3K4me3 + H3K27ac (d10) -> H3K4me3 + H3K27ac (H9 Primed)	GO:0034976	response to endoplasmic reticulum stress	63/2475	295/21069	1.6278112611960223e-6	5.861078076341678e-4	5.4146143003994e-4	ENSG00000014123/ENSG00000050130/ENSG00000051108/ENSG00000058056/ENSG00000064687/ENSG00000068912/ENSG00000077232/ENSG00000086598/ENSG00000087088/ENSG00000089248/ENSG00000096717/ENSG00000097007/ENSG00000100393/ENSG00000102580/ENSG00000103266/ENSG00000103429/ENSG00000107175/ENSG00000109133/ENSG00000110092/ENSG00000113194/ENSG00000113296/ENSG00000116663/ENSG00000120868/ENSG00000127022/ENSG00000128272…	63
H3K4me3 + H3K27ac (d10) -> H3K4me3 + H3K27ac (H9 Primed)	GO:0044782	cilium organization	80/2475	406/21069	2.102049411553133e-6	7.148135804509292e-4	6.603631250797328e-4	ENSG00000007047/ENSG00000013016/ENSG00000024422/ENSG00000032742/ENSG00000052841/ENSG00000054654/ENSG00000076201/ENSG00000078668/ENSG00000078674/ENSG00000088986/ENSG00000089101/ENSG00000096872/ENSG00000100211/ENSG00000100379/ENSG00000101052/ENSG00000101367/ENSG00000103351/ENSG00000107140/ENSG00000109062/ENSG00000110318/ENSG00000115091/ENSG00000116747/ENSG00000118690/ENSG00000119048/ENSG00000119661…	80
H3K4me3 + H3K27ac (d10) -> H3K4me3 + H3K27ac (H9 Primed)	GO:0016072	rRNA metabolic process	62/2475	292/21069	2.3982997472498726e-6	7.726311975219195e-4	7.137765231150313e-4	ENSG00000011260/ENSG00000039123/ENSG00000053372/ENSG00000065268/ENSG00000071462/ENSG00000088205/ENSG00000088930/ENSG00000099956/ENSG00000101361/ENSG00000101782/ENSG00000105372/ENSG00000105373/ENSG00000105671/ENSG00000107937/ENSG00000112578/ENSG00000113460/ENSG00000115268/ENSG00000115750/ENSG00000121274/ENSG00000124383/ENSG00000124541/ENSG00000125484/ENSG00000130810/ENSG00000135900/ENSG00000136045…	62
H3K4me3 + H3K27ac (d10) -> H3K4me3 + H3K27ac (H9 Primed)	GO:0072655	establishment of protein localization to mitochondrion	36/2475	138/21069	2.6521571934873483e-6	8.116927090668029e-4	7.498625496533702e-4	ENSG00000006451/ENSG00000006530/ENSG00000075336/ENSG00000086061/ENSG00000087088/ENSG00000097033/ENSG00000100216/ENSG00000100225/ENSG00000100347/ENSG00000104765/ENSG00000105819/ENSG00000107643/ENSG00000115317/ENSG00000125995/ENSG00000128654/ENSG00000130770/ENSG00000132286/ENSG00000134375/ENSG00000142230/ENSG00000142444/ENSG00000151929/ENSG00000156735/ENSG00000160014/ENSG00000162972/ENSG00000164284…	36
H3K4me3 + H3K27ac (d10) -> H3K4me3 + H3K27ac (H9 Primed)	GO:0006839	mitochondrial transport	49/2475	214/21069	2.989641061812006e-6	8.714091875881566e-4	8.050301646142403e-4	ENSG00000006530/ENSG00000051620/ENSG00000075336/ENSG00000080815/ENSG00000087088/ENSG00000096092/ENSG00000097033/ENSG00000100216/ENSG00000100225/ENSG00000100347/ENSG00000104765/ENSG00000105819/ENSG00000107643/ENSG00000108179/ENSG00000111843/ENSG00000115317/ENSG00000125652/ENSG00000125995/ENSG00000126858/ENSG00000128654/ENSG00000130770/ENSG00000131748/ENSG00000132286/ENSG00000134375/ENSG00000141682…	49
H3K4me3 + H3K27ac (d10) -> H3K4me3 + H3K27ac (H9 Primed)	GO:0006606	protein import into nucleus	42/2475	175/21069	4.254741165617268e-6	0.001158891658551611	0.0010706138470217722	ENSG00000014138/ENSG00000039068/ENSG00000080815/ENSG00000083312/ENSG00000086200/ENSG00000088888/ENSG00000093000/ENSG00000095319/ENSG00000101109/ENSG00000102898/ENSG00000102900/ENSG00000103197/ENSG00000108424/ENSG00000108961/ENSG00000112242/ENSG00000113119/ENSG00000117408/ENSG00000120948/ENSG00000124207/ENSG00000125450/ENSG00000126883/ENSG00000128602/ENSG00000129197/ENSG00000132661/ENSG00000139496…	42
H3K4me3 + H3K27ac (d10) -> H3K4me3 + H3K27ac (H9 Primed)	GO:0000725	recombinational repair	43/2475	181/21069	4.354600252685354e-6	0.001158891658551611	0.0010706138470217722	ENSG00000005156/ENSG00000073111/ENSG00000089280/ENSG00000100297/ENSG00000100811/ENSG00000101596/ENSG00000104738/ENSG00000114742/ENSG00000115233/ENSG00000119906/ENSG00000122376/ENSG00000125843/ENSG00000125885/ENSG00000127337/ENSG00000132383/ENSG00000134758/ENSG00000135999/ENSG00000138071/ENSG00000149554/ENSG00000149923/ENSG00000156831/ENSG00000163605/ENSG00000164190/ENSG00000164808/ENSG00000166848…	43
H3K4me3 + H3K27ac (d10) -> H3K4me3 + H3K27ac (H9 Primed)	GO:0007059	chromosome segregation	80/2475	415/21069	5.0139142359380395e-6	0.0012757722769820088	0.0011785911610499404	ENSG00000010292/ENSG00000013810/ENSG00000025770/ENSG00000031691/ENSG00000037042/ENSG00000053900/ENSG00000071539/ENSG00000072864/ENSG00000079616/ENSG00000089685/ENSG00000099956/ENSG00000101367/ENSG00000101782/ENSG00000103275/ENSG00000105568/ENSG00000108055/ENSG00000108424/ENSG00000114999/ENSG00000115091/ENSG00000116273/ENSG00000117399/ENSG00000117724/ENSG00000119048/ENSG00000119906/ENSG00000121152…	80
H3K4me3 + H3K27ac (d10) -> H3K4me3 + H3K27ac (H9 Primed)	GO:0042770	signal transduction in response to DNA damage	48/2475	212/21069	5.2106366483499784e-6	0.0012757722769820088	0.0011785911610499404	ENSG00000075218/ENSG00000092470/ENSG00000095002/ENSG00000095787/ENSG00000096401/ENSG00000096717/ENSG00000097007/ENSG00000100726/ENSG00000105373/ENSG00000110092/ENSG00000116663/ENSG00000118689/ENSG00000123374/ENSG00000130766/ENSG00000135249/ENSG00000135679/ENSG00000136104/ENSG00000136536/ENSG00000139842/ENSG00000140464/ENSG00000140534/ENSG00000141682/ENSG00000143155/ENSG00000143479/ENSG00000143971…	48
H3K4me3 + H3K27ac (d10) -> H3K4me3 + H3K27ac (H9 Primed)	GO:0000724	double-strand break repair via homologous recombination	42/2475	177/21069	5.776627678838129e-6	0.0013030422184226022	0.0012037838325980822	ENSG00000005156/ENSG00000073111/ENSG00000089280/ENSG00000100297/ENSG00000100811/ENSG00000101596/ENSG00000104738/ENSG00000114742/ENSG00000115233/ENSG00000119906/ENSG00000122376/ENSG00000125843/ENSG00000125885/ENSG00000127337/ENSG00000132383/ENSG00000134758/ENSG00000135999/ENSG00000138071/ENSG00000149554/ENSG00000149923/ENSG00000156831/ENSG00000163605/ENSG00000164190/ENSG00000164808/ENSG00000166848…	42
H3K4me3 + H3K27ac (d10) -> H3K4me3 + H3K27ac (H9 Primed)	GO:2001020	regulation of response to DNA damage stimulus	70/2475	351/21069	5.792443152136094e-6	0.0013030422184226022	0.0012037838325980822	ENSG00000041880/ENSG00000089280/ENSG00000089723/ENSG00000092470/ENSG00000096717/ENSG00000097007/ENSG00000099956/ENSG00000100726/ENSG00000100811/ENSG00000101596/ENSG00000112130/ENSG00000114026/ENSG00000114742/ENSG00000119401/ENSG00000119906/ENSG00000122376/ENSG00000127337/ENSG00000133247/ENSG00000133884/ENSG00000135679/ENSG00000135829/ENSG00000135999/ENSG00000136104/ENSG00000136504/ENSG00000136536…	70
H3K4me3 + H3K27ac (d10) -> H3K4me3 + H3K27ac (H9 Primed)	GO:0000070	mitotic sister chromatid segregation	48/2475	213/21069	5.970962330844443e-6	0.0013030422184226022	0.0012037838325980822	ENSG00000010292/ENSG00000013810/ENSG00000025770/ENSG00000037042/ENSG00000053900/ENSG00000071539/ENSG00000079616/ENSG00000089685/ENSG00000099956/ENSG00000101367/ENSG00000105568/ENSG00000108055/ENSG00000108424/ENSG00000116273/ENSG00000117399/ENSG00000117724/ENSG00000119906/ENSG00000121152/ENSG00000129933/ENSG00000130177/ENSG00000131462/ENSG00000133884/ENSG00000134057/ENSG00000134982/ENSG00000135476…	48
H3K4me3 + H3K27ac (d10) -> H3K4me3 + H3K27ac (H9 Primed)	GO:0006364	rRNA processing	54/2475	250/21069	6.173537711853532e-6	0.0013030422184226022	0.0012037838325980822	ENSG00000011260/ENSG00000039123/ENSG00000053372/ENSG00000065268/ENSG00000071462/ENSG00000088205/ENSG00000088930/ENSG00000101361/ENSG00000101782/ENSG00000105372/ENSG00000105373/ENSG00000105671/ENSG00000107937/ENSG00000112578/ENSG00000113460/ENSG00000115268/ENSG00000121274/ENSG00000124383/ENSG00000124541/ENSG00000130810/ENSG00000135900/ENSG00000136045/ENSG00000138326/ENSG00000142937/ENSG00000143303…	54
H3K4me3 + H3K27ac (d10) -> H3K4me3 + H3K27ac (H9 Primed)	GO:0042274	ribosomal small subunit biogenesis	26/2475	89/21069	7.046382453089082e-6	0.0014376968998452758	0.0013281812820348964	ENSG00000083845/ENSG00000101782/ENSG00000105372/ENSG00000112578/ENSG00000115268/ENSG00000124383/ENSG00000124541/ENSG00000125445/ENSG00000135521/ENSG00000138326/ENSG00000142937/ENSG00000146909/ENSG00000147679/ENSG00000160256/ENSG00000163811/ENSG00000164167/ENSG00000164934/ENSG00000165733/ENSG00000171858/ENSG00000171863/ENSG00000179041/ENSG00000181991/ENSG00000183751/ENSG00000196943/ENSG00000233927…	26
H3K4me3 + H3K27ac (d10) -> H3K4me3 + H3K27ac (H9 Primed)	GO:0051170	import into nucleus	42/2475	179/21069	7.788777546175462e-6	0.0015379066890367742	0.001420757656300665	ENSG00000014138/ENSG00000039068/ENSG00000080815/ENSG00000083312/ENSG00000086200/ENSG00000088888/ENSG00000093000/ENSG00000095319/ENSG00000101109/ENSG00000102898/ENSG00000102900/ENSG00000103197/ENSG00000108424/ENSG00000108961/ENSG00000112242/ENSG00000113119/ENSG00000117408/ENSG00000120948/ENSG00000124207/ENSG00000125450/ENSG00000126883/ENSG00000128602/ENSG00000129197/ENSG00000132661/ENSG00000139496…	42
H3K4me3 + H3K27ac (d10) -> H3K4me3 + H3K27ac (H9 Primed)	GO:0016050	vesicle organization	72/2475	368/21069	8.609727697724002e-6	0.0016468794761802692	0.0015214295129004386	ENSG00000007168/ENSG00000028839/ENSG00000033627/ENSG00000039319/ENSG00000049245/ENSG00000065135/ENSG00000075785/ENSG00000086598/ENSG00000092531/ENSG00000101558/ENSG00000103496/ENSG00000104142/ENSG00000104164/ENSG00000106976/ENSG00000108433/ENSG00000113615/ENSG00000115020/ENSG00000117410/ENSG00000117758/ENSG00000118260/ENSG00000118508/ENSG00000118640/ENSG00000119820/ENSG00000124222/ENSG00000128596…	72
H3K4me3 + H3K27ac (d10) -> H3K4me3 + H3K27ac (H9 Primed)	GO:0016236	macroautophagy	69/2475	350/21069	1.0095508682073027e-5	0.001857462301411638	0.0017159713296216335	ENSG00000014123/ENSG00000032742/ENSG00000033627/ENSG00000034713/ENSG00000062716/ENSG00000065135/ENSG00000075785/ENSG00000078804/ENSG00000080815/ENSG00000090674/ENSG00000090989/ENSG00000092108/ENSG00000095787/ENSG00000096717/ENSG00000097033/ENSG00000100330/ENSG00000100644/ENSG00000103197/ENSG00000104312/ENSG00000104765/ENSG00000107643/ENSG00000110719/ENSG00000113732/ENSG00000115020/ENSG00000115317…	69
H3K4me3 + H3K27ac (d10) -> H3K4me3 + H3K27ac (H9 Primed)	GO:0022406	membrane docking	27/2475	96/21069	1.0317549133800963e-5	0.001857462301411638	0.0017159713296216335	ENSG00000049245/ENSG00000062716/ENSG00000075785/ENSG00000084733/ENSG00000090989/ENSG00000101298/ENSG00000103496/ENSG00000104142/ENSG00000104164/ENSG00000106636/ENSG00000116266/ENSG00000117758/ENSG00000118640/ENSG00000124222/ENSG00000127328/ENSG00000136874/ENSG00000136933/ENSG00000138768/ENSG00000139641/ENSG00000166128/ENSG00000167461/ENSG00000168710/ENSG00000174437/ENSG00000179364/ENSG00000180104…	27
H3K4me3 + H3K27ac (d10) -> H3K4me3 + H3K27ac (H9 Primed)	GO:0006413	translational initiation	34/2475	135/21069	1.1324357125187916e-5	0.0019804682846650064	0.0018296074128273526	ENSG00000063046/ENSG00000083845/ENSG00000084623/ENSG00000086598/ENSG00000100664/ENSG00000102580/ENSG00000104131/ENSG00000106211/ENSG00000106263/ENSG00000114784/ENSG00000119718/ENSG00000120727/ENSG00000121774/ENSG00000128272/ENSG00000134030/ENSG00000135930/ENSG00000136261/ENSG00000136937/ENSG00000139726/ENSG00000142541/ENSG00000148730/ENSG00000149100/ENSG00000149273/ENSG00000154059/ENSG00000156976…	34
H3K4me3 + H3K27ac (d10) -> H3K4me3 + H3K27ac (H9 Primed)	GO:0140056	organelle localization by membrane tethering	25/2475	87/21069	1.4420028673479477e-5	0.002451805430843552	0.002265040761226074	ENSG00000049245/ENSG00000062716/ENSG00000084733/ENSG00000090989/ENSG00000101298/ENSG00000103496/ENSG00000104142/ENSG00000104164/ENSG00000106636/ENSG00000116266/ENSG00000117758/ENSG00000118640/ENSG00000124222/ENSG00000127328/ENSG00000136874/ENSG00000136933/ENSG00000138768/ENSG00000139641/ENSG00000166128/ENSG00000167461/ENSG00000168710/ENSG00000174437/ENSG00000179364/ENSG00000180104/ENSG00000198722	25
H3K4me3 + H3K27ac (d10) -> H3K4me3 + H3K27ac (H9 Primed)	GO:0032259	methylation	79/2475	422/21069	1.727780660321584e-5	0.002858309573467139	0.00264057971756687	ENSG00000001167/ENSG00000005483/ENSG00000008083/ENSG00000066136/ENSG00000067365/ENSG00000071462/ENSG00000083307/ENSG00000096717/ENSG00000099381/ENSG00000099810/ENSG00000099956/ENSG00000100982/ENSG00000101247/ENSG00000101654/ENSG00000103037/ENSG00000103254/ENSG00000105879/ENSG00000111727/ENSG00000112511/ENSG00000114735/ENSG00000116984/ENSG00000117000/ENSG00000120265/ENSG00000129691/ENSG00000132600…	79
H3K4me3 + H3K27ac (d10) -> H3K4me3 + H3K27ac (H9 Primed)	GO:0140014	mitotic nuclear division	69/2475	357/21069	1.9929943821878926e-5	0.0031707579381454907	0.0029292275331202463	ENSG00000010292/ENSG00000013810/ENSG00000021574/ENSG00000025770/ENSG00000037042/ENSG00000053900/ENSG00000060069/ENSG00000068796/ENSG00000071539/ENSG00000072864/ENSG00000079616/ENSG00000088325/ENSG00000089685/ENSG00000099956/ENSG00000101367/ENSG00000101639/ENSG00000103275/ENSG00000105568/ENSG00000108055/ENSG00000108424/ENSG00000112659/ENSG00000116273/ENSG00000117399/ENSG00000117724/ENSG00000119906…	69
H3K4me3 + H3K27ac (d10) -> H3K4me3 + H3K27ac (H9 Primed)	GO:0060271	cilium assembly	72/2475	377/21069	2.0202509326527386e-5	0.0031707579381454907	0.0029292275331202463	ENSG00000007047/ENSG00000013016/ENSG00000024422/ENSG00000032742/ENSG00000054654/ENSG00000076201/ENSG00000078668/ENSG00000078674/ENSG00000088986/ENSG00000096872/ENSG00000100211/ENSG00000100379/ENSG00000101052/ENSG00000101367/ENSG00000103351/ENSG00000107140/ENSG00000110318/ENSG00000115091/ENSG00000116747/ENSG00000118690/ENSG00000119048/ENSG00000119661/ENSG00000120008/ENSG00000120370/ENSG00000126001…	72
H3K4me3 + H3K27ac (d10) -> H3K4me3 + H3K27ac (H9 Primed)	GO:0051054	positive regulation of DNA metabolic process	66/2475	338/21069	2.1380671913507193e-5	0.0032717773195644383	0.0030225518294568587	ENSG00000006634/ENSG00000041880/ENSG00000074047/ENSG00000083307/ENSG00000085511/ENSG00000087088/ENSG00000089022/ENSG00000089280/ENSG00000095002/ENSG00000096070/ENSG00000096717/ENSG00000099956/ENSG00000100811/ENSG00000101003/ENSG00000101596/ENSG00000107854/ENSG00000109079/ENSG00000112130/ENSG00000114742/ENSG00000119048/ENSG00000119906/ENSG00000122376/ENSG00000123374/ENSG00000127337/ENSG00000127554…	66
H3K4me3 + H3K27ac (d10) -> H3K4me3 + H3K27ac (H9 Primed)	GO:0031647	regulation of protein stability	71/2475	373/21069	2.5740794999878866e-5	0.0038429123462014277	0.003550181020265706	ENSG00000030582/ENSG00000058056/ENSG00000080371/ENSG00000087095/ENSG00000096717/ENSG00000097033/ENSG00000100225/ENSG00000100393/ENSG00000100726/ENSG00000101109/ENSG00000101132/ENSG00000103266/ENSG00000104643/ENSG00000105373/ENSG00000106993/ENSG00000107937/ENSG00000111269/ENSG00000112208/ENSG00000115539/ENSG00000117758/ENSG00000118260/ENSG00000119048/ENSG00000120948/ENSG00000122779/ENSG00000125885…	71
H3K4me3 + H3K27ac (d10) -> H3K4me3 + H3K27ac (H9 Primed)	GO:0033523	histone H2B ubiquitination	7/2475	10/21069	2.65931219830064e-5	0.003875630944237671	0.003580407300569182	ENSG00000095787/ENSG00000103549/ENSG00000112130/ENSG00000134371/ENSG00000163840/ENSG00000170142/ENSG00000198730	7
H3K4me3 + H3K27ac (d10) -> H3K4me3 + H3K27ac (H9 Primed)	GO:0015980	energy derivation by oxidation of organic compounds	69/2475	361/21069	2.896862868818178e-5	0.004123650609310713	0.0038095342304262547	ENSG00000006695/ENSG00000066855/ENSG00000073578/ENSG00000088682/ENSG00000091140/ENSG00000095002/ENSG00000100412/ENSG00000100644/ENSG00000100994/ENSG00000102893/ENSG00000103254/ENSG00000105373/ENSG00000105953/ENSG00000108179/ENSG00000111775/ENSG00000115520/ENSG00000116459/ENSG00000116678/ENSG00000117054/ENSG00000119013/ENSG00000119689/ENSG00000121691/ENSG00000122873/ENSG00000125779/ENSG00000127334…	69
H3K4me3 + H3K27ac (d10) -> H3K4me3 + H3K27ac (H9 Primed)	GO:2000779	regulation of double-strand break repair	34/2475	141/21069	3.0220719834663805e-5	0.004204114229726753	0.00388386858736397	ENSG00000041880/ENSG00000089280/ENSG00000089723/ENSG00000099956/ENSG00000101596/ENSG00000114026/ENSG00000114742/ENSG00000119906/ENSG00000122376/ENSG00000127337/ENSG00000133247/ENSG00000133884/ENSG00000135999/ENSG00000138071/ENSG00000140464/ENSG00000149554/ENSG00000149923/ENSG00000149948/ENSG00000163605/ENSG00000163840/ENSG00000164053/ENSG00000164808/ENSG00000166439/ENSG00000166848/ENSG00000167770…	34
H3K4me3 + H3K27ac (d10) -> H3K4me3 + H3K27ac (H9 Primed)	GO:0006605	protein targeting	67/2475	349/21069	3.254879620582258e-5	0.004427359590574222	0.00409010837936091	ENSG00000006530/ENSG00000008952/ENSG00000034693/ENSG00000039319/ENSG00000051108/ENSG00000065665/ENSG00000075336/ENSG00000075785/ENSG00000081014/ENSG00000086666/ENSG00000090581/ENSG00000097033/ENSG00000100216/ENSG00000100225/ENSG00000100347/ENSG00000104765/ENSG00000105819/ENSG00000112357/ENSG00000112851/ENSG00000115020/ENSG00000115317/ENSG00000118363/ENSG00000125995/ENSG00000127328/ENSG00000128654…	67
H3K4me3 + H3K27ac (d10) -> H3K4me3 + H3K27ac (H9 Primed)	GO:0006303	double-strand break repair via nonhomologous end joining	21/2475	70/21069	3.372119591665915e-5	0.004448780823299076	0.004109897863741328	ENSG00000005156/ENSG00000041880/ENSG00000070501/ENSG00000101596/ENSG00000112130/ENSG00000115233/ENSG00000118655/ENSG00000122376/ENSG00000133247/ENSG00000148362/ENSG00000149948/ENSG00000163840/ENSG00000168101/ENSG00000169621/ENSG00000170364/ENSG00000173120/ENSG00000175595/ENSG00000183624/ENSG00000186280/ENSG00000196419/ENSG00000198382	21
H3K4me3 + H3K27ac (d10) -> H3K4me3 + H3K27ac (H9 Primed)	GO:0090151	establishment of protein localization to mitochondrial membrane	15/2475	41/21069	3.4159891961290075e-5	0.004448780823299076	0.004109897863741328	ENSG00000006530/ENSG00000087088/ENSG00000100216/ENSG00000100347/ENSG00000107643/ENSG00000125995/ENSG00000128654/ENSG00000132286/ENSG00000142444/ENSG00000160014/ENSG00000162972/ENSG00000165275/ENSG00000170606/ENSG00000173171/ENSG00000177370	15
H3K4me3 + H3K27ac (d10) -> H3K4me3 + H3K27ac (H9 Primed)	GO:0045333	cellular respiration	54/2475	266/21069	3.8971659590038244e-5	0.004814476458888461	0.004447736874289342	ENSG00000006695/ENSG00000066855/ENSG00000073578/ENSG00000088682/ENSG00000091140/ENSG00000095002/ENSG00000100412/ENSG00000100644/ENSG00000103254/ENSG00000105373/ENSG00000105953/ENSG00000108179/ENSG00000111775/ENSG00000115520/ENSG00000116459/ENSG00000119013/ENSG00000119689/ENSG00000121691/ENSG00000122873/ENSG00000125779/ENSG00000134056/ENSG00000134057/ENSG00000135469/ENSG00000135537/ENSG00000135940…	54
H3K4me3 + H3K27ac (d10) -> H3K4me3 + H3K27ac (H9 Primed)	GO:0051204	protein insertion into mitochondrial membrane	14/2475	37/21069	4.021814679494212e-5	0.004814476458888461	0.004447736874289342	ENSG00000006530/ENSG00000087088/ENSG00000100216/ENSG00000100347/ENSG00000107643/ENSG00000125995/ENSG00000128654/ENSG00000132286/ENSG00000142444/ENSG00000162972/ENSG00000165275/ENSG00000170606/ENSG00000173171/ENSG00000177370	14
H3K4me3 + H3K27ac (d10) -> H3K4me3 + H3K27ac (H9 Primed)	GO:0006913	nucleocytoplasmic transport	68/2475	358/21069	4.044435989697795e-5	0.004814476458888461	0.004447736874289342	ENSG00000005007/ENSG00000014138/ENSG00000039068/ENSG00000058673/ENSG00000080815/ENSG00000083312/ENSG00000086200/ENSG00000088888/ENSG00000091542/ENSG00000093000/ENSG00000095319/ENSG00000101109/ENSG00000101146/ENSG00000102898/ENSG00000102900/ENSG00000103197/ENSG00000103275/ENSG00000108424/ENSG00000108961/ENSG00000112081/ENSG00000112242/ENSG00000113119/ENSG00000115268/ENSG00000117408/ENSG00000120948…	68
H3K4me3 + H3K27ac (d10) -> H3K4me3 + H3K27ac (H9 Primed)	GO:0051169	nuclear transport	68/2475	358/21069	4.044435989697795e-5	0.004814476458888461	0.004447736874289342	ENSG00000005007/ENSG00000014138/ENSG00000039068/ENSG00000058673/ENSG00000080815/ENSG00000083312/ENSG00000086200/ENSG00000088888/ENSG00000091542/ENSG00000093000/ENSG00000095319/ENSG00000101109/ENSG00000101146/ENSG00000102898/ENSG00000102900/ENSG00000103197/ENSG00000103275/ENSG00000108424/ENSG00000108961/ENSG00000112081/ENSG00000112242/ENSG00000113119/ENSG00000115268/ENSG00000117408/ENSG00000120948…	68
H3K4me3 + H3K27ac (d10) -> H3K4me3 + H3K27ac (H9 Primed)	GO:0006446	regulation of translational initiation	25/2475	92/21069	4.090063320735173e-5	0.004814476458888461	0.004447736874289342	ENSG00000063046/ENSG00000086598/ENSG00000100664/ENSG00000102580/ENSG00000106211/ENSG00000106263/ENSG00000114784/ENSG00000119718/ENSG00000120727/ENSG00000121774/ENSG00000128272/ENSG00000134030/ENSG00000136261/ENSG00000136937/ENSG00000142541/ENSG00000148730/ENSG00000154059/ENSG00000156976/ENSG00000158092/ENSG00000158417/ENSG00000173812/ENSG00000175634/ENSG00000185728/ENSG00000187840/ENSG00000243056	25
H3K4me3 + H3K27ac (d10) -> H3K4me3 + H3K27ac (H9 Primed)	GO:0043414	macromolecule methylation	71/2475	379/21069	4.399851570786711e-5	0.005023859604898436	0.004641170396566505	ENSG00000001167/ENSG00000005483/ENSG00000008083/ENSG00000066136/ENSG00000067365/ENSG00000071462/ENSG00000083307/ENSG00000096717/ENSG00000099381/ENSG00000099956/ENSG00000100982/ENSG00000101654/ENSG00000103037/ENSG00000103254/ENSG00000105879/ENSG00000111727/ENSG00000112511/ENSG00000114735/ENSG00000117000/ENSG00000120265/ENSG00000129691/ENSG00000132600/ENSG00000133247/ENSG00000134077/ENSG00000134627…	71
H3K4me3 + H3K27ac (d10) -> H3K4me3 + H3K27ac (H9 Primed)	GO:0050821	protein stabilization	51/2475	248/21069	4.432093100220807e-5	0.005023859604898436	0.004641170396566505	ENSG00000030582/ENSG00000058056/ENSG00000080371/ENSG00000087095/ENSG00000100393/ENSG00000100726/ENSG00000101109/ENSG00000101132/ENSG00000104643/ENSG00000105373/ENSG00000106993/ENSG00000107937/ENSG00000111269/ENSG00000112208/ENSG00000115539/ENSG00000117758/ENSG00000118260/ENSG00000119048/ENSG00000125885/ENSG00000128602/ENSG00000134265/ENSG00000135624/ENSG00000136152/ENSG00000136536/ENSG00000138834…	51
H3K4me3 + H3K27ac (d10) -> H3K4me3 + H3K27ac (H9 Primed)	GO:0035966	response to topologically incorrect protein	43/2475	198/21069	4.549121697845844e-5	0.005062758893184439	0.0046771065570962445	ENSG00000014123/ENSG00000050130/ENSG00000051108/ENSG00000064687/ENSG00000068912/ENSG00000077232/ENSG00000086061/ENSG00000086598/ENSG00000087088/ENSG00000100393/ENSG00000102580/ENSG00000103266/ENSG00000103429/ENSG00000106211/ENSG00000107175/ENSG00000109133/ENSG00000110011/ENSG00000110092/ENSG00000113194/ENSG00000113296/ENSG00000115541/ENSG00000116663/ENSG00000128272/ENSG00000128590/ENSG00000128965…	43
H3K4me3 + H3K27ac (d10) -> H3K4me3 + H3K27ac (H9 Primed)	GO:0000075	cell cycle checkpoint signaling	46/2475	217/21069	4.740937760995961e-5	0.005087409678786397	0.004699879585282852	ENSG00000071539/ENSG00000075218/ENSG00000089685/ENSG00000092470/ENSG00000095002/ENSG00000095787/ENSG00000096401/ENSG00000100726/ENSG00000105373/ENSG00000110092/ENSG00000116663/ENSG00000117399/ENSG00000117724/ENSG00000123374/ENSG00000134057/ENSG00000134982/ENSG00000135249/ENSG00000135679/ENSG00000136104/ENSG00000139842/ENSG00000140464/ENSG00000140534/ENSG00000143155/ENSG00000143971/ENSG00000144554…	46
H3K4me3 + H3K27ac (d10) -> H3K4me3 + H3K27ac (H9 Primed)	GO:0030968	endoplasmic reticulum unfolded protein response	23/2475	82/21069	4.7711889295068104e-5	0.005087409678786397	0.004699879585282852	ENSG00000014123/ENSG00000051108/ENSG00000064687/ENSG00000068912/ENSG00000077232/ENSG00000086598/ENSG00000087088/ENSG00000100393/ENSG00000103266/ENSG00000103429/ENSG00000107175/ENSG00000109133/ENSG00000110092/ENSG00000128272/ENSG00000128590/ENSG00000143578/ENSG00000145675/ENSG00000151778/ENSG00000157613/ENSG00000158092/ENSG00000180535/ENSG00000196396/ENSG00000198855	23
H3K4me3 + H3K27ac (d10) -> H3K4me3 + H3K27ac (H9 Primed)	GO:0016197	endosomal transport	54/2475	268/21069	4.8206136476002454e-5	0.005087409678786397	0.004699879585282852	ENSG00000013016/ENSG00000024422/ENSG00000039319/ENSG00000049245/ENSG00000053770/ENSG00000075785/ENSG00000076201/ENSG00000082805/ENSG00000084733/ENSG00000099290/ENSG00000100083/ENSG00000104660/ENSG00000106636/ENSG00000107036/ENSG00000107185/ENSG00000111711/ENSG00000115020/ENSG00000115234/ENSG00000116127/ENSG00000117758/ENSG00000124222/ENSG00000125843/ENSG00000132405/ENSG00000132549/ENSG00000135968…	54
H3K4me3 + H3K27ac (d10) -> H3K4me3 + H3K27ac (H9 Primed)	GO:1903320	regulation of protein modification by small protein conjugation or removal	55/2475	275/21069	5.102011571453398e-5	0.005293120818451906	0.004889920813888966	ENSG00000014123/ENSG00000051108/ENSG00000072401/ENSG00000080815/ENSG00000086061/ENSG00000089723/ENSG00000097007/ENSG00000100644/ENSG00000103266/ENSG00000103275/ENSG00000103549/ENSG00000104312/ENSG00000105373/ENSG00000106305/ENSG00000107937/ENSG00000108175/ENSG00000111652/ENSG00000112208/ENSG00000114742/ENSG00000115268/ENSG00000117399/ENSG00000120738/ENSG00000122481/ENSG00000126261/ENSG00000131507…	55
H3K4me3 + H3K27ac (d10) -> H3K4me3 + H3K27ac (H9 Primed)	GO:0006626	protein targeting to mitochondrion	29/2475	116/21069	5.606899736451799e-5	0.005648491311956152	0.005218221193273965	ENSG00000006530/ENSG00000075336/ENSG00000097033/ENSG00000100216/ENSG00000100225/ENSG00000100347/ENSG00000104765/ENSG00000105819/ENSG00000115317/ENSG00000125995/ENSG00000128654/ENSG00000130770/ENSG00000132286/ENSG00000134375/ENSG00000142230/ENSG00000142444/ENSG00000151929/ENSG00000156735/ENSG00000164284/ENSG00000165275/ENSG00000165688/ENSG00000168958/ENSG00000170606/ENSG00000173171/ENSG00000173210…	29
H3K4me3 + H3K27ac (d10) -> H3K4me3 + H3K27ac (H9 Primed)	GO:0030490	maturation of SSU-rRNA	19/2475	62/21069	5.6968630614336216e-5	0.005648491311956152	0.005218221193273965	ENSG00000101782/ENSG00000105372/ENSG00000112578/ENSG00000124383/ENSG00000124541/ENSG00000142937/ENSG00000147679/ENSG00000160256/ENSG00000163811/ENSG00000164167/ENSG00000164934/ENSG00000165733/ENSG00000171858/ENSG00000179041/ENSG00000181991/ENSG00000183751/ENSG00000196943/ENSG00000233927/ENSG00000272047	19
H3K4me3 + H3K27ac (d10) -> H3K4me3 + H3K27ac (H9 Primed)	GO:2001233	regulation of apoptotic signaling pathway	76/2475	416/21069	5.772909038555546e-5	0.005648491311956152	0.005218221193273965	ENSG00000006210/ENSG00000051108/ENSG00000065135/ENSG00000080815/ENSG00000084207/ENSG00000085733/ENSG00000086061/ENSG00000087088/ENSG00000087470/ENSG00000089248/ENSG00000091409/ENSG00000096092/ENSG00000096717/ENSG00000100644/ENSG00000101109/ENSG00000103496/ENSG00000105568/ENSG00000106211/ENSG00000107175/ENSG00000107731/ENSG00000108179/ENSG00000109062/ENSG00000110536/ENSG00000111321/ENSG00000115317…	76
H3K4me3 + H3K27ac (d10) -> H3K4me3 + H3K27ac (H9 Primed)	GO:0051656	establishment of organelle localization	83/2475	464/21069	5.813673462722391e-5	0.005648491311956152	0.005218221193273965	ENSG00000007168/ENSG00000021574/ENSG00000031691/ENSG00000054654/ENSG00000063176/ENSG00000072864/ENSG00000073350/ENSG00000075785/ENSG00000077238/ENSG00000078674/ENSG00000079616/ENSG00000080815/ENSG00000086598/ENSG00000089685/ENSG00000090989/ENSG00000092531/ENSG00000100644/ENSG00000101367/ENSG00000104164/ENSG00000106636/ENSG00000106976/ENSG00000107140/ENSG00000108424/ENSG00000109062/ENSG00000110395…	83
H3K4me3 + H3K27ac (d10) -> H3K4me3 + H3K27ac (H9 Primed)	GO:0070936	protein K48-linked ubiquitination	22/2475	78/21069	6.304747722517888e-5	0.006029900126489374	0.005570576441672055	ENSG00000072401/ENSG00000078140/ENSG00000103429/ENSG00000107341/ENSG00000112130/ENSG00000119048/ENSG00000119401/ENSG00000140367/ENSG00000145495/ENSG00000145604/ENSG00000145868/ENSG00000163840/ENSG00000166167/ENSG00000166326/ENSG00000168159/ENSG00000170142/ENSG00000170633/ENSG00000175063/ENSG00000177479/ENSG00000182670/ENSG00000186187/ENSG00000196262	22
H3K4me3 + H3K27ac (d10) -> H3K4me3 + H3K27ac (H9 Primed)	GO:0071539	protein localization to centrosome	13/2475	34/21069	6.659684390483048e-5	0.006271373562176421	0.005793655796870434	ENSG00000007047/ENSG00000078674/ENSG00000101367/ENSG00000101639/ENSG00000112877/ENSG00000126001/ENSG00000134982/ENSG00000135837/ENSG00000147316/ENSG00000151746/ENSG00000162946/ENSG00000168172/ENSG00000215114	13
H3K4me3 + H3K27ac (d10) -> H3K4me3 + H3K27ac (H9 Primed)	GO:0098813	nuclear chromosome segregation	66/2475	352/21069	7.808427918188243e-5	0.007241725346550036	0.006690091670894296	ENSG00000010292/ENSG00000013810/ENSG00000025770/ENSG00000031691/ENSG00000037042/ENSG00000053900/ENSG00000071539/ENSG00000079616/ENSG00000089685/ENSG00000099956/ENSG00000101367/ENSG00000105568/ENSG00000108055/ENSG00000108424/ENSG00000114999/ENSG00000115091/ENSG00000116273/ENSG00000117399/ENSG00000117724/ENSG00000119048/ENSG00000119906/ENSG00000121152/ENSG00000121211/ENSG00000129933/ENSG00000130177…	66
H3K4me3 + H3K27ac (d10) -> H3K4me3 + H3K27ac (H9 Primed)	GO:0016482	cytosolic transport	41/2475	191/21069	8.881850199781173e-5	0.008114299264606054	0.007496197843397402	ENSG00000013016/ENSG00000049245/ENSG00000061987/ENSG00000075785/ENSG00000076201/ENSG00000076321/ENSG00000080371/ENSG00000082805/ENSG00000083097/ENSG00000099290/ENSG00000100083/ENSG00000106636/ENSG00000107036/ENSG00000107185/ENSG00000111711/ENSG00000115020/ENSG00000124222/ENSG00000129250/ENSG00000132405/ENSG00000135968/ENSG00000137642/ENSG00000138071/ENSG00000138246/ENSG00000138660/ENSG00000141258…	41
H3K4me3 + H3K27ac (d10) -> H3K4me3 + H3K27ac (H9 Primed)	GO:0007006	mitochondrial membrane organization	32/2475	137/21069	9.807024483191128e-5	0.008733790477890867	0.008068499720071495	ENSG00000006530/ENSG00000051620/ENSG00000063761/ENSG00000087088/ENSG00000096092/ENSG00000100216/ENSG00000100347/ENSG00000104765/ENSG00000107643/ENSG00000108179/ENSG00000125652/ENSG00000125995/ENSG00000126858/ENSG00000128654/ENSG00000130770/ENSG00000132286/ENSG00000141682/ENSG00000142444/ENSG00000151729/ENSG00000156968/ENSG00000159685/ENSG00000160014/ENSG00000162972/ENSG00000165275/ENSG00000165678…	32
H3K4me3 + H3K27ac (d10) -> H3K4me3 + H3K27ac (H9 Primed)	GO:0009060	aerobic respiration	45/2475	217/21069	9.845311925738766e-5	0.008733790477890867	0.008068499720071495	ENSG00000006695/ENSG00000066855/ENSG00000073578/ENSG00000088682/ENSG00000091140/ENSG00000095002/ENSG00000100412/ENSG00000100644/ENSG00000103254/ENSG00000105373/ENSG00000105953/ENSG00000108179/ENSG00000111775/ENSG00000116459/ENSG00000119013/ENSG00000119689/ENSG00000121691/ENSG00000125779/ENSG00000134056/ENSG00000134057/ENSG00000135537/ENSG00000135940/ENSG00000136003/ENSG00000140990/ENSG00000143252…	45
H3K4me3 + H3K27ac (d10) -> H3K4me3 + H3K27ac (H9 Primed)	GO:0006282	regulation of DNA repair	47/2475	230/21069	1.0140504310388055e-4	0.00886300195826473	0.008187868600727113	ENSG00000041880/ENSG00000089280/ENSG00000089723/ENSG00000096717/ENSG00000099956/ENSG00000100811/ENSG00000101596/ENSG00000112130/ENSG00000114026/ENSG00000114742/ENSG00000119906/ENSG00000122376/ENSG00000127337/ENSG00000133247/ENSG00000133884/ENSG00000135829/ENSG00000135999/ENSG00000136504/ENSG00000138071/ENSG00000139842/ENSG00000140464/ENSG00000148835/ENSG00000149273/ENSG00000149554/ENSG00000149923…	47
H3K4me3 + H3K27ac (d10) -> H3K4me3 + H3K27ac (H9 Primed)	GO:0051258	protein polymerization	60/2475	315/21069	1.0280561003705209e-4	0.00886300195826473	0.008187868600727113	ENSG00000004478/ENSG00000034510/ENSG00000037042/ENSG00000052841/ENSG00000067798/ENSG00000072864/ENSG00000078140/ENSG00000079691/ENSG00000085733/ENSG00000087470/ENSG00000088325/ENSG00000088756/ENSG00000090924/ENSG00000097007/ENSG00000101367/ENSG00000101639/ENSG00000107104/ENSG00000108961/ENSG00000109171/ENSG00000109265/ENSG00000115306/ENSG00000116489/ENSG00000118200/ENSG00000119328/ENSG00000119401…	60
H3K4me3 + H3K27ac (d10) -> H3K4me3 + H3K27ac (H9 Primed)	GO:0000462	maturation of SSU-rRNA from tricistronic rRNA transcript (SSU-rRNA, 5.8S rRNA, LSU-rRNA)	15/2475	45/21069	1.1761152591786023e-4	0.009998613196433645	0.009236975398110308	ENSG00000105372/ENSG00000112578/ENSG00000124541/ENSG00000142937/ENSG00000147679/ENSG00000160256/ENSG00000163811/ENSG00000164934/ENSG00000165733/ENSG00000171858/ENSG00000179041/ENSG00000181991/ENSG00000183751/ENSG00000196943/ENSG00000272047	15
H3K4me3 + H3K27ac (d10) -> H3K4me3 + H3K27ac (H9 Primed)	GO:0002181	cytoplasmic translation	39/2475	181/21069	1.1971119172170055e-4	0.01003770143189766	0.009273086112890775	ENSG00000063046/ENSG00000065548/ENSG00000065978/ENSG00000083845/ENSG00000084623/ENSG00000100664/ENSG00000104131/ENSG00000105372/ENSG00000105640/ENSG00000106263/ENSG00000108298/ENSG00000108591/ENSG00000115268/ENSG00000132478/ENSG00000135829/ENSG00000136937/ENSG00000137449/ENSG00000137818/ENSG00000138326/ENSG00000139726/ENSG00000142541/ENSG00000142937/ENSG00000143947/ENSG00000148303/ENSG00000149100…	39
H3K4me3 + H3K27ac (d10) -> H3K4me3 + H3K27ac (H9 Primed)	GO:0006779	porphyrin-containing compound biosynthetic process	13/2475	36/21069	1.322499164786055e-4	0.010651338667967686	0.009839979935222556	ENSG00000006695/ENSG00000023330/ENSG00000082641/ENSG00000096092/ENSG00000100104/ENSG00000111843/ENSG00000126088/ENSG00000130770/ENSG00000136444/ENSG00000137210/ENSG00000162769/ENSG00000181873/ENSG00000256269	13
H3K4me3 + H3K27ac (d10) -> H3K4me3 + H3K27ac (H9 Primed)	GO:0033014	tetrapyrrole biosynthetic process	13/2475	36/21069	1.322499164786055e-4	0.010651338667967686	0.009839979935222556	ENSG00000006695/ENSG00000023330/ENSG00000082641/ENSG00000096092/ENSG00000100104/ENSG00000111843/ENSG00000126088/ENSG00000130770/ENSG00000136444/ENSG00000137210/ENSG00000162769/ENSG00000181873/ENSG00000256269	13
H3K4me3 + H3K27ac (d10) -> H3K4me3 + H3K27ac (H9 Primed)	GO:1905508	protein localization to microtubule organizing center	13/2475	36/21069	1.322499164786055e-4	0.010651338667967686	0.009839979935222556	ENSG00000007047/ENSG00000078674/ENSG00000101367/ENSG00000101639/ENSG00000112877/ENSG00000126001/ENSG00000134982/ENSG00000135837/ENSG00000147316/ENSG00000151746/ENSG00000162946/ENSG00000168172/ENSG00000215114	13
H3K4me3 + H3K27ac (d10) -> H3K4me3 + H3K27ac (H9 Primed)	GO:0021915	neural tube development	38/2475	176/21069	1.3896484800857085e-4	0.01088688692042761	0.010057585454137544	ENSG00000006451/ENSG00000074047/ENSG00000078246/ENSG00000080815/ENSG00000083307/ENSG00000086598/ENSG00000092621/ENSG00000097007/ENSG00000100211/ENSG00000100644/ENSG00000101052/ENSG00000101109/ENSG00000101752/ENSG00000103197/ENSG00000103351/ENSG00000104290/ENSG00000120254/ENSG00000120370/ENSG00000120868/ENSG00000125753/ENSG00000128602/ENSG00000138802/ENSG00000142875/ENSG00000143013/ENSG00000160007…	38
H3K4me3 + H3K27ac (d10) -> H3K4me3 + H3K27ac (H9 Primed)	GO:0140053	mitochondrial gene expression	38/2475	176/21069	1.3896484800857085e-4	0.01088688692042761	0.010057585454137544	ENSG00000011376/ENSG00000061794/ENSG00000067704/ENSG00000072756/ENSG00000101181/ENSG00000106105/ENSG00000107815/ENSG00000108064/ENSG00000112996/ENSG00000115364/ENSG00000118689/ENSG00000122140/ENSG00000125445/ENSG00000125901/ENSG00000128626/ENSG00000130312/ENSG00000135900/ENSG00000135972/ENSG00000136463/ENSG00000137547/ENSG00000149792/ENSG00000155846/ENSG00000156502/ENSG00000167862/ENSG00000168286…	38
H3K4me3 + H3K27ac (d10) -> H3K4me3 + H3K27ac (H9 Primed)	GO:0000819	sister chromatid segregation	49/2475	246/21069	1.4116663473789535e-4	0.01088688692042761	0.010057585454137544	ENSG00000010292/ENSG00000013810/ENSG00000025770/ENSG00000037042/ENSG00000053900/ENSG00000071539/ENSG00000079616/ENSG00000089685/ENSG00000099956/ENSG00000101367/ENSG00000105568/ENSG00000108055/ENSG00000108424/ENSG00000116273/ENSG00000117399/ENSG00000117724/ENSG00000119906/ENSG00000121152/ENSG00000129933/ENSG00000130177/ENSG00000131462/ENSG00000133884/ENSG00000134057/ENSG00000134982/ENSG00000135476…	49
H3K4me3 + H3K27ac (d10) -> H3K4me3 + H3K27ac (H9 Primed)	GO:0001841	neural tube formation	28/2475	116/21069	1.4356490298351248e-4	0.01088688692042761	0.010057585454137544	ENSG00000006451/ENSG00000078246/ENSG00000083307/ENSG00000086598/ENSG00000097007/ENSG00000100644/ENSG00000101052/ENSG00000101109/ENSG00000101752/ENSG00000103197/ENSG00000103351/ENSG00000104290/ENSG00000120254/ENSG00000120868/ENSG00000125753/ENSG00000138802/ENSG00000142875/ENSG00000143013/ENSG00000160007/ENSG00000162738/ENSG00000163913/ENSG00000166145/ENSG00000171863/ENSG00000176887/ENSG00000180340…	28
H3K4me3 + H3K27ac (d10) -> H3K4me3 + H3K27ac (H9 Primed)	GO:0001933	negative regulation of protein phosphorylation	67/2475	366/21069	1.4475235373626578e-4	0.01088688692042761	0.010057585454137544	ENSG00000071575/ENSG00000077232/ENSG00000077942/ENSG00000080815/ENSG00000084207/ENSG00000086061/ENSG00000086598/ENSG00000087088/ENSG00000087302/ENSG00000096717/ENSG00000097007/ENSG00000099942/ENSG00000100225/ENSG00000100744/ENSG00000102580/ENSG00000103197/ENSG00000105568/ENSG00000106211/ENSG00000107140/ENSG00000108946/ENSG00000109762/ENSG00000110395/ENSG00000111679/ENSG00000116741/ENSG00000120948…	67
H3K4me3 + H3K27ac (d10) -> H3K4me3 + H3K27ac (H9 Primed)	GO:0072331	signal transduction by p53 class mediator	40/2475	189/21069	1.4821491511718776e-4	0.01088688692042761	0.010057585454137544	ENSG00000075218/ENSG00000087088/ENSG00000089022/ENSG00000095002/ENSG00000096717/ENSG00000100393/ENSG00000105373/ENSG00000110108/ENSG00000115268/ENSG00000118689/ENSG00000122779/ENSG00000127334/ENSG00000130766/ENSG00000135679/ENSG00000135763/ENSG00000136536/ENSG00000136997/ENSG00000140464/ENSG00000141682/ENSG00000143479/ENSG00000149554/ENSG00000155542/ENSG00000166068/ENSG00000168209/ENSG00000168556…	40
H3K4me3 + H3K27ac (d10) -> H3K4me3 + H3K27ac (H9 Primed)	GO:0071897	DNA biosynthetic process	43/2475	208/21069	1.4934099053708018e-4	0.01088688692042761	0.010057585454137544	ENSG00000005156/ENSG00000041880/ENSG00000043143/ENSG00000062822/ENSG00000070501/ENSG00000077514/ENSG00000077684/ENSG00000083307/ENSG00000085511/ENSG00000089022/ENSG00000096717/ENSG00000100726/ENSG00000101003/ENSG00000101751/ENSG00000104472/ENSG00000107854/ENSG00000117724/ENSG00000121274/ENSG00000126804/ENSG00000127554/ENSG00000127586/ENSG00000132383/ENSG00000133119/ENSG00000135624/ENSG00000136504…	43
H3K4me3 + H3K27ac (d10) -> H3K4me3 + H3K27ac (H9 Primed)	GO:0000045	autophagosome assembly	30/2475	128/21069	1.4940344736414298e-4	0.01088688692042761	0.010057585454137544	ENSG00000032742/ENSG00000034713/ENSG00000062716/ENSG00000075785/ENSG00000078804/ENSG00000080815/ENSG00000092108/ENSG00000097033/ENSG00000100330/ENSG00000110719/ENSG00000115020/ENSG00000117758/ENSG00000127774/ENSG00000130734/ENSG00000132405/ENSG00000136874/ENSG00000144566/ENSG00000151929/ENSG00000162627/ENSG00000166908/ENSG00000168010/ENSG00000172007/ENSG00000173960/ENSG00000174437/ENSG00000174903…	30
H3K4me3 + H3K27ac (d10) -> H3K4me3 + H3K27ac (H9 Primed)	GO:0072698	protein localization to microtubule cytoskeleton	17/2475	56/21069	1.570595193057644e-4	0.01122028850008802	0.010365590387272947	ENSG00000007047/ENSG00000078674/ENSG00000097007/ENSG00000101367/ENSG00000101639/ENSG00000112877/ENSG00000119878/ENSG00000126001/ENSG00000134982/ENSG00000135837/ENSG00000147316/ENSG00000151746/ENSG00000162946/ENSG00000168172/ENSG00000185340/ENSG00000198824/ENSG00000215114	17
H3K4me3 + H3K27ac (d10) -> H3K4me3 + H3K27ac (H9 Primed)	GO:0006783	heme biosynthetic process	12/2475	32/21069	1.5764496177218912e-4	0.01122028850008802	0.010365590387272947	ENSG00000006695/ENSG00000023330/ENSG00000082641/ENSG00000096092/ENSG00000100104/ENSG00000111843/ENSG00000126088/ENSG00000130770/ENSG00000137210/ENSG00000162769/ENSG00000181873/ENSG00000256269	12
H3K4me3 + H3K27ac (d10) -> H3K4me3 + H3K27ac (H9 Primed)	GO:1902850	microtubule cytoskeleton organization involved in mitosis	39/2475	184/21069	1.7234538390863418e-4	0.012019076221211669	0.011103530977970417	ENSG00000007168/ENSG00000013810/ENSG00000021574/ENSG00000037042/ENSG00000041880/ENSG00000068796/ENSG00000072864/ENSG00000075702/ENSG00000088325/ENSG00000089685/ENSG00000101146/ENSG00000101367/ENSG00000101639/ENSG00000108055/ENSG00000108424/ENSG00000110318/ENSG00000115163/ENSG00000117399/ENSG00000125898/ENSG00000131462/ENSG00000134057/ENSG00000135476/ENSG00000136122/ENSG00000138160/ENSG00000141367…	39
H3K4me3 + H3K27ac (d10) -> H3K4me3 + H3K27ac (H9 Primed)	GO:0007033	vacuole organization	47/2475	235/21069	1.7279508372269675e-4	0.012019076221211669	0.011103530977970417	ENSG00000030582/ENSG00000032742/ENSG00000033627/ENSG00000034713/ENSG00000062716/ENSG00000075785/ENSG00000078804/ENSG00000080815/ENSG00000092108/ENSG00000097033/ENSG00000100330/ENSG00000104142/ENSG00000106460/ENSG00000110719/ENSG00000112367/ENSG00000112893/ENSG00000115020/ENSG00000117410/ENSG00000117758/ENSG00000127774/ENSG00000130734/ENSG00000132405/ENSG00000134851/ENSG00000136874/ENSG00000143553…	47
H3K4me3 + H3K27ac (d10) -> H3K4me3 + H3K27ac (H9 Primed)	GO:0031023	microtubule organizing center organization	35/2475	160/21069	1.9129344662678914e-4	0.013013437796622266	0.012022147712956226	ENSG00000007047/ENSG00000007168/ENSG00000011523/ENSG00000072864/ENSG00000075702/ENSG00000078674/ENSG00000096717/ENSG00000101639/ENSG00000112877/ENSG00000116127/ENSG00000123374/ENSG00000124171/ENSG00000126001/ENSG00000130695/ENSG00000132849/ENSG00000135968/ENSG00000137814/ENSG00000138160/ENSG00000142731/ENSG00000147316/ENSG00000149554/ENSG00000150636/ENSG00000164695/ENSG00000166004/ENSG00000170037…	35
H3K4me3 + H3K27ac (d10) -> H3K4me3 + H3K27ac (H9 Primed)	GO:1901796	regulation of signal transduction by p53 class mediator	27/2475	112/21069	1.9134282007776573e-4	0.013013437796622266	0.012022147712956226	ENSG00000089022/ENSG00000096717/ENSG00000100393/ENSG00000105373/ENSG00000115268/ENSG00000122779/ENSG00000127334/ENSG00000135679/ENSG00000135763/ENSG00000136536/ENSG00000136997/ENSG00000140464/ENSG00000141682/ENSG00000143479/ENSG00000149554/ENSG00000155542/ENSG00000166068/ENSG00000168556/ENSG00000170632/ENSG00000170633/ENSG00000171863/ENSG00000173846/ENSG00000176208/ENSG00000179041/ENSG00000182831…	27
H3K4me3 + H3K27ac (d10) -> H3K4me3 + H3K27ac (H9 Primed)	GO:0042326	negative regulation of phosphorylation	73/2475	412/21069	2.1223093138158077e-4	0.014275445395457756	0.013188022711183942	ENSG00000066027/ENSG00000071575/ENSG00000077232/ENSG00000077942/ENSG00000080815/ENSG00000084207/ENSG00000086061/ENSG00000086598/ENSG00000087088/ENSG00000087302/ENSG00000088986/ENSG00000096717/ENSG00000097007/ENSG00000099942/ENSG00000100225/ENSG00000100744/ENSG00000102580/ENSG00000103197/ENSG00000105568/ENSG00000106211/ENSG00000107140/ENSG00000108946/ENSG00000109762/ENSG00000110395/ENSG00000111679…	73
H3K4me3 + H3K27ac (d10) -> H3K4me3 + H3K27ac (H9 Primed)	GO:0006888	endoplasmic reticulum to Golgi vesicle-mediated transport	32/2475	143/21069	2.284341162111511e-4	0.01519831766661365	0.01404059579274947	ENSG00000021574/ENSG00000086598/ENSG00000092108/ENSG00000095139/ENSG00000101558/ENSG00000106636/ENSG00000108961/ENSG00000111711/ENSG00000113615/ENSG00000113719/ENSG00000119820/ENSG00000121542/ENSG00000125991/ENSG00000135249/ENSG00000136152/ENSG00000136874/ENSG00000137642/ENSG00000138768/ENSG00000138802/ENSG00000151532/ENSG00000156232/ENSG00000160218/ENSG00000166557/ENSG00000167515/ENSG00000168538…	32
H3K4me3 + H3K27ac (d10) -> H3K4me3 + H3K27ac (H9 Primed)	GO:0045936	negative regulation of phosphate metabolic process	84/2475	491/21069	2.475406080282622e-4	0.016277918444553518	0.015037958689952878	ENSG00000066027/ENSG00000071575/ENSG00000077232/ENSG00000077942/ENSG00000080815/ENSG00000084207/ENSG00000086061/ENSG00000086598/ENSG00000087088/ENSG00000087302/ENSG00000088986/ENSG00000096717/ENSG00000097007/ENSG00000099942/ENSG00000100225/ENSG00000100744/ENSG00000101445/ENSG00000102580/ENSG00000103197/ENSG00000104365/ENSG00000105568/ENSG00000106211/ENSG00000107140/ENSG00000108946/ENSG00000109762…	84
H3K4me3 + H3K27ac (d10) -> H3K4me3 + H3K27ac (H9 Primed)	GO:0018023	peptidyl-lysine trimethylation	17/2475	58/21069	2.517291464708291e-4	0.016277918444553518	0.015037958689952878	ENSG00000001167/ENSG00000005483/ENSG00000066136/ENSG00000096717/ENSG00000099381/ENSG00000099956/ENSG00000103254/ENSG00000133247/ENSG00000135632/ENSG00000136045/ENSG00000152455/ENSG00000160789/ENSG00000168137/ENSG00000168298/ENSG00000186280/ENSG00000198730/ENSG00000214756	17
H3K4me3 + H3K27ac (d10) -> H3K4me3 + H3K27ac (H9 Primed)	GO:0006354	DNA-templated transcription elongation	51/2475	265/21069	2.526388257200758e-4	0.016277918444553518	0.015037958689952878	ENSG00000011007/ENSG00000054118/ENSG00000060069/ENSG00000065883/ENSG00000071539/ENSG00000089280/ENSG00000095564/ENSG00000099956/ENSG00000100393/ENSG00000104613/ENSG00000104973/ENSG00000112130/ENSG00000116017/ENSG00000119725/ENSG00000125970/ENSG00000133884/ENSG00000134371/ENSG00000134759/ENSG00000135829/ENSG00000136504/ENSG00000136937/ENSG00000137309/ENSG00000141026/ENSG00000144597/ENSG00000144893…	51
H3K4me3 + H3K27ac (d10) -> H3K4me3 + H3K27ac (H9 Primed)	GO:0000077	DNA damage checkpoint signaling	33/2475	150/21069	2.5709997044419316e-4	0.01639280124050944	0.015144090364322429	ENSG00000075218/ENSG00000092470/ENSG00000095002/ENSG00000095787/ENSG00000096401/ENSG00000100726/ENSG00000105373/ENSG00000110092/ENSG00000116663/ENSG00000123374/ENSG00000135249/ENSG00000135679/ENSG00000136104/ENSG00000139842/ENSG00000140464/ENSG00000140534/ENSG00000143155/ENSG00000143971/ENSG00000144554/ENSG00000149554/ENSG00000149930/ENSG00000151876/ENSG00000152942/ENSG00000154920/ENSG00000160551…	33
H3K4me3 + H3K27ac (d10) -> H3K4me3 + H3K27ac (H9 Primed)	GO:0006284	base-excision repair	14/2475	43/21069	2.6104679142019833e-4	0.016472859899825092	0.01521805060780581	ENSG00000005156/ENSG00000062822/ENSG00000070501/ENSG00000076248/ENSG00000109674/ENSG00000114026/ENSG00000116863/ENSG00000129484/ENSG00000132383/ENSG00000149273/ENSG00000149948/ENSG00000154328/ENSG00000168496/ENSG00000198890	14
H3K4me3 + H3K27ac (d10) -> H3K4me3 + H3K27ac (H9 Primed)	GO:0010563	negative regulation of phosphorus metabolic process	84/2475	492/21069	2.6483889364685307e-4	0.016541621102167222	0.015281573970686298	ENSG00000066027/ENSG00000071575/ENSG00000077232/ENSG00000077942/ENSG00000080815/ENSG00000084207/ENSG00000086061/ENSG00000086598/ENSG00000087088/ENSG00000087302/ENSG00000088986/ENSG00000096717/ENSG00000097007/ENSG00000099942/ENSG00000100225/ENSG00000100744/ENSG00000101445/ENSG00000102580/ENSG00000103197/ENSG00000104365/ENSG00000105568/ENSG00000106211/ENSG00000107140/ENSG00000108946/ENSG00000109762…	84
H3K4me3 + H3K27ac (d10) -> H3K4me3 + H3K27ac (H9 Primed)	GO:0034086	maintenance of sister chromatid cohesion	7/2475	13/21069	2.755830190602599e-4	0.01686843659667851	0.015583494509386486	ENSG00000119906/ENSG00000129933/ENSG00000139687/ENSG00000156831/ENSG00000164190/ENSG00000173273/ENSG00000198887	7
H3K4me3 + H3K27ac (d10) -> H3K4me3 + H3K27ac (H9 Primed)	GO:0034088	maintenance of mitotic sister chromatid cohesion	7/2475	13/21069	2.755830190602599e-4	0.01686843659667851	0.015583494509386486	ENSG00000119906/ENSG00000129933/ENSG00000139687/ENSG00000156831/ENSG00000164190/ENSG00000173273/ENSG00000198887	7
H3K4me3 + H3K27ac (d10) -> H3K4me3 + H3K27ac (H9 Primed)	GO:0031331	positive regulation of cellular catabolic process	83/2475	486/21069	2.8439188269233995e-4	0.017235274395641712	0.015922388679762898	ENSG00000001629/ENSG00000005007/ENSG00000014123/ENSG00000020577/ENSG00000051108/ENSG00000065135/ENSG00000065978/ENSG00000071575/ENSG00000075975/ENSG00000078804/ENSG00000080815/ENSG00000087088/ENSG00000088038/ENSG00000095787/ENSG00000096717/ENSG00000097033/ENSG00000100225/ENSG00000100354/ENSG00000100644/ENSG00000103197/ENSG00000103266/ENSG00000104312/ENSG00000104765/ENSG00000105373/ENSG00000110063…	83
H3K4me3 + H3K27ac (d10) -> H3K4me3 + H3K27ac (H9 Primed)	GO:0007098	centrosome cycle	32/2475	145/21069	2.979711624470425e-4	0.017881191032728894	0.016519103040923754	ENSG00000007047/ENSG00000011523/ENSG00000072864/ENSG00000075702/ENSG00000078674/ENSG00000096717/ENSG00000101639/ENSG00000112877/ENSG00000116127/ENSG00000123374/ENSG00000124171/ENSG00000126001/ENSG00000130695/ENSG00000137814/ENSG00000138160/ENSG00000142731/ENSG00000147316/ENSG00000149554/ENSG00000150636/ENSG00000164695/ENSG00000166004/ENSG00000170037/ENSG00000170248/ENSG00000174799/ENSG00000178295…	32
H3K4me3 + H3K27ac (d10) -> H3K4me3 + H3K27ac (H9 Primed)	GO:0034446	substrate adhesion-dependent cell spreading	27/2475	115/21069	3.0322225318770113e-4	0.01801964477438756	0.016647010159676345	ENSG00000049245/ENSG00000073849/ENSG00000077942/ENSG00000079691/ENSG00000097007/ENSG00000099942/ENSG00000107104/ENSG00000107140/ENSG00000107518/ENSG00000110492/ENSG00000124782/ENSG00000135862/ENSG00000138448/ENSG00000138660/ENSG00000145675/ENSG00000147459/ENSG00000153208/ENSG00000155760/ENSG00000162631/ENSG00000163466/ENSG00000166333/ENSG00000166452/ENSG00000167601/ENSG00000169756/ENSG00000172661…	27
H3K4me3 + H3K27ac (d10) -> H3K4me3 + H3K27ac (H9 Primed)	GO:0007093	mitotic cell cycle checkpoint signaling	35/2475	164/21069	3.1514788375905443e-4	0.018548271120088194	0.017135368740421462	ENSG00000071539/ENSG00000075218/ENSG00000089685/ENSG00000095002/ENSG00000095787/ENSG00000105373/ENSG00000110092/ENSG00000117399/ENSG00000117724/ENSG00000123374/ENSG00000134057/ENSG00000134982/ENSG00000135249/ENSG00000135679/ENSG00000140464/ENSG00000140534/ENSG00000144554/ENSG00000149554/ENSG00000149930/ENSG00000152942/ENSG00000154920/ENSG00000160551/ENSG00000164695/ENSG00000166140/ENSG00000170364…	35
H3K4me3 + H3K27ac (d10) -> H3K4me3 + H3K27ac (H9 Primed)	GO:0031570	DNA integrity checkpoint signaling	34/2475	158/21069	3.240751860118098e-4	0.018892040129317028	0.01745295137098188	ENSG00000075218/ENSG00000092470/ENSG00000095002/ENSG00000095787/ENSG00000096401/ENSG00000100726/ENSG00000105373/ENSG00000110092/ENSG00000116663/ENSG00000123374/ENSG00000135249/ENSG00000135679/ENSG00000136104/ENSG00000139842/ENSG00000140464/ENSG00000140534/ENSG00000143155/ENSG00000143971/ENSG00000144554/ENSG00000149554/ENSG00000149930/ENSG00000151876/ENSG00000152942/ENSG00000154920/ENSG00000160551…	34
H3K4me3 + H3K27ac (d10) -> H3K4me3 + H3K27ac (H9 Primed)	GO:0006270	DNA replication initiation	13/2475	39/21069	3.3130513195954784e-4	0.019131308610607474	0.017673993732737748	ENSG00000014138/ENSG00000065328/ENSG00000073111/ENSG00000091651/ENSG00000100297/ENSG00000104738/ENSG00000112312/ENSG00000123374/ENSG00000135336/ENSG00000136504/ENSG00000140534/ENSG00000161036/ENSG00000285816	13
H3K4me3 + H3K27ac (d10) -> H3K4me3 + H3K27ac (H9 Primed)	GO:0007007	inner mitochondrial membrane organization	14/2475	44/21069	3.418562037084884e-4	0.01955609180280054	0.018066419344043284	ENSG00000006530/ENSG00000063761/ENSG00000100347/ENSG00000125995/ENSG00000128654/ENSG00000132286/ENSG00000142444/ENSG00000159685/ENSG00000162972/ENSG00000165275/ENSG00000165678/ENSG00000173171/ENSG00000173436/ENSG00000177370	14
H3K4me3 + H3K27ac (d10) -> H3K4me3 + H3K27ac (H9 Primed)	GO:0043543	protein acylation	55/2475	296/21069	3.7242332717484286e-4	0.02110743690404827	0.019499591750324126	ENSG00000001167/ENSG00000005483/ENSG00000043143/ENSG00000063176/ENSG00000066136/ENSG00000077684/ENSG00000080603/ENSG00000084676/ENSG00000091140/ENSG00000096070/ENSG00000096717/ENSG00000099956/ENSG00000100393/ENSG00000105953/ENSG00000117505/ENSG00000119689/ENSG00000125484/ENSG00000127337/ENSG00000135040/ENSG00000135999/ENSG00000136247/ENSG00000136504/ENSG00000137343/ENSG00000139977/ENSG00000140464…	55
H3K4me3 + H3K27ac (d10) -> H3K4me3 + H3K27ac (H9 Primed)	GO:0010821	regulation of mitochondrion organization	36/2475	172/21069	3.868091069124989e-4	0.02129274265374763	0.019670781956153065	ENSG00000006451/ENSG00000017797/ENSG00000063761/ENSG00000085733/ENSG00000087088/ENSG00000087470/ENSG00000096092/ENSG00000100225/ENSG00000100393/ENSG00000100644/ENSG00000103197/ENSG00000104765/ENSG00000107643/ENSG00000108179/ENSG00000114023/ENSG00000115317/ENSG00000126858/ENSG00000130770/ENSG00000138698/ENSG00000141480/ENSG00000141682/ENSG00000151729/ENSG00000156968/ENSG00000160789/ENSG00000165678…	36
H3K4me3 + H3K27ac (d10) -> H3K4me3 + H3K27ac (H9 Primed)	GO:0032886	regulation of microtubule-based process	53/2475	283/21069	3.8727030488618585e-4	0.02129274265374763	0.019670781956153065	ENSG00000004478/ENSG00000007047/ENSG00000007168/ENSG00000013810/ENSG00000021574/ENSG00000041880/ENSG00000067798/ENSG00000072518/ENSG00000075702/ENSG00000087448/ENSG00000088325/ENSG00000096717/ENSG00000097007/ENSG00000099849/ENSG00000101146/ENSG00000101367/ENSG00000108961/ENSG00000109171/ENSG00000116127/ENSG00000118200/ENSG00000127914/ENSG00000131711/ENSG00000132849/ENSG00000134982/ENSG00000136108…	53
H3K4me3 + H3K27ac (d10) -> H3K4me3 + H3K27ac (H9 Primed)	GO:0006479	protein methylation	45/2475	230/21069	3.896074460414531e-4	0.02129274265374763	0.019670781956153065	ENSG00000001167/ENSG00000005483/ENSG00000008083/ENSG00000066136/ENSG00000067365/ENSG00000096717/ENSG00000099381/ENSG00000099956/ENSG00000103037/ENSG00000103254/ENSG00000111727/ENSG00000112511/ENSG00000114735/ENSG00000117000/ENSG00000120265/ENSG00000129691/ENSG00000132600/ENSG00000133247/ENSG00000135632/ENSG00000136045/ENSG00000136169/ENSG00000138336/ENSG00000143033/ENSG00000143919/ENSG00000152455…	45
H3K4me3 + H3K27ac (d10) -> H3K4me3 + H3K27ac (H9 Primed)	GO:0008213	protein alkylation	45/2475	230/21069	3.896074460414531e-4	0.02129274265374763	0.019670781956153065	ENSG00000001167/ENSG00000005483/ENSG00000008083/ENSG00000066136/ENSG00000067365/ENSG00000096717/ENSG00000099381/ENSG00000099956/ENSG00000103037/ENSG00000103254/ENSG00000111727/ENSG00000112511/ENSG00000114735/ENSG00000117000/ENSG00000120265/ENSG00000129691/ENSG00000132600/ENSG00000133247/ENSG00000135632/ENSG00000136045/ENSG00000136169/ENSG00000138336/ENSG00000143033/ENSG00000143919/ENSG00000152455…	45
H3K4me3 + H3K27ac (d10) -> H3K4me3 + H3K27ac (H9 Primed)	GO:0034314	Arp2/3 complex-mediated actin nucleation	16/2475	55/21069	4.1646108636407694e-4	0.022558923094110752	0.020840511932443604	ENSG00000079691/ENSG00000099290/ENSG00000115091/ENSG00000130429/ENSG00000136950/ENSG00000138071/ENSG00000138443/ENSG00000138660/ENSG00000143761/ENSG00000145703/ENSG00000156232/ENSG00000163466/ENSG00000172661/ENSG00000186648/ENSG00000241553/ENSG00000241685	16
H3K4me3 + H3K27ac (d10) -> H3K4me3 + H3K27ac (H9 Primed)	GO:0061025	membrane fusion	39/2475	192/21069	4.282295767904853e-4	0.022992923153811934	0.0212414523224237	ENSG00000029725/ENSG00000049245/ENSG00000053501/ENSG00000065135/ENSG00000075785/ENSG00000087470/ENSG00000092531/ENSG00000101558/ENSG00000103496/ENSG00000104142/ENSG00000104164/ENSG00000106636/ENSG00000108433/ENSG00000115020/ENSG00000117758/ENSG00000118640/ENSG00000119820/ENSG00000121542/ENSG00000124222/ENSG00000130202/ENSG00000134265/ENSG00000135047/ENSG00000136874/ENSG00000138768/ENSG00000143553…	39
H3K4me3 + H3K27ac (d10) -> H3K4me3 + H3K27ac (H9 Primed)	GO:0010639	negative regulation of organelle organization	70/2475	401/21069	4.383247465985678e-4	0.02333031107765073	0.021553139942585866	ENSG00000004478/ENSG00000034510/ENSG00000063761/ENSG00000067798/ENSG00000071539/ENSG00000073111/ENSG00000075785/ENSG00000079691/ENSG00000088325/ENSG00000088756/ENSG00000089685/ENSG00000092108/ENSG00000096092/ENSG00000101367/ENSG00000103197/ENSG00000104880/ENSG00000107104/ENSG00000107140/ENSG00000107854/ENSG00000108179/ENSG00000109265/ENSG00000115306/ENSG00000116489/ENSG00000117399/ENSG00000117724…	70
H3K4me3 + H3K27ac (d10) -> H3K4me3 + H3K27ac (H9 Primed)	GO:0044380	protein localization to cytoskeleton	17/2475	61/21069	4.852325999934148e-4	0.025370574580636393	0.023437987712220863	ENSG00000007047/ENSG00000078674/ENSG00000097007/ENSG00000101367/ENSG00000101639/ENSG00000112877/ENSG00000119878/ENSG00000126001/ENSG00000134982/ENSG00000135837/ENSG00000147316/ENSG00000151746/ENSG00000162946/ENSG00000168172/ENSG00000185340/ENSG00000198824/ENSG00000215114	17
H3K4me3 + H3K27ac (d10) -> H3K4me3 + H3K27ac (H9 Primed)	GO:0051348	negative regulation of transferase activity	56/2475	306/21069	4.895407429372471e-4	0.025370574580636393	0.023437987712220863	ENSG00000041880/ENSG00000054148/ENSG00000066027/ENSG00000071575/ENSG00000080815/ENSG00000084207/ENSG00000086061/ENSG00000087302/ENSG00000096717/ENSG00000097007/ENSG00000100225/ENSG00000100744/ENSG00000103197/ENSG00000106211/ENSG00000107140/ENSG00000108946/ENSG00000110395/ENSG00000111679/ENSG00000112208/ENSG00000115268/ENSG00000116741/ENSG00000117399/ENSG00000123143/ENSG00000126562/ENSG00000128016…	56
H3K4me3 + H3K27ac (d10) -> H3K4me3 + H3K27ac (H9 Primed)	GO:0034655	nucleobase-containing compound catabolic process	80/2475	473/21069	4.913089063843892e-4	0.025370574580636393	0.023437987712220863	ENSG00000005007/ENSG00000007001/ENSG00000020577/ENSG00000023697/ENSG00000038358/ENSG00000039123/ENSG00000053372/ENSG00000054118/ENSG00000065978/ENSG00000073417/ENSG00000076053/ENSG00000076248/ENSG00000087088/ENSG00000088038/ENSG00000088930/ENSG00000089280/ENSG00000091542/ENSG00000100354/ENSG00000100722/ENSG00000104356/ENSG00000104889/ENSG00000105671/ENSG00000106268/ENSG00000110063/ENSG00000113300…	80
H3K4me3 + H3K27ac (d10) -> H3K4me3 + H3K27ac (H9 Primed)	GO:0018206	peptidyl-methionine modification	7/2475	14/21069	4.952860499786257e-4	0.025370574580636393	0.023437987712220863	ENSG00000135040/ENSG00000139977/ENSG00000164024/ENSG00000164134/ENSG00000172766/ENSG00000172878/ENSG00000173418	7
H3K4me3 + H3K27ac (d10) -> H3K4me3 + H3K27ac (H9 Primed)	GO:0007042	lysosomal lumen acidification	9/2475	22/21069	4.973809752779558e-4	0.025370574580636393	0.023437987712220863	ENSG00000030582/ENSG00000033627/ENSG00000106460/ENSG00000110719/ENSG00000117410/ENSG00000143553/ENSG00000185883/ENSG00000219200/ENSG00000244045	9
H3K4me3 + H3K27ac (d10) -> H3K4me3 + H3K27ac (H9 Primed)	GO:0006997	nucleus organization	31/2475	143/21069	5.085440260606503e-4	0.02572560316956397	0.02376597223138593	ENSG00000007168/ENSG00000021574/ENSG00000028839/ENSG00000061656/ENSG00000096717/ENSG00000100749/ENSG00000102900/ENSG00000103275/ENSG00000105372/ENSG00000113368/ENSG00000120948/ENSG00000130202/ENSG00000132952/ENSG00000136816/ENSG00000140464/ENSG00000143479/ENSG00000149554/ENSG00000153147/ENSG00000156875/ENSG00000160789/ENSG00000163041/ENSG00000164695/ENSG00000165476/ENSG00000170876/ENSG00000172977…	31
H3K4me3 + H3K27ac (d10) -> H3K4me3 + H3K27ac (H9 Primed)	GO:1905037	autophagosome organization	30/2475	137/21069	5.198510676525031e-4	0.02588843175951308	0.023916397460357227	ENSG00000032742/ENSG00000034713/ENSG00000062716/ENSG00000075785/ENSG00000078804/ENSG00000080815/ENSG00000092108/ENSG00000097033/ENSG00000100330/ENSG00000110719/ENSG00000115020/ENSG00000117758/ENSG00000127774/ENSG00000130734/ENSG00000132405/ENSG00000136874/ENSG00000144566/ENSG00000151929/ENSG00000162627/ENSG00000166908/ENSG00000168010/ENSG00000172007/ENSG00000173960/ENSG00000174437/ENSG00000174903…	30
H3K4me3 + H3K27ac (d10) -> H3K4me3 + H3K27ac (H9 Primed)	GO:0006383	transcription by RNA polymerase III	16/2475	56/21069	5.202217131874055e-4	0.02588843175951308	0.023916397460357227	ENSG00000023608/ENSG00000104976/ENSG00000116747/ENSG00000125484/ENSG00000126432/ENSG00000141564/ENSG00000145734/ENSG00000148308/ENSG00000153147/ENSG00000155115/ENSG00000164975/ENSG00000166886/ENSG00000168495/ENSG00000179632/ENSG00000186141/ENSG00000241258	16
H3K4me3 + H3K27ac (d10) -> H3K4me3 + H3K27ac (H9 Primed)	GO:0046785	microtubule polymerization	24/2475	101/21069	5.305757608773545e-4	0.026190759938147474	0.024195695988396847	ENSG00000004478/ENSG00000037042/ENSG00000067798/ENSG00000072864/ENSG00000088325/ENSG00000097007/ENSG00000101367/ENSG00000101639/ENSG00000108961/ENSG00000109171/ENSG00000118200/ENSG00000127914/ENSG00000131462/ENSG00000131711/ENSG00000137814/ENSG00000139350/ENSG00000139737/ENSG00000141556/ENSG00000149273/ENSG00000176101/ENSG00000185721/ENSG00000186868/ENSG00000197822/ENSG00000213465	24
H3K4me3 + H3K27ac (d10) -> H3K4me3 + H3K27ac (H9 Primed)	GO:0006275	regulation of DNA replication	33/2475	156/21069	5.430356973057787e-4	0.026591372025669375	0.024565791713066467	ENSG00000005156/ENSG00000006634/ENSG00000043143/ENSG00000073111/ENSG00000074047/ENSG00000077684/ENSG00000096070/ENSG00000100297/ENSG00000100811/ENSG00000101003/ENSG00000101442/ENSG00000104472/ENSG00000104738/ENSG00000105568/ENSG00000107937/ENSG00000108055/ENSG00000109079/ENSG00000112312/ENSG00000123374/ENSG00000127586/ENSG00000133119/ENSG00000135336/ENSG00000135829/ENSG00000136504/ENSG00000140534…	33
H3K4me3 + H3K27ac (d10) -> H3K4me3 + H3K27ac (H9 Primed)	GO:0006457	protein folding	47/2475	247/21069	5.597051825830825e-4	0.027190122401516255	0.025118932671982615	ENSG00000004478/ENSG00000030582/ENSG00000065485/ENSG00000066136/ENSG00000077232/ENSG00000086061/ENSG00000089248/ENSG00000100023/ENSG00000101132/ENSG00000102580/ENSG00000103423/ENSG00000104852/ENSG00000106211/ENSG00000106993/ENSG00000108179/ENSG00000110011/ENSG00000112208/ENSG00000114857/ENSG00000115539/ENSG00000115541/ENSG00000116260/ENSG00000119782/ENSG00000127022/ENSG00000129255/ENSG00000135624…	47
H3K4me3 + H3K27ac (d10) -> H3K4me3 + H3K27ac (H9 Primed)	GO:0006998	nuclear envelope organization	17/2475	62/21069	5.963197096909554e-4	0.028740731834790062	0.026551425449314648	ENSG00000007168/ENSG00000021574/ENSG00000061656/ENSG00000100749/ENSG00000102900/ENSG00000103275/ENSG00000113368/ENSG00000120948/ENSG00000136816/ENSG00000160789/ENSG00000164695/ENSG00000165476/ENSG00000170876/ENSG00000173960/ENSG00000174106/ENSG00000215114/ENSG00000255112	17
H3K4me3 + H3K27ac (d10) -> H3K4me3 + H3K27ac (H9 Primed)	GO:0007064	mitotic sister chromatid cohesion	10/2475	27/21069	6.239029548928494e-4	0.02960395338681497	0.02734889166613127	ENSG00000108055/ENSG00000117399/ENSG00000119906/ENSG00000129933/ENSG00000139687/ENSG00000156831/ENSG00000164190/ENSG00000173273/ENSG00000177602/ENSG00000198887	10
H3K4me3 + H3K27ac (d10) -> H3K4me3 + H3K27ac (H9 Primed)	GO:0035751	regulation of lysosomal lumen pH	10/2475	27/21069	6.239029548928494e-4	0.02960395338681497	0.02734889166613127	ENSG00000030582/ENSG00000033627/ENSG00000106460/ENSG00000110719/ENSG00000117410/ENSG00000134851/ENSG00000143553/ENSG00000185883/ENSG00000219200/ENSG00000244045	10
H3K4me3 + H3K27ac (d10) -> H3K4me3 + H3K27ac (H9 Primed)	GO:0140694	non-membrane-bounded organelle assembly	74/2475	436/21069	7.067612639163734e-4	0.03327758228024709	0.030742684289544596	ENSG00000053372/ENSG00000068305/ENSG00000068796/ENSG00000075618/ENSG00000075702/ENSG00000083845/ENSG00000087263/ENSG00000088325/ENSG00000089685/ENSG00000101335/ENSG00000101367/ENSG00000101639/ENSG00000105372/ENSG00000105373/ENSG00000108055/ENSG00000108424/ENSG00000108946/ENSG00000112877/ENSG00000113300/ENSG00000113460/ENSG00000115163/ENSG00000115268/ENSG00000116127/ENSG00000117399/ENSG00000117523…	74
H3K4me3 + H3K27ac (d10) -> H3K4me3 + H3K27ac (H9 Primed)	GO:1904779	regulation of protein localization to centrosome	6/2475	11/21069	7.130254978121098e-4	0.03331625245883912	0.030778408792660937	ENSG00000007047/ENSG00000112877/ENSG00000126001/ENSG00000134982/ENSG00000151746/ENSG00000215114	6
H3K4me3 + H3K27ac (d10) -> H3K4me3 + H3K27ac (H9 Primed)	GO:0072659	protein localization to plasma membrane	56/2475	311/21069	7.344060354076349e-4	0.03398131008384883	0.03139280608955122	ENSG00000005884/ENSG00000013016/ENSG00000024422/ENSG00000039068/ENSG00000049245/ENSG00000066027/ENSG00000072415/ENSG00000075785/ENSG00000084733/ENSG00000086598/ENSG00000100023/ENSG00000100083/ENSG00000101608/ENSG00000103496/ENSG00000104365/ENSG00000108961/ENSG00000109062/ENSG00000109756/ENSG00000111057/ENSG00000115306/ENSG00000118640/ENSG00000120756/ENSG00000123384/ENSG00000125149/ENSG00000126391…	56
H3K4me3 + H3K27ac (d10) -> H3K4me3 + H3K27ac (H9 Primed)	GO:0006891	intra-Golgi vesicle-mediated transport	12/2475	37/21069	7.383620717451224e-4	0.03398131008384883	0.03139280608955122	ENSG00000034713/ENSG00000066455/ENSG00000108433/ENSG00000133103/ENSG00000134265/ENSG00000135775/ENSG00000136152/ENSG00000151532/ENSG00000160218/ENSG00000166685/ENSG00000172007/ENSG00000181789	12
H3K4me3 + H3K27ac (d10) -> H3K4me3 + H3K27ac (H9 Primed)	GO:0070507	regulation of microtubule cytoskeleton organization	36/2475	178/21069	7.57136958842735e-4	0.03458533824683867	0.03195082280363843	ENSG00000004478/ENSG00000007168/ENSG00000013810/ENSG00000021574/ENSG00000041880/ENSG00000067798/ENSG00000072518/ENSG00000088325/ENSG00000097007/ENSG00000099849/ENSG00000101146/ENSG00000101367/ENSG00000108961/ENSG00000109171/ENSG00000118200/ENSG00000127914/ENSG00000131711/ENSG00000132849/ENSG00000134982/ENSG00000136108/ENSG00000136122/ENSG00000137343/ENSG00000139737/ENSG00000141367/ENSG00000141556…	36
H3K4me3 + H3K27ac (d10) -> H3K4me3 + H3K27ac (H9 Primed)	GO:0048278	vesicle docking	18/2475	69/21069	7.978980834441052e-4	0.036126170306729835	0.03337428299258853	ENSG00000049245/ENSG00000084733/ENSG00000090989/ENSG00000101298/ENSG00000103496/ENSG00000104142/ENSG00000104164/ENSG00000106636/ENSG00000116266/ENSG00000117758/ENSG00000124222/ENSG00000136874/ENSG00000136933/ENSG00000138768/ENSG00000166128/ENSG00000167461/ENSG00000180104/ENSG00000198722	18
H3K4me3 + H3K27ac (d10) -> H3K4me3 + H3K27ac (H9 Primed)	GO:1903829	positive regulation of protein localization	82/2475	495/21069	8.026726289356734e-4	0.036126170306729835	0.03337428299258853	ENSG00000005884/ENSG00000007047/ENSG00000031691/ENSG00000039068/ENSG00000053438/ENSG00000064687/ENSG00000076201/ENSG00000078674/ENSG00000080815/ENSG00000081760/ENSG00000087470/ENSG00000088888/ENSG00000090989/ENSG00000097033/ENSG00000100644/ENSG00000100749/ENSG00000101337/ENSG00000103496/ENSG00000104904/ENSG00000107140/ENSG00000107643/ENSG00000108961/ENSG00000110801/ENSG00000113615/ENSG00000115306…	82
H3K4me3 + H3K27ac (d10) -> H3K4me3 + H3K27ac (H9 Primed)	GO:0006098	pentose-phosphate shunt	8/2475	19/21069	8.173660890422238e-4	0.03618830126944382	0.03343168116999324	ENSG00000023697/ENSG00000049239/ENSG00000130313/ENSG00000141564/ENSG00000142657/ENSG00000153574/ENSG00000177156/ENSG00000197713	8
H3K4me3 + H3K27ac (d10) -> H3K4me3 + H3K27ac (H9 Primed)	GO:0032386	regulation of intracellular transport	62/2475	354/21069	8.266357208794744e-4	0.03618830126944382	0.03343168116999324	ENSG00000024422/ENSG00000039068/ENSG00000068912/ENSG00000076201/ENSG00000078674/ENSG00000080371/ENSG00000080815/ENSG00000088888/ENSG00000092108/ENSG00000097033/ENSG00000101337/ENSG00000104765/ENSG00000104904/ENSG00000107643/ENSG00000113645/ENSG00000115317/ENSG00000120948/ENSG00000121774/ENSG00000125991/ENSG00000126883/ENSG00000128602/ENSG00000130770/ENSG00000131711/ENSG00000134109/ENSG00000134882…	62
H3K4me3 + H3K27ac (d10) -> H3K4me3 + H3K27ac (H9 Primed)	GO:0090150	establishment of protein localization to membrane	53/2475	292/21069	8.297869838161406e-4	0.03618830126944382	0.03343168116999324	ENSG00000006530/ENSG00000008952/ENSG00000034693/ENSG00000049245/ENSG00000065665/ENSG00000075785/ENSG00000084733/ENSG00000087088/ENSG00000100083/ENSG00000100216/ENSG00000100347/ENSG00000104412/ENSG00000107643/ENSG00000111057/ENSG00000115020/ENSG00000115306/ENSG00000125149/ENSG00000125995/ENSG00000127328/ENSG00000127774/ENSG00000128654/ENSG00000130396/ENSG00000132286/ENSG00000136247/ENSG00000141736…	53
H3K4me3 + H3K27ac (d10) -> H3K4me3 + H3K27ac (H9 Primed)	GO:0030174	regulation of DNA-templated DNA replication initiation	7/2475	15/21069	8.346987981353282e-4	0.03618830126944382	0.03343168116999324	ENSG00000073111/ENSG00000100297/ENSG00000104738/ENSG00000112312/ENSG00000123374/ENSG00000136504/ENSG00000140534	7
H3K4me3 + H3K27ac (d10) -> H3K4me3 + H3K27ac (H9 Primed)	GO:1903894	regulation of IRE1-mediated unfolded protein response	7/2475	15/21069	8.346987981353282e-4	0.03618830126944382	0.03343168116999324	ENSG00000014123/ENSG00000087088/ENSG00000103429/ENSG00000109133/ENSG00000128590/ENSG00000196396/ENSG00000198855	7
H3K4me3 + H3K27ac (d10) -> H3K4me3 + H3K27ac (H9 Primed)	GO:0098727	maintenance of cell number	40/2475	205/21069	8.395260219344915e-4	0.03618830126944382	0.03343168116999324	ENSG00000063169/ENSG00000078674/ENSG00000087087/ENSG00000088038/ENSG00000099956/ENSG00000100916/ENSG00000103037/ENSG00000107779/ENSG00000108055/ENSG00000111707/ENSG00000112624/ENSG00000116478/ENSG00000118689/ENSG00000128602/ENSG00000133884/ENSG00000134371/ENSG00000136997/ENSG00000137693/ENSG00000138336/ENSG00000139842/ENSG00000143033/ENSG00000144554/ENSG00000147316/ENSG00000149948/ENSG00000153487…	40
H3K4me3 + H3K27ac (d10) -> H3K4me3 + H3K27ac (H9 Primed)	GO:1901988	negative regulation of cell cycle phase transition	55/2475	306/21069	8.508632398126372e-4	0.03642051671953254	0.03364620776057038	ENSG00000071539/ENSG00000075218/ENSG00000077684/ENSG00000089685/ENSG00000092470/ENSG00000095002/ENSG00000095787/ENSG00000096401/ENSG00000100225/ENSG00000100726/ENSG00000105373/ENSG00000110092/ENSG00000116663/ENSG00000116691/ENSG00000117399/ENSG00000117724/ENSG00000123374/ENSG00000134057/ENSG00000134371/ENSG00000134982/ENSG00000135249/ENSG00000135679/ENSG00000136104/ENSG00000139687/ENSG00000139842…	55
H3K4me3 + H3K27ac (d10) -> H3K4me3 + H3K27ac (H9 Primed)	GO:0051452	intracellular pH reduction	15/2475	53/21069	8.58279993377956e-4	0.03648285999629492	0.033703802079140206	ENSG00000030582/ENSG00000033627/ENSG00000075785/ENSG00000104267/ENSG00000106460/ENSG00000110719/ENSG00000113732/ENSG00000117262/ENSG00000117410/ENSG00000124140/ENSG00000143553/ENSG00000185883/ENSG00000188092/ENSG00000219200/ENSG00000244045	15
H3K4me3 + H3K27ac (d10) -> H3K4me3 + H3K27ac (H9 Primed)	GO:0140029	exocytic process	21/2475	87/21069	9.265690303918554e-4	0.03911399334502446	0.03613451057179707	ENSG00000049245/ENSG00000080815/ENSG00000084733/ENSG00000090989/ENSG00000092531/ENSG00000101298/ENSG00000103496/ENSG00000104142/ENSG00000104164/ENSG00000106636/ENSG00000116266/ENSG00000118640/ENSG00000136933/ENSG00000143553/ENSG00000143740/ENSG00000164506/ENSG00000166128/ENSG00000167371/ENSG00000167461/ENSG00000180104/ENSG00000198722	21
H3K4me3 + H3K27ac (d10) -> H3K4me3 + H3K27ac (H9 Primed)	GO:2001022	positive regulation of response to DNA damage stimulus	36/2475	180/21069	9.364848623878882e-4	0.03923668438535057	0.036247855702646326	ENSG00000041880/ENSG00000089280/ENSG00000096717/ENSG00000099956/ENSG00000100726/ENSG00000100811/ENSG00000101596/ENSG00000112130/ENSG00000114742/ENSG00000119906/ENSG00000122376/ENSG00000127337/ENSG00000133247/ENSG00000133884/ENSG00000135829/ENSG00000135999/ENSG00000136603/ENSG00000136997/ENSG00000138071/ENSG00000141682/ENSG00000149273/ENSG00000153879/ENSG00000159873/ENSG00000162607/ENSG00000163840…	36
H3K4me3 + H3K27ac (d10) -> H3K4me3 + H3K27ac (H9 Primed)	GO:0034508	centromere complex assembly	11/2475	33/21069	9.422958020987639e-4	0.03923668438535057	0.036247855702646326	ENSG00000115163/ENSG00000117724/ENSG00000138092/ENSG00000139687/ENSG00000153044/ENSG00000163041/ENSG00000166451/ENSG00000167842/ENSG00000171853/ENSG00000175279/ENSG00000188312	11
H3K4me3 + H3K27ac (d10) -> H3K4me3 + H3K27ac (H9 Primed)	GO:0031109	microtubule polymerization or depolymerization	30/2475	142/21069	9.675562301277224e-4	0.039747729426924755	0.03671997222356852	ENSG00000004478/ENSG00000021574/ENSG00000037042/ENSG00000067798/ENSG00000068796/ENSG00000072864/ENSG00000088325/ENSG00000097007/ENSG00000101367/ENSG00000101639/ENSG00000108961/ENSG00000109171/ENSG00000118200/ENSG00000127914/ENSG00000131462/ENSG00000131711/ENSG00000134982/ENSG00000136108/ENSG00000137814/ENSG00000139350/ENSG00000139737/ENSG00000141556/ENSG00000149273/ENSG00000160551/ENSG00000176101…	30
H3K4me3 + H3K27ac (d10) -> H3K4me3 + H3K27ac (H9 Primed)	GO:0032543	mitochondrial translation	30/2475	142/21069	9.675562301277224e-4	0.039747729426924755	0.03671997222356852	ENSG00000011376/ENSG00000061794/ENSG00000067704/ENSG00000101181/ENSG00000106105/ENSG00000112996/ENSG00000115364/ENSG00000122140/ENSG00000125445/ENSG00000125901/ENSG00000128626/ENSG00000130312/ENSG00000135900/ENSG00000135972/ENSG00000136463/ENSG00000137547/ENSG00000149792/ENSG00000167862/ENSG00000172586/ENSG00000172590/ENSG00000173141/ENSG00000175581/ENSG00000181991/ENSG00000182768/ENSG00000185608…	30
H3K4me3 + H3K27ac (d10) -> H3K4me3 + H3K27ac (H9 Primed)	GO:0000018	regulation of DNA recombination	29/2475	136/21069	9.991388365984493e-4	0.04050151535641793	0.03741633900457909	ENSG00000041880/ENSG00000089280/ENSG00000095002/ENSG00000101596/ENSG00000113318/ENSG00000114742/ENSG00000119048/ENSG00000122376/ENSG00000127337/ENSG00000131507/ENSG00000133247/ENSG00000135999/ENSG00000138071/ENSG00000149554/ENSG00000149923/ENSG00000163605/ENSG00000164808/ENSG00000166848/ENSG00000168298/ENSG00000169621/ENSG00000172977/ENSG00000176208/ENSG00000182481/ENSG00000183207/ENSG00000183624…	29
H3K4me3 + H3K27ac (d10) -> H3K4me3 + H3K27ac (H9 Primed)	GO:2000278	regulation of DNA biosynthetic process	29/2475	136/21069	9.991388365984493e-4	0.04050151535641793	0.03741633900457909	ENSG00000041880/ENSG00000043143/ENSG00000077684/ENSG00000083307/ENSG00000085511/ENSG00000089022/ENSG00000101003/ENSG00000107854/ENSG00000121274/ENSG00000127554/ENSG00000127586/ENSG00000133119/ENSG00000135624/ENSG00000136504/ENSG00000136997/ENSG00000138685/ENSG00000141480/ENSG00000149554/ENSG00000151414/ENSG00000151876/ENSG00000162607/ENSG00000166226/ENSG00000168395/ENSG00000169116/ENSG00000172795…	29
H3K4me3 + H3K27ac (d10) -> H3K4me3 + H3K27ac (H9 Primed)	GO:1903050	regulation of proteolysis involved in protein catabolic process	48/2475	261/21069	0.001064514671220478	0.04286772567460885	0.03960230480468426	ENSG00000001629/ENSG00000010704/ENSG00000013275/ENSG00000014123/ENSG00000034713/ENSG00000051108/ENSG00000058056/ENSG00000071575/ENSG00000075975/ENSG00000078140/ENSG00000080815/ENSG00000087191/ENSG00000092010/ENSG00000095787/ENSG00000100764/ENSG00000103266/ENSG00000103549/ENSG00000105373/ENSG00000111667/ENSG00000112208/ENSG00000115233/ENSG00000115539/ENSG00000117399/ENSG00000123374/ENSG00000130311…	48
H3K4me3 + H3K27ac (d10) -> H3K4me3 + H3K27ac (H9 Primed)	GO:0019827	stem cell population maintenance	39/2475	201/21069	0.0010801418833410468	0.043212735084513385	0.03992103334921295	ENSG00000063169/ENSG00000078674/ENSG00000087087/ENSG00000088038/ENSG00000099956/ENSG00000100916/ENSG00000103037/ENSG00000107779/ENSG00000108055/ENSG00000111707/ENSG00000112624/ENSG00000116478/ENSG00000118689/ENSG00000128602/ENSG00000133884/ENSG00000134371/ENSG00000136997/ENSG00000137693/ENSG00000138336/ENSG00000139842/ENSG00000143033/ENSG00000144554/ENSG00000147316/ENSG00000149948/ENSG00000153487…	39
H3K4me3 + H3K27ac (d10) -> H3K4me3 + H3K27ac (H9 Primed)	GO:0018205	peptidyl-lysine modification	76/2475	457/21069	0.0010923498577556827	0.043417360255341125	0.040110071331944816	ENSG00000001167/ENSG00000005483/ENSG00000008083/ENSG00000043143/ENSG00000053438/ENSG00000063176/ENSG00000066136/ENSG00000077684/ENSG00000080603/ENSG00000084676/ENSG00000096070/ENSG00000096717/ENSG00000099381/ENSG00000099956/ENSG00000100393/ENSG00000103037/ENSG00000103254/ENSG00000103275/ENSG00000108175/ENSG00000110811/ENSG00000111727/ENSG00000112511/ENSG00000117000/ENSG00000117505/ENSG00000119906…	76
H3K4me3 + H3K27ac (d10) -> H3K4me3 + H3K27ac (H9 Primed)	GO:0042168	heme metabolic process	14/2475	49/21069	0.001141237361587094	0.04506783155015873	0.04163481905905514	ENSG00000006695/ENSG00000023330/ENSG00000082641/ENSG00000096092/ENSG00000100104/ENSG00000103222/ENSG00000103415/ENSG00000111843/ENSG00000126088/ENSG00000130770/ENSG00000137210/ENSG00000162769/ENSG00000181873/ENSG00000256269	14
H3K4me3 + H3K27ac (d10) -> H3K4me3 + H3K27ac (H9 Primed)	GO:2001234	negative regulation of apoptotic signaling pathway	48/2475	262/21069	0.001157843314071431	0.045430505932251466	0.041969866958108816	ENSG00000006210/ENSG00000051108/ENSG00000065135/ENSG00000080815/ENSG00000084207/ENSG00000085733/ENSG00000086061/ENSG00000087088/ENSG00000091409/ENSG00000096092/ENSG00000096717/ENSG00000100644/ENSG00000106211/ENSG00000107175/ENSG00000107731/ENSG00000108179/ENSG00000115317/ENSG00000115760/ENSG00000116478/ENSG00000119401/ENSG00000131467/ENSG00000135679/ENSG00000136536/ENSG00000137275/ENSG00000137693…	48
H3K4me3 + H3K27ac (d10) -> H3K4me3 + H3K27ac (H9 Primed)	GO:0010506	regulation of autophagy	66/2475	387/21069	0.0011722084561238914	0.045701197197034006	0.04221993849344649	ENSG00000014123/ENSG00000033627/ENSG00000058056/ENSG00000065135/ENSG00000078804/ENSG00000085733/ENSG00000087470/ENSG00000090989/ENSG00000092108/ENSG00000095787/ENSG00000096717/ENSG00000097007/ENSG00000097033/ENSG00000100225/ENSG00000100330/ENSG00000100393/ENSG00000100644/ENSG00000103197/ENSG00000104312/ENSG00000104643/ENSG00000104765/ENSG00000104852/ENSG00000106211/ENSG00000107643/ENSG00000113732…	66
H3K4me3 + H3K27ac (d10) -> H3K4me3 + H3K27ac (H9 Primed)	GO:0098876	vesicle-mediated transport to the plasma membrane	33/2475	163/21069	0.0012042380096805385	0.046652790235788465	0.043099044556987695	ENSG00000013016/ENSG00000024422/ENSG00000029725/ENSG00000049245/ENSG00000075785/ENSG00000076201/ENSG00000084733/ENSG00000090989/ENSG00000100083/ENSG00000111057/ENSG00000115234/ENSG00000115306/ENSG00000117758/ENSG00000124222/ENSG00000125149/ENSG00000132549/ENSG00000137642/ENSG00000138688/ENSG00000144674/ENSG00000147533/ENSG00000151532/ENSG00000162627/ENSG00000162852/ENSG00000164715/ENSG00000165527…	33
H3K4me3 + H3K27ac (d10) -> H3K4me3 + H3K27ac (H9 Primed)	GO:0010508	positive regulation of autophagy	32/2475	157/21069	0.0012607640189299016	0.04853545006207501	0.0448382940065636	ENSG00000014123/ENSG00000065135/ENSG00000078804/ENSG00000095787/ENSG00000096717/ENSG00000097033/ENSG00000100225/ENSG00000100644/ENSG00000103197/ENSG00000104312/ENSG00000104765/ENSG00000118689/ENSG00000119401/ENSG00000121236/ENSG00000130766/ENSG00000136436/ENSG00000147649/ENSG00000151729/ENSG00000151929/ENSG00000162627/ENSG00000163874/ENSG00000166289/ENSG00000166908/ENSG00000167136/ENSG00000168092…	32
H3K4me3 + H3K27ac (d10) -> H3K4me3 + H3K27ac (H9 Primed)	GO:0007030	Golgi organization	36/2475	183/21069	0.0012753029952671225	0.048788310212687855	0.045071892701151195	ENSG00000013016/ENSG00000062716/ENSG00000066455/ENSG00000086598/ENSG00000100749/ENSG00000104388/ENSG00000116786/ENSG00000118200/ENSG00000119820/ENSG00000127914/ENSG00000132549/ENSG00000133103/ENSG00000135775/ENSG00000135968/ENSG00000136152/ENSG00000136874/ENSG00000137221/ENSG00000137460/ENSG00000138768/ENSG00000151532/ENSG00000155252/ENSG00000166557/ENSG00000166685/ENSG00000167461/ENSG00000168538…	36
H3K4me3 + H3K27ac (d10) -> H3K4me3 + H3K27ac (H9 Primed)	GO:2001034	positive regulation of double-strand break repair via nonhomologous end joining	7/2475	16/21069	0.0013340754278526026	0.05071972480674398	0.046856183056058716	ENSG00000041880/ENSG00000101596/ENSG00000122376/ENSG00000133247/ENSG00000163840/ENSG00000170364/ENSG00000186280	7
H3K4me3 + H3K27ac (d10) -> H3K4me3 + H3K27ac (H9 Primed)	GO:1902459	positive regulation of stem cell population maintenance	14/2475	50/21069	0.0014161010184383165	0.05350589094975886	0.04943011482164156	ENSG00000063169/ENSG00000099956/ENSG00000100916/ENSG00000111707/ENSG00000112624/ENSG00000116478/ENSG00000133884/ENSG00000137693/ENSG00000138336/ENSG00000153487/ENSG00000162521/ENSG00000164105/ENSG00000164576/ENSG00000168556	14
H3K4me3 + H3K27ac (d10) -> H3K4me3 + H3K27ac (H9 Primed)	GO:2001251	negative regulation of chromosome organization	23/2475	102/21069	0.0014680411962488195	0.05472991284303812	0.050560897650504436	ENSG00000071539/ENSG00000073111/ENSG00000089685/ENSG00000107854/ENSG00000117399/ENSG00000117724/ENSG00000121274/ENSG00000134057/ENSG00000134982/ENSG00000135476/ENSG00000153147/ENSG00000163041/ENSG00000164611/ENSG00000166848/ENSG00000170364/ENSG00000172795/ENSG00000173273/ENSG00000175595/ENSG00000177602/ENSG00000178295/ENSG00000205629/ENSG00000257949/ENSG00000258366	23
H3K4me3 + H3K27ac (d10) -> H3K4me3 + H3K27ac (H9 Primed)	GO:0007052	mitotic spindle organization	31/2475	152/21069	0.0014724381637343505	0.05472991284303812	0.050560897650504436	ENSG00000013810/ENSG00000021574/ENSG00000037042/ENSG00000041880/ENSG00000068796/ENSG00000075702/ENSG00000088325/ENSG00000089685/ENSG00000101146/ENSG00000101639/ENSG00000108055/ENSG00000108424/ENSG00000110318/ENSG00000117399/ENSG00000125898/ENSG00000131462/ENSG00000134057/ENSG00000136122/ENSG00000138160/ENSG00000141367/ENSG00000153044/ENSG00000160299/ENSG00000164695/ENSG00000165660/ENSG00000173273…	31
H3K4me3 + H3K27ac (d10) -> H3K4me3 + H3K27ac (H9 Primed)	GO:0032508	DNA duplex unwinding	22/2475	96/21069	0.0014753203102599722	0.05472991284303812	0.050560897650504436	ENSG00000005007/ENSG00000073111/ENSG00000100297/ENSG00000101003/ENSG00000104738/ENSG00000107815/ENSG00000125885/ENSG00000127586/ENSG00000132383/ENSG00000132740/ENSG00000133119/ENSG00000135829/ENSG00000137309/ENSG00000145907/ENSG00000156502/ENSG00000177200/ENSG00000178460/ENSG00000183207/ENSG00000188342/ENSG00000196419/ENSG00000197299/ENSG00000258366	22
H3K4me3 + H3K27ac (d10) -> H3K4me3 + H3K27ac (H9 Primed)	GO:0006778	porphyrin-containing compound metabolic process	15/2475	56/21069	0.0015891269434519064	0.05827998176778789	0.053840542404759544	ENSG00000006695/ENSG00000023330/ENSG00000082641/ENSG00000096092/ENSG00000100104/ENSG00000103222/ENSG00000103415/ENSG00000111843/ENSG00000126088/ENSG00000130770/ENSG00000136444/ENSG00000137210/ENSG00000162769/ENSG00000181873/ENSG00000256269	15
H3K4me3 + H3K27ac (d10) -> H3K4me3 + H3K27ac (H9 Primed)	GO:0051156	glucose 6-phosphate metabolic process	10/2475	30/21069	0.0015967311263692424	0.05827998176778789	0.053840542404759544	ENSG00000023697/ENSG00000049239/ENSG00000105220/ENSG00000130313/ENSG00000141349/ENSG00000141564/ENSG00000142657/ENSG00000153574/ENSG00000177156/ENSG00000197713	10
H3K4me3 + H3K27ac (d10) -> H3K4me3 + H3K27ac (H9 Primed)	GO:0031396	regulation of protein ubiquitination	43/2475	232/21069	0.0016068830907644172	0.05827998176778789	0.053840542404759544	ENSG00000014123/ENSG00000051108/ENSG00000072401/ENSG00000080815/ENSG00000086061/ENSG00000089723/ENSG00000097007/ENSG00000103266/ENSG00000103549/ENSG00000104312/ENSG00000106305/ENSG00000107937/ENSG00000112208/ENSG00000114742/ENSG00000115268/ENSG00000117399/ENSG00000131507/ENSG00000136536/ENSG00000140525/ENSG00000141480/ENSG00000144228/ENSG00000145604/ENSG00000149273/ENSG00000151876/ENSG00000163362…	43
H3K4me3 + H3K27ac (d10) -> H3K4me3 + H3K27ac (H9 Primed)	GO:0016311	dephosphorylation	68/2475	406/21069	0.0016091025843417992	0.05827998176778789	0.053840542404759544	ENSG00000011485/ENSG00000054148/ENSG00000060069/ENSG00000060656/ENSG00000066027/ENSG00000073711/ENSG00000076201/ENSG00000078269/ENSG00000081721/ENSG00000088179/ENSG00000100239/ENSG00000100330/ENSG00000101413/ENSG00000101445/ENSG00000104365/ENSG00000104643/ENSG00000105568/ENSG00000106278/ENSG00000107902/ENSG00000110075/ENSG00000110536/ENSG00000111679/ENSG00000112367/ENSG00000112640/ENSG00000115685…	68
H3K4me3 + H3K27ac (d10) -> H3K4me3 + H3K27ac (H9 Primed)	GO:0000723	telomere maintenance	35/2475	179/21069	0.001646201925687952	0.059272952865505615	0.054757874580778194	ENSG00000005007/ENSG00000041880/ENSG00000085511/ENSG00000089022/ENSG00000100726/ENSG00000100811/ENSG00000107854/ENSG00000118655/ENSG00000119596/ENSG00000119906/ENSG00000121274/ENSG00000122376/ENSG00000132383/ENSG00000135624/ENSG00000136997/ENSG00000140464/ENSG00000151414/ENSG00000151876/ENSG00000156831/ENSG00000166226/ENSG00000166848/ENSG00000168496/ENSG00000169592/ENSG00000172795/ENSG00000173273…	35
H3K4me3 + H3K27ac (d10) -> H3K4me3 + H3K27ac (H9 Primed)	GO:2000036	regulation of stem cell population maintenance	20/2475	85/21069	0.0016923425863973203	0.06050883648314759	0.0558996155749351	ENSG00000063169/ENSG00000088038/ENSG00000099956/ENSG00000100916/ENSG00000111707/ENSG00000112624/ENSG00000116478/ENSG00000128602/ENSG00000133884/ENSG00000136997/ENSG00000137693/ENSG00000138336/ENSG00000149948/ENSG00000153487/ENSG00000162227/ENSG00000162521/ENSG00000163811/ENSG00000164105/ENSG00000164576/ENSG00000168556	20
H3K4me3 + H3K27ac (d10) -> H3K4me3 + H3K27ac (H9 Primed)	GO:0050000	chromosome localization	22/2475	97/21069	0.0017002973166314957	0.06050883648314759	0.0558996155749351	ENSG00000031691/ENSG00000072864/ENSG00000079616/ENSG00000089685/ENSG00000101367/ENSG00000108424/ENSG00000114999/ENSG00000115091/ENSG00000117724/ENSG00000119048/ENSG00000134057/ENSG00000138071/ENSG00000143924/ENSG00000160789/ENSG00000164695/ENSG00000167842/ENSG00000171853/ENSG00000172977/ENSG00000179041/ENSG00000198824/ENSG00000237649/ENSG00000255112	22
H3K4me3 + H3K27ac (d10) -> H3K4me3 + H3K27ac (H9 Primed)	GO:0070085	glycosylation	47/2475	260/21069	0.001720312347271162	0.060867236286975615	0.05623071450891805	ENSG00000027847/ENSG00000073849/ENSG00000080815/ENSG00000095380/ENSG00000101346/ENSG00000109586/ENSG00000110080/ENSG00000110917/ENSG00000112893/ENSG00000117411/ENSG00000117643/ENSG00000117682/ENSG00000118600/ENSG00000128039/ENSG00000129255/ENSG00000130714/ENSG00000133103/ENSG00000134851/ENSG00000135775/ENSG00000136152/ENSG00000136731/ENSG00000138336/ENSG00000141429/ENSG00000151348/ENSG00000151778…	47
H3K4me3 + H3K27ac (d10) -> H3K4me3 + H3K27ac (H9 Primed)	GO:0036260	RNA capping	8/2475	21/21069	0.0017735758645273626	0.06203461638155421	0.057309170190923256	ENSG00000101654/ENSG00000136937/ENSG00000137200/ENSG00000137574/ENSG00000167088/ENSG00000169612/ENSG00000183751/ENSG00000196943	8
H3K4me3 + H3K27ac (d10) -> H3K4me3 + H3K27ac (H9 Primed)	GO:0036498	IRE1-mediated unfolded protein response	8/2475	21/21069	0.0017735758645273626	0.06203461638155421	0.057309170190923256	ENSG00000014123/ENSG00000077232/ENSG00000087088/ENSG00000103429/ENSG00000109133/ENSG00000128590/ENSG00000196396/ENSG00000198855	8
H3K4me3 + H3K27ac (d10) -> H3K4me3 + H3K27ac (H9 Primed)	GO:0034502	protein localization to chromosome	26/2475	122/21069	0.001787998820820803	0.06215168581804244	0.05741732193991761	ENSG00000008083/ENSG00000031691/ENSG00000041880/ENSG00000095002/ENSG00000100749/ENSG00000107854/ENSG00000115163/ENSG00000119906/ENSG00000125885/ENSG00000129933/ENSG00000132383/ENSG00000135624/ENSG00000139687/ENSG00000161036/ENSG00000164190/ENSG00000164808/ENSG00000166226/ENSG00000166848/ENSG00000167842/ENSG00000171853/ENSG00000173273/ENSG00000177602/ENSG00000183207/ENSG00000189157/ENSG00000198824…	26
H3K4me3 + H3K27ac (d10) -> H3K4me3 + H3K27ac (H9 Primed)	GO:0051304	chromosome separation	29/2475	141/21069	0.0017972305815705785	0.06215168581804244	0.05741732193991761	ENSG00000013810/ENSG00000025770/ENSG00000053900/ENSG00000071539/ENSG00000089685/ENSG00000099956/ENSG00000105568/ENSG00000117399/ENSG00000117724/ENSG00000121152/ENSG00000130177/ENSG00000133884/ENSG00000134057/ENSG00000134982/ENSG00000135476/ENSG00000139687/ENSG00000141552/ENSG00000154920/ENSG00000156831/ENSG00000164611/ENSG00000175063/ENSG00000175279/ENSG00000175595/ENSG00000177602/ENSG00000178295…	29
H3K4me3 + H3K27ac (d10) -> H3K4me3 + H3K27ac (H9 Primed)	GO:0051053	negative regulation of DNA metabolic process	31/2475	154/21069	0.0018303651065558063	0.06294193717543871	0.058147376418792376	ENSG00000005156/ENSG00000041880/ENSG00000089723/ENSG00000095002/ENSG00000101596/ENSG00000107854/ENSG00000107937/ENSG00000112312/ENSG00000113318/ENSG00000114026/ENSG00000121274/ENSG00000122376/ENSG00000131507/ENSG00000149273/ENSG00000149554/ENSG00000149948/ENSG00000152942/ENSG00000166439/ENSG00000166848/ENSG00000167770/ENSG00000168101/ENSG00000168298/ENSG00000169598/ENSG00000172795/ENSG00000173273…	31
H3K4me3 + H3K27ac (d10) -> H3K4me3 + H3K27ac (H9 Primed)	GO:0006403	RNA localization	42/2475	227/21069	0.0018697091421617743	0.06358049810651233	0.05873729539001783	ENSG00000005007/ENSG00000058673/ENSG00000065978/ENSG00000087302/ENSG00000091542/ENSG00000093000/ENSG00000095319/ENSG00000100811/ENSG00000101146/ENSG00000101161/ENSG00000102898/ENSG00000102900/ENSG00000108424/ENSG00000112081/ENSG00000112531/ENSG00000121774/ENSG00000125450/ENSG00000126883/ENSG00000128016/ENSG00000131652/ENSG00000132661/ENSG00000135624/ENSG00000135829/ENSG00000136243/ENSG00000136937…	42
H3K4me3 + H3K27ac (d10) -> H3K4me3 + H3K27ac (H9 Primed)	GO:0007051	spindle organization	42/2475	227/21069	0.0018697091421617743	0.06358049810651233	0.05873729539001783	ENSG00000013810/ENSG00000021574/ENSG00000037042/ENSG00000041880/ENSG00000068796/ENSG00000075702/ENSG00000088325/ENSG00000089685/ENSG00000101146/ENSG00000101367/ENSG00000101639/ENSG00000105568/ENSG00000108055/ENSG00000108424/ENSG00000110318/ENSG00000112877/ENSG00000117399/ENSG00000125898/ENSG00000131462/ENSG00000134057/ENSG00000135476/ENSG00000136122/ENSG00000137814/ENSG00000138160/ENSG00000141367…	42
H3K4me3 + H3K27ac (d10) -> H3K4me3 + H3K27ac (H9 Primed)	GO:0071103	DNA conformation change	24/2475	110/21069	0.0018880215468942232	0.06384850767148917	0.058984889502272556	ENSG00000005007/ENSG00000073111/ENSG00000097007/ENSG00000100297/ENSG00000101003/ENSG00000104738/ENSG00000107815/ENSG00000125885/ENSG00000127586/ENSG00000132383/ENSG00000132740/ENSG00000133119/ENSG00000135829/ENSG00000137309/ENSG00000145907/ENSG00000156502/ENSG00000177200/ENSG00000178460/ENSG00000183207/ENSG00000188342/ENSG00000196419/ENSG00000197299/ENSG00000198900/ENSG00000258366	24
H3K4me3 + H3K27ac (d10) -> H3K4me3 + H3K27ac (H9 Primed)	GO:0051306	mitotic sister chromatid separation	23/2475	104/21069	0.0019262923352353605	0.06478480980206397	0.05984986943252953	ENSG00000013810/ENSG00000025770/ENSG00000053900/ENSG00000071539/ENSG00000089685/ENSG00000099956/ENSG00000105568/ENSG00000117399/ENSG00000117724/ENSG00000130177/ENSG00000133884/ENSG00000134057/ENSG00000134982/ENSG00000135476/ENSG00000139687/ENSG00000141552/ENSG00000156831/ENSG00000164611/ENSG00000175063/ENSG00000177602/ENSG00000178295/ENSG00000189079/ENSG00000205629	23
H3K4me3 + H3K27ac (d10) -> H3K4me3 + H3K27ac (H9 Primed)	GO:0001838	embryonic epithelial tube formation	29/2475	142/21069	0.002010155857604578	0.06687045654563925	0.061776643404186454	ENSG00000006451/ENSG00000078246/ENSG00000083307/ENSG00000086598/ENSG00000097007/ENSG00000100644/ENSG00000101052/ENSG00000101109/ENSG00000101752/ENSG00000103197/ENSG00000103351/ENSG00000104290/ENSG00000120254/ENSG00000120868/ENSG00000125753/ENSG00000138802/ENSG00000142875/ENSG00000143013/ENSG00000153936/ENSG00000160007/ENSG00000162738/ENSG00000163913/ENSG00000166145/ENSG00000171863/ENSG00000176887…	29
H3K4me3 + H3K27ac (d10) -> H3K4me3 + H3K27ac (H9 Primed)	GO:0045739	positive regulation of DNA repair	29/2475	142/21069	0.002010155857604578	0.06687045654563925	0.061776643404186454	ENSG00000041880/ENSG00000089280/ENSG00000096717/ENSG00000099956/ENSG00000100811/ENSG00000101596/ENSG00000112130/ENSG00000114742/ENSG00000119906/ENSG00000122376/ENSG00000127337/ENSG00000133247/ENSG00000133884/ENSG00000135829/ENSG00000135999/ENSG00000138071/ENSG00000149273/ENSG00000153879/ENSG00000159873/ENSG00000162607/ENSG00000163840/ENSG00000164808/ENSG00000169139/ENSG00000169592/ENSG00000170364…	29
H3K4me3 + H3K27ac (d10) -> H3K4me3 + H3K27ac (H9 Primed)	GO:0042255	ribosome assembly	16/2475	63/21069	0.002065230548983579	0.0676004074349117	0.06245099076352257	ENSG00000053372/ENSG00000083845/ENSG00000105372/ENSG00000105373/ENSG00000113460/ENSG00000115268/ENSG00000122140/ENSG00000125445/ENSG00000130810/ENSG00000132153/ENSG00000179041/ENSG00000181991/ENSG00000182768/ENSG00000198242/ENSG00000233927/ENSG00000254858	16
H3K4me3 + H3K27ac (d10) -> H3K4me3 + H3K27ac (H9 Primed)	GO:0046148	pigment biosynthetic process	16/2475	63/21069	0.002065230548983579	0.0676004074349117	0.06245099076352257	ENSG00000006695/ENSG00000023330/ENSG00000040531/ENSG00000082641/ENSG00000096092/ENSG00000100104/ENSG00000109756/ENSG00000111843/ENSG00000126088/ENSG00000130770/ENSG00000137210/ENSG00000144935/ENSG00000157500/ENSG00000162769/ENSG00000181873/ENSG00000256269	16
H3K4me3 + H3K27ac (d10) -> H3K4me3 + H3K27ac (H9 Primed)	GO:1900024	regulation of substrate adhesion-dependent cell spreading	16/2475	63/21069	0.002065230548983579	0.0676004074349117	0.06245099076352257	ENSG00000073849/ENSG00000077942/ENSG00000079691/ENSG00000097007/ENSG00000099942/ENSG00000107104/ENSG00000107140/ENSG00000110492/ENSG00000124782/ENSG00000138660/ENSG00000147459/ENSG00000163466/ENSG00000166333/ENSG00000169756/ENSG00000172661/ENSG00000179218	16
H3K4me3 + H3K27ac (d10) -> H3K4me3 + H3K27ac (H9 Primed)	GO:0006470	protein dephosphorylation	53/2475	304/21069	0.002089782115156877	0.06768030787676331	0.0625248048416534	ENSG00000011485/ENSG00000054148/ENSG00000060069/ENSG00000060656/ENSG00000066027/ENSG00000073711/ENSG00000076201/ENSG00000081721/ENSG00000088179/ENSG00000100239/ENSG00000100330/ENSG00000101413/ENSG00000101445/ENSG00000104365/ENSG00000105568/ENSG00000106278/ENSG00000110075/ENSG00000110536/ENSG00000111679/ENSG00000112640/ENSG00000115685/ENSG00000117751/ENSG00000119782/ENSG00000122484/ENSG00000127947…	53
H3K4me3 + H3K27ac (d10) -> H3K4me3 + H3K27ac (H9 Primed)	GO:0007031	peroxisome organization	11/2475	36/21069	0.0020979472637046265	0.06768030787676331	0.0625248048416534	ENSG00000034693/ENSG00000086666/ENSG00000087470/ENSG00000088888/ENSG00000112357/ENSG00000117528/ENSG00000142655/ENSG00000166128/ENSG00000168958/ENSG00000204311/ENSG00000215193	11
H3K4me3 + H3K27ac (d10) -> H3K4me3 + H3K27ac (H9 Primed)	GO:0008535	respiratory chain complex IV assembly	10/2475	31/21069	0.002111899821019734	0.06768030787676331	0.0625248048416534	ENSG00000006695/ENSG00000075336/ENSG00000136463/ENSG00000168273/ENSG00000168275/ENSG00000178449/ENSG00000203667/ENSG00000232838/ENSG00000243317/ENSG00000256053	10
H3K4me3 + H3K27ac (d10) -> H3K4me3 + H3K27ac (H9 Primed)	GO:0034063	stress granule assembly	10/2475	31/21069	0.002111899821019734	0.06768030787676331	0.0625248048416534	ENSG00000087263/ENSG00000117523/ENSG00000141738/ENSG00000145907/ENSG00000151746/ENSG00000168488/ENSG00000183283/ENSG00000185728/ENSG00000186868/ENSG00000257103	10
H3K4me3 + H3K27ac (d10) -> H3K4me3 + H3K27ac (H9 Primed)	GO:0043254	regulation of protein-containing complex assembly	74/2475	454/21069	0.002174154080860209	0.06931248504659031	0.06403265198673817	ENSG00000004478/ENSG00000034510/ENSG00000052795/ENSG00000067798/ENSG00000075618/ENSG00000079691/ENSG00000085733/ENSG00000087088/ENSG00000088756/ENSG00000090924/ENSG00000097007/ENSG00000097033/ENSG00000100393/ENSG00000101367/ENSG00000101782/ENSG00000103266/ENSG00000104142/ENSG00000104973/ENSG00000105373/ENSG00000107104/ENSG00000108961/ENSG00000109171/ENSG00000109265/ENSG00000111530/ENSG00000115306…	74
H3K4me3 + H3K27ac (d10) -> H3K4me3 + H3K27ac (H9 Primed)	GO:0040029	epigenetic regulation of gene expression	35/2475	182/21069	0.0022068972792443284	0.06999180438473851	0.06466022462012834	ENSG00000008083/ENSG00000024048/ENSG00000063176/ENSG00000096717/ENSG00000100393/ENSG00000101596/ENSG00000108021/ENSG00000113368/ENSG00000116478/ENSG00000123374/ENSG00000132600/ENSG00000135632/ENSG00000136169/ENSG00000138336/ENSG00000139687/ENSG00000149554/ENSG00000149948/ENSG00000153147/ENSG00000160789/ENSG00000162775/ENSG00000163041/ENSG00000170836/ENSG00000171681/ENSG00000174718/ENSG00000178691…	35
H3K4me3 + H3K27ac (d10) -> H3K4me3 + H3K27ac (H9 Primed)	GO:0016239	positive regulation of macroautophagy	19/2475	81/21069	0.0022659336837147033	0.07145732504301189	0.06601411020405332	ENSG00000065135/ENSG00000095787/ENSG00000096717/ENSG00000097033/ENSG00000100644/ENSG00000103197/ENSG00000104312/ENSG00000104765/ENSG00000130766/ENSG00000136436/ENSG00000151729/ENSG00000151929/ENSG00000162627/ENSG00000166908/ENSG00000168092/ENSG00000176994/ENSG00000183735/ENSG00000196235/ENSG00000198382	19
H3K4me3 + H3K27ac (d10) -> H3K4me3 + H3K27ac (H9 Primed)	GO:0031507	heterochromatin formation	20/2475	87/21069	0.0022764545635332984	0.07145732504301189	0.06601411020405332	ENSG00000024048/ENSG00000096717/ENSG00000101596/ENSG00000113368/ENSG00000116478/ENSG00000123374/ENSG00000136169/ENSG00000138336/ENSG00000139687/ENSG00000149948/ENSG00000153147/ENSG00000160789/ENSG00000163041/ENSG00000170836/ENSG00000171681/ENSG00000174718/ENSG00000196199/ENSG00000198730/ENSG00000204186/ENSG00000288000	20
H3K4me3 + H3K27ac (d10) -> H3K4me3 + H3K27ac (H9 Primed)	GO:0006904	vesicle docking involved in exocytosis	13/2475	47/21069	0.0023364661639810208	0.07283534358639715	0.06728715908926568	ENSG00000049245/ENSG00000084733/ENSG00000090989/ENSG00000101298/ENSG00000104142/ENSG00000104164/ENSG00000106636/ENSG00000116266/ENSG00000136933/ENSG00000166128/ENSG00000167461/ENSG00000180104/ENSG00000198722	13
H3K4me3 + H3K27ac (d10) -> H3K4me3 + H3K27ac (H9 Primed)	GO:0010948	negative regulation of cell cycle process	61/2475	362/21069	0.002344153355092344	0.07283534358639715	0.06728715908926568	ENSG00000071539/ENSG00000075218/ENSG00000077684/ENSG00000089685/ENSG00000092470/ENSG00000095002/ENSG00000095787/ENSG00000096401/ENSG00000100225/ENSG00000100726/ENSG00000105373/ENSG00000110092/ENSG00000116663/ENSG00000116691/ENSG00000117399/ENSG00000117724/ENSG00000123374/ENSG00000134057/ENSG00000134371/ENSG00000134982/ENSG00000135249/ENSG00000135476/ENSG00000135679/ENSG00000136104/ENSG00000139687…	61
H3K4me3 + H3K27ac (d10) -> H3K4me3 + H3K27ac (H9 Primed)	GO:0032271	regulation of protein polymerization	41/2475	223/21069	0.0023699152617547587	0.07326389554141857	0.0676830663803645	ENSG00000004478/ENSG00000034510/ENSG00000067798/ENSG00000079691/ENSG00000085733/ENSG00000088756/ENSG00000090924/ENSG00000097007/ENSG00000101367/ENSG00000107104/ENSG00000108961/ENSG00000109171/ENSG00000109265/ENSG00000115306/ENSG00000116489/ENSG00000118200/ENSG00000119328/ENSG00000125753/ENSG00000127914/ENSG00000130429/ENSG00000131711/ENSG00000136950/ENSG00000139737/ENSG00000141556/ENSG00000145715…	41
H3K4me3 + H3K27ac (d10) -> H3K4me3 + H3K27ac (H9 Primed)	GO:2000113	negative regulation of cellular macromolecule biosynthetic process	53/2475	306/21069	0.002414136799303413	0.07425593642480498	0.06859953920051803	ENSG00000005007/ENSG00000020577/ENSG00000064687/ENSG00000065978/ENSG00000088038/ENSG00000100354/ENSG00000100982/ENSG00000110063/ENSG00000113300/ENSG00000116741/ENSG00000120727/ENSG00000120948/ENSG00000121274/ENSG00000126070/ENSG00000128016/ENSG00000128272/ENSG00000129351/ENSG00000130766/ENSG00000130813/ENSG00000132478/ENSG00000134698/ENSG00000135387/ENSG00000135829/ENSG00000135930/ENSG00000137449…	53
H3K4me3 + H3K27ac (d10) -> H3K4me3 + H3K27ac (H9 Primed)	GO:0010769	regulation of cell morphogenesis involved in differentiation	23/2475	106/21069	0.00250101065476452	0.07584070773393659	0.07006359159523423	ENSG00000007168/ENSG00000008324/ENSG00000073849/ENSG00000077942/ENSG00000079691/ENSG00000080371/ENSG00000097007/ENSG00000099942/ENSG00000107104/ENSG00000107140/ENSG00000110492/ENSG00000124782/ENSG00000135387/ENSG00000138071/ENSG00000138660/ENSG00000147459/ENSG00000163466/ENSG00000166333/ENSG00000169756/ENSG00000172661/ENSG00000174989/ENSG00000179218/ENSG00000257923	23
H3K4me3 + H3K27ac (d10) -> H3K4me3 + H3K27ac (H9 Primed)	GO:0044774	mitotic DNA integrity checkpoint signaling	23/2475	106/21069	0.00250101065476452	0.07584070773393659	0.07006359159523423	ENSG00000075218/ENSG00000095002/ENSG00000095787/ENSG00000105373/ENSG00000110092/ENSG00000123374/ENSG00000135249/ENSG00000135679/ENSG00000140464/ENSG00000140534/ENSG00000144554/ENSG00000149554/ENSG00000149930/ENSG00000152942/ENSG00000154920/ENSG00000160551/ENSG00000170364/ENSG00000172613/ENSG00000173846/ENSG00000197299/ENSG00000197774/ENSG00000204120/ENSG00000204599	23
H3K4me3 + H3K27ac (d10) -> H3K4me3 + H3K27ac (H9 Primed)	GO:0006740	NADPH regeneration	8/2475	22/21069	0.002502830086955594	0.07584070773393659	0.07006359159523423	ENSG00000023697/ENSG00000049239/ENSG00000130313/ENSG00000141564/ENSG00000142657/ENSG00000153574/ENSG00000177156/ENSG00000197713	8
H3K4me3 + H3K27ac (d10) -> H3K4me3 + H3K27ac (H9 Primed)	GO:0002183	cytoplasmic translational initiation	12/2475	42/21069	0.0025237557199012123	0.07609807271682424	0.07030135196945456	ENSG00000063046/ENSG00000084623/ENSG00000100664/ENSG00000104131/ENSG00000106263/ENSG00000136937/ENSG00000139726/ENSG00000142541/ENSG00000149100/ENSG00000156976/ENSG00000158092/ENSG00000161960	12
H3K4me3 + H3K27ac (d10) -> H3K4me3 + H3K27ac (H9 Primed)	GO:0007032	endosome organization	22/2475	100/21069	0.0025581857282938477	0.07675811197493451	0.07091111317025052	ENSG00000033627/ENSG00000075785/ENSG00000104142/ENSG00000106976/ENSG00000117410/ENSG00000136738/ENSG00000138246/ENSG00000155252/ENSG00000155975/ENSG00000164695/ENSG00000165006/ENSG00000166289/ENSG00000168172/ENSG00000170248/ENSG00000173456/ENSG00000173548/ENSG00000177096/ENSG00000182149/ENSG00000185359/ENSG00000185883/ENSG00000219200/ENSG00000255112	22
H3K4me3 + H3K27ac (d10) -> H3K4me3 + H3K27ac (H9 Primed)	GO:0000956	nuclear-transcribed mRNA catabolic process	30/2475	151/21069	0.002643583827920833	0.0789335444424557	0.07292083349725656	ENSG00000005007/ENSG00000020577/ENSG00000038358/ENSG00000053372/ENSG00000054118/ENSG00000065978/ENSG00000088038/ENSG00000088930/ENSG00000100354/ENSG00000110063/ENSG00000113300/ENSG00000121274/ENSG00000128016/ENSG00000134030/ENSG00000135829/ENSG00000136937/ENSG00000144580/ENSG00000147905/ENSG00000151014/ENSG00000152520/ENSG00000155508/ENSG00000158435/ENSG00000159217/ENSG00000163874/ENSG00000169062…	30
H3K4me3 + H3K27ac (d10) -> H3K4me3 + H3K27ac (H9 Primed)	GO:0051168	nuclear export	35/2475	184/21069	0.0026661775705369515	0.0789380625285035	0.07292500742106478	ENSG00000005007/ENSG00000058673/ENSG00000091542/ENSG00000095319/ENSG00000101146/ENSG00000102898/ENSG00000102900/ENSG00000103275/ENSG00000112081/ENSG00000115268/ENSG00000121774/ENSG00000124207/ENSG00000125450/ENSG00000126883/ENSG00000130227/ENSG00000131652/ENSG00000132661/ENSG00000135521/ENSG00000135829/ENSG00000136243/ENSG00000136937/ENSG00000139405/ENSG00000151929/ENSG00000153201/ENSG00000164163…	35
H3K4me3 + H3K27ac (d10) -> H3K4me3 + H3K27ac (H9 Primed)	GO:1990778	protein localization to cell periphery	61/2475	364/21069	0.002669527682306849	0.0789380625285035	0.07292500742106478	ENSG00000005884/ENSG00000013016/ENSG00000024422/ENSG00000029725/ENSG00000039068/ENSG00000049245/ENSG00000066027/ENSG00000072415/ENSG00000075785/ENSG00000084733/ENSG00000086598/ENSG00000100023/ENSG00000100083/ENSG00000101608/ENSG00000103496/ENSG00000104365/ENSG00000104863/ENSG00000108961/ENSG00000109062/ENSG00000109756/ENSG00000111057/ENSG00000115306/ENSG00000118640/ENSG00000120756/ENSG00000123384…	61
H3K4me3 + H3K27ac (d10) -> H3K4me3 + H3K27ac (H9 Primed)	GO:0032200	telomere organization	39/2475	211/21069	0.0027043904139105496	0.07920370202653816	0.07317041200467123	ENSG00000005007/ENSG00000041880/ENSG00000085511/ENSG00000089022/ENSG00000100726/ENSG00000100811/ENSG00000107854/ENSG00000118655/ENSG00000119596/ENSG00000119906/ENSG00000121274/ENSG00000122376/ENSG00000132383/ENSG00000135624/ENSG00000136997/ENSG00000140464/ENSG00000151414/ENSG00000151876/ENSG00000156831/ENSG00000163041/ENSG00000166226/ENSG00000166848/ENSG00000168496/ENSG00000169592/ENSG00000172795…	39
H3K4me3 + H3K27ac (d10) -> H3K4me3 + H3K27ac (H9 Primed)	GO:0032388	positive regulation of intracellular transport	39/2475	211/21069	0.0027043904139105496	0.07920370202653816	0.07317041200467123	ENSG00000024422/ENSG00000039068/ENSG00000076201/ENSG00000078674/ENSG00000080371/ENSG00000080815/ENSG00000088888/ENSG00000097033/ENSG00000101337/ENSG00000104904/ENSG00000107643/ENSG00000115317/ENSG00000120948/ENSG00000121774/ENSG00000125991/ENSG00000128602/ENSG00000134109/ENSG00000135829/ENSG00000137642/ENSG00000141736/ENSG00000142230/ENSG00000142330/ENSG00000143553/ENSG00000145675/ENSG00000151929…	39
H3K4me3 + H3K27ac (d10) -> H3K4me3 + H3K27ac (H9 Primed)	GO:0043094	cellular metabolic compound salvage	10/2475	32/21069	0.0027527641296259025	0.07985625231014289	0.07377325469867971	ENSG00000007001/ENSG00000037757/ENSG00000099810/ENSG00000133805/ENSG00000143179/ENSG00000145293/ENSG00000157353/ENSG00000160209/ENSG00000169299/ENSG00000239900	10
H3K4me3 + H3K27ac (d10) -> H3K4me3 + H3K27ac (H9 Primed)	GO:1902914	regulation of protein polyubiquitination	10/2475	32/21069	0.0027527641296259025	0.07985625231014289	0.07377325469867971	ENSG00000072401/ENSG00000089723/ENSG00000103549/ENSG00000136536/ENSG00000145604/ENSG00000151876/ENSG00000166326/ENSG00000167770/ENSG00000169139/ENSG00000196262	10
H3K4me3 + H3K27ac (d10) -> H3K4me3 + H3K27ac (H9 Primed)	GO:2001238	positive regulation of extrinsic apoptotic signaling pathway	15/2475	59/21069	0.0027798049712207057	0.08026031240019783	0.0741465357765523	ENSG00000101109/ENSG00000105568/ENSG00000111321/ENSG00000115317/ENSG00000136603/ENSG00000137275/ENSG00000137801/ENSG00000140464/ENSG00000141682/ENSG00000167004/ENSG00000168040/ENSG00000171862/ENSG00000180370/ENSG00000196712/ENSG00000239697	15
H3K4me3 + H3K27ac (d10) -> H3K4me3 + H3K27ac (H9 Primed)	GO:0061136	regulation of proteasomal protein catabolic process	41/2475	225/21069	0.0028037108495511335	0.0805704887798239	0.07443308467402365	ENSG00000001629/ENSG00000010704/ENSG00000013275/ENSG00000014123/ENSG00000034713/ENSG00000051108/ENSG00000058056/ENSG00000071575/ENSG00000075975/ENSG00000078140/ENSG00000080815/ENSG00000087191/ENSG00000092010/ENSG00000095787/ENSG00000100764/ENSG00000103266/ENSG00000103549/ENSG00000105373/ENSG00000111667/ENSG00000112208/ENSG00000115233/ENSG00000117399/ENSG00000123374/ENSG00000130311/ENSG00000131467…	41
H3K4me3 + H3K27ac (d10) -> H3K4me3 + H3K27ac (H9 Primed)	GO:0042147	retrograde transport, endosome to Golgi	23/2475	107/21069	0.002838926039239376	0.08120124432796365	0.07501579283223771	ENSG00000013016/ENSG00000049245/ENSG00000075785/ENSG00000082805/ENSG00000099290/ENSG00000100083/ENSG00000106636/ENSG00000107036/ENSG00000107185/ENSG00000111711/ENSG00000115020/ENSG00000124222/ENSG00000132405/ENSG00000135968/ENSG00000141258/ENSG00000141367/ENSG00000151532/ENSG00000153214/ENSG00000160218/ENSG00000172661/ENSG00000172803/ENSG00000177096/ENSG00000205302	23
H3K4me3 + H3K27ac (d10) -> H3K4me3 + H3K27ac (H9 Primed)	GO:0006486	protein glycosylation	43/2475	239/21069	0.00287957277797697	0.08160122673146775	0.07538530683865634	ENSG00000027847/ENSG00000073849/ENSG00000080815/ENSG00000101346/ENSG00000109586/ENSG00000110080/ENSG00000110917/ENSG00000112893/ENSG00000117411/ENSG00000117643/ENSG00000117682/ENSG00000118600/ENSG00000128039/ENSG00000129255/ENSG00000130714/ENSG00000134851/ENSG00000136152/ENSG00000136731/ENSG00000138336/ENSG00000141429/ENSG00000151348/ENSG00000151778/ENSG00000152127/ENSG00000153989/ENSG00000156162…	43
H3K4me3 + H3K27ac (d10) -> H3K4me3 + H3K27ac (H9 Primed)	GO:0043413	macromolecule glycosylation	43/2475	239/21069	0.00287957277797697	0.08160122673146775	0.07538530683865634	ENSG00000027847/ENSG00000073849/ENSG00000080815/ENSG00000101346/ENSG00000109586/ENSG00000110080/ENSG00000110917/ENSG00000112893/ENSG00000117411/ENSG00000117643/ENSG00000117682/ENSG00000118600/ENSG00000128039/ENSG00000129255/ENSG00000130714/ENSG00000134851/ENSG00000136152/ENSG00000136731/ENSG00000138336/ENSG00000141429/ENSG00000151348/ENSG00000151778/ENSG00000152127/ENSG00000153989/ENSG00000156162…	43
H3K4me3 + H3K27ac (d10) -> H3K4me3 + H3K27ac (H9 Primed)	GO:0031110	regulation of microtubule polymerization or depolymerization	22/2475	101/21069	0.0029151620394348406	0.08222906379438093	0.07596531882534059	ENSG00000004478/ENSG00000021574/ENSG00000067798/ENSG00000088325/ENSG00000097007/ENSG00000101367/ENSG00000108961/ENSG00000109171/ENSG00000118200/ENSG00000127914/ENSG00000131711/ENSG00000134982/ENSG00000136108/ENSG00000139737/ENSG00000141556/ENSG00000149273/ENSG00000160551/ENSG00000185340/ENSG00000185721/ENSG00000186868/ENSG00000197822/ENSG00000213465	22
H3K4me3 + H3K27ac (d10) -> H3K4me3 + H3K27ac (H9 Primed)	GO:0032456	endocytic recycling	21/2475	95/21069	0.002977473285832429	0.08334063034209906	0.07699221252078799	ENSG00000013016/ENSG00000024422/ENSG00000075785/ENSG00000076201/ENSG00000115234/ENSG00000117758/ENSG00000124222/ENSG00000132549/ENSG00000137642/ENSG00000138688/ENSG00000151532/ENSG00000162627/ENSG00000164715/ENSG00000165527/ENSG00000166128/ENSG00000167461/ENSG00000172661/ENSG00000179841/ENSG00000185359/ENSG00000198825/ENSG00000241484	21
H3K4me3 + H3K27ac (d10) -> H3K4me3 + H3K27ac (H9 Primed)	GO:0008654	phospholipid biosynthetic process	51/2475	295/21069	0.0029920413404087207	0.08334063034209906	0.07699221252078799	ENSG00000063176/ENSG00000065357/ENSG00000070214/ENSG00000078269/ENSG00000086544/ENSG00000087157/ENSG00000087253/ENSG00000088766/ENSG00000095209/ENSG00000100330/ENSG00000100344/ENSG00000101558/ENSG00000110536/ENSG00000110921/ENSG00000112367/ENSG00000115020/ENSG00000116906/ENSG00000117682/ENSG00000124155/ENSG00000128039/ENSG00000132294/ENSG00000134255/ENSG00000138685/ENSG00000139163/ENSG00000143036…	51
H3K4me3 + H3K27ac (d10) -> H3K4me3 + H3K27ac (H9 Primed)	GO:0006903	vesicle targeting	17/2475	71/21069	0.0029954155653098826	0.08334063034209906	0.07699221252078799	ENSG00000080815/ENSG00000086598/ENSG00000090989/ENSG00000092531/ENSG00000106636/ENSG00000120008/ENSG00000131748/ENSG00000138660/ENSG00000160218/ENSG00000167515/ENSG00000168538/ENSG00000171853/ENSG00000176853/ENSG00000180104/ENSG00000184840/ENSG00000196655/ENSG00000249915	17
H3K4me3 + H3K27ac (d10) -> H3K4me3 + H3K27ac (H9 Primed)	GO:0010822	positive regulation of mitochondrion organization	19/2475	83/21069	0.0030434212783113485	0.08429312961332021	0.07787215578513247	ENSG00000006451/ENSG00000017797/ENSG00000063761/ENSG00000087088/ENSG00000087470/ENSG00000100225/ENSG00000100644/ENSG00000107643/ENSG00000108179/ENSG00000114023/ENSG00000115317/ENSG00000130770/ENSG00000141682/ENSG00000151729/ENSG00000167136/ENSG00000168958/ENSG00000177427/ENSG00000198060/ENSG00000247077	19
H3K4me3 + H3K27ac (d10) -> H3K4me3 + H3K27ac (H9 Primed)	GO:0031929	TOR signaling	27/2475	133/21069	0.0030702678351885626	0.08465364603238375	0.07820521010257447	ENSG00000024048/ENSG00000040531/ENSG00000089022/ENSG00000095787/ENSG00000096717/ENSG00000100644/ENSG00000100726/ENSG00000103197/ENSG00000108523/ENSG00000116586/ENSG00000130766/ENSG00000141564/ENSG00000143155/ENSG00000143479/ENSG00000148730/ENSG00000155876/ENSG00000162946/ENSG00000164654/ENSG00000167136/ENSG00000168209/ENSG00000173264/ENSG00000175634/ENSG00000176994/ENSG00000185361/ENSG00000187840…	27
H3K4me3 + H3K27ac (d10) -> H3K4me3 + H3K27ac (H9 Primed)	GO:0061640	cytoskeleton-dependent cytokinesis	24/2475	114/21069	0.0031059914639991154	0.08525459081228065	0.07876037830825229	ENSG00000021574/ENSG00000089685/ENSG00000090989/ENSG00000115091/ENSG00000115163/ENSG00000115306/ENSG00000124356/ENSG00000134982/ENSG00000135476/ENSG00000136108/ENSG00000138071/ENSG00000138180/ENSG00000138758/ENSG00000143761/ENSG00000145715/ENSG00000164695/ENSG00000168385/ENSG00000170037/ENSG00000170248/ENSG00000173548/ENSG00000180104/ENSG00000182149/ENSG00000185909/ENSG00000255112	24
H3K4me3 + H3K27ac (d10) -> H3K4me3 + H3K27ac (H9 Primed)	GO:0014020	primary neural tube formation	23/2475	108/21069	0.0032145441454087117	0.087453948475365	0.08079220134475117	ENSG00000006451/ENSG00000078246/ENSG00000083307/ENSG00000086598/ENSG00000097007/ENSG00000100644/ENSG00000103197/ENSG00000103351/ENSG00000104290/ENSG00000120254/ENSG00000120868/ENSG00000125753/ENSG00000138802/ENSG00000142875/ENSG00000143013/ENSG00000160007/ENSG00000162738/ENSG00000163913/ENSG00000166145/ENSG00000171863/ENSG00000180340/ENSG00000204256/ENSG00000206557	23
H3K4me3 + H3K27ac (d10) -> H3K4me3 + H3K27ac (H9 Primed)	GO:0036503	ERAD pathway	26/2475	127/21069	0.0032146934172450786	0.087453948475365	0.08079220134475117	ENSG00000050130/ENSG00000051108/ENSG00000058056/ENSG00000068912/ENSG00000077232/ENSG00000103266/ENSG00000113194/ENSG00000116663/ENSG00000127022/ENSG00000128590/ENSG00000132879/ENSG00000134109/ENSG00000134882/ENSG00000136731/ENSG00000137414/ENSG00000142552/ENSG00000144224/ENSG00000145495/ENSG00000147475/ENSG00000155313/ENSG00000162543/ENSG00000163527/ENSG00000168591/ENSG00000170881/ENSG00000177239…	26
H3K4me3 + H3K27ac (d10) -> H3K4me3 + H3K27ac (H9 Primed)	GO:0016574	histone ubiquitination	15/2475	60/21069	0.00331128907242149	0.088557245330544307	0.08181145528606161	ENSG00000024048/ENSG00000089723/ENSG00000095787/ENSG00000103549/ENSG00000111752/ENSG00000112130/ENSG00000119048/ENSG00000121481/ENSG00000134371/ENSG00000163840/ENSG00000167770/ENSG00000170142/ENSG00000178691/ENSG00000198730/ENSG00000204227	15
[truncated: 21 more rows]

## Sheet: HNES1 + H9 Primed cells
Cluster	ID	Description	GeneRatio	BgRatio	pvalue	p.adjust	qvalue	geneID	Count
[truncated: 952 more rows]
