# Supplementary material for: Epigenetic dynamics during capacitation of naïve human pluripotent stem cells
Source: Sci Adv. 2023 Sep 29;9(39):eadg1936. doi: 10.1126/sciadv.adg1936 (PMC10541016; doi:10.1126/sciadv.adg1936)
Supplement: Supplementary file 2 — Tables S1 to S18 [file sciadv.adg1936_tables_s1_to_s18.zip › Sousa_SupplTables/Table_S4.xlsx]

## Sheet: Table S4
Gene_List	Ontology	Term	Overlap	P-value	Adjusted P-value	Old P-value	Old Adjusted P-value	Odds Ratio	Combined Score	Genes
DN_hPSC_only	Biological_Process	regulation of transcription by RNA polymerase II (GO:0006357)	146/2206	6.186177898210632e-16	1.8372948357685576e-12	0	0	2.3041321558517542	80.68850547629101	ZNF572;PID1;MAML2;CD81;FOXI3;SERPINE1;HR;RBPJ;FGF1;FGF2;ZXDA;ZNF729;ZNF728;SOX15;ZNF726;ZNF208;DPF1;ZNF844;DUXB;ZNF442;ZNF560;MSX2;ZFP3;OSR1;EBF1;ZNF10;EBF2;ARID5B;MITF;ZNF99;OVOL1;TLE6;ISL2;ZNF717;ZNF835;EZR;ZNF552;AIRE;TWIST1;GATA3;GATA2;ZNF829;SOHLH2;SMYD2;ZNF701;ZNF667;CAMTA2;NKX2-5;MSC;ZNF268;ZNF300;ZNF541;ZFHX3;TFAP2C;CAV1;TPRX1;INHBA;MAFA;SMARCA2;POU2F3;FLI1;SMAD7;BMP4;IL6;MC1R;GDNF;ID1;ZS…
DN_hPSC_only	Biological_Process	regulation of transcription, DNA-templated (GO:0006355)	144/2244	1.333182454168938e-14	1.979775944440873e-11	0	0	2.215770570892522	70.79081728393312	ZNF572;FOXI3;HR;RBPJ;FGF2;ZXDA;ZNF729;ZNF728;ZNF727;SOX15;ZNF726;ZNF208;DPF1;ZNF844;DUXB;ZNF442;ZNF682;ZNF560;ZNF680;MSX2;ZFP3;OSR1;EBF1;ZNF10;EBF2;ZNF98;ARID5B;MITF;ZNF99;OVOL1;ISL2;ZNF717;ZNF716;ZNF835;ZNF676;ZNF552;AIRE;TWIST1;GATA3;GATA2;ZNF829;SOHLH2;ZNF701;ZNF667;CAMTA2;NKX2-5;MSC;ZNF268;ZNF300;ZNF541;ZFHX3;TFAP2C;TPRX1;INHBA;MAFA;SMARCA2;POU2F3;BMP7;FLI1;GDF7;SMAD7;BMP4;IL6;BAMBI;ID1;ZSCAN…
DN_hPSC_only	Biological_Process	regulation of gene expression (GO:0010468)	72/1079	2.7545261748789705e-8	2.726980913130181e-5	0	0	2.1646031498518634	37.68018928875266	PID1;ZNF492;BNC1;RBPJ;FGF1;FGF2;ACTG2;GJA1;FGF8;ZNF727;SOX15;ZNF486;RAG1;ZNF682;TRIM61;ZNF680;FOXD1;PEG3;DDX58;OSR1;ZNF98;SERPINB9;MITF;ZNF716;HCLS1;ZNF676;EZR;TRIM51;ZNF350;TRIM64B;AIRE;TWIST1;ZNF66;GATA3;GATA2;CRIP1;NKAPL;TTN;ZNF506;ZNF626;TRIM49B;ZNF502;TRIM49;MSC;ZNF268;TRIM49C;TRIM43;ZIM2;TRIM43B;ZFHX3;TFAP2C;AHNAK2;PRRX2;INHBA;MAFA;KLF4;SMARCA2;BMP7;BMP4;FGF17;FGF16;MAPK11;IL6;ACTC1;GDNF;DN…
DN_hPSC_only	Biological_Process	cellular response to cadmium ion (GO:0071276)	9/27	1.500762430266245e-7	1.114316104472687e-4	0	0	14.449850299401197	227.0378163511434	MT2A;MT1M;MT1F;MT1G;MT1X;MT1H;FOS;MMP9;MT1E
DN_hPSC_only	Biological_Process	response to cadmium ion (GO:0046686)	9/29	3.017912302182309e-7	1.7926399074962916e-4	0	0	13.003517964071856	195.2287116011464	MT2A;MT1M;MT1F;MT1G;MT1X;MT1H;FOS;MMP9;MT1E
DN_hPSC_only	Biological_Process	mesonephros development (GO:0001823)	6/11	5.879248772834364e-7	2.9102281425530104e-4	0	0	34.547839046199705	495.64633051315985	BMP4;FGF8;OSR1;GATA3;FGF1;BMP7
DN_hPSC_only	Biological_Process	cellular response to zinc ion (GO:0071294)	7/18	1.1342523609662756e-6	4.812470731528341e-4	0	0	18.34246947082768	251.09991150028912	MT2A;MT1M;MT1F;MT1G;MT1X;MT1H;MT1E
DN_hPSC_only	Biological_Process	cellular response to copper ion (GO:0071280)	7/19	1.7435080013330616e-6	6.472773454948991e-4	0	0	16.813059701492538	222.93463777751785	MT2A;MT1M;MT1F;MT1G;MT1X;MT1H;MT1E
DN_hPSC_only	Biological_Process	cellular zinc ion homeostasis (GO:0006882)	8/28	2.819103234098915e-6	9.30304067252642e-4	0	0	11.541405082212258	147.48867418882233	MT2A;MT1M;MT1F;MT1G;MT1X;MT1H;SLC39A4;MT1E
DN_hPSC_only	Biological_Process	response to zinc ion (GO:0010043)	8/29	3.77808890032518e-6	0.0011020177139488296	0	0	10.99124492846466	137.23989645724578	MT2A;MT1M;MT1F;MT1G;MT1X;MT1H;CRIP1;MT1E
DN_hPSC_only	Biological_Process	epidermis development (GO:0008544)	13/83	4.081547088699369e-6	0.0011020177139488296	0	0	5.384875215146299	66.82110206993833	COL17A1;LAMB3;BNC1;LAMA3;LAMC2;GRHL3;GLI1;OVOL1;EVPL;POU2F3;FABP5;COL7A1;SVEP1
DN_hPSC_only	Biological_Process	zinc ion homeostasis (GO:0055069)	8/30	4.999864000519789e-6	0.0012374663401286477	0	0	10.491099334148661	128.05540596478397	MT2A;MT1M;MT1F;MT1G;MT1X;MT1H;SLC39A4;MT1E
DN_hPSC_only	Biological_Process	response to copper ion (GO:0046688)	7/23	7.536470988391412e-6	0.0017217937565786534	0	0	12.607182835820895	148.71125918720955	MT2A;MT1M;MT1F;MT1G;MT1X;MT1H;MT1E
DN_hPSC_only	Biological_Process	cardiac muscle tissue development (GO:0048738)	10/53	9.66403033917336e-6	0.0020501550076674913	0	0	6.722220285206234	77.62214835877414	NPPB;BMP4;GJA1;MYOCD;ACTC1;MSX2;MSC;NKX2-5;BMP7;TTN
DN_hPSC_only	Biological_Process	regulation of superoxide metabolic process (GO:0090322)	4/6	1.848763115069684e-5	0.0036605509678379745	0	0	57.417533432392275	625.7597422135216	BST1;SYK;BMP7;FBLN5
DN_hPSC_only	Biological_Process	positive regulation of macromolecule metabolic process (GO:0010604)	30/384	2.057437565823189e-5	0.003819118481559295	0	0	2.484609540774893	26.812574802270653	PID1;TWIST1;ARRB1;RBPJ;GATA2;FGF1;FGF2;ACTG2;TTN;GJA1;FGF8;FOXD1;ANXA2;DDX58;OSR1;MAGI2;SERPINB9;MITF;INHBA;KLF4;BMP7;BMP4;FGF17;GREM1;FGF16;MAPK11;IL6;ACTC1;DNAJA4;EZR
DN_hPSC_only	Biological_Process	regulation of cell migration (GO:0030334)	31/408	2.5808544483551193e-5	0.004278483550175206	0	0	2.4116004631644645	25.47808848493578	CEMIP;RIPOR1;SERPINE1;SEMA3B;LAMC2;FGF1;FGF2;CXCL16;FGF8;ENPP2;PLXNC1;ZNF268;NTNG1;SEMA4A;PDGFRA;ACE;LIMCH1;DDX58;CAV1;MAGI2;MITF;MMP9;SMAD7;FGF17;FGF16;NAV3;PLXNB3;CDH13;SGK3;EPPK1;ROR2
DN_hPSC_only	Biological_Process	branching involved in ureteric bud morphogenesis (GO:0001658)	6/19	2.7370770186306032e-5	0.004278483550175206	0	0	13.282127708357217	139.54249719059905	BMP4;FOXD1;GDNF;FGF1;NPNT;FGF2
DN_hPSC_only	Biological_Process	ureteric bud development (GO:0001657)	6/19	2.7370770186306032e-5	0.004278483550175206	0	0	13.282127708357217	139.54249719059905	BMP4;OSR1;FOXJ1;NPNT;BMP7;CER1
DN_hPSC_only	Biological_Process	negative regulation of transcription by RNA polymerase II (GO:0000122)	44/684	3.74792997558913e-5	0.0055656760137498575	0	0	2.029156793048973	20.68060149068447	ZNF891;NFIX;ZNF350;THRB;TWIST1;GATA3;RBPJ;PURA;SOX15;SMYD2;NKX2-5;ZNF268;ZIM2;ZNF587B;IRX2;KLF11;LEFTY1;ZNF582;ZNF560;ZFHX3;TFAP2C;PEG3;NCOA5;MSX2;OSR1;CAV1;ZNF10;FOXJ1;ARID5B;MITF;KLF4;SMARCA2;ZHX1;TLE6;ZNF75A;SMAD7;BMP4;PER3;ID1;ZNF239;ZNF778;INSM1;EZR;ZNF596
DN_hPSC_only	Biological_Process	regulation of cell motility (GO:2000145)	15/133	4.526897216880475e-5	0.006402326063873814	0	0	3.68778483281274	36.88850123674896	DDX58;TACSTD2;ARHGAP18;TWIST1;GATA3;FGF1;FGF2;FGF17;FGF16;DUOX1;FGF8;ENPP2;PLXNB3;SGK3;PLXNC1
DN_hPSC_only	Biological_Process	extracellular structure organization (GO:0043062)	20/216	4.8318097371141986e-5	0.006522943145104168	0	0	2.9706768552169724	29.521708397764055	COL17A1;LAMB3;LAMA4;SERPINE1;LAMA3;LAMC2;NPNT;FGF2;MMP9;FBLN5;HAPLN1;ADAMTS16;MFAP5;ADAMTS15;ACAN;MMP24;COL4A1;COL7A1;CD44;ITGA9
DN_hPSC_only	Biological_Process	external encapsulating structure organization (GO:0045229)	20/217	5.1574008723132755e-5	0.006659774169900186	0	0	2.955442752397067	29.177587055335387	COL17A1;LAMB3;LAMA4;SERPINE1;LAMA3;LAMC2;NPNT;FGF2;MMP9;FBLN5;HAPLN1;ADAMTS16;MFAP5;ADAMTS15;ACAN;MMP24;COL4A1;COL7A1;CD44;ITGA9
DN_hPSC_only	Biological_Process	regulation of cell population proliferation (GO:0042127)	47/764	6.133961916924657e-5	0.007590777872194263	0	0	1.9359367735936774	18.77681456247451	BNC1;CD81;CHD5;ASH2L;TPTE;LAMC2;GATA3;GLI1;FGF1;FGF2;FGF8;SMYD2;PROK2;IGFBP7;NKX2-5;ZNF268;CER1;TBX1;PDGFRA;KLF11;EGLN3;TFAP2C;MYOCD;IGFBP3;MAGI2;WNT9A;NMI;INHBA;KLF4;SMARCA2;BMP4;FGF17;GREM1;KAT2B;BST1;FGF16;IL6;GDNF;BAMBI;SFRP5;HCLS1;CDH13;SGK3;ROR2;INSM1;FGFR3;TSPYL5
DN_hPSC_only	Biological_Process	myeloid leukocyte mediated immunity (GO:0002444)	4/8	8.170591769092704e-5	0.009706663021682133	0	0	28.705794947994058	270.18996871463844	IL6;ACE;SERPINB9;IRAK4
DN_hPSC_only	Biological_Process	extracellular matrix organization (GO:0030198)	24/300	9.384886517916156e-5	0.010720428060850377	0	0	2.536387242825754	23.522011135238017	COL17A1;LAMB3;LAMA4;SERPINE1;LAMA3;NOXO1;LAMC2;NPNT;FGF2;MMP9;FBLN5;HAPLN1;ADAMTS16;GREM1;MFAP5;ADAMTS15;ACAN;MMP24;COL4A1;COL7A1;COL20A1;LCP1;CD44;ITGA9
DN_hPSC_only	Biological_Process	cardiac conduction system development (GO:0003161)	6/25	1.5020756019574e-4	0.016520993048560254	0	0	9.0849478390462	79.97927003409495	NPPB;BMP4;GJA1;MSX2;MSC;NKX2-5
DN_hPSC_only	Biological_Process	positive regulation of transcription by RNA polymerase II (GO:0045944)	52/908	1.557534698180765e-4	0.016520993048560254	0	0	1.7949233644859812	15.73651695809565	PID1;THRB;MAML2;CD81;PTPRN;SERPINE1;ARRB1;RBPJ;GLI1;FGF1;FGF2;SOX15;DPF1;MYOCD;PEG3;DDX58;OSR1;MITF;FOS;UTF1;GREM1;KAT2B;HCLS1;CDH13;NFIX;AIRE;TWIST1;GATA3;GATA2;CAMTA2;NKX2-5;ZNF268;ZNF300;TBX1;ZFHX3;TFAP2C;FOXJ1;MICAL2;GRHL3;INHBA;KLF4;SMARCA2;POU2F3;GRIN1;SMAD7;BMP4;POMC;IL6;MC1R;GDNF;TCEA1;MIXL1
DN_hPSC_only	Biological_Process	metanephros development (GO:0001656)	6/26	1.8971777544958936e-4	0.01791999027130731	0	0	8.630253353204173	73.96103806877295	BMP4;FGF8;FOXD1;GDNF;OSR1;BMP7
DN_hPSC_only	Biological_Process	mesonephric tubule development (GO:0072164)	5/17	1.9307733625650975e-4	0.01791999027130731	0	0	11.97358630952381	102.40313595201707	BMP4;OSR1;NPNT;BMP7;CER1
DN_hPSC_only	Biological_Process	muscle tissue morphogenesis (GO:0060415)	5/17	1.9307733625650975e-4	0.01791999027130731	0	0	11.97358630952381	102.40313595201707	TBX1;BMP4;ACTC1;NKX2-5;TTN
DN_hPSC_only	Biological_Process	pharyngeal system development (GO:0060037)	5/17	1.9307733625650975e-4	0.01791999027130731	0	0	11.97358630952381	102.40313595201707	TBX1;BMP4;GATA3;NKX2-5;BMP7
DN_hPSC_only	Biological_Process	negative regulation of cellular process (GO:0048523)	36/566	2.3425353167636547e-4	0.021082817850872893	0	0	1.9914284873281725	16.6465629330576	HPGD;VPS4B;ARHGDIG;CHD5;TPTE;GATA3;FGF2;NPPB;GJA1;ARHGDIB;SMYD2;IGFBP7;PLXNC1;ZNF268;CER1;TBX1;KLF11;MYOCD;DSCAM;IGFBP3;MAGI2;TDRD9;WNT9A;NMI;INHBA;KLF4;SMARCA2;BMP7;BMP4;KAT2B;IL6;SFRP5;PLXNB3;CDH13;ROR2;INSM1
DN_hPSC_only	Biological_Process	ureteric bud morphogenesis (GO:0060675)	5/19	3.4297885212459405e-4	0.02996021149441307	0	0	10.26201105442177	81.86870041685108	BMP4;GDNF;GATA3;NPNT;FGF2
DN_hPSC_only	Biological_Process	regulation of nucleic acid-templated transcription (GO:1903506)	29/430	3.620992257842072e-4	0.030271559611736294	0	0	2.1117653397370773	16.732767541680467	ZNF350;ZNF492;AIRE;BNC1;ZNF66;ZNF727;SOX15;ZNF506;ZNF626;ZNF502;MSC;ZNF268;ZIM2;ZNF486;ZNF682;ZFHX3;ZNF680;PRRX2;ZNF98;MITF;MAFA;SMARCA2;ZNF716;ZNF736;HCLS1;ZNF732;ZNF676;ZNF257;BRDT
DN_hPSC_only	Biological_Process	determination of dorsal/ventral asymmetry (GO:0048262)	3/5	3.6692799529377325e-4	0.030271559611736294	0	0	42.99925816023739	340.13896366415025	GREM1;NBL1;CER1
DN_hPSC_only	Biological_Process	positive regulation of cell population proliferation (GO:0008284)	31/474	3.903662739613792e-4	0.031334806315278275	0	0	2.0451607041771207	16.051290595148842	PID1;BNC1;CD81;ASH2L;LAMC2;RBPJ;GLI1;FGF1;FGF2;GJA1;FGF8;SOX15;PROK2;NKX2-5;ZNF268;TBX1;PDGFRA;OSR1;BMP4;FGF17;GREM1;BST1;FGF16;IL6;GDNF;BAMBI;HCLS1;CDH13;INSM1;FGFR3;TSPYL5
DN_hPSC_only	Biological_Process	cellular response to metal ion (GO:0071248)	13/131	5.089483220393499e-4	0.039476768406094924	0	0	3.1864534408821727	24.163399259487825	DMTN;CPNE7;MT1M;MT1X;FOS;MMP9;RYR3;TRPM2;MT2A;MT1F;MT1G;MT1H;MT1E
DN_hPSC_only	Biological_Process	hemidesmosome assembly (GO:0031581)	4/12	5.183818073527616e-4	0.039476768406094924	0	0	14.349925705794949	108.55429656025652	COL17A1;LAMB3;LAMA3;LAMC2
DN_hPSC_only	Biological_Process	negative regulation of cell population proliferation (GO:0008285)	26/379	5.560977270491652e-4	0.04050648688220165	0	0	2.1462731121873952	16.085386590241942	CHD5;TPTE;GATA3;GATA2;SMYD2;IGFBP7;ZNF268;CER1;KLF11;MYOCD;IGFBP3;MAGI2;NMI;WNT9A;INHBA;KLF4;SMARCA2;BMP4;GREM1;KAT2B;IL6;SFRP5;CDH13;EPPK1;ROR2;INSM1
DN_hPSC_only	Biological_Process	blood vessel morphogenesis (GO:0048514)	8/56	5.591804586431878e-4	0.04050648688220165	0	0	4.801943198804185	35.96193659200769	TBX1;SYK;COL4A1;CAV1;ID1;RBPJ;NKX2-5;SMAD7
DN_hPSC_only	Biological_Process	endodermal cell differentiation (GO:0035987)	6/32	6.283158622415717e-4	0.044430907401368284	0	0	6.63659291528144	48.92806592764737	LAMB3;COL7A1;LAMA3;INHBA;MMP9;MIXL1
DN_hPSC_only	Biological_Process	regulation of pathway-restricted SMAD protein phosphorylation (GO:0060393)	8/58	0.00071115330163863265	0.049119193159691606	0	0	4.609387144992526	33.41170754225713	GREM1;BMP4;LEFTY1;INHBA;LEFTY2;BMP7;GDF7;SMAD7
DN_hPSC_only	Biological_Process	negative regulation of cell differentiation (GO:0045596)	16/191	8.111266843593574e-4	0.05475105119425663	0	0	2.6485238815647287	18.84977305509573	TBX1;MYOCD;OSR1;CAV1;TWIST1;GATA3;WNT9A;GATA2;BMP7;SMAD7;BMP4;GREM1;IL6;BAMBI;NKX3-2;MIXL1
DN_hPSC_only	Biological_Process	positive regulation of smooth muscle cell proliferation (GO:0048661)	7/46	8.37276255541651e-4	0.055260232865748965	0	0	5.16601607347876	36.60306550085636	BMP4;GJA1;IL6;CDH13;LDLRAP1;FGF2;MMP9
DN_hPSC_only	Biological_Process	regulation of BMP signaling pathway (GO:0030510)	9/76	0.0010419755895541157	0.06681732632866082	0	0	3.8721959066940745	26.58896276434076	GREM1;BMP4;SPART;FOXD1;BAMBI;RBPJ;NBL1;CER1;SMAD7
DN_hPSC_only	Biological_Process	cardiac muscle cell development (GO:0055013)	5/24	0.0010897590086122145	0.06681732632866082	0	0	7.559523809523809	51.56954969795609	PDGFRA;ACTC1;SORBS2;NKX2-5;TTN
DN_hPSC_only	Biological_Process	negative regulation of growth (GO:0045926)	12/126	0.0011862227700340587	0.06681732632866082	0	0	3.0406015037593983	20.484475054907183	NPPB;GJA1;MT2A;MT1M;MT1F;MT1G;MT1X;MT1H;INHBA;SMARCA2;FGFR3;MT1E
DN_hPSC_only	Biological_Process	endoderm formation (GO:0001706)	6/36	0.0012041435638828625	0.06681732632866082	0	0	5.750521609538003	38.654929777943806	LAMB3;COL7A1;LAMA3;INHBA;MMP9;MIXL1
DN_hPSC_only	Biological_Process	regulation of endothelial cell chemotaxis to fibroblast growth factor (GO:2000544)	3/7	0.00122041850115753	0.06681732632866082	0	0	21.49740356083086	144.2166527027589	FGF16;FGF1;FGF2
DN_hPSC_only	Biological_Process	regulation of transcription from RNA polymerase II promoter involved in myocardial precursor cell differentiation (GO:0003256)	3/7	0.00122041850115753	0.06681732632866082	0	0	21.49740356083086	144.2166527027589	GREM1;MYOCD;RBPJ
DN_hPSC_only	Biological_Process	negative regulation of striated muscle tissue development (GO:0045843)	3/7	0.00122041850115753	0.06681732632866082	0	0	21.49740356083086	144.2166527027589	BMP4;FGF8;SOX15
DN_hPSC_only	Biological_Process	positive regulation of cardiac muscle cell differentiation (GO:2000727)	3/7	0.00122041850115753	0.06681732632866082	0	0	21.49740356083086	144.2166527027589	BMP4;GREM1;MYOCD
DN_hPSC_only	Biological_Process	positive regulation of epithelial tube formation (GO:1905278)	3/7	0.00122041850115753	0.06681732632866082	0	0	21.49740356083086	144.2166527027589	GDNF;GATA3;FGF2
DN_hPSC_only	Biological_Process	negative regulation of cell migration (GO:0030336)	13/144	0.0012373578949752002	0.06681732632866082	0	0	2.868297617952727	19.20261264204648	LIMCH1;IGFBP3;SERPINE1;MAGI2;TACSTD2;MITF;FGF2;SMAD7;GJA1;NAV3;ARHGDIB;PLXNB3;EPPK1
DN_hPSC_only	Biological_Process	positive regulation of cell differentiation (GO:0045597)	19/258	0.0013164180755273907	0.06981717293422054	0	0	2.305680965522504	15.293214802865041	IGFBP3;TACSTD2;TWIST1;NPNT;BMP7;BMP4;MAPK11;GJA1;IL6;FGF8;GDNF;BAMBI;INSM1;APOB;NKX2-5;NBL1;ZNF268;ATOH1;CMKLR1
DN_hPSC_only	Biological_Process	regulation of cellular macromolecule biosynthetic process (GO:2000112)	29/468	0.0013721121137394627	0.07147374687142632	0	0	1.9250963187941168	12.689087648205534	ZNF350;ZNF492;AIRE;BNC1;ZNF66;ZNF727;SOX15;ZNF506;ZNF626;ZNF502;MSC;ZNF268;ZIM2;ZNF486;ZNF682;ZFHX3;ZNF680;PRRX2;ZNF98;MITF;MAFA;SMARCA2;ZNF716;ZNF736;HCLS1;ZNF732;ZNF676;ZNF257;BRDT
DN_hPSC_only	Biological_Process	heart development (GO:0007507)	14/164	0.0014041714511540558	0.07147374687142632	0	0	2.6990648567119155	17.728288925480577	TBX1;POPDC3;LEFTY1;MYOCD;OSR1;MICAL2;BMP7;CRIP1;BMP4;KAT2B;FGF8;NKX2-5;CER1;MIXL1
DN_hPSC_only	Biological_Process	positive regulation of cellular process (GO:0048522)	36/625	0.001419848843573789	0.07147374687142632	0	0	1.7863217754516632	11.713277829699164	COLEC12;BNC1;CD81;NOXO1;ASH2L;LAMC2;GATA2;GLI1;FGF1;FGF2;CXCL16;FGF8;PROK2;NKX2-5;ZNF268;TBX1;PDGFRA;ZFHX3;CAV1;NSMCE1;CIDEB;GRIN1;BMP4;FGF17;GREM1;BST1;FGF16;IL6;GDNF;P2RX2;BAMBI;MAP1A;HCLS1;INSM1;FGFR3;TSPYL5
DN_hPSC_only	Biological_Process	gonad development (GO:0008406)	7/51	0.0015654007600423943	0.07748733762209851	0	0	4.577781546811398	29.570699072720956	TFAP2C;FGF8;BIK;SOX15;GATA3;INHBA;UTF1
DN_hPSC_only	Biological_Process	meiosis I (GO:0007127)	5/26	0.0015948705211247358	0.07765189258590927	0	0	6.838860544217687	44.048845840068104	ZCWPW1;CCNA1;MEI1;TDRD9;BRDT
DN_hPSC_only	Biological_Process	basement membrane organization (GO:0071711)	4/16	0.0017109025777519913	0.08195775251489378	0	0	9.564635958395245	60.93375364474962	NTNG1;LAMB3;COL4A1;NTN4
DN_hPSC_only	Biological_Process	odontogenesis (GO:0042476)	6/39	0.0018510909430188131	0.08438567920391536	0	0	5.226934019780518	32.887764913657655	TBX1;BMP4;FGF8;OSR1;INHBA;AQP3
DN_hPSC_only	Biological_Process	positive regulation of transcription, DNA-templated (GO:0045893)	59/1183	0.0018599526650868964	0.08438567920391536	0	0	1.5457695585576248	9.71856892333573	PID1;THRB;MAML2;BNC1;CD81;PTPRN;SERPINE1;ARRB1;RBPJ;GLI1;FGF1;FGF2;ZXDA;SOX15;DPF1;MYOCD;PEG3;DDX58;OSR1;RFPL2;MITF;FOS;UTF1;GREM1;KAT2B;HCLS1;CDH13;CREB5;NFIX;AIRE;TWIST1;GATA3;GATA2;CAMTA2;NKX2-5;ZNF268;ZNF300;TBX1;ZFHX3;TFAP2C;FOXJ1;GRHL3;INHBA;KLF4;SMARCA2;POU2F3;BMP7;FLI1;GDF7;GRIN1;SMAD7;BMP4;POMC;IL6;MC1R;GDNF;BAMBI;TCEA1;MIXL1
DN_hPSC_only	Biological_Process	regulation of protein kinase B signaling (GO:0051896)	16/207	0.0018839665434524544	0.08438567920391536	0	0	2.4246302999580203	15.213041826482995	PDGFRA;MAGI2;TPTE;GATA3;FGF1;FGF2;FGF17;FGF16;GRM2;MC1R;FGF8;BANK1;SFRP5;HCLS1;FGFR3;TSPYL5
DN_hPSC_only	Biological_Process	sequestering of BMP from receptor via BMP binding (GO:0038098)	3/8	0.0019036500022432087	0.08438567920391536	0	0	17.197032640949555	107.72190604380067	GREM1;NBL1;CER1
DN_hPSC_only	Biological_Process	skeletal myofibril assembly (GO:0014866)	3/8	0.0019036500022432087	0.08438567920391536	0	0	17.197032640949555	107.72190604380067	ACTC1;CFLAR;TTN
DN_hPSC_only	Biological_Process	positive regulation of protein phosphorylation (GO:0001934)	24/371	0.0019691226224340078	0.0860043263033677	0	0	2.0098944794806504	12.521978671091437	TBX1;LEFTY1;CEMIP;LIMCH1;CD81;CAV1;ARRB1;INHBA;FGF1;FGF2;BMP7;MMP9;GDF7;BMP4;FGF17;FGF16;IL6;FGF8;BANK1;ENPP2;HCLS1;FAM20A;LEFTY2;CD44
DN_hPSC_only	Biological_Process	positive regulation of gene expression (GO:0010628)	29/482	0.002126852622676725	0.09154713462825903	0	0	1.864217970730112	11.470742029672586	PID1;TWIST1;RBPJ;GATA2;FGF1;FGF2;ACTG2;TTN;GJA1;FGF8;FOXD1;DDX58;NFAM1;OSR1;SERPINB9;MITF;INHBA;KLF4;BMP7;BMP4;FGF17;KAT2B;FGF16;MAPK11;IL6;ACTC1;DNAJA4;VIM;EZR
DN_hPSC_only	Biological_Process	negative regulation of transcription, DNA-templated (GO:0045892)	49/948	0.0022015758426063813	0.09340971789344218	0	0	1.5990449402379148	9.783887401344662	ZNF891;THRB;RBPJ;SOX15;DPF1;ZNF587B;KLF11;LEFTY1;ZNF560;FOXD1;PEG3;NCOA5;MSX2;OSR1;ZNF10;ARID5B;MITF;ZHX1;TLE6;ZNF75A;ZNF239;EZR;ZNF596;HMX1;NFIX;ZNF350;TWIST1;GATA3;PURA;SMYD2;NKX2-5;ZNF268;ZIM2;ZNF541;IRX2;ZNF582;ZFHX3;TFAP2C;CAV1;FOXJ1;KLF4;SMARCA2;BMP7;SMAD7;BMP4;PER3;ID1;ZNF778;INSM1
DN_hPSC_only	Biological_Process	regulation of calcium-mediated signaling (GO:0050848)	5/28	0.0022535730366154685	0.09426918195419637	0	0	6.2435300207039335	38.0558033472103	BST1;TMBIM4;P2RX2;CDH13;CMKLR1
DN_hPSC_only	Biological_Process	cation transport (GO:0006812)	14/174	0.0024463756941560592	0.09864062011373748	0	0	2.529053544494721	15.207572398516424	SLC22A3;TRPC6;SLC47A1;SLC6A17;KCNA2;SLC6A3;GRIN1;SCNN1G;TRPM2;SCNN1B;KCNN4;SCN3B;TRPM6;SCN4B
DN_hPSC_only	Biological_Process	kidney development (GO:0001822)	8/70	0.0024577124203422804	0.09864062011373748	0	0	3.7149332176093353	22.321266407246515	BMP4;FGF8;ACE;GDNF;OSR1;GATA3;BMP7;SULF2
DN_hPSC_only	Biological_Process	wound healing (GO:0042060)	8/70	0.0024577124203422804	0.09864062011373748	0	0	3.7149332176093353	22.321266407246515	PDGFRA;MYOF;AHNAK2;EPPK1;CFLAR;FGF1;FGF2;EVPL
DN_hPSC_only	Cellular_Component	collagen-containing extracellular matrix (GO:0062023)	31/380	6.357389733331338e-6	0.001557560484666178	0	0	2.6089313119305935	31.218192098866623	COL17A1;SRPX;SPON1;LAMA4;SERPINE1;LAMA3;SEMA3B;CLEC14A;LAMC2;FBLN5;HAPLN1;ACAN;LGALS1;IGFBP7;CTSF;LEFTY2;S100A10;ANXA2;LAMB3;ANXA4;SERPINB9;NPNT;MMP9;GREM1;MFAP5;COL4A1;COL7A1;COL20A1;CDH13;CLC;MATN2
DN_hPSC_only	Cellular_Component	cation channel complex (GO:0034703)	10/73	1.6767751746855878e-4	0.02054049588989845	0	0	4.583422574427072	39.8458373076136	SCNN1G;TRPC6;PDE4D;SCNN1B;MCUB;PKD1L1;CNIH3;RYR3;CACNG4;GRIN1
DN_hPSC_only	Cellular_Component	actin filament (GO:0005884)	9/72	7.015628159723679e-4	0.05729429663774338	0	0	4.118905047048759	29.912312715454053	APC2;DMTN;ACTC1;HCLS1;LCP1;EZR;GAS2L1;MISP;GAS7
DN_hPSC_only	Cellular_Component	cell-substrate junction (GO:0030055)	26/394	9.828516794130348e-4	0.058901487249058575	0	0	2.0571612235356977	14.245949134197218	COL17A1;CD81;PVR;AKAP12;CNN1;GJA1;CSRP1;ADGRE5;MISP;TNS3;KLF11;CAV2;MCAM;CAV1;LAYN;PROCR;ACTC1;CAT;CDH13;EPPK1;LCP1;VIM;EZR;FGFR3;LIMS2;CD44
DN_hPSC_only	Cellular_Component	polymeric cytoskeletal fiber (GO:0099513)	19/256	0.0012020711683481341	0.058901487249058575	0	0	2.3253818629525607	15.63519150996454	APC2;DMTN;KIF12;SLC1A4;EVPL;KIF6;TUBB6;ACTC1;MAP1B;MAP1A;HCLS1;EPPK1;LCP1;VIM;EZR;GAS2L1;MISP;GAS7;PRPH
DN_hPSC_only	Molecular_Function	RNA polymerase II transcription regulatory region sequence-specific DNA binding (GO:0000977)	116/1359	9.295657950348956e-21	4.8244464762311086e-18	0	0	3.0076162696483553	138.7255171002659	ZNF572;FOXI3;RBPJ;ZNF729;ZNF728;ZNF727;SOX15;ZNF726;ZNF208;ZNF844;DUXB;ZNF442;ZNF682;ZNF560;ZNF680;MSX2;ZFP3;OSR1;EBF1;ZNF10;EBF2;ZNF98;MITF;ZNF99;OVOL1;ZNF717;ZNF716;ZNF835;ZNF676;ZNF552;AIRE;TWIST1;GATA3;GATA2;ZNF829;SOHLH2;ZNF701;ZNF667;NKX2-5;MSC;ZNF268;ZNF300;ZFHX3;TFAP2C;TPRX1;MAFA;POU2F3;ZSCAN4;LHX6;ZNF778;ZNF257;ZNF135;ZNF891;THRB;ZNF492;ZNF44;GLI1;ZNF808;ZNF528;DMRTB1;ZNF525;NKX3-2;ZNF58…
DN_hPSC_only	Molecular_Function	RNA polymerase II cis-regulatory region sequence-specific DNA binding (GO:0000978)	93/1149	3.1804597344191156e-15	5.50219534054507e-13	0	0	2.7546943103985058	91.95651855362891	ZNF572;THRB;ZNF492;FOXI3;RBPJ;GLI1;ZNF808;ZNF729;ZNF728;ZNF727;SOX15;ZNF528;ZNF726;ZNF208;DMRTB1;ZNF525;NKX3-2;ZNF486;ZNF682;ZNF880;KLF11;ZNF680;FOXD1;EBF1;KLF18;EBF2;ZNF98;MITF;ZNF99;FOS;ZNF75D;OVOL1;KLF17;ZNF717;ZNF716;ZNF835;ZNF239;ZNF676;ZNF235;ZNF552;CREB5;ZNF595;ZNF594;ZNF471;NFIX;ZNF350;ZNF470;ZBTB42;TWIST1;ZNF66;GATA3;GATA2;ZNF829;ZNF506;ZNF626;SOHLH2;ZNF229;ZNF701;ZNF667;ZNF502;ZNF501;NK…
DN_hPSC_only	Molecular_Function	cis-regulatory region sequence-specific DNA binding (GO:0000987)	93/1149	3.1804597344191156e-15	5.50219534054507e-13	0	0	2.7546943103985058	91.95651855362891	ZNF572;THRB;ZNF492;FOXI3;RBPJ;GLI1;ZNF808;ZNF729;ZNF728;ZNF727;SOX15;ZNF528;ZNF726;ZNF208;DMRTB1;ZNF525;NKX3-2;ZNF486;ZNF682;ZNF880;KLF11;ZNF680;FOXD1;EBF1;KLF18;EBF2;ZNF98;MITF;ZNF99;FOS;ZNF75D;OVOL1;KLF17;ISL2;ZNF717;ZNF716;ZNF835;ZNF239;ZNF676;ZNF235;ZNF552;CREB5;ZNF595;ZNF594;ZNF471;NFIX;ZNF350;ZNF470;ZBTB42;ZNF66;GATA3;GATA2;ZNF829;ZNF506;ZNF626;SOHLH2;ZNF229;ZNF701;ZNF667;ZNF502;ZNF501;NKX2…
DN_hPSC_only	Molecular_Function	transcription cis-regulatory region binding (GO:0000976)	42/549	8.211847447439135e-7	1.0654872063052277e-4	0	0	2.4546801472301167	34.396249081495945	ZNF891;AIRE;BNC1;TWIST1;ASH2L;ZNF44;GATA3;GLI1;BARX1;PURA;GBX2;ZNF844;DUXB;NKX2-5;MSC;ZIM2;ZNF587B;ZNF442;KLF11;ZNF582;ZNF560;TFAP2C;PEG3;MSX2;ZFP3;OSR1;ZNF10;FOXJ1;ARID5B;FOS;KLF4;SMARCA2;FLI1;ZNF75A;KLF17;ISL2;PER3;LHX6;ZNF778;MIXL1;ZNF596;HMX1
DN_hPSC_only	Molecular_Function	zinc ion binding (GO:0008270)	28/336	1.1960439590878671e-5	0.001241493629533206	0	0	2.6635383106877715	30.188292987300652	AIRE;GDA;MT1M;MT1X;AFP;CRIP1;TRHDE;MT2A;CALB1;CSRP1;CA2;ANPEP;ZNF208;ENPP2;ZIM2;RAG1;ACE;DDX58;BHMT2;ZNF75D;KLF4;MMP9;ALPP;QPCT;MT1F;MT1G;MT1H;MT1E
DN_hPSC_only	Molecular_Function	receptor ligand activity (GO:0048018)	24/307	1.3376242687267184e-4	0.011570449924486114	0	0	2.472740653358514	22.05547491292972	SEMA4A;LEFTY1;CD70;SEMA3B;WNT9A;INHBA;FGF1;NTS;FGF2;BMP7;GDF7;NPPB;BMP4;FGF17;GREM1;POMC;FGF16;IL6;FGF8;GDNF;CSPG5;NBL1;LEFTY2;CER1
DN_hPSC_only	Molecular_Function	sequence-specific DNA binding (GO:0043565)	41/707	5.97478671171132e-4	0.04429877576254536	0	0	1.8059026007139214	13.404839326035587	NFIX;THRB;GATA3;RBPJ;GATA2;ZCWPW1;GBX2;DPF1;SOHLH2;ZNF501;NKX2-5;MSC;ZNF300;NKX3-2;ATOH1;RAG1;TBX1;IRX2;KLF11;TFAP2C;FOXD1;MSX2;OSR1;PRRX2;GRHL3;FOS;MAFA;KLF4;OVOL1;POU2F3;FLI1;ZNF75A;KLF17;TBX15;ISL2;ZSCAN4;LHX6;ZNF454;MIXL1;HMX1;CREB5
DN_hPSC_only	Molecular_Function	sequence-specific double-stranded DNA binding (GO:1990837)	41/712	6.859144436691915e-4	0.044498699533038796	0	0	1.7919654322376253	13.054033901242228	NFIX;THRB;BNC1;ASH2L;GATA3;GATA2;GLI1;GBX2;DPF1;SOHLH2;ZNF501;NKX2-5;MSC;NKX3-2;ATOH1;TBX1;KLF11;TFAP2C;MSX2;OSR1;PRRX2;FOXJ1;ARID5B;FOS;MAFA;KLF4;OVOL1;SMARCA2;POU2F3;FLI1;ZNF75A;KLF17;TBX15;ISL2;PER3;ZSCAN4;LHX6;ZNF454;MIXL1;HMX1;CREB5
DN_hPSC_only	Molecular_Function	fibroblast growth factor receptor binding (GO:0005104)	5/23	8.872044547686979e-4	0.05116212355832824	0	0	7.979910714285714	56.07830465470766	FGF17;FGF16;FGF8;FGF1;FGF2
DN_hPSC_only	Molecular_Function	DNA-binding transcription repressor activity, RNA polymerase II-specific (GO:0001227)	19/256	0.0012020711683481341	0.056867641291876644	0	0	2.3253818629525607	15.63519150996454	ZNF572;ZNF891;IRX2;ZNF582;ZNF560;TFAP2C;ZFHX3;ZNF350;PEG3;ZNF10;MITF;GATA3;ZNF75A;ZNF239;ZNF778;INSM1;ZNF587B;ZIM2;ZNF596
DN_hPSC_only	Molecular_Function	morphogen activity (GO:0016015)	3/7	0.00122041850115753	0.056867641291876644	0	0	21.49740356083086	144.2166527027589	GREM1;NBL1;CER1
DN_hPSC_only	Molecular_Function	transition metal ion binding (GO:0046914)	28/445	0.0013148587581936796	0.056867641291876644	0	0	1.9560364035428053	12.976396411525187	AIRE;GDA;MT1M;MT1X;AFP;CRIP1;TRHDE;MT2A;CALB1;CSRP1;CA2;ANPEP;ZNF208;ENPP2;ZIM2;RAG1;ACE;DDX58;BHMT2;ZNF75D;KLF4;MMP9;ALPP;QPCT;MT1F;MT1G;MT1H;MT1E
DN_hPSC_only	Bioplanet	FGFR3 ligand binding and activation	6/12	1.1421336339814346e-6	7.863358181860968e-4	0	0	28.78837555886736	393.9001854362883	FGF17;FGF16;FGF8;FGF1;FGF2;FGFR3
DN_hPSC_only	Bioplanet	Generic transcription pathway	32/377	1.956059249219146e-6	7.863358181860968e-4	0	0	2.729113582743512	35.8730482581449	ZNF595;ZNF350;ZNF471;THRB;MAML2;ZNF492;SERPINE1;RBPJ;ZNF528;ZNF506;ZNF208;ZNF626;ZNF268;ZIM2;ZNF300;ZNF486;ZNF585A;ZNF442;ZNF582;ZNF560;ZNF10;ZNF99;SMAD7;KAT2B;ZNF613;ZNF257;ZNF235;ZNF135;ZNF454;ZNF596;ZFP28;ZNF552
DN_hPSC_only	Bioplanet	Interleukin-1 regulation of extracellular matrix	15/120	1.3225759484310421e-5	0.003544503541795193	0	0	4.1471730686232195	46.58662234581122	TNFAIP6;RRAD;INHBA;FOS;FGF2;HAPLN1;BMP4;GREM1;MT2A;IL6;FABP5;ID1;CAT;LCP1;MATN2
DN_hPSC_only	Bioplanet	FGFR3b ligand binding and activation	4/7	4.197922808423412e-5	0.007227802331400648	0	0	38.27637444279346	385.76214838928627	FGF17;FGF8;FGF1;FGFR3
DN_hPSC_only	Bioplanet	FGFR4 ligand binding and activation	5/13	4.494901947388463e-5	0.007227802331400648	0	0	17.964099702380953	179.82030767884672	FGF17;FGF16;FGF8;FGF1;FGF2
DN_hPSC_only	Bioplanet	FGFR ligand binding and activation	6/23	9.070793992219715e-5	0.012154863949574417	0	0	10.154817217498028	94.51967450484831	FGF17;FGF16;FGF8;FGF1;FGF2;FGFR3
DN_hPSC_only	Bioplanet	Type I hemidesmosome assembly	4/9	1.431291666471965e-4	0.01643940714062086	0	0	22.963447251114413	203.26699438631243	COL17A1;LAMB3;LAMA3;LAMC2
DN_hPSC_only	Bioplanet	Neural crest differentiation	11/91	2.49457260100853e-4	0.025070454640135725	0	0	3.9728415915915916	32.95957962720503	BMP4;FGF8;MSX2;GBX2;ID1;TWIST1;MITF;RBPJ;FGF2;BMP7;FGFR3
DN_hPSC_only	Bioplanet	Signaling by activated point mutants of FGFR1	4/11	3.5507157516511165e-4	0.029358631808063765	0	0	16.400764168966248	130.27440510568428	FGF17;FGF8;FGF1;FGF2
DN_hPSC_only	Bioplanet	Beta-1 integrin cell surface interactions	9/66	3.6515711204059405e-4	0.029358631808063765	0	0	4.553892215568863	36.04488957930567	LAMB3;CD81;COL4A1;LAMA4;COL7A1;LAMA3;LAMC2;NPNT;ITGA9
DN_hPSC_only	Bioplanet	RAGE pathway	8/60	8.947284121029788e-4	0.06539651303007227	0	0	4.431643095320226	31.105660058228377	BMP4;GJA1;IL6;ACE;SERPINE1;ID1;MMP9;BMP7
DN_hPSC_only	Bioplanet	Cell-cell communication	12/129	0.0014545179012700412	0.09745269938509277	0	0	2.9621746674378255	19.352126364911946	COL17A1;MAPK11;DSCAM;LAMB3;MAGI2;CLDN23;CDH11;LAMA3;CDH13;LAMC2;PVR;LIMS2
DN_hPSC_only	KEGG	Herpes simplex virus 1 infection	51/498	1.9767903010426558e-12	5.001279461637919e-10	0	0	3.4403156292214336	92.71494652887162	ZNF891;ZNF492;ZNF44;ZNF808;ZNF729;ZNF727;ZNF528;ZNF726;ZNF208;ZNF486;ZNF442;ZNF682;ZNF560;ZNF680;SYK;DDX58;ZNF10;ZNF98;ZNF99;IRAK4;ZNF717;ZNF716;ZNF676;ZNF235;ZNF596;ZNF552;ZNF595;ZNF350;ZNF471;ZNF470;ZNF829;ZNF506;ZNF229;ZNF701;ZNF667;ZNF268;ZNF300;ZNF860;ZNF585A;ZNF582;POU2F3;IL6;ZNF736;ZNF778;ZNF613;ZNF578;ZNF257;ZNF135;ZNF454;ZNF850;ZFP28
DN_hPSC_only	KEGG	Mineral absorption	10/60	3.019327307323808e-5	0.0038194490437646173	0	0	5.779010494752623	60.147313653777815	SLC34A2;MT2A;MT1M;MT1F;MT1G;MT1X;MT1H;TRPM6;SLC39A4;MT1E
DN_hPSC_only	KEGG	TGF-beta signaling pathway	11/94	3.3214750222774347e-4	0.028011106021206364	0	0	3.8286479250334673	30.667207249179608	GREM1;BMP4;LEFTY1;BAMBI;ID1;INHBA;NBL1;LEFTY2;BMP7;GDF7;SMAD7
DN_hPSC_only	Wikipathway	Cardiac Progenitor Differentiation WP2406	10/53	9.66403033917336e-6	0.00353703510413745	0	0	6.722220285206234	77.62214835877414	BMP4;PDGFRA;ACTC1;ANPEP;CXCR4;ROR2;INHBA;NKX2-5;FGF2;MIXL1
DN_hPSC_only	Wikipathway	Zinc homeostasis WP3529	8/36	2.1601793982804693e-5	0.003953128298853259	0	0	8.240444159726671	88.52490123166191	MT2A;MT1M;MT1F;MT1G;MT1X;MT1H;SLC39A4;MT1E
DN_hPSC_only	Wikipathway	GDNF/RET signaling axis WP4830	6/23	9.070793992219715e-5	0.011066368670508052	0	0	10.154817217498028	94.51967450484831	BMP4;GREM1;EYA1;GDNF;GATA3;FAT4
DN_hPSC_only	Wikipathway	TGF-beta Receptor Signaling WP560	8/54	4.34599665076891e-4	0.03718315834281993	0	0	5.011243257295119	38.79246131727582	BMP4;LEFTY1;BAMBI;SERPINE1;FOS;INHBA;LEFTY2;SMAD7
DN_hPSC_only	Wikipathway	Neural Crest Differentiation WP2064	11/101	6.179835994769593e-4	0.03718315834281993	0	0	3.5295795795795795	26.08023518845901	BMP4;FGF8;MSX2;GBX2;ID1;TWIST1;MITF;RBPJ;FGF2;BMP7;FGFR3
DN_hPSC_only	Wikipathway	Hair Follicle Development: Organogenesis - Part 2 of 3 WP2839	6/32	6.283158622415717e-4	0.03718315834281993	0	0	6.63659291528144	48.92806592764737	BMP4;PDGFRA;FOXI3;INHBA;FGF1;GLI1
DN_hPSC_only	Wikipathway	TGF-beta receptor signaling in skeletal dysplasias WP4816	8/58	0.00071115330163863265	0.03718315834281993	0	0	4.609387144992526	33.41170754225713	BMP4;LEFTY1;BAMBI;SERPINE1;FOS;INHBA;LEFTY2;SMAD7
DN_hPSC_only	Wikipathway	Differentiation Pathway WP2848	7/48	0.0010864772937750156	0.049706336190206965	0	0	4.9135056425191115	33.53376532627007	BMP4;LEFTY1;IL6;FGF8;INHBA;FGF1;FGF2
DN_hPSC_only	Wikipathway	Lung fibrosis WP3624	8/63	0.0012394058728407776	0.050402505495524955	0	0	4.189264845767088	28.039265516465345	GREM1;MT2A;IL6;FGF1;FGF2;MMP9;BMP7;SMAD7
DN_hPSC_only	Wikipathway	Nephrogenesis WP5052	4/17	0.0021779278028570483	0.07971215758456797	0	0	8.828437535718368	54.11286085240136	FOXD1;FGF8;OSR1;BMP7
DN_hPSC_only	Wikipathway	Hematopoietic Stem Cell Differentiation WP2849	7/55	0.002442530228037353	0.0812696421328792	0	0	4.195429104477612	25.23433469234445	IL6;THRB;ZNF835;CXCR4;FOS;GATA2;FLI1
DN_hPSC_only	Wikipathway	Pre-implantation embryo WP3527	7/58	0.0033173348382915325	0.09463599158774902	0	0	3.9480245829675154	22.537667780068983	FOXD1;ZSCAN4;TPRX1;GATA3;GATA2;KLF4;AQP3
DN_hPSC_only	Wikipathway	Extracellular vesicles in the crosstalk of cardiac cells WP4300	4/19	0.0033613876793462767	0.09463599158774902	0	0	7.650520059435364	43.57278258426965	IL6;CD81;SORBS2;MMP9
DN_hPSC_and embryo	Biological_Process	embryonic axis specification (GO:0000578)	3/18	1.6900085555594712e-4	0.09713230195884617	0	0	33.38319327731092	289.95328988725134	FZD5;PTCH1;TBX3
DN_hPSC_and embryo	Biological_Process	cardiac epithelial to mesenchymal transition (GO:0060317)	3/20	2.340104012489108e-4	0.09713230195884617	0	0	29.452792881858628	246.22961896507465	HEY2;HAS2;TBX3
DN_hPSC_and embryo	Biological_Process	anterior/posterior axis specification, embryo (GO:0008595)	2/6	5.44788366532271e-4	0.09713230195884617	0	0	82.80833333333334	622.3139953430315	FZD5;TBX3
DN_hPSC_and embryo	Biological_Process	tripartite regional subdivision (GO:0007351)	2/6	5.44788366532271e-4	0.09713230195884617	0	0	82.80833333333334	622.3139953430315	FZD5;TBX3
DN_hPSC_and embryo	Biological_Process	regulation of neurogenesis (GO:0050767)	4/62	5.594142410337662e-4	0.09713230195884617	0	0	11.583869082407949	86.74719739273493	KHDC3L;HEY2;HES2;WNT3
DN_hPSC_and embryo	Biological_Process	positive regulation of macromolecule metabolic process (GO:0010604)	9/384	5.848797028192081e-4	0.09713230195884617	0	0	4.142230088495575	30.835193095382706	ACTA1;ANGPT1;HEY2;FN1;PCSK9;ETS1;F3;WNT3;FGF4
DN_hPSC_and embryo	Biological_Process	positive regulation of cysteine-type endopeptidase activity involved in apoptotic process (GO:0043280)	5/119	8.162233383460252e-4	0.09713230195884617	0	0	7.4089068825910935	52.683422068569385	NLRP2;ATP2A3;HIP1R;F3;NODAL
DN_hPSC_and embryo	Biological_Process	regulation of cell migration (GO:0030334)	9/408	8.987660814644478e-4	0.09713230195884617	0	0	3.8882826535364963	27.274311064879942	COL1A1;SEMA6A;ANXA1;LMNA;HAS2;SEMA3E;SGK1;F3;FGF4
DN_hPSC_and embryo	Biological_Process	liver development (GO:0001889)	3/32	9.65255956338434e-4	0.09713230195884617	0	0	17.254998551144595	119.80347812482897	ANXA1;ZIC3;PCSK9
DN_hPSC_and embryo	Biological_Process	muscle cell development (GO:0055001)	3/33	0.0010570795182527658	0.09713230195884617	0	0	16.678991596638657	114.28854252383566	HEY2;DMD;NEB
DN_hPSC_and embryo	Biological_Process	muscle cell differentiation (GO:0042692)	3/35	0.0012568673736915968	0.09713230195884617	0	0	15.634978991596638	104.42810202839456	HEY2;DMD;NEB
DN_hPSC_and embryo	Biological_Process	regulation of macromolecule metabolic process (GO:0060255)	6/200	0.0014348093021821881	0.09713230195884617	0	0	5.2481336651262	34.35807909954173	TRIM60;TRIML2;DPPA3;PRDM14;TRIM26;DPPA5
DN_hPSC_and embryo	Biological_Process	neural crest cell migration (GO:0001755)	3/37	0.0014789360283638353	0.09713230195884617	0	0	14.713791398912505	95.88142625555973	SEMA6A;FN1;SEMA3E
DN_hPSC_and embryo	Biological_Process	actin-myosin filament sliding (GO:0033275)	3/38	0.0015986007125252692	0.09713230195884617	0	0	14.292677070828331	92.02521058841464	ACTA1;DMD;NEB
DN_hPSC_and embryo	Biological_Process	muscle filament sliding (GO:0030049)	3/38	0.0015986007125252692	0.09713230195884617	0	0	14.292677070828331	92.02521058841464	ACTA1;DMD;NEB
DN_hPSC_and embryo	Biological_Process	regulation of DNA methylation (GO:0044030)	2/10	0.0016084465825751896	0.09713230195884617	0	0	41.395833333333336	266.2781358151417	DNMT3L;DPPA3
DN_hPSC_and embryo	Biological_Process	negative regulation of receptor binding (GO:1900121)	2/10	0.0016084465825751896	0.09713230195884617	0	0	41.395833333333336	266.2781358151417	ATP2A3;PCSK9
DN_hPSC_and embryo	Biological_Process	genetic imprinting (GO:0071514)	2/10	0.0016084465825751896	0.09713230195884617	0	0	41.395833333333336	266.2781358151417	DNMT3L;ZFP57
DN_hPSC_and embryo	Cellular_Component	extrinsic component of external side of plasma membrane (GO:0031232)	2/8	0.001008839365030631	0.053948981508080536	0	0	55.2	380.822302334395	ANXA1;PCSK9
DN_hPSC_and embryo	Cellular_Component	endoplasmic reticulum lumen (GO:0005788)	7/285	0.0018426041829602605	0.053948981508080536	0	0	4.291523303096653	27.021900020833126	COL1A1;FN1;SPP1;PCSK9;COL9A3;CASQ1;WNT3
DN_hPSC_and embryo	Cellular_Component	collagen-containing extracellular matrix (GO:0062023)	8/380	0.0023184737604616135	0.053948981508080536	0	0	3.679683078664403	22.324071198717153	COL1A1;LGALS3;ANXA1;LAMA2;ANGPT1;FN1;COL9A3;F3
DN_hPSC_and embryo	Cellular_Component	filopodium membrane (GO:0031527)	2/12	0.0023402979819493433	0.053948981508080536	0	0	33.11333333333334	200.58325555691616	GAP43;DMD
DN_hPSC_and embryo	Cellular_Component	cell projection membrane (GO:0031253)	4/92	0.0024353372246072222	0.053948981508080536	0	0	7.62326656394453	45.87430281974556	GAP43;PTCH1;DMD;ABCG2
DN_hPSC_and embryo	Cellular_Component	vesicle (GO:0031982)	6/226	0.0026524178560681827	0.053948981508080536	0	0	4.6217868338558	27.417750498079606	ANXA1;GPRC5A;AHNAK;SLC4A11;TAGLN2;MUC4
DN_hPSC_and embryo	Cellular_Component	early endosome membrane (GO:0031901)	4/97	0.0029503349262231544	0.053948981508080536	0	0	7.211591033351558	42.01355084759479	GRIA1;ANXA1;FZD5;LITAF
DN_hPSC_and embryo	Cellular_Component	sarcolemma (GO:0042383)	3/52	0.003936421665328081	0.06298274664524929	0	0	10.201852169439205	56.49258474324398	AHNAK;DMD;FLNC
DN_hPSC_and embryo	Cellular_Component	filopodium (GO:0030175)	3/58	0.005352476831746482	0.07612411494039441	0	0	9.086172650878533	47.52246263640371	ACTA1;GAP43;DMD
DN_hPSC_and embryo	Molecular_Function	receptor ligand activity (GO:0048018)	8/307	5.966949879512034e-4	0.07071418139547006	0	0	4.595200375520742	34.11524770857302	LGALS3;NPPC;SEMA6A;SEMA3E;GDF3;WNT3;NODAL;FGF4
DN_hPSC_and embryo	Molecular_Function	protease binding (GO:0002020)	5/118	7.85713126616334e-4	0.07071418139547006	0	0	7.474850616443537	53.437100181425414	COL1A1;NLRP7;FN1;F3;TIMP4
DN_hPSC_and embryo	Bioplanet	FSH regulation of apoptosis	8/263	2.1275565112162343e-4	0.036403206063205164	0	0	5.400206398348813	45.66072280806691	ACTA1;GPRC5A;ANGPT1;TFPI2;UPP1;FLNC;SGK1;RPRM
DN_hPSC_and embryo	Bioplanet	Interleukin-5 regulation of apoptosis	6/144	2.5565589174681276e-4	0.036403206063205164	0	0	7.39880059970015	61.2004975568378	TFPI2;HAS2;DMD;HSPA2;UPP1;SGK1
DN_hPSC_and embryo	Bioplanet	Basal cell carcinoma	4/55	3.5342918507966177e-4	0.036403206063205164	0	0	13.178464606181455	104.74016232136157	FZD5;PTCH1;AXIN2;WNT3
DN_hPSC_and embryo	Bioplanet	TWEAK regulation of gene expression	3/27	5.820119534776034e-4	0.036530357244848405	0	0	20.855042016806724	155.3496161543726	COL1A1;SPP1;F3
DN_hPSC_and embryo	Bioplanet	Oncostatin M	8/311	6.493771101346706e-4	0.036530357244848405	0	0	4.533611255862429	33.274425969612075	COL1A1;ANXA1;KRT8;FN1;PCSK9;F3;TIMP4;ABCG2
DN_hPSC_and embryo	Bioplanet	Beta-1 integrin cell surface interactions	4/66	7.093273251426875e-4	0.036530357244848405	0	0	10.83433570256971	78.56186425926099	COL1A1;LAMA2;SPP1;FN1
DN_hPSC_and embryo	Bioplanet	Pathways in cancer	8/325	8.641334845874738e-4	0.037451335174714426	0	0	4.330289446012507	30.544923400287736	FZD5;LAMA2;PTCH1;FN1;AXIN2;ETS1;WNT3;FGF4
DN_hPSC_and embryo	Bioplanet	Integrins in angiogenesis	4/74	0.0010908155876130415	0.037451335174714426	0	0	9.59225181598063	65.42711528036077	COL1A1;SPP1;FN1;COL9A3
DN_hPSC_and embryo	Bioplanet	Wnt/calcium/cyclic GMP pathway	4/74	0.0010908155876130415	0.037451335174714426	0	0	9.59225181598063	65.42711528036077	FZD5;PLCD3;F3;WNT3
DN_hPSC_and embryo	Bioplanet	Interleukin-4 regulation of apoptosis	7/267	0.0012700868461700127	0.03924568354665339	0	0	4.592842809364549	30.62815304851669	ANXA1;FN1;SPP1;DMD;UPP1;LITAF;F3
DN_hPSC_and embryo	Bioplanet	Striated muscle contraction	3/38	0.0015986007125252692	0.04333976922040682	0	0	14.292677070828331	92.02521058841464	ACTA1;DMD;NEB
DN_hPSC_and embryo	Bioplanet	ECM-receptor interaction	4/84	0.0017456825949697383	0.04333976922040682	0	0	8.388983050847457	53.275156531111676	COL1A1;LAMA2;SPP1;FN1
DN_hPSC_and embryo	Bioplanet	Integrin cell surface interactions	4/85	0.001823355986619057	0.04333976922040682	0	0	8.284996861268048	52.25410923153013	COL1A1;LAMA2;SPP1;FN1
DN_hPSC_and embryo	Bioplanet	Beta-3 integrin cell surface interactions	3/43	0.0022873725547149525	0.050485579957637174	0	0	12.502941176470589	76.02227683860059	COL1A1;SPP1;FN1
DN_hPSC_and embryo	Bioplanet	Agrin in postsynaptic differentiation	3/47	0.002952700860826181	0.060444546505775465	0	0	11.36401833460657	66.19580432885742	ACTA1;LAMA2;DMD
DN_hPSC_and embryo	Bioplanet	Glycogen breakdown (glycogenolysis)	2/14	0.003201140836153903	0.060444546505775465	0	0	27.591666666666665	158.49337665749843	AGL;PHKA1
DN_hPSC_and embryo	Bioplanet	Angiopoietin receptor Tie2-mediated signaling	3/49	0.0033254281249132135	0.060444546505775465	0	0	10.868834490317866	62.019274419644056	ANGPT1;FN1;ETS1
DN_hPSC_and embryo	Bioplanet	Other semaphorin interactions	2/16	0.004187780821231389	0.07189023743113884	0	0	23.64761904761905	129.48453211669766	SEMA6A;SEMA3E
DN_hPSC_and embryo	Bioplanet	Meiotic synapsis	3/55	0.004611486168973858	0.07499732769541696	0	0	9.611829347123464	51.70400139189269	LMNA;HSPA2;SYCP3
DN_hPSC_and embryo	Bioplanet	BDNF signaling pathway	6/261	0.0053498421337522676	0.08265506096647253	0	0	3.9803245436105477	20.819836726795955	GAP43;TFPI2;LMNA;SPP1;UPP1;FLNC
DN_hPSC_and embryo	KEGG	Signaling pathways regulating pluripotency of stem cells	7/143	2.7832898785254742e-5	0.0022169342436565605	0	0	8.835933503836317	92.682685089269	FZD5;ZIC3;AXIN2;JARID2;WNT3;NODAL;TBX3
DN_hPSC_and embryo	KEGG	Human papillomavirus infection	10/331	3.6047711278968465e-5	0.0022169342436565605	0	0	5.439753004005341	55.65230254527148	COL1A1;FZD5;LAMA2;HEY2;FN1;SPP1;COL9A3;AXIN2;HES2;WNT3
DN_hPSC_and embryo	KEGG	ECM-receptor interaction	5/88	2.0340429872764813e-4	0.008339576247833573	0	0	10.192050252291216	86.63563703101306	COL1A1;LAMA2;SPP1;FN1;COL9A3
DN_hPSC_and embryo	KEGG	PI3K-Akt signaling pathway	9/354	3.248433007992107e-4	0.00998893149957573	0	0	4.5093497499038095	36.21985315347298	COL1A1;LAMA2;ANGPT1;FN1;SPP1;COL9A3;SGK1;IL6R;FGF4
DN_hPSC_and embryo	KEGG	Basal cell carcinoma	4/63	5.945475200580844e-4	0.014625868993428878	0	0	11.38695777075553	84.57901910379879	FZD5;PTCH1;AXIN2;WNT3
DN_hPSC_and embryo	KEGG	Arrhythmogenic right ventricular cardiomyopathy	4/77	0.0012650579213178397	0.022229947005176977	0	0	9.196656605525888	61.36595454736867	LAMA2;LMNA;ATP2A3;DMD
DN_hPSC_and embryo	KEGG	Focal adhesion	6/201	0.0014717062139301654	0.022229947005176977	0	0	5.220954907161803	34.04758480460222	COL1A1;LAMA2;FN1;SPP1;COL9A3;FLNC
DN_hPSC_and embryo	KEGG	Pathways in cancer	10/531	0.0015479553199265635	0.022229947005176977	0	0	3.317281327118179	21.465531575672124	FZD5;LAMA2;PTCH1;HEY2;FN1;AXIN2;ETS1;IL6R;WNT3;FGF4
DN_hPSC_and embryo	KEGG	Proteoglycans in cancer	6/205	0.0016265814881836814	0.022229947005176977	0	0	5.114971408767977	32.844636564725896	COL1A1;FZD5;PTCH1;FN1;FLNC;WNT3
DN_hPSC_and embryo	KEGG	Breast cancer	5/147	0.002085248758845576	0.025135931334789217	0	0	5.939569038160587	36.66417043480325	FZD5;HEY2;AXIN2;WNT3;FGF4
DN_hPSC_and embryo	KEGG	Hypertrophic cardiomyopathy	4/90	0.0022479288185583853	0.025135931334789217	0	0	7.801340165549862	47.57059088113293	LAMA2;LMNA;ATP2A3;DMD
DN_hPSC_and embryo	KEGG	Dilated cardiomyopathy	4/96	0.0028418810672584784	0.029129280939399402	0	0	7.290346352247605	42.74540829097191	LAMA2;LMNA;ATP2A3;DMD
DN_hPSC_and embryo	KEGG	AGE-RAGE signaling pathway in diabetic complications	4/100	0.0032926230217725657	0.031153279359848123	0	0	6.985169491525424	39.92772308974842	COL1A1;FN1;PLCD3;F3
DN_hPSC_and embryo	Wikipathway	Mesodermal commitment pathway WP2857	8/147	3.3418183743998397e-6	5.280073031551746e-4	0	0	9.965417139972233	125.65389963084846	FZD5;ZIC3;GDF3;AXIN2;JARID2;WNT3;NODAL;TBX3
DN_hPSC_and embryo	Wikipathway	Association Between Physico-Chemical Features and Toxicity Associated Pathways WP3680	5/66	5.1627874467933726e-5	0.004078602082966764	0	0	13.883284293120358	137.04813047059542	GRIA1;ACTA1;FZD5;FN1;NEFH
DN_hPSC_and embryo	Wikipathway	Osteoblast differentiation WP4787	6/118	8.596568198102852e-5	0.004527525917667502	0	0	9.12838669950739	85.45596158998849	FZD5;PTCH1;HEY2;HES2;WNT3;FGF4
DN_hPSC_and embryo	Wikipathway	Endoderm differentiation WP2853	6/141	2.2816109297696814e-4	0.007632043175329638	0	0	7.564367816091954	63.43069338661174	ZIC3;PRDM14;GDF3;JARID2;WNT3;NODAL
DN_hPSC_and embryo	Wikipathway	PI3K-Akt signaling pathway WP4172	9/340	2.4152035364967208e-4	0.007632043175329638	0	0	4.703446247627196	39.17291926814928	COL1A1;LAMA2;ANGPT1;FN1;SPP1;COL9A3;SGK1;IL6R;FGF4
DN_hPSC_and embryo	Wikipathway	Striated Muscle Contraction Pathway WP383	3/38	0.0015986007125252692	0.04209648542983209	0	0	14.292677070828331	92.02521058841464	ACTA1;DMD;NEB
DN_hPSC_and embryo	Wikipathway	Breast cancer pathway WP4262	5/154	0.0025522438003575147	0.04836198266231777	0	0	5.658521195433947	33.785798678886515	FZD5;HEY2;AXIN2;WNT3;FGF4
DN_hPSC_and embryo	Wikipathway	Focal Adhesion-PI3K-Akt-mTOR-signaling pathway WP3932	7/303	0.002598140183421947	0.04836198266231777	0	0	4.0268507638072855	23.971679122840122	COL1A1;LAMA2;ANGPT1;FN1;SPP1;IL6R;FGF4
DN_hPSC_and embryo	Wikipathway	EDA signaling in hair follicle development WP3930	2/13	0.002754796480764936	0.04836198266231777	0	0	30.10151515151515	177.43072345161224	PTCH1;WNT3
DN_hPSC_and embryo	Wikipathway	Differentiation Pathway WP2848	3/48	0.0031356564961478313	0.04954337263913574	0	0	11.110924369747899	64.05355365337759	IL6R;NODAL;FGF4
DN_hPSC_and embryo	Wikipathway	miR-509-3p alteration of YAP1/ECM axis WP3967	2/17	0.004727292256970003	0.06790110696375094	0	0	22.07	118.17166763149574	COL1A1;FN1
DN_hPSC_and embryo	Wikipathway	Pre-implantation embryo WP3527	3/58	0.005352476831746482	0.070474278284662	0	0	9.086172650878533	47.52246263640371	DNMT3L;DPPA3;TBX3
DN_hPSC_and embryo	Wikipathway	Spinal Cord Injury WP2431	4/118	0.005926462868125865	0.07202931793568358	0	0	5.876895628902766	30.138646789817336	LGALS3;GAP43;SEMA6A;ANXA1
DN_hPSC_and embryo	Wikipathway	Focal Adhesion WP306	5/198	0.0073689582080875265	0.08316395691984495	0	0	4.358752933882467	21.403564480073946	COL1A1;LAMA2;FN1;SPP1;FLNC
UP_hPSC_only	Biological_Process	nervous system development (GO:0007399)	68/447	7.217722606110606e-21	2.1992400780819014e-17	0	0	4.448799437486511	206.32529689310692	SEMA5A;ROBO2;CHRM3;NAB2;CHD7;MSI1;VLDLR;LDB2;HAPLN3;ROBO1;SOX3;ZIC2;TEAD1;PCDHAC1;EMX1;TRPC5;SRRM4;RBFOX3;POU3F1;HPCAL4;SDCBP2;GFRA2;PCDHA11;PCDHA10;ADGRB1;TAGLN3;RAPGEF5;NLGN3;GPM6A;NLGN1;NRXN1;NTF4;PCDHA1;BTBD3;BTBD2;PCDHA5;PCDHA4;SPOCK1;PCDHA3;PCDHA2;NPTX1;MARK4;PCDHA8;PCDHA7;PCDHA6;MBD5;EGR2;GSN;SCD5;PCDHB14;PCDHB13;TBX6;ZIC5;PCDHB11;GRHL2;PCDHB10;MARCKS;PCDHB2;DLG4;PCDHB16;PCDHB5;PCDHB4;CNTN…
UP_hPSC_only	Biological_Process	chemical synaptic transmission (GO:0007268)	37/306	5.047817274654686e-9	7.690349617936414e-6	0	0	3.29571100776947	62.9622844660122	NLGN3;CHRM3;NLGN1;GRIK5;NRXN1;SLC1A1;LIN7A;GRIK2;GRM3;RIMS1;GRIN2A;HTR7;PTCHD1;DLGAP1;NPTX1;DLGAP2;TSPOAP1;SLC18A2;GRIA3;GRIA4;GABRA2;PCDHB14;PCDHB13;PCDHB11;GRIN2B;PCDHB10;GRIN2D;PCDHB2;DLG4;NOVA1;PCDHB16;PCDHB5;PCDHB4;AMPH;MYCBPAP;PCDHB9;STX1A
UP_hPSC_only	Biological_Process	calcium-dependent cell-cell adhesion via plasma membrane cell adhesion molecules (GO:0016339)	12/36	1.1400605978306506e-8	1.1579215471966642e-5	0	0	11.762899262899262	215.13871444190173	NLGN1;PCDHB2;PCDHGC3;PCDHB16;CDHR3;PCDHB14;PCDHB5;PCDHB13;PCDHB4;PCDHB11;PCDHB10;PCDHB9
UP_hPSC_only	Biological_Process	synapse assembly (GO:0007416)	16/69	1.524535044311314e-8	1.1613145700041435e-5	0	0	7.126391800605637	128.26786380112011	NLGN3;GABRA2;GPM6A;NLGN1;NRXN1;PCDHB14;PCDHB13;PCDHB11;PCDHB10;PCDHB2;PCDHB16;PCDHB5;PCDHB4;FGF13;PCDHB9;ADGRL3
UP_hPSC_only	Biological_Process	anterograde trans-synaptic signaling (GO:0098916)	30/244	9.816283642774865e-8	5.9820432519070025e-5	0	0	3.339125534213122	53.88226045296388	NLGN3;CHRM3;NLGN1;NRXN1;SLC1A1;GRIK2;GRM3;GRIN2A;HTR7;PTCHD1;DLGAP1;NPTX1;SLC18A2;GRIA3;GRIA4;GABRA2;PCDHB14;PCDHB13;PCDHB11;GRIN2B;PCDHB10;PCDHB2;DLG4;NOVA1;PCDHB16;PCDHB5;PCDHB4;AMPH;MYCBPAP;PCDHB9
UP_hPSC_only	Biological_Process	positive regulation of synaptic transmission (GO:0050806)	15/73	2.3716305993703374e-7	1.2043930727135696e-4	0	0	6.0959224456822145	92.99035816082971	NLGN3;NLGN1;NRXN1;GRIK2;ADCY8;GRIN2B;GRIN2D;NFATC4;RIMS1;CACNG7;ARC;CACNG8;GRIN2A;RIMS3;DLG4
UP_hPSC_only	Biological_Process	cell-cell adhesion via plasma-membrane adhesion molecules (GO:0098742)	23/170	5.591245876789578e-7	2.4337894552254062e-4	0	0	3.70736439033895	53.37453034023926	ROBO2;NLGN1;AMIGO2;PCDHGC3;VSTM2L;PCDHB14;PCDHB13;PCDHB11;PCDHB10;ROBO1;IGSF21;CLDN4;PCDHB2;SLITRK3;PCDHB16;CDHR3;CLDN19;PCDHB5;PCDHB4;CNTN4;PCDHB9;PCDHA7;ADGRL3
UP_hPSC_only	Biological_Process	cell junction assembly (GO:0034329)	17/102	8.924435965428749e-7	3.399094548332675e-4	0	0	4.719159456118665	65.73459971591257	NLGN3;GPM6A;NLGN1;CTNND2;NRXN1;PCDHB14;PCDHB13;PCDHB11;GRHL2;PCDHB10;PCDHB2;PCDHB16;CDHR3;PCDHB5;PCDHB4;PCDHB9;ADGRL3
UP_hPSC_only	Biological_Process	regulation of cation channel activity (GO:2001257)	15/89	3.364567810676834e-6	0.0010719886925533596	0	0	4.77388609324491	60.161520026871905	NLGN1;HPCA;GRIN2B;JPH4;CACNG7;CACNG8;GRIN2A;NETO1;DLG4;HRC;FGF13;FGF12;GRIA3;FGF11;GRIA4
UP_hPSC_only	Biological_Process	regulation of neurotransmitter receptor activity (GO:0099601)	12/58	3.5181775272509343e-6	0.0010719886925533596	0	0	6.130114304027347	76.97932385131418	CACNG7;NLGN1;CACNG8;GRIN2A;NETO1;DLG4;DLGAP1;NPTX1;DLGAP2;GRIN2B;GRIA3;GRIA4
UP_hPSC_only	Biological_Process	synapse organization (GO:0050808)	18/126	4.285342672574532e-6	0.0011870399203031455	0	0	3.932755775577558	48.610080693214826	CAST;NLGN3;GPM6A;NLGN1;CTNND2;NRXN1;PCDHB14;PCDHB13;PCDHB11;PCDHB10;PCDHB2;SLITRK3;PCDHB16;PCDHB5;PCDHB4;PAK3;PCDHB9;ADGRL3
UP_hPSC_only	Biological_Process	central nervous system development (GO:0007417)	28/268	6.73547118579642e-6	0.0017102483919268076	0	0	2.76812865497076	32.96321592129354	ROBO2;AMIGO2;CHD7;AATK;HAPLN3;C3;SOX3;GRIN2A;ADGRG1;ZIC2;SPOCK1;SOX9;NPTX1;EMX1;EGR2;GSN;ZFHX2;PBX2;TBX6;ZIC5;HPCAL4;GRIN2B;GRHL2;GRIN2D;MARCKS;TAGLN3;CNTN4;ADGRL3
UP_hPSC_only	Biological_Process	axonogenesis (GO:0007409)	26/240	7.44102852243573e-6	0.0017440626082970516	0	0	2.8794392523364487	34.001862662450705	ROBO2;SEMA5A;NLGN3;SEMA5B;NRXN1;PIK3R1;VLDLR;ROBO1;EFNB1;SLITRK4;SLITRK3;SLITRK5;NCAM1;SLIT2;PAK3;EPHA6;UNC5A;VSTM2L;GFRA2;EFNA1;EFNA3;DOK5;ADGRB1;ANOS1;S100A6;CNTN4
UP_hPSC_only	Biological_Process	modulation of chemical synaptic transmission (GO:0050804)	15/109	4.159943766829071e-5	0.009053820469662984	0	0	3.75423039588635	37.870513453021815	NLGN3;NLGN1;GRIK5;ATP1A2;GRIK2;GRM3;NTF4;RIMS1;ARC;RIMS3;DLG4;GRM8;DLGAP1;NPTX1;DLGAP2
UP_hPSC_only	Biological_Process	positive regulation of chemotaxis (GO:0050921)	9/45	7.776144454382869e-5	0.015795941435003066	0	0	5.856181150550795	55.410394413987916	SEMA5A;SMOC2;ZNF580;TMSB4X;NTRK3;RARRES2;PDGFB;PRKD1;AIF1
UP_hPSC_only	Biological_Process	axon guidance (GO:0007411)	21/203	1.0667399773899354e-4	0.01949602399271933	0	0	2.7222169135212613	24.89666939778588	ROBO2;SEMA5A;SEMA5B;EPHA6;UNC5A;NRXN1;VSTM2L;PIK3R1;VLDLR;GFRA2;ROBO1;EFNA1;EFNB1;EFNA3;DOK5;ANOS1;RAC2;NCAM1;CNTN4;SLIT2;RNF165
UP_hPSC_only	Biological_Process	glutamate receptor signaling pathway (GO:0007215)	8/37	1.0877335342180132e-4	0.01949602399271933	0	0	6.456453924626929	58.92317496875099	GRM3;GRIN2A;GRM8;HOMER3;GRIK2;GRIN2B;GRIA3;GRIA4
UP_hPSC_only	Biological_Process	relaxation of cardiac muscle (GO:0055119)	5/13	1.1580346843806399e-4	0.0196029537961545	0	0	14.590438489646772	132.24213234442857	CHGA;GSN;ATP1A2;SLC8A1;KCNJ2
UP_hPSC_only	Biological_Process	neuron projection morphogenesis (GO:0048812)	16/140	2.2174353050352343e-4	0.0355606598654861	0	0	3.034647550776583	25.5334914507811	GPM6A;NLGN1;CTNND2;NTF4;ARC;MAP2;DLG4;BTBD3;SLITRK4;ADGRB1;EPB41L3;SLITRK3;S100A6;SLITRK5;CNTN4;PAK3
UP_hPSC_only	Biological_Process	positive regulation of endothelial cell chemotaxis (GO:2001028)	5/15	2.521861281542575e-4	0.038420556624301126	0	0	11.671132764920829	96.69933978169219	SEMA5A;SMOC2;TMSB4X;PRKD1;FGFR1
UP_hPSC_only	Biological_Process	aortic valve morphogenesis (GO:0003180)	7/32	2.720156087957159e-4	0.03946816952383554	0	0	6.546666666666667	53.74584925394484	ROBO2;EFNA1;NOS3;ELN;SLIT2;SOX9;ROBO1
UP_hPSC_only	Biological_Process	neuron cell-cell adhesion (GO:0007158)	5/16	3.543916967013596e-4	0.0490832499931383	0	0	10.609567046838666	84.29415356616975	NLGN3;NLGN1;NRXN1;CNTN4;ASTN1
UP_hPSC_only	Biological_Process	protein K11-linked deubiquitination (GO:0035871)	4/10	4.967640555640764e-4	0.0658104381436409	0	0	15.545823195458231	118.263223584756	OTUB2;OTUD7A;YOD1;OTUD3
UP_hPSC_only	Biological_Process	regulation of synaptic transmission, glutamatergic (GO:0051966)	8/46	5.295368794819698e-4	0.06696865021082057	0	0	4.924977480375756	37.151605770675566	NLGN3;GRM3;CACNG7;NLGN1;CACNG8;NRXN1;GRM8;ATP1A2
UP_hPSC_only	Biological_Process	membrane depolarization during action potential (GO:0086010)	6/26	5.516762886973744e-4	0.06696865021082057	0	0	7.007560975609756	52.57457041146708	HCN4;SCN9A;ATP1A2;SLC8A1;KCNJ2;SCN1A
UP_hPSC_only	Biological_Process	aortic valve development (GO:0003176)	7/36	5.843588617827386e-4	0.06696865021082057	0	0	5.642499263188919	42.00838035082995	ROBO2;EFNA1;NOS3;ELN;SLIT2;SOX9;ROBO1
UP_hPSC_only	Biological_Process	positive regulation of excitatory postsynaptic potential (GO:2000463)	5/18	6.48930869800742e-4	0.06696865021082057	0	0	8.976389019019956	65.88835033121093	NLGN3;RIMS1;NLGN1;DLG4;NRXN1
UP_hPSC_only	Biological_Process	positive regulation of synaptic transmission, glutamatergic (GO:0051968)	5/18	6.48930869800742e-4	0.06696865021082057	0	0	8.976389019019956	65.88835033121093	NLGN3;CACNG7;NLGN1;CACNG8;NRXN1
UP_hPSC_only	Biological_Process	regulation of voltage-gated sodium channel activity (GO:1905150)	3/5	6.593565823185486e-4	0.06696865021082057	0	0	34.942891859052246	255.9303385030402	FGF13;FGF12;FGF11
UP_hPSC_only	Biological_Process	positive regulation of CD4-positive, CD25-positive, alpha-beta regulatory T cell differentiation (GO:0032831)	3/5	6.593565823185486e-4	0.06696865021082057	0	0	34.942891859052246	255.9303385030402	HLA-DRA;LGALS9;HLA-DRB1
UP_hPSC_only	Biological_Process	positive regulation of lipid localization (GO:1905954)	4/11	7.551750929420414e-4	0.07422640349014195	0	0	13.32429614181439	95.78251459046012	C3;LPL;IKBKE;NFKB1
UP_hPSC_only	Biological_Process	neurotransmitter transport (GO:0006836)	10/73	8.048080728758874e-4	0.0744705254070915	0	0	3.717514783691254	26.486946092867985	GABRA2;RIMS1;SLC6A15;NRXN1;SLC1A1;ATP1A2;LIN7A;TSPOAP1;SLC18A2;STX1A
UP_hPSC_only	Biological_Process	positive regulation of signal transduction (GO:0009967)	22/252	8.065399863583917e-4	0.0744705254070915	0	0	2.253774605234696	16.053089029581916	NECAB2;NLGN3;CCBE1;CD74;MBD5;NLGN1;PTGIS;PRKCB;NOS3;NRXN1;NTRK3;PIK3R1;SULF1;ROBO1;C3;SMOC2;RIMS1;SALL1;GKAP1;DLG4;ZBTB7B;RSPO4
UP_hPSC_only	Biological_Process	negative regulation of cell migration (GO:0030336)	15/144	9.209782431615274e-4	0.08253590314450512	0	0	2.7306225446620593	19.087254049328056	CD74;TCAF1;IGFBP5;NEXMIF;THY1;SULF1;PTPRG;ROBO1;ADGRG1;SFRP2;STK26;CLDN19;DPEP1;SLIT2;ARPIN
UP_hPSC_only	Biological_Process	regulation of vascular associated smooth muscle cell migration (GO:1904752)	4/12	0.0010958795359277353	0.09540414131348027	0	0	11.658150851581508	79.46426462284307	FGF9;IGFBP5;PDGFB;PRKG1
UP_hPSC_only	Biological_Process	cardiac muscle cell action potential (GO:0086001)	6/30	0.0012360323584564227	0.09736565746063121	0	0	5.838414634146342	39.093141273446925	HCN4;ATP1A2;FGF12;SLC8A1;KCNJ2;SCN1A
UP_hPSC_only	Biological_Process	retinal cone cell development (GO:0046549)	3/6	0.0012781838852724805	0.09736565746063121	0	0	23.29404617253949	155.19227434848523	USH1C;RORB;THY1
UP_hPSC_only	Biological_Process	retinal cone cell differentiation (GO:0042670)	3/6	0.0012781838852724805	0.09736565746063121	0	0	23.29404617253949	155.19227434848523	USH1C;RORB;THY1
UP_hPSC_only	Biological_Process	peptide antigen assembly with MHC protein complex (GO:0002501)	3/6	0.0012781838852724805	0.09736565746063121	0	0	23.29404617253949	155.19227434848523	HLA-DMB;HLA-DRA;HLA-DRB1
UP_hPSC_only	Biological_Process	positive regulation of vascular endothelial growth factor signaling pathway (GO:1900748)	3/6	0.0012781838852724805	0.09736565746063121	0	0	23.29404617253949	155.19227434848523	CCBE1;SMOC2;ROBO1
UP_hPSC_only	Biological_Process	calcium ion transport into cytosol (GO:0060402)	5/21	0.00139046841258821	0.09892745321483544	0	0	7.292174177831912	47.96875743320499	JPH4;GRIN2A;GRIN2B;SLC8A1;GRIN2D
UP_hPSC_only	Biological_Process	long-term synaptic potentiation (GO:0060291)	5/21	0.00139046841258821	0.09892745321483544	0	0	7.292174177831912	47.96875743320499	ARC;GRIN2A;GRIN2B;GRIN2D;NFATC4
UP_hPSC_only	Biological_Process	brain development (GO:0007420)	15/150	0.0013960881156015502	0.09892745321483544	0	0	2.6084395122619535	17.148093045628364	ROBO2;EMX1;EGR2;ZFHX2;AMIGO2;PBX2;AATK;GRIN2B;GRHL2;GRIN2D;ADGRG1;GRIN2A;ZIC2;CNTN4;ADGRL3
UP_hPSC_only	Cellular_Component	integral component of plasma membrane (GO:0005887)	120/1454	1.4341030027512337e-13	3.7286678071532075e-11	0	0	2.2730844209623235	67.22207706025789	CHRM3;VIPR2;PCDH11X;AQP4;ICAM5;SLC8A1;TMEM266;HTR7;SCN9A;SLC16A7;SCN1A;IL13RA1;PCDHAC1;ENTPD1;EPHA6;SLC15A2;KCNH7;KCNH8;SLC6A15;NPY1R;HLA-A;PCDHA13;PCDHA12;PCDHA11;PCDHA10;CLDN4;ADGRB1;KCNQ5;PCDH10;HPN;SLC1A1;CLCNKB;THY1;APCDD1;CRHR1;EFNB1;GRIN2A;ADGRG1;CALHM2;PCDHA1;PCDHA5;PCDHA4;PCDHA3;PCDHA2;PCDHA9;PCDHA8;SLC38A5;PCDHA7;TRPM3;CCR10;SLC38A4;PROM2;PCDHA6;PCDH20;GRIN2B;GRIN2D;PCDHGA10;PCDHGA11;PC…
UP_hPSC_only	Cellular_Component	ionotropic glutamate receptor complex (GO:0008328)	10/32	3.855902954323112e-7	5.012673840620045e-5	0	0	10.668449197860962	157.55689000929536	CACNG7;CACNG8;GRIN2A;DLG4;VWC2;GRIK2;GRIN2B;GRIA3;GRIA4;GRIN2D
UP_hPSC_only	Cellular_Component	postsynaptic density membrane (GO:0098839)	8/20	6.623102153327495e-7	5.740021866217163e-5	0	0	15.616951915240424	222.19067979869064	CACNG7;CACNG8;GRIN2A;NETO1;DLG4;ATP2B2;GRIN2B;GRIN2D
UP_hPSC_only	Cellular_Component	postsynaptic specialization membrane (GO:0099634)	8/21	1.0311869371517435e-6	6.702715091486334e-5	0	0	14.414895617829604	198.70645387693853	CACNG7;CACNG8;GRIN2A;NETO1;DLG4;ATP2B2;GRIN2B;GRIN2D
UP_hPSC_only	Cellular_Component	postsynaptic density (GO:0014069)	19/138	4.085127826640051e-6	2.1242664698528267e-4	0	0	3.770006143721429	46.77883015214722	NLGN1;CTNND2;MX2;IQSEC3;ATP2B2;ADCY8;GRIN2B;SLC8A1;GRIN2D;RNF112;CACNG7;GRIN2A;CACNG8;NETO1;DLG4;ADGRB1;P2RY1;SPOCK1;HOMER3
UP_hPSC_only	Cellular_Component	asymmetric synapse (GO:0032279)	18/133	9.28263252332888e-6	4.022474093442515e-4	0	0	3.6920146362462334	42.780722557492894	NLGN3;NLGN1;CTNND2;MX2;SLC1A1;IQSEC3;ADCY8;GRIN2B;SLC8A1;RNF112;GRIN2A;CACNG8;NETO1;DLG4;ADGRB1;P2RY1;SPOCK1;HOMER3
UP_hPSC_only	Cellular_Component	neuron projection (GO:0043005)	44/556	3.0343586893621545e-5	0.0011270475131916575	0	0	2.05085118286445	21.33485179575107	CHRM3;GPM6A;NLGN1;PRKAA2;KLHL14;SLC1A1;STMN2;ADCY2;KNDC1;THY1;ADCY8;COMT;SLC8A1;CRHR1;NTF4;GRM3;TRIM9;TMEM266;HTR7;BRINP1;MAP2;P2RY1;SCN9A;HOMER3;NEFM;NCAM1;NPTX1;MARK4;SCN1A;GABRA2;EPHA6;NTRK3;MX2;VSTM2L;CPT1C;GRIN2B;MLPH;BIN1;DLG4;ADGRB1;CNTN4;FGF13;STX1A;ADGRL3
UP_hPSC_only	Cellular_Component	cation channel complex (GO:0034703)	12/73	4.11054457587262e-5	0.0013359269871586017	0	0	4.619084061707013	46.64983874635773	CACNG7;TRPC5;CACNG8;GRIN2A;TRPC4;DLG4;VWC2;KCNK1;GRIN2B;GRIA3;GRIA4;GRIN2D
UP_hPSC_only	Cellular_Component	dendrite (GO:0030425)	26/270	5.795107008217506e-5	0.0016741420245961684	0	0	2.5214139344262296	24.598691256460242	CHRM3;NLGN1;PRKAA2;SLC1A1;ADCY2;KNDC1;THY1;ADCY8;COMT;SLC8A1;NTF4;TRIM9;TMEM266;HTR7;BRINP1;MAP2;P2RY1;HOMER3;MARK4;GABRA2;CPT1C;MLPH;BIN1;DLG4;ADGRB1;FGF13
UP_hPSC_only	Cellular_Component	AMPA glutamate receptor complex (GO:0032281)	6/20	1.1480584480457234e-4	0.002984951964918881	0	0	10.013937282229966	90.84912438627603	CACNG7;CACNG8;DLG4;VWC2;GRIA3;GRIA4
UP_hPSC_only	Cellular_Component	collagen-containing extracellular matrix (GO:0062023)	30/380	5.597393380068633e-4	0.013230202534707679	0	0	2.026992103374013	15.178196633103356	TINAGL1;TNXB;ELN;PDGFB;A1BG;LOXL1;SERPINA5;HMCN2;NCAM1;LGALS9;ANGPT4;SERPINB1;COL24A1;SERPINF1;RARRES2;COL23A1;BGN;SULF1;ADAMTS20;SMOC2;SFRP2;COL2A1;FRAS1;COL9A1;S100A6;HDGF;S100A4;CSPG4;ANG;MFGE8
UP_hPSC_only	Cellular_Component	MHC protein complex (GO:0042611)	5/20	0.0010963410654910527	0.02375405641897281	0	0	7.778725131952903	53.018055437051856	HLA-DMB;HLA-DRA;HLA-A;HLA-DRB1;HLA-DQB1
UP_hPSC_only	Cellular_Component	MHC class II protein complex (GO:0042613)	4/13	0.0015314711274588809	0.030629422549177616	0	0	10.362260070289267	67.16326308307708	HLA-DMB;HLA-DRA;HLA-DRB1;HLA-DQB1
UP_hPSC_only	Cellular_Component	coated vesicle membrane (GO:0030662)	8/55	0.0017828304982778096	0.03310970925373075	0	0	3.9800239296675857	25.191772444234108	CD74;SEC16B;DENND1A;HLA-DRA;HLA-A;SEC31B;HLA-DRB1;HLA-DQB1
UP_hPSC_only	Cellular_Component	glutamatergic synapse (GO:0098978)	9/69	0.002058693588992016	0.03316099504001952	0	0	3.5093023255813955	21.707434114617293	NLGN3;NLGN1;SLITRK4;NOS1AP;DLGAP1;ATP2B2;NPTX1;DLGAP2;ADGRL3
UP_hPSC_only	Cellular_Component	axon (GO:0030424)	18/204	0.0020621876996275235	0.03316099504001952	0	0	2.274193548387097	14.0635853163092	PRKAA2;MX2;NTRK3;SLC1A1;VSTM2L;CPT1C;ADCY8;COMT;SLC8A1;NTF4;GRM3;BIN1;SCN9A;NEFM;CNTN4;FGF13;SCN1A;ADGRL3
UP_hPSC_only	Cellular_Component	integral component of postsynaptic membrane (GO:0099055)	3/7	0.002168218906462815	0.03316099504001952	0	0	17.46962332928311	107.15603558725799	NLGN3;NLGN1;SLITRK3
UP_hPSC_only	Cellular_Component	cortical cytoskeleton (GO:0030863)	8/58	0.0025183331242247735	0.03637592290546895	0	0	3.7406356968215158	22.38455523580558	RIMS1;RIMS3;GSN;MLPH;TRPC4;DLG4;MYRIP;RAPGEF3
UP_hPSC_only	Cellular_Component	excitatory synapse (GO:0060076)	5/25	0.003166575418537301	0.043332084674720966	0	0	5.832521315468941	33.566770162768854	NLGN3;NLGN1;NETO1;DLG4;ADCY8
UP_hPSC_only	Cellular_Component	NMDA selective glutamate receptor complex (GO:0017146)	3/8	0.0033629776935683014	0.04371871001638792	0	0	13.974969623329283	79.5864525030525	GRIN2A;GRIN2B;GRIN2D
UP_hPSC_only	Cellular_Component	synaptic membrane (GO:0097060)	5/26	0.003789172531501395	0.04691356467573156	0	0	5.554492198828374	30.969668990938082	GRIN2A;DLG4;ATP2B2;TMEM240;GRIN2B
UP_hPSC_only	Cellular_Component	integral component of lumenal side of endoplasmic reticulum membrane (GO:0071556)	5/28	0.0052889387507736845	0.059788003269615565	0	0	5.070963300323042	26.582687726921208	CD74;HLA-DRA;HLA-A;HLA-DRB1;HLA-DQB1
UP_hPSC_only	Cellular_Component	lumenal side of endoplasmic reticulum membrane (GO:0098553)	5/28	0.0052889387507736845	0.059788003269615565	0	0	5.070963300323042	26.582687726921208	CD74;HLA-DRA;HLA-A;HLA-DRB1;HLA-DQB1
UP_hPSC_only	Cellular_Component	ER to Golgi transport vesicle membrane (GO:0012507)	7/54	0.0065282014435358955	0.07072218230497221	0	0	3.4782687761411166	17.501339968695163	CD74;SEC16B;HLA-DRA;HLA-A;SEC31B;HLA-DRB1;HLA-DQB1
UP_hPSC_only	Molecular_Function	ionotropic glutamate receptor activity (GO:0004970)	7/17	2.702425817772204e-6	0.0016457773230232724	0	0	16.379487179487178	210.00731382006748	GRIN2A;GRIK5;GRIK2;GRIN2B;GRIA3;GRIN2D;GRIA4
UP_hPSC_only	Molecular_Function	glutamate receptor activity (GO:0008066)	6/19	8.326236922339913e-5	0.025353391428525034	0	0	10.784803001876172	101.30719648498919	GRM3;GRIK5;GRM8;GRIK2;GRIN2D;GRIA4
UP_hPSC_only	Molecular_Function	voltage-gated cation channel activity (GO:0022843)	13/97	1.7483665697118732e-4	0.026832022772935712	0	0	3.633954196684824	31.439730382416652	HCN4;KCNJ11;KCNH7;KCNH8;CACNA1F;GRIN2B;GRIN2D;CACNG7;GRIN2A;CACNG8;KCNQ5;KCNK1;HCN1
UP_hPSC_only	Molecular_Function	ligand-gated channel activity (GO:0022834)	7/30	1.7680243919890242e-4	0.026832022772935712	0	0	7.11668524712003	61.49155954570499	GRIN2A;GRIK5;GRIK2;GRIN2B;GRIA3;GRIA4;GRIN2D
UP_hPSC_only	Molecular_Function	ligand-gated ion channel activity (GO:0015276)	7/31	2.2029575347237858e-4	0.026832022772935712	0	0	6.81980056980057	57.42640062881141	GRIN2A;GRIK5;GRIK2;GRIN2B;GRIA3;GRIA4;GRIN2D
UP_hPSC_only	Molecular_Function	glutamate-gated calcium ion channel activity (GO:0022849)	3/5	6.593565823185486e-4	0.06692469310533268	0	0	34.942891859052246	255.9303385030402	GRIN2A;GRIN2B;GRIN2D
UP_hPSC_only	Molecular_Function	sodium channel activity (GO:0005272)	7/38	8.22344201537521e-4	0.07154394553376432	0	0	5.277915632754342	37.49089000011017	HCN4;GRIK5;SCN9A;GRIK2;KCNK1;SCN1A;HCN1
UP_hPSC_only	Molecular_Function	calcium ion binding (GO:0005509)	27/348	0.0013350761891164475	0.09408836258513556	0	0	1.984688804931398	13.136192605119268	NRXN1;HPCA;LPL;CALML4;AIF1;RASGRP1;SLC8A1;CLGN;PPP3CA;PCDHA4;SPOCK1;SLIT2;PCDHA7;GSN;PLA2G4C;SYT9;NAALADL1;SMOC2;SYT12;PITPNM3;HRC;S100A6;CDHR3;S100A4;PAM;PVALB;ADGRL3
UP_hPSC_only	Molecular_Function	sialyltransferase activity (GO:0008373)	5/21	0.00139046841258821	0.09408836258513556	0	0	7.292174177831912	47.96875743320499	ST6GAL2;ST8SIA1;ST6GALNAC3;ST6GALNAC5;ST3GAL3
UP_hPSC_only	Bioplanet	Neuronal system	30/283	2.3693989717654526e-6	0.002160891862250093	0	0	2.818588992392794	36.50882873408116	HCN4;MAOA;GRIK5;SLC1A1;ADCY2;GRIK2;ADCY8;COMT;RIMS1;GRIN2A;CACNG8;GNG4;SLC18A2;GRIA3;KCNJ2;GRIA4;GABRA2;KCNJ11;PRKCB;KCNH7;KCNH8;KCNAB3;GRIN2B;GRIN2D;GNAL;DLG4;KCNQ5;KCNK1;STX1A;HCN1
UP_hPSC_only	Bioplanet	Transmission across chemical synapses	22/190	1.2966852296177318e-5	0.005912884647056857	0	0	3.0956230751006872	34.8354002325628	GABRA2;PRKCB;MAOA;GRIK5;SLC1A1;ADCY2;GRIK2;COMT;ADCY8;GRIN2B;GRIN2D;RIMS1;GRIN2A;CACNG8;GNAL;DLG4;GNG4;STX1A;GRIA3;SLC18A2;KCNJ2;GRIA4
UP_hPSC_only	Bioplanet	Unblocking of NMDA receptor, glutamate binding and activation	6/17	4.077155376360638e-5	0.01239455234413634	0	0	12.7470066518847	128.84070028159636	GRIN2A;DLG4;GRIN2B;GRIA3;GRIN2D;GRIA4
UP_hPSC_only	Bioplanet	Nitric oxide signaling pathway	6/22	2.0590096128176737e-4	0.0422589718238064	0	0	8.761280487804878	74.36675873936287	PPP3CA;GRIN2A;PRKCB;DLG4;GRIN2B;GRIN2D
UP_hPSC_only	Bioplanet	Hypothetical network for drug addiction	7/32	2.720156087957159e-4	0.0422589718238064	0	0	6.546666666666667	53.74584925394484	GRIN2A;ZHX2;ADCY8;GRIN2B;GRIA3;GRIA4;GRIN2D
UP_hPSC_only	Bioplanet	MAPK signaling pathway	27/314	2.780195514724105e-4	0.0422589718238064	0	0	2.2238119949588553	18.208170366515063	PDGFB;CACNA1F;RASGRP1;DUSP16;NTF4;PPP3CA;CACNG7;CACNG8;FGF9;MAP2;RAC2;MAP3K8;MAPK4;FGF21;DUSP2;PRKCH;PRKCB;DUSP6;GCK;NFKB1;NFATC4;MAPK10;FGF13;FGF12;PTPN5;FGF11;FGFR1
UP_hPSC_only	Bioplanet	Cell adhesion molecules (CAMs)	15/133	3.980853675664145e-4	0.05186483646008143	0	0	2.9868962778741457	23.383945255473368	NLGN3;CD40;NLGN1;ITGA4;NEGR1;NRXN1;HLA-A;CLDN4;HLA-DMB;CLDN19;HLA-DRA;NCAM1;HLA-DRB1;JAM2;HLA-DQB1
UP_hPSC_only	Bioplanet	Ion channel function in vascular endothelium	5/17	4.850675308126742e-4	0.055297698512644856	0	0	9.724928948436865	74.21309599859217	GUCY1B3;TRPC5;NOS3;TRPC4;KCNQ5
UP_hPSC_only	Bioplanet	Activation of NMDA receptor upon glutamate binding and postsynaptic events	7/37	6.953293034633115e-4	0.06261088043301288	0	0	5.454131054131054	39.65766869741824	GRIN2A;DLG4;ADCY8;GRIN2B;GRIA3;GRIA4;GRIN2D
UP_hPSC_only	Bioplanet	Interleukin-4 regulation of apoptosis	23/267	7.455497291715631e-4	0.06261088043301288	0	0	2.2221485005001735	16.002555146083182	GUCY1B3;MAOA;ST8SIA1;SATB1;VDR;HSPB8;PDGFB;LPL;SULF1;RASGRP1;KLF15;DUSP6;GEM;HS3ST1;ARL4C;MAF;CLCN4;BCL6;DOK5;MFNG;PKNOX2;HLA-DQB1;IL13RA1
UP_hPSC_only	Bioplanet	Norepinephrine neurotransmitter release cycle	4/11	7.551750929420414e-4	0.06261088043301288	0	0	13.32429614181439	95.78251459046012	RIMS1;MAOA;SLC18A2;STX1A
UP_hPSC_only	Bioplanet	Axon guidance	26/325	0.0010499885581301293	0.07979913041788983	0	0	2.051630434782609	14.072083937439421	ROBO2;SEMA5A;SEMA5B;CACNA1F;ROBO1;PPP3CA;EFNB1;RGS3;SCN9A;RAC2;NCAM1;SLIT2;PAK3;SCN1A;TRPC5;EPHA6;UNC5A;TRPC4;GFRA2;NFATC4;EFNA1;EFNA3;COL2A1;DLG4;COL9A1;FGFR1
UP_hPSC_only	Bioplanet	G alpha s pathway	13/120	0.0013797953279491636	0.09679794916074133	0	0	2.849386718166247	18.765548332264434	RGS17;PYGM;ADCY2;CACNA1F;ADCY8;MAPK10;RGS3;PDE10A;RAPGEF5;RGS6;PDE9A;RAPGEF3;MAPK4
UP_hPSC_only	KEGG	Glutamatergic synapse	19/114	2.0569394349539105e-7	5.697722234822332e-5	0	0	4.728376703841388	72.80223207937716	PRKCB;GRIK5;SLC1A1;PLA2G4C;ADCY2;GRIK2;ADCY8;GRIN2B;GRIN2D;GRM3;PPP3CA;GRIN2A;DLG4;GNG4;GRM8;HOMER3;DLGAP1;GRIA3;GRIA4
UP_hPSC_only	KEGG	cAMP signaling pathway	26/216	1.0443315043634248e-6	1.4463991335433434e-4	0	0	3.2472631578947366	44.721741999395164	HCN4;VIPR2;NPR1;ADCY2;ATP1A2;CALML4;PIK3R1;ADCY8;CACNA1F;GLI3;LIPE;GRIN2A;RAC2;SOX9;GRIA3;GRIA4;NPY1R;ARAP3;ATP2B2;GRIN2B;VAV1;NFKB1;GRIN2D;MAPK10;PDE10A;RAPGEF3
UP_hPSC_only	KEGG	Ras signaling pathway	25/232	1.2158560536267025e-5	0.0011226404228486552	0	0	2.859800852798736	32.3657305631184	PDGFB;CALML4;PIK3R1;RASAL3;RASGRP1;NTF4;GRIN2A;HTR7;FGF9;GNG4;PDGFD;RAC2;PAK3;PAK5;FGF21;ANGPT4;PRKCB;PLA2G4C;GRIN2B;NFKB1;EFNA1;MAPK10;EFNA3;RAPGEF5;FGFR1
UP_hPSC_only	KEGG	Amphetamine addiction	12/69	2.2925586032413204e-5	0.0015875968327446143	0	0	4.944264839001681	52.82085183799694	PPP3CA;ARC;GRIN2A;PRKCB;MAOA;CALML4;GRIN2B;SLC18A2;STX1A;GRIA3;GRIA4;GRIN2D
UP_hPSC_only	KEGG	Rap1 signaling pathway	22/210	6.107550895455642e-5	0.003088205361639958	0	0	2.7633904943368264	26.814282238348483	ANGPT4;PRKCB;PDGFB;ARAP3;ADCY2;CALML4;PIK3R1;ADCY8;GRIN2B;VAV1;EFNA1;GRIN2A;EFNA3;FGF9;PDGFD;P2RY1;RAC2;PRKD1;RAPGEF5;RAPGEF3;FGF21;FGFR1
UP_hPSC_only	KEGG	Axon guidance	20/182	6.689253490916877e-5	0.003088205361639958	0	0	2.912109793830224	27.992431693271698	SEMA5A;ROBO2;SEMA5B;TRPC5;EPHA6;UNC5A;TRPC4;PIK3R1;NFATC4;ROBO1;EFNA1;EFNB1;PPP3CA;EFNA3;RGS3;BOC;RAC2;SLIT2;PAK3;PAK5
UP_hPSC_only	KEGG	Calcium signaling pathway	23/240	1.6317760579303875e-4	0.006457170972095962	0	0	2.502200848201732	21.82087123448368	CHRM3;PRKCB;NOS3;NTRK3;PDGFB;TACR3;ADCY2;ATP2B2;CALML4;ADCY8;CACNA1F;SLC8A1;GRIN2D;TRDN;PPP3CA;GRIN2A;HTR7;GNAL;FGF9;PDGFD;HRC;FGF21;FGFR1
UP_hPSC_only	KEGG	Dopaminergic synapse	15/132	3.6688992072207775e-4	0.012703563505001942	0	0	3.0125833886623035	23.83088634578067	PRKCB;MAOA;CALML4;COMT;GRIN2B;MAPK10;PPP3CA;GRIN2A;GNAL;GNG4;PPP2R2B;GRIA3;SLC18A2;SCN1A;GRIA4
UP_hPSC_only	KEGG	Cell adhesion molecules	16/148	4.1778165937326583e-4	0.012858391071821627	0	0	2.849532360643472	22.170933590386696	NLGN3;CD40;NLGN1;ITGA4;NEGR1;NRXN1;CD99L2;HLA-A;CLDN4;HLA-DMB;CLDN19;HLA-DRA;NCAM1;HLA-DRB1;JAM2;HLA-DQB1
UP_hPSC_only	KEGG	Circadian entrainment	12/97	6.456467082124077e-4	0.017884413817483694	0	0	3.310709640121405	24.318016784605287	GRIN2A;PRKCB;GNG4;NOS1AP;ADCY2;CALML4;ADCY8;GRIN2B;GRIA3;PRKG1;GRIA4;GRIN2D
UP_hPSC_only	KEGG	Cocaine addiction	8/49	8.207101966480675e-4	0.020666974951955883	0	0	4.563897668316536	32.42804693632462	GRM3;GRIN2A;MAOA;DLG4;GRIN2B;SLC18A2;NFKB1;GRIN2D
UP_hPSC_only	KEGG	MAPK signaling pathway	24/294	0.0012231556079167446	0.028234508616078187	0	0	2.0952064283735106	14.051127280114757	ANGPT4;DUSP2;PRKCB;PLA2G4C;PDGFB;CACNA1F;RASGRP1;DUSP16;DUSP6;NFKB1;NTF4;EFNA1;MAPK10;PPP3CA;CACNG7;EFNA3;CACNG8;FGF9;PDGFD;RAC2;MAP3K8;PTPN5;FGF21;FGFR1
UP_hPSC_only	KEGG	Leukocyte transendothelial migration	12/114	0.0026486569776785797	0.056436767908997425	0	0	2.7564676976441684	16.356059457021573	CLDN4;ITGA4;PRKCB;RAC2;CLDN19;CD99L2;CTNNA3;PIK3R1;THY1;VAV1;RAPGEF3;JAM2
UP_hPSC_only	KEGG	Other types of O-glycan biosynthesis	7/47	0.0029719792274008837	0.05880273185643177	0	0	4.088461538461538	23.788824428866775	GALNT13;ST6GAL2;GALNT16;MFNG;GALNT17;GXYLT2;ST3GAL3
UP_hPSC_only	KEGG	Intestinal immune network for IgA production	7/48	0.00335781191269485	0.062007593321098224	0	0	3.9885345007296227	22.7205501106894	CD40;HLA-DMB;ITGA4;HLA-DRA;CCR10;HLA-DRB1;HLA-DQB1
UP_hPSC_only	KEGG	Allograft rejection	6/38	0.0043435166372409375	0.07519713178223374	0	0	4.376981707317073	23.806714157537648	CD40;HLA-DMB;HLA-DRA;HLA-A;HLA-DRB1;HLA-DQB1
UP_hPSC_only	KEGG	Oxytocin signaling pathway	14/154	0.004744523127679017	0.07709293794649359	0	0	2.344088669950739	12.542666092942403	PRKAA2;PRKCB;NPR1;NOS3;PLA2G4C;ADCY2;CALML4;CACNA1F;ADCY8;NFATC4;PPP3CA;CACNG7;CACNG8;KCNJ2
UP_hPSC_only	KEGG	Salivary secretion	10/93	0.005009649397245071	0.07709293794649359	0	0	2.8187751004016066	14.929330413141487	CHRM3;AMY2B;PRKCB;ADCY2;ATP1A2;ATP2B2;CALML4;BEST2;ADCY8;PRKG1
UP_hPSC_only	KEGG	Nicotine addiction	6/40	0.005632702890037764	0.08211887897581371	0	0	4.119081779053085	21.33340774519459	GABRA2;GRIN2A;GRIN2B;GRIA3;GRIA4;GRIN2D
UP_hPSC_only	KEGG	Long-term potentiation	8/67	0.006197750995081286	0.08346105551331554	0	0	3.1685383945961627	16.107482910008077	PPP3CA;GRIN2A;PRKCB;CALML4;ADCY8;GRIN2B;RAPGEF3;GRIN2D
UP_hPSC_only	KEGG	Fc gamma R-mediated phagocytosis	10/97	0.006735328950954467	0.08346105551331554	0	0	2.688612801442416	13.444108878234465	MARCKS;GSN;PRKCB;BIN1;PLA2G4C;RAC2;AMPH;PIK3R1;VAV1;WASF3
UP_hPSC_only	KEGG	Regulation of lipolysis in adipocytes	7/55	0.007220236251307696	0.08346105551331554	0	0	3.405626780626781	16.792694766716977	LIPE;NPR1;NPY1R;ADCY2;PIK3R1;ADCY8;PRKG1
UP_hPSC_only	KEGG	Aldosterone synthesis and secretion	10/98	0.007231282788157304	0.08346105551331554	0	0	2.657921122994652	13.101793806101316	LIPE;PRKCB;NPR1;ADCY2;ATP1A2;ATP2B2;CALML4;PRKD1;CACNA1F;ADCY8
UP_hPSC_only	KEGG	Choline metabolism in cancer	10/98	0.007231282788157304	0.08346105551331554	0	0	2.657921122994652	13.101793806101316	MAPK10;DGKB;PRKCB;PDGFD;PLA2G4C;PDGFB;RAC2;PIK3R1;WASF3;DGKH
UP_hPSC_only	KEGG	Asthma	5/31	0.008259159794750006	0.09151149052583006	0	0	4.485149442518504	21.51271617843574	CD40;HLA-DMB;HLA-DRA;HLA-DRB1;HLA-DQB1
UP_hPSC_only	KEGG	Insulin secretion	9/86	0.009003125176647043	0.09591791053581657	0	0	2.732089208221399	12.868641563927563	CHRM3;KCNJ11;PRKCB;ADCY2;ATP1A2;ADCY8;CACNA1F;STX1A;GCK
UP_hPSC_only	KEGG	Human T-cell leukemia virus 1 infection	17/219	0.0096270052378501	0.09876594262535103	0	0	1.9736136778078301	9.163849643360098	EGR2;CD40;ADCY2;HLA-A;PIK3R1;ADCY8;NFKB1;NFATC4;MAPK10;PPP3CA;HLA-DMB;LCK;TSPO;HLA-DRA;BUB3;HLA-DRB1;HLA-DQB1
UP_hPSC_only	Wikipathway	Disruption of postsynaptic signaling by CNV WP4875	9/33	5.2790433867324466e-6	0.0013262382057070458	0	0	8.789779681762546	106.81134283793429	NLGN3;NLGN1;GRIN2A;ARC;NRXN1;DLGAP1;GRIN2B;STX1A;GRIN2D
UP_hPSC_only	Wikipathway	Serotonin and anxiety-related events WP3944	6/13	6.517141059985483e-6	0.0013262382057070458	0	0	20.03519163763066	239.2417212945201	PPP3CA;NLGN1;ARC;PRKCB;CRHR1;GRIN2D
UP_hPSC_only	Wikipathway	Development of ureteric collection system WP5053	10/47	1.7641235230495628e-5	0.0023933275796039068	0	0	6.338434022257552	69.37588116611214	ROBO2;RARG;SALL1;FRAS1;ANOS1;SLIT2;FREM1;GLI3;FREM2;ROBO1
UP_hPSC_only	Wikipathway	Regulation of Actin Cytoskeleton WP51	17/150	1.5814054180267187e-4	0.016090800128421862	0	0	3.008420309116425	26.329774013508295	CHRM3;GSN;PDGFB;PIK3R1;VAV1;FGF9;TMSB4X;RAC2;ARHGEF4;FGF13;PAK3;FGF12;FGF11;PAK5;MAPK4;FGF21;FGFR1
UP_hPSC_only	Wikipathway	MAPK Signaling Pathway WP382	22/246	5.844463051877113e-4	0.04174321156332438	0	0	2.3148765103056146	17.23389830829621	DUSP2;PLA2G4C;PDGFB;CACNA1F;RASGRP1;DUSP16;DUSP6;NFKB1;NTF4;MAPK10;PPP3CA;CACNG7;CACNG8;FGF9;RAC2;MAP3K8;FGF13;FGF12;PTPN5;FGF11;FGF21;FGFR1
UP_hPSC_only	Wikipathway	NO/cGMP/PKG mediated Neuroprotection WP4008	8/47	6.153790402455684e-4	0.04174321156332438	0	0	4.798445238543038	35.47621156656147	GRIN2A;NPR1;NOS3;DLG4;TSPO;GRIN2B;NFKB1;GRIN2D
UP_hPSC_only	Wikipathway	Vitamin D-sensitive calcium signaling in depression WP4698	7/41	0.0013158556611426162	0.07074008049042518	0	0	4.811463046757164	31.91572449672096	GRIN2A;VDR;ATP2B2;GRIN2B;SLC8A1;PVALB;GRIN2D
UP_hPSC_only	Wikipathway	Globo Sphingolipid Metabolism WP1424	5/21	0.00139046841258821	0.07074008049042518	0	0	7.292174177831912	47.96875743320499	ST6GAL2;ST8SIA1;FUT9;ST6GALNAC3;ST6GALNAC5
UP_hPSC_only	Wikipathway	Ras signaling WP4223	17/184	0.0016619542846251921	0.07077209369163644	0	0	2.3916493342116754	15.305984348026136	PRKCB;PLA2G4C;CALML4;PIK3R1;RASAL3;RASGRP1;GRIN2B;NFKB1;MAPK10;GRIN2A;HTR7;GNG4;RAC2;RAPGEF5;PAK3;PAK5;FGFR1
UP_hPSC_only	Wikipathway	PKC-gamma calcium signaling pathway in ataxia WP4760	5/22	0.0017388720808755882	0.07077209369163644	0	0	6.862864512431038	43.610200230095515	ATP2B2;HOMER3;CA8;GRIA3;GRIA4
UP_hPSC_only	Wikipathway	Myometrial relaxation and contraction pathways WP289	15/156	0.0020616525234851257	0.07282585962450695	0	0	2.496655035810793	15.439932468589578	RGS17;PRKCH;IGFBP5;PRKCB;NOS3;ADCY2;ADCY8;SLC8A1;CRHR1;NFKB1;PKIB;RGS3;GNG4;PRKD1;RGS6
UP_hPSC_only	Wikipathway	Cancer immunotherapy by PD-1 blockade WP4585	5/23	0.0021471997923687555	0.07282585962450695	0	0	6.481255920963594	39.818183651459954	LCK;HLA-A;NFKB1;HLA-DRB1;NFATC4
UP_hPSC_only	Wikipathway	Ebola Virus Pathway on Host WP4217	13/129	0.0026455585391518747	0.08282633272575485	0	0	2.6270729948678797	15.591344765025411	GSN;ITGA4;CD300A;HLA-A;PIK3R1;NFKB1;ASGR1;HLA-DMB;HLA-DRA;MFGE8;IKBKE;HLA-DRB1;HLA-DQB1
UP_hPSC_only	Wikipathway	Vitamin D Receptor Pathway WP2877	16/182	0.0036866049239536393	0.09764287649211904	0	0	2.2618473895582327	12.673242476351557	CD40;SERPINB1;IGFBP5;VDR;SATB1;MX2;GXYLT2;RASGRP1;SLC8A1;BCL6;CLMN;CREG2;S100A6;S100A4;LGALS9;HLA-DRB1
UP_hPSC_only	Wikipathway	Calcium Regulation in the Cardiac Cell WP536	14/150	0.003751146055601352	0.09764287649211904	0	0	2.4135395537525355	13.481293092482138	CHRM3;GNAZ;RGS17;PRKCH;PRKCB;ADCY2;ATP2B2;ADCY8;SLC8A1;PKIB;RGS3;GNG4;PRKD1;RGS6
UP_hPSC_only	Wikipathway	Focal Adhesion-PI3K-Akt-mTOR-signaling pathway WP3932	23/303	0.003838540599198783	0.09764287649211904	0	0	1.9327610745418964	10.751298588537804	ANGPT4;TNXB;PRKAA2;ITGA4;CAB39L;NOS3;PDGFB;PIK3R1;HIF3A;EFNA1;TCL1B;LIPE;EFNA3;COL2A1;FGF9;GNG4;PPP2R2B;PDGFD;FGF13;FGF12;FGF11;FGF21;FGFR1
UP_hPSC_and embryo	Biological_Process	negative regulation of B cell differentiation (GO:0045578)	2/5	1.2623316154643204e-5	0.004329797441042619	0	0	634.0952380952381	7152.572070560204	SFRP1;ID2
UP_hPSC_and embryo	Biological_Process	negative regulation of lymphocyte differentiation (GO:0045620)	2/7	2.6472069779530597e-5	0.004539959967189497	0	0	380.4190476190476	4009.3962525262855	SFRP1;ID2
UP_hPSC_and embryo	Biological_Process	epithelial cell morphogenesis (GO:0003382)	2/17	1.7024519462281439e-4	0.01641186786031897	0	0	126.74285714285715	1099.9088411626703	RAB25;STC1
UP_hPSC_and embryo	Biological_Process	regulation of B cell differentiation (GO:0045577)	2/18	1.91392045018297e-4	0.01641186786031897	0	0	118.81547619047619	1017.2014676113489	SFRP1;ID2
UP_hPSC_and embryo	Biological_Process	negative regulation of B cell activation (GO:0050869)	2/22	2.881577630424514e-4	0.019767622544712166	0	0	95.03333333333333	774.7119651640849	SFRP1;ID2
UP_hPSC_and embryo	Biological_Process	non-canonical Wnt signaling pathway (GO:0035567)	3/124	3.762350130242924e-4	0.021508101577888714	0	0	24.61487603305785	194.09559768215067	SFRP1;FZD2;PRICKLE1
UP_hPSC_and embryo	Biological_Process	regulation of muscle cell differentiation (GO:0051147)	2/35	7.355116472040447e-4	0.03604007071299819	0	0	57.55844155844156	415.2809430634506	ID2;CTNNA2
UP_hPSC_and embryo	Biological_Process	negative regulation of canonical Wnt signaling pathway (GO:0090090)	3/165	8.648680848026365e-4	0.037081219135913036	0	0	18.34722222222222	129.40173944994532	SFRP1;IGFBP2;PRICKLE1
UP_hPSC_and embryo	Biological_Process	regulation of cell migration (GO:0030334)	4/408	0.001111128017165117	0.04234632332084835	0	0	10.199583116206357	69.38143558772111	SFRP1;TMSB15A;STC1;CTNNA2
UP_hPSC_and embryo	Biological_Process	negative regulation of Wnt signaling pathway (GO:0030178)	3/191	0.0013189491133339198	0.04523995458735344	0	0	15.789095744680852	104.6962305298959	SFRP1;IGFBP2;PRICKLE1
UP_hPSC_and embryo	Biological_Process	positive regulation of fat cell differentiation (GO:0045600)	2/51	0.0015585779465969848	0.048599294152978714	0	0	38.732750242954324	250.36777892881818	SFRP1;ID2
UP_hPSC_and embryo	Biological_Process	canonical Wnt signaling pathway (GO:0060070)	2/68	0.0027518072427276065	0.06985427283967705	0	0	28.73160173160173	169.38708342077788	SFRP1;FZD2
UP_hPSC_and embryo	Biological_Process	regulation of canonical Wnt signaling pathway (GO:0060828)	3/253	0.0029378021363381237	0.06985427283967705	0	0	11.8362	69.00615327505945	SFRP1;IGFBP2;PRICKLE1
UP_hPSC_and embryo	Biological_Process	positive regulation of cell differentiation (GO:0045597)	3/258	0.0031045320125684555	0.06985427283967705	0	0	11.601176470588236	66.99554461927016	SFRP1;ID2;CTNNA2
UP_hPSC_and embryo	Biological_Process	regulation of fat cell differentiation (GO:0045598)	2/80	0.003785434088634464	0.06985427283967705	0	0	24.296703296703296	135.49286712603902	SFRP1;ID2
UP_hPSC_and embryo	Biological_Process	Wnt signaling pathway, planar cell polarity pathway (GO:0060071)	2/85	0.00426169712968506	0.06985427283967705	0	0	22.82730923694779	124.59345829922681	FZD2;PRICKLE1
UP_hPSC_and embryo	Biological_Process	regulation of establishment of planar polarity (GO:0090175)	2/88	0.0045601374272080065	0.06985427283967705	0	0	22.027685492801773	118.73809135413663	FZD2;PRICKLE1
UP_hPSC_and embryo	Biological_Process	Wnt signaling pathway (GO:0016055)	2/92	0.004972723202443317	0.06985427283967705	0	0	21.044444444444444	111.61526477440043	SFRP1;FZD2
UP_hPSC_and embryo	Biological_Process	cellular response to heparin (GO:0071504)	1/5	0.005737289113328647	0.06985427283967705	0	0	226.9659090909091	1171.3185051583378	SFRP1
UP_hPSC_and embryo	Biological_Process	cellular response to vitamin (GO:0071295)	1/5	0.005737289113328647	0.06985427283967705	0	0	226.9659090909091	1171.3185051583378	SFRP1
UP_hPSC_and embryo	Biological_Process	cellular response to vitamin D (GO:0071305)	1/5	0.005737289113328647	0.06985427283967705	0	0	226.9659090909091	1171.3185051583378	SFRP1
UP_hPSC_and embryo	Biological_Process	regulation of synapse structural plasticity (GO:0051823)	1/5	0.005737289113328647	0.06985427283967705	0	0	226.9659090909091	1171.3185051583378	CTNNA2
UP_hPSC_and embryo	Biological_Process	negative regulation of macrophage cytokine production (GO:0010936)	1/5	0.005737289113328647	0.06985427283967705	0	0	226.9659090909091	1171.3185051583378	CUEDC2
UP_hPSC_and embryo	Biological_Process	His-Purkinje system development (GO:0003164)	1/5	0.005737289113328647	0.06985427283967705	0	0	226.9659090909091	1171.3185051583378	ID2
UP_hPSC_and embryo	Biological_Process	dorsal/ventral axis specification (GO:0009950)	1/5	0.005737289113328647	0.06985427283967705	0	0	226.9659090909091	1171.3185051583378	SFRP1
UP_hPSC_and embryo	Biological_Process	protein C-linked glycosylation via 2'-alpha-mannosyl-L-tryptophan (GO:0018406)	1/5	0.005737289113328647	0.06985427283967705	0	0	226.9659090909091	1171.3185051583378	DPM3
UP_hPSC_and embryo	Biological_Process	protein C-linked glycosylation via tryptophan (GO:0018317)	1/5	0.005737289113328647	0.06985427283967705	0	0	226.9659090909091	1171.3185051583378	DPM3
UP_hPSC_and embryo	Biological_Process	negative regulation of gene expression (GO:0010629)	3/322	0.005766758884496363	0.06985427283967705	0	0	9.2435736677116	47.65658505296339	CENPV;SFRP1;ID2
UP_hPSC_and embryo	Biological_Process	negative regulation of Arp2/3 complex-mediated actin nucleation (GO:0034316)	1/6	0.006880968324420164	0.06985427283967705	0	0	181.56363636363636	904.0045996114618	CTNNA2
UP_hPSC_and embryo	Biological_Process	positive regulation of extrinsic apoptotic signaling pathway via death domain receptors (GO:1902043)	1/6	0.006880968324420164	0.06985427283967705	0	0	181.56363636363636	904.0045996114618	SFRP1
UP_hPSC_and embryo	Biological_Process	response to heparin (GO:0071503)	1/6	0.006880968324420164	0.06985427283967705	0	0	181.56363636363636	904.0045996114618	SFRP1
UP_hPSC_and embryo	Biological_Process	prepulse inhibition (GO:0060134)	1/6	0.006880968324420164	0.06985427283967705	0	0	181.56363636363636	904.0045996114618	CTNNA2
UP_hPSC_and embryo	Biological_Process	negative regulation of cell motility (GO:2000146)	2/114	0.007535161797590557	0.06985427283967705	0	0	16.892006802721088	82.57108491924915	SFRP1;STC1
UP_hPSC_and embryo	Biological_Process	cellular response to prostaglandin E stimulus (GO:0071380)	1/7	0.008023389804178622	0.06985427283967705	0	0	151.29545454545453	730.0602205833903	SFRP1
UP_hPSC_and embryo	Biological_Process	regulation of bone remodeling (GO:0046850)	1/7	0.008023389804178622	0.06985427283967705	0	0	151.29545454545453	730.0602205833903	SFRP1
UP_hPSC_and embryo	Biological_Process	positive regulation of fibroblast apoptotic process (GO:2000271)	1/7	0.008023389804178622	0.06985427283967705	0	0	151.29545454545453	730.0602205833903	SFRP1
UP_hPSC_and embryo	Biological_Process	endothelial cell morphogenesis (GO:0001886)	1/7	0.008023389804178622	0.06985427283967705	0	0	151.29545454545453	730.0602205833903	STC1
UP_hPSC_and embryo	Biological_Process	positive regulation of astrocyte differentiation (GO:0048711)	1/8	0.009164554745730224	0.06985427283967705	0	0	129.67532467532467	608.4900471331728	ID2
UP_hPSC_and embryo	Biological_Process	mammary gland epithelial cell differentiation (GO:0060644)	1/8	0.009164554745730224	0.06985427283967705	0	0	129.67532467532467	608.4900471331728	ID2
UP_hPSC_and embryo	Biological_Process	regulation of anion transport (GO:0044070)	1/8	0.009164554745730224	0.06985427283967705	0	0	129.67532467532467	608.4900471331728	STC1
UP_hPSC_and embryo	Biological_Process	positive regulation of secondary metabolite biosynthetic process (GO:1900378)	1/8	0.009164554745730224	0.06985427283967705	0	0	129.67532467532467	608.4900471331728	OPN3
UP_hPSC_and embryo	Biological_Process	negative regulation of muscle cell differentiation (GO:0051148)	1/8	0.009164554745730224	0.06985427283967705	0	0	129.67532467532467	608.4900471331728	ID2
UP_hPSC_and embryo	Biological_Process	negative regulation of osteoblast proliferation (GO:0033689)	1/8	0.009164554745730224	0.06985427283967705	0	0	129.67532467532467	608.4900471331728	SFRP1
UP_hPSC_and embryo	Biological_Process	positive regulation of melanin biosynthetic process (GO:0048023)	1/8	0.009164554745730224	0.06985427283967705	0	0	129.67532467532467	608.4900471331728	OPN3
UP_hPSC_and embryo	Biological_Process	negative regulation of actin nucleation (GO:0051126)	1/8	0.009164554745730224	0.06985427283967705	0	0	129.67532467532467	608.4900471331728	CTNNA2
UP_hPSC_and embryo	Biological_Process	regulation of fibroblast apoptotic process (GO:2000269)	1/9	0.010304464378507131	0.07073966057154213	0	0	113.46022727272727	519.1007405544717	SFRP1
UP_hPSC_and embryo	Biological_Process	positive regulation of blood pressure (GO:0045777)	1/9	0.010304464378507131	0.07073966057154213	0	0	113.46022727272727	519.1007405544717	ID2
UP_hPSC_and embryo	Biological_Process	response to vitamin D (GO:0033280)	1/9	0.010304464378507131	0.07073966057154213	0	0	113.46022727272727	519.1007405544717	SFRP1
UP_hPSC_and embryo	Biological_Process	embryonic digestive tract morphogenesis (GO:0048557)	1/9	0.010304464378507131	0.07073966057154213	0	0	113.46022727272727	519.1007405544717	ID2
UP_hPSC_and embryo	Biological_Process	sequestering of actin monomers (GO:0042989)	1/10	0.01144311994957642	0.07073966057154213	0	0	100.84848484848484	450.8296990682604	TMSB15A
UP_hPSC_and embryo	Biological_Process	cellular response to prostaglandin stimulus (GO:0071379)	1/10	0.01144311994957642	0.07073966057154213	0	0	100.84848484848484	450.8296990682604	SFRP1
UP_hPSC_and embryo	Biological_Process	regulation of actin filament-based movement (GO:1903115)	1/10	0.01144311994957642	0.07073966057154213	0	0	100.84848484848484	450.8296990682604	STC1
UP_hPSC_and embryo	Biological_Process	hematopoietic stem cell differentiation (GO:0060218)	1/10	0.01144311994957642	0.07073966057154213	0	0	100.84848484848484	450.8296990682604	SFRP1
UP_hPSC_and embryo	Biological_Process	negative regulation of cell migration (GO:0030336)	2/144	0.01179625079604133	0.07073966057154213	0	0	13.303152246814218	59.06564380345006	SFRP1;STC1
UP_hPSC_and embryo	Biological_Process	negative regulation of bone remodeling (GO:0046851)	1/11	0.012580522725551224	0.07073966057154213	0	0	90.75909090909092	397.1259752205777	SFRP1
UP_hPSC_and embryo	Biological_Process	establishment of epithelial cell apical/basal polarity (GO:0045198)	1/11	0.012580522725551224	0.07073966057154213	0	0	90.75909090909092	397.1259752205777	SYNE4
UP_hPSC_and embryo	Biological_Process	positive regulation of non-canonical Wnt signaling pathway (GO:2000052)	1/11	0.012580522725551224	0.07073966057154213	0	0	90.75909090909092	397.1259752205777	SFRP1
UP_hPSC_and embryo	Biological_Process	cellular response to UV-A (GO:0071492)	1/11	0.012580522725551224	0.07073966057154213	0	0	90.75909090909092	397.1259752205777	OPN3
UP_hPSC_and embryo	Biological_Process	regulation of melanin biosynthetic process (GO:0048021)	1/11	0.012580522725551224	0.07073966057154213	0	0	90.75909090909092	397.1259752205777	OPN3
UP_hPSC_and embryo	Biological_Process	response to prostaglandin E (GO:0034695)	1/11	0.012580522725551224	0.07073966057154213	0	0	90.75909090909092	397.1259752205777	SFRP1
UP_hPSC_and embryo	Biological_Process	positive regulation of macrophage differentiation (GO:0045651)	1/11	0.012580522725551224	0.07073966057154213	0	0	90.75909090909092	397.1259752205777	ID2
UP_hPSC_and embryo	Biological_Process	regulation of astrocyte differentiation (GO:0048710)	1/12	0.013716673976595	0.07467966942812833	0	0	82.50413223140495	353.872030109198	ID2
UP_hPSC_and embryo	Biological_Process	brain morphogenesis (GO:0048854)	1/12	0.013716673976595	0.07467966942812833	0	0	82.50413223140495	353.872030109198	CTNNA2
UP_hPSC_and embryo	Biological_Process	positive regulation of calcium ion import (GO:0090280)	1/13	0.014851574986337721	0.07527368687957989	0	0	75.625	318.3547328251434	STC1
UP_hPSC_and embryo	Biological_Process	negative regulation of myoblast differentiation (GO:0045662)	1/13	0.014851574986337721	0.07527368687957989	0	0	75.625	318.3547328251434	PRICKLE1
UP_hPSC_and embryo	Biological_Process	negative regulation of nucleic acid-templated transcription (GO:1903507)	3/464	0.015564081235678436	0.07527368687957989	0	0	6.3501084598698485	26.434164848632047	SFRP1;ID2;PRICKLE1
UP_hPSC_and embryo	Biological_Process	neuron fate commitment (GO:0048663)	1/14	0.015985227036696047	0.07527368687957989	0	0	69.8041958041958	288.7164567086745	ID2
UP_hPSC_and embryo	Biological_Process	regulation of macrophage cytokine production (GO:0010935)	1/14	0.015985227036696047	0.07527368687957989	0	0	69.8041958041958	288.7164567086745	CUEDC2
UP_hPSC_and embryo	Biological_Process	response to UV-A (GO:0070141)	1/14	0.015985227036696047	0.07527368687957989	0	0	69.8041958041958	288.7164567086745	OPN3
UP_hPSC_and embryo	Biological_Process	polarized epithelial cell differentiation (GO:0030859)	1/14	0.015985227036696047	0.07527368687957989	0	0	69.8041958041958	288.7164567086745	SYNE4
UP_hPSC_and embryo	Biological_Process	positive regulation of cell population proliferation (GO:0008284)	3/474	0.016471228066582008	0.07527368687957989	0	0	6.212101910828025	25.5077612193186	SFRP1;RAB25;ID2
UP_hPSC_and embryo	Biological_Process	neuron differentiation (GO:0030182)	2/174	0.01688851485231191	0.07527368687957989	0	0	10.966223698781839	44.75449112031414	FZD2;ID2
UP_hPSC_and embryo	Biological_Process	negative regulation of androgen receptor signaling pathway (GO:0060766)	1/15	0.017117631418679974	0.07527368687957989	0	0	64.81493506493507	263.6442288281798	SFRP1
UP_hPSC_and embryo	Biological_Process	establishment of apical/basal cell polarity (GO:0035089)	1/15	0.017117631418679974	0.07527368687957989	0	0	64.81493506493507	263.6442288281798	SYNE4
UP_hPSC_and embryo	Biological_Process	mammary gland epithelium development (GO:0061180)	1/15	0.017117631418679974	0.07527368687957989	0	0	64.81493506493507	263.6442288281798	ID2
UP_hPSC_and embryo	Biological_Process	regulation of macrophage differentiation (GO:0045649)	1/15	0.017117631418679974	0.07527368687957989	0	0	64.81493506493507	263.6442288281798	ID2
UP_hPSC_and embryo	Biological_Process	regulation of non-canonical Wnt signaling pathway (GO:2000050)	1/15	0.017117631418679974	0.07527368687957989	0	0	64.81493506493507	263.6442288281798	SFRP1
UP_hPSC_and embryo	Biological_Process	cellular response to estrogen stimulus (GO:0071391)	1/15	0.017117631418679974	0.07527368687957989	0	0	64.81493506493507	263.6442288281798	SFRP1
UP_hPSC_and embryo	Biological_Process	regulation of hormone secretion (GO:0046883)	1/16	0.018248789418907417	0.0780877929334582	0	0	60.49090909090909	242.18482345145705	SCG5
UP_hPSC_and embryo	Biological_Process	digestive tract morphogenesis (GO:0048546)	1/16	0.018248789418907417	0.0780877929334582	0	0	60.49090909090909	242.18482345145705	ID2
UP_hPSC_and embryo	Biological_Process	negative regulation of cytokine production involved in immune response (GO:0002719)	1/17	0.019378702334968384	0.0780877929334582	0	0	56.70738636363637	223.63015065372352	CUEDC2
UP_hPSC_and embryo	Biological_Process	regulation of Arp2/3 complex-mediated actin nucleation (GO:0034315)	1/17	0.019378702334968384	0.0780877929334582	0	0	56.70738636363637	223.63015065372352	CTNNA2
UP_hPSC_and embryo	Biological_Process	negative regulation of insulin secretion (GO:0046676)	1/17	0.019378702334968384	0.0780877929334582	0	0	56.70738636363637	223.63015065372352	SFRP1
UP_hPSC_and embryo	Biological_Process	regulation of osteoblast proliferation (GO:0033688)	1/17	0.019378702334968384	0.0780877929334582	0	0	56.70738636363637	223.63015065372352	SFRP1
UP_hPSC_and embryo	Biological_Process	positive regulation of nucleic acid-templated transcription (GO:1903508)	3/511	0.020085266790927113	0.0780877929334582	0	0	5.748720472440945	22.464670089171833	SFRP1;FZD2;ID2
UP_hPSC_and embryo	Biological_Process	negative regulation of cell differentiation (GO:0045596)	2/191	0.020121559522162866	0.0780877929334582	0	0	9.971277399848828	38.947444831443484	SFRP1;ID2
UP_hPSC_and embryo	Biological_Process	protein O-linked mannosylation (GO:0035269)	1/18	0.02050737145707836	0.0780877929334582	0	0	53.36898395721925	207.44368622737056	DPM3
UP_hPSC_and embryo	Biological_Process	negative regulation of fibroblast proliferation (GO:0048147)	1/18	0.02050737145707836	0.0780877929334582	0	0	53.36898395721925	207.44368622737056	SFRP1
UP_hPSC_and embryo	Biological_Process	positive regulation of glial cell differentiation (GO:0045687)	1/18	0.02050737145707836	0.0780877929334582	0	0	53.36898395721925	207.44368622737056	ID2
UP_hPSC_and embryo	Biological_Process	negative regulation of peptide hormone secretion (GO:0090278)	1/18	0.02050737145707836	0.0780877929334582	0	0	53.36898395721925	207.44368622737056	SFRP1
UP_hPSC_and embryo	Biological_Process	negative regulation of macromolecule metabolic process (GO:0010605)	2/194	0.020717169553774624	0.0780877929334582	0	0	9.813988095238095	38.04679520196789	SFRP1;ID2
UP_hPSC_and embryo	Biological_Process	negative regulation of calcium ion transport (GO:0051926)	1/19	0.021634798076404317	0.07811300779164927	0	0	50.40151515151515	193.21180108339513	STC1
UP_hPSC_and embryo	Biological_Process	regulation of insulin-like growth factor receptor signaling pathway (GO:0043567)	1/19	0.021634798076404317	0.07811300779164927	0	0	50.40151515151515	193.21180108339513	IGFBP2
UP_hPSC_and embryo	Biological_Process	negative regulation of cytokine production involved in inflammatory response (GO:1900016)	1/19	0.021634798076404317	0.07811300779164927	0	0	50.40151515151515	193.21180108339513	CUEDC2
UP_hPSC_and embryo	Biological_Process	positive regulation of focal adhesion assembly (GO:0051894)	1/19	0.021634798076404317	0.07811300779164927	0	0	50.40151515151515	193.21180108339513	SFRP1
UP_hPSC_and embryo	Biological_Process	positive regulation of activated T cell proliferation (GO:0042104)	1/20	0.02276098349039011	0.07966344221636538	0	0	47.74641148325359	180.61070687273846	IGFBP2
UP_hPSC_and embryo	Biological_Process	establishment of epithelial cell polarity (GO:0090162)	1/20	0.02276098349039011	0.07966344221636538	0	0	47.74641148325359	180.61070687273846	SYNE4
UP_hPSC_and embryo	Biological_Process	embryonic digestive tract development (GO:0048566)	1/20	0.02276098349039011	0.07966344221636538	0	0	47.74641148325359	180.61070687273846	ID2
UP_hPSC_and embryo	Biological_Process	epithelial cell development (GO:0002064)	1/21	0.02388592899272268	0.07990202713061281	0	0	45.356818181818184	169.38348350725923	RAB25
UP_hPSC_and embryo	Biological_Process	positive regulation of smoothened signaling pathway (GO:0045880)	1/21	0.02388592899272268	0.07990202713061281	0	0	45.356818181818184	169.38348350725923	SFRP1
UP_hPSC_and embryo	Biological_Process	beta-catenin destruction complex disassembly (GO:1904886)	1/21	0.02388592899272268	0.07990202713061281	0	0	45.356818181818184	169.38348350725923	FZD2
UP_hPSC_and embryo	Biological_Process	cellular response to estradiol stimulus (GO:0071392)	1/21	0.02388592899272268	0.07990202713061281	0	0	45.356818181818184	169.38348350725923	SFRP1
UP_hPSC_and embryo	Biological_Process	negative regulation of cellular macromolecule biosynthetic process (GO:2000113)	3/547	0.023993903190825422	0.07990202713061281	0	0	5.358363970588235	19.986459241446507	SFRP1;ID2;PRICKLE1
UP_hPSC_and embryo	Biological_Process	negative regulation of multicellular organismal process (GO:0051241)	2/214	0.024874059209828825	0.08092740666409119	0	0	8.879155435759209	32.798977017152595	SFRP1;STC1
UP_hPSC_and embryo	Biological_Process	protein mannosylation (GO:0035268)	1/22	0.025009635878698734	0.08092740666409119	0	0	43.1948051948052	159.3237838191313	DPM3
UP_hPSC_and embryo	Biological_Process	regulation of chromosome organization (GO:0033044)	1/22	0.025009635878698734	0.08092740666409119	0	0	43.1948051948052	159.3237838191313	CENPV
UP_hPSC_and embryo	Biological_Process	regulation of neural precursor cell proliferation (GO:2000177)	1/23	0.026132105439598274	0.08247504112881303	0	0	41.22933884297521	150.26406190976735	ID2
UP_hPSC_and embryo	Biological_Process	positive regulation of cell-substrate junction organization (GO:0150117)	1/24	0.027253338971820428	0.08247504112881303	0	0	39.43478260869565	142.06692893534887	SFRP1
UP_hPSC_and embryo	Biological_Process	glucose catabolic process to pyruvate (GO:0061718)	1/24	0.027253338971820428	0.08247504112881303	0	0	39.43478260869565	142.06692893534887	PGAM2
UP_hPSC_and embryo	Biological_Process	canonical glycolysis (GO:0061621)	1/24	0.027253338971820428	0.08247504112881303	0	0	39.43478260869565	142.06692893534887	PGAM2
UP_hPSC_and embryo	Biological_Process	heterochromatin assembly (GO:0031507)	1/24	0.027253338971820428	0.08247504112881303	0	0	39.43478260869565	142.06692893534887	CENPV
UP_hPSC_and embryo	Biological_Process	dorsal/ventral pattern formation (GO:0009953)	1/24	0.027253338971820428	0.08247504112881303	0	0	39.43478260869565	142.06692893534887	SFRP1
UP_hPSC_and embryo	Biological_Process	negative regulation of ossification (GO:0030279)	1/24	0.027253338971820428	0.08247504112881303	0	0	39.43478260869565	142.06692893534887	SFRP1
UP_hPSC_and embryo	Biological_Process	regulation of calcium ion import (GO:0090279)	1/25	0.028373337764431305	0.08247504112881303	0	0	37.78977272727273	134.6187109177605	STC1
UP_hPSC_and embryo	Biological_Process	glycolytic process through glucose-6-phosphate (GO:0061620)	1/25	0.028373337764431305	0.08247504112881303	0	0	37.78977272727273	134.6187109177605	PGAM2
UP_hPSC_and embryo	Biological_Process	negative regulation of ion transport (GO:0043271)	1/25	0.028373337764431305	0.08247504112881303	0	0	37.78977272727273	134.6187109177605	STC1
UP_hPSC_and embryo	Biological_Process	ventricular cardiac muscle tissue development (GO:0003229)	1/25	0.028373337764431305	0.08247504112881303	0	0	37.78977272727273	134.6187109177605	ID2
UP_hPSC_and embryo	Biological_Process	negative regulation of actin filament polymerization (GO:0030837)	1/25	0.028373337764431305	0.08247504112881303	0	0	37.78977272727273	134.6187109177605	TMSB15A
UP_hPSC_and embryo	Biological_Process	regulation of synapse organization (GO:0050807)	1/26	0.02949210311266467	0.08399284202083813	0	0	36.276363636363634	127.82458269039886	CTNNA2
UP_hPSC_and embryo	Biological_Process	endothelial cell development (GO:0001885)	1/26	0.02949210311266467	0.08399284202083813	0	0	36.276363636363634	127.82458269039886	STC1
UP_hPSC_and embryo	Biological_Process	cellular senescence (GO:0090398)	1/27	0.030609636304970163	0.08399284202083813	0	0	34.87937062937063	121.60484715637173	ID2
UP_hPSC_and embryo	Biological_Process	regulation of vasculature development (GO:1901342)	1/27	0.030609636304970163	0.08399284202083813	0	0	34.87937062937063	121.60484715637173	SFRP1
UP_hPSC_and embryo	Biological_Process	regulation of cardiac muscle cell contraction (GO:0086004)	1/27	0.030609636304970163	0.08399284202083813	0	0	34.87937062937063	121.60484715637173	STC1
UP_hPSC_and embryo	Biological_Process	entrainment of circadian clock by photoperiod (GO:0043153)	1/27	0.030609636304970163	0.08399284202083813	0	0	34.87937062937063	121.60484715637173	ID2
UP_hPSC_and embryo	Biological_Process	positive regulation of muscle cell differentiation (GO:0051149)	1/27	0.030609636304970163	0.08399284202083813	0	0	34.87937062937063	121.60484715637173	CTNNA2
UP_hPSC_and embryo	Biological_Process	GPI anchor metabolic process (GO:0006505)	1/28	0.031725938633605226	0.08435656551415963	0	0	33.58585858585859	115.89205816705555	DPM3
UP_hPSC_and embryo	Biological_Process	regulation of neuron migration (GO:2001222)	1/28	0.031725938633605226	0.08435656551415963	0	0	33.58585858585859	115.89205816705555	CTNNA2
UP_hPSC_and embryo	Biological_Process	regulation of plasma membrane bounded cell projection organization (GO:0120035)	1/28	0.031725938633605226	0.08435656551415963	0	0	33.58585858585859	115.89205816705555	CTNNA2
UP_hPSC_and embryo	Biological_Process	photoperiodism (GO:0009648)	1/28	0.031725938633605226	0.08435656551415963	0	0	33.58585858585859	115.89205816705555	ID2
UP_hPSC_and embryo	Biological_Process	negative regulation of epithelial to mesenchymal transition (GO:0010719)	1/29	0.03284101139028785	0.0853368705065813	0	0	32.38474025974026	110.62877274373585	SFRP1
UP_hPSC_and embryo	Biological_Process	glycolytic process (GO:0006096)	1/29	0.03284101139028785	0.0853368705065813	0	0	32.38474025974026	110.62877274373585	PGAM2
UP_hPSC_and embryo	Biological_Process	positive regulation of extrinsic apoptotic signaling pathway (GO:2001238)	1/29	0.03284101139028785	0.0853368705065813	0	0	32.38474025974026	110.62877274373585	SFRP1
UP_hPSC_and embryo	Biological_Process	protein N-linked glycosylation via asparagine (GO:0018279)	1/30	0.0339548558617346	0.08677867641921297	0	0	31.266457680250785	105.76577819907342	DPM3
UP_hPSC_and embryo	Biological_Process	primary neural tube formation (GO:0014020)	1/30	0.0339548558617346	0.08677867641921297	0	0	31.266457680250785	105.76577819907342	PRICKLE1
UP_hPSC_and embryo	Biological_Process	tube closure (GO:0060606)	1/31	0.03506747333209365	0.08677867641921297	0	0	30.222727272727273	101.26068146954859	PRICKLE1
UP_hPSC_and embryo	Biological_Process	peptidyl-asparagine modification (GO:0018196)	1/31	0.03506747333209365	0.08677867641921297	0	0	30.222727272727273	101.26068146954859	DPM3
UP_hPSC_and embryo	Biological_Process	negative regulation of peptidyl-tyrosine phosphorylation (GO:0050732)	1/31	0.03506747333209365	0.08677867641921297	0	0	30.222727272727273	101.26068146954859	SFRP1
UP_hPSC_and embryo	Biological_Process	establishment or maintenance of epithelial cell apical/basal polarity (GO:0045197)	1/32	0.036178865096056716	0.08677867641921297	0	0	29.24633431085044	97.07677745812856	SYNE4
UP_hPSC_and embryo	Biological_Process	chromatin remodeling at centromere (GO:0031055)	1/32	0.036178865096056716	0.08677867641921297	0	0	29.24633431085044	97.07677745812856	CENPV
UP_hPSC_and embryo	Biological_Process	regulation of transcription involved in G1/S transition of mitotic cell cycle (GO:0000083)	1/32	0.036178865096056716	0.08677867641921297	0	0	29.24633431085044	97.07677745812856	ID2
UP_hPSC_and embryo	Biological_Process	negative regulation of intracellular steroid hormone receptor signaling pathway (GO:0033144)	1/32	0.036178865096056716	0.08677867641921297	0	0	29.24633431085044	97.07677745812856	SFRP1
UP_hPSC_and embryo	Biological_Process	GPI anchor biosynthetic process (GO:0006506)	1/32	0.036178865096056716	0.08677867641921297	0	0	29.24633431085044	97.07677745812856	DPM3
UP_hPSC_and embryo	Biological_Process	hematopoietic progenitor cell differentiation (GO:0002244)	1/32	0.036178865096056716	0.08677867641921297	0	0	29.24633431085044	97.07677745812856	SFRP1
UP_hPSC_and embryo	Biological_Process	neural tube closure (GO:0001843)	1/34	0.038397976622418103	0.08929477466162611	0	0	27.47107438016529	89.54884880069255	PRICKLE1
UP_hPSC_and embryo	Biological_Process	regulation of activated T cell proliferation (GO:0046006)	1/34	0.038397976622418103	0.08929477466162611	0	0	27.47107438016529	89.54884880069255	IGFBP2
UP_hPSC_and embryo	Biological_Process	negative regulation of epithelial cell migration (GO:0010633)	1/35	0.039505698961667265	0.08929477466162611	0	0	26.66176470588235	86.15243597600474	STC1
UP_hPSC_and embryo	Biological_Process	bicarbonate transport (GO:0015701)	1/35	0.039505698961667265	0.08929477466162611	0	0	26.66176470588235	86.15243597600474	CA14
UP_hPSC_and embryo	Biological_Process	response to estrogen (GO:0043627)	1/35	0.039505698961667265	0.08929477466162611	0	0	26.66176470588235	86.15243597600474	SFRP1
UP_hPSC_and embryo	Biological_Process	positive regulation of myeloid leukocyte differentiation (GO:0002763)	1/36	0.040612200720739566	0.08929477466162611	0	0	25.898701298701297	82.97132611919092	ID2
UP_hPSC_and embryo	Biological_Process	regulation of androgen receptor signaling pathway (GO:0060765)	1/36	0.040612200720739566	0.08929477466162611	0	0	25.898701298701297	82.97132611919092	SFRP1
UP_hPSC_and embryo	Biological_Process	regulation of cardiac muscle contraction (GO:0055117)	1/36	0.040612200720739566	0.08929477466162611	0	0	25.898701298701297	82.97132611919092	STC1
UP_hPSC_and embryo	Biological_Process	dendrite morphogenesis (GO:0048813)	1/36	0.040612200720739566	0.08929477466162611	0	0	25.898701298701297	82.97132611919092	CTNNA2
UP_hPSC_and embryo	Biological_Process	regulation of cell cycle G1/S phase transition (GO:1902806)	1/36	0.040612200720739566	0.08929477466162611	0	0	25.898701298701297	82.97132611919092	ID2
UP_hPSC_and embryo	Biological_Process	regulation of mRNA processing (GO:0050684)	1/36	0.040612200720739566	0.08929477466162611	0	0	25.898701298701297	82.97132611919092	KHDRBS2
UP_hPSC_and embryo	Biological_Process	Wnt signaling pathway, calcium modulating pathway (GO:0007223)	1/36	0.040612200720739566	0.08929477466162611	0	0	25.898701298701297	82.97132611919092	FZD2
UP_hPSC_and embryo	Biological_Process	regulation of ossification (GO:0030278)	1/36	0.040612200720739566	0.08929477466162611	0	0	25.898701298701297	82.97132611919092	SFRP1
UP_hPSC_and embryo	Biological_Process	positive regulation of calcium ion transport (GO:0051928)	1/37	0.04171748319247683	0.0894318545938722	0	0	25.178030303030305	79.98644731441095	STC1
UP_hPSC_and embryo	Biological_Process	centromere complex assembly (GO:0034508)	1/37	0.04171748319247683	0.0894318545938722	0	0	25.178030303030305	79.98644731441095	CENPV
UP_hPSC_and embryo	Biological_Process	positive regulation of cytokinesis (GO:0032467)	1/37	0.04171748319247683	0.0894318545938722	0	0	25.178030303030305	79.98644731441095	CENPV
UP_hPSC_and embryo	Biological_Process	regulation of transport (GO:0051049)	1/37	0.04171748319247683	0.0894318545938722	0	0	25.178030303030305	79.98644731441095	RAB25
UP_hPSC_and embryo	Biological_Process	negative regulation of endothelial cell migration (GO:0010596)	1/38	0.04282154765259575	0.09010914628736405	0	0	24.496314496314497	77.18087743724719	STC1
UP_hPSC_and embryo	Biological_Process	regulation of cell communication (GO:0010646)	1/38	0.04282154765259575	0.09010914628736405	0	0	24.496314496314497	77.18087743724719	SCG5
UP_hPSC_and embryo	Biological_Process	response to estradiol (GO:0032355)	1/38	0.04282154765259575	0.09010914628736405	0	0	24.496314496314497	77.18087743724719	SFRP1
UP_hPSC_and embryo	Biological_Process	cellular response to ketone (GO:1901655)	1/39	0.04392439537404202	0.09130950068664491	0	0	23.85047846889952	74.53955237955424	SFRP1
UP_hPSC_and embryo	Biological_Process	negative regulation of protein secretion (GO:0050709)	1/39	0.04392439537404202	0.09130950068664491	0	0	23.85047846889952	74.53955237955424	SFRP1
UP_hPSC_and embryo	Biological_Process	stem cell differentiation (GO:0048863)	1/40	0.04502602764238181	0.09138419221478647	0	0	23.237762237762237	72.04902026138872	SFRP1
UP_hPSC_and embryo	Biological_Process	glycolipid biosynthetic process (GO:0009247)	1/40	0.04502602764238181	0.09138419221478647	0	0	23.237762237762237	72.04902026138872	DPM3
UP_hPSC_and embryo	Biological_Process	bone development (GO:0060348)	1/40	0.04502602764238181	0.09138419221478647	0	0	23.237762237762237	72.04902026138872	STC1
UP_hPSC_and embryo	Biological_Process	regulation of cell cycle (GO:0051726)	2/296	0.04502603056646914	0.09138419221478647	0	0	6.376093294460642	19.769169709135895	SFRP1;ID2
UP_hPSC_and embryo	Biological_Process	keratinocyte differentiation (GO:0030216)	1/41	0.0461264457320206	0.09145301090221425	0	0	22.65568181818182	69.6972334432732	OPN3
UP_hPSC_and embryo	Biological_Process	gluconeogenesis (GO:0006094)	1/41	0.0461264457320206	0.09145301090221425	0	0	22.65568181818182	69.6972334432732	PGAM2
UP_hPSC_and embryo	Biological_Process	response to growth factor (GO:0070848)	1/41	0.0461264457320206	0.09145301090221425	0	0	22.65568181818182	69.6972334432732	SFRP1
UP_hPSC_and embryo	Biological_Process	carbohydrate catabolic process (GO:0016052)	1/41	0.0461264457320206	0.09145301090221425	0	0	22.65568181818182	69.6972334432732	PGAM2
UP_hPSC_and embryo	Biological_Process	regulation of extrinsic apoptotic signaling pathway via death domain receptors (GO:1902041)	1/42	0.047225650914242044	0.09309424289416679	0	0	22.1019955654102	67.473371719961	SFRP1
UP_hPSC_and embryo	Biological_Process	regulation of cytokine production involved in inflammatory response (GO:1900015)	1/43	0.048323644474131566	0.09417337051499976	0	0	21.574675324675326	65.36769140672365	CUEDC2
UP_hPSC_and embryo	Biological_Process	positive regulation of cell division (GO:0051781)	1/44	0.04942042767551008	0.09417337051499976	0	0	21.071881606765327	63.37139604360823	CENPV
UP_hPSC_and embryo	Biological_Process	positive regulation of cell-matrix adhesion (GO:0001954)	1/44	0.04942042767551008	0.09417337051499976	0	0	21.071881606765327	63.37139604360823	SFRP1
UP_hPSC_and embryo	Biological_Process	positive regulation of stress fiber assembly (GO:0051496)	1/44	0.04942042767551008	0.09417337051499976	0	0	21.071881606765327	63.37139604360823	SFRP1
UP_hPSC_and embryo	Biological_Process	hexose biosynthetic process (GO:0019319)	1/44	0.04942042767551008	0.09417337051499976	0	0	21.071881606765327	63.37139604360823	PGAM2
UP_hPSC_and embryo	Biological_Process	embryonic organ morphogenesis (GO:0048562)	1/44	0.04942042767551008	0.09417337051499976	0	0	21.071881606765327	63.37139604360823	ID2
UP_hPSC_and embryo	Biological_Process	cellular response to radiation (GO:0071478)	1/45	0.05051600179432738	0.0957292188699132	0	0	20.59194214876033	61.47652515510766	OPN3
UP_hPSC_and embryo	Biological_Process	regulation of fibroblast proliferation (GO:0048145)	1/46	0.05161036810287483	0.09620845793090253	0	0	20.133333333333333	59.67585824831113	SFRP1
UP_hPSC_and embryo	Biological_Process	erythrocyte differentiation (GO:0030218)	1/46	0.05161036810287483	0.09620845793090253	0	0	20.133333333333333	59.67585824831113	ID2
UP_hPSC_and embryo	Biological_Process	positive regulation of smooth muscle cell proliferation (GO:0048661)	1/46	0.05161036810287483	0.09620845793090253	0	0	20.133333333333333	59.67585824831113	ID2
UP_hPSC_and embryo	Biological_Process	cellular response to alcohol (GO:0097306)	1/48	0.05379548235722779	0.09973973215421152	0	0	19.27466150870406	56.33146626969103	SFRP1
UP_hPSC_and embryo	Cellular_Component	nuclear membrane (GO:0031965)	3/204	0.0015930529746219677	0.043012430314793126	0	0	14.75820895522388	95.07390209622169	CENPV;CUEDC2;PRICKLE1
UP_hPSC_and embryo	Molecular_Function	all-trans retinal binding (GO:0005503)	1/5	0.005737289113328647	0.05913363580998537	0	0	226.9659090909091	1171.3185051583378	OPN3
UP_hPSC_and embryo	Molecular_Function	11-cis retinal binding (GO:0005502)	1/6	0.006880968324420164	0.05913363580998537	0	0	181.56363636363636	904.0045996114618	OPN3
UP_hPSC_and embryo	Molecular_Function	insulin-like growth factor II binding (GO:0031995)	1/7	0.008023389804178622	0.05913363580998537	0	0	151.29545454545453	730.0602205833903	IGFBP2
UP_hPSC_and embryo	Molecular_Function	intramolecular transferase activity, phosphotransferases (GO:0016868)	1/9	0.010304464378507131	0.05913363580998537	0	0	113.46022727272727	519.1007405544717	PGAM2
UP_hPSC_and embryo	Molecular_Function	retinal binding (GO:0016918)	1/9	0.010304464378507131	0.05913363580998537	0	0	113.46022727272727	519.1007405544717	OPN3
UP_hPSC_and embryo	Molecular_Function	carbonate dehydratase activity (GO:0004089)	1/11	0.012580522725551224	0.05913363580998537	0	0	90.75909090909092	397.1259752205777	CA14
UP_hPSC_and embryo	Molecular_Function	insulin-like growth factor I binding (GO:0031994)	1/13	0.014851574986337721	0.05913363580998537	0	0	75.625	318.3547328251434	IGFBP2
UP_hPSC_and embryo	Molecular_Function	myosin V binding (GO:0031489)	1/15	0.017117631418679974	0.05913363580998537	0	0	64.81493506493507	263.6442288281798	RAB25
UP_hPSC_and embryo	Molecular_Function	insulin-like growth factor binding (GO:0005520)	1/15	0.017117631418679974	0.05913363580998537	0	0	64.81493506493507	263.6442288281798	IGFBP2
UP_hPSC_and embryo	Molecular_Function	G protein-coupled photoreceptor activity (GO:0008020)	1/15	0.017117631418679974	0.05913363580998537	0	0	64.81493506493507	263.6442288281798	OPN3
UP_hPSC_and embryo	Molecular_Function	Wnt-activated receptor activity (GO:0042813)	1/15	0.017117631418679974	0.05913363580998537	0	0	64.81493506493507	263.6442288281798	FZD2
UP_hPSC_and embryo	Molecular_Function	poly(A) binding (GO:0008143)	1/22	0.025009635878698734	0.07919718028254599	0	0	43.1948051948052	159.3237838191313	KHDRBS2
UP_hPSC_and embryo	Molecular_Function	actin monomer binding (GO:0003785)	1/25	0.028373337764431305	0.08293744884987611	0	0	37.78977272727273	134.6187109177605	TMSB15A
UP_hPSC_and embryo	Molecular_Function	poly-purine tract binding (GO:0070717)	1/28	0.031725938633605226	0.08319722885539588	0	0	33.58585858585859	115.89205816705555	KHDRBS2
UP_hPSC_and embryo	Molecular_Function	metallocarboxypeptidase activity (GO:0004181)	1/29	0.03284101139028785	0.08319722885539588	0	0	32.38474025974026	110.62877274373585	CPZ
UP_hPSC_and embryo	Molecular_Function	frizzled binding (GO:0005109)	1/34	0.038397976622418103	0.091195194478243	0	0	27.47107438016529	89.54884880069255	SFRP1
UP_hPSC_and embryo	Molecular_Function	carboxypeptidase activity (GO:0004180)	1/38	0.04282154765259575	0.09571875357639051	0	0	24.496314496314497	77.18087743724719	CPZ
UP_hPSC_and embryo	Bioplanet	Wnt signaling pathway	3/231	0.0022706581441039727	0.07157962460514719	0	0	12.992763157894737	79.09585663726581	SFRP1;FZD2;PRICKLE1
UP_hPSC_and embryo	Bioplanet	Myc repressed pathway	2/73	0.003163548715686927	0.07157962460514719	0	0	26.701542588866534	153.69570446963246	SFRP1;ID2
UP_hPSC_and embryo	Bioplanet	TGF-beta regulation of extracellular matrix	4/565	0.003639641929075281	0.07157962460514719	0	0	7.28623698283141	40.91855949027032	SFRP1;ID2;SCG5;STC1
UP_hPSC_and embryo	KEGG	Hippo signaling pathway	3/163	8.348596552643207e-4	0.012321771293020289	0	0	18.5784375	131.68855247636554	FZD2;ID2;CTNNA2
UP_hPSC_and embryo	KEGG	Wnt signaling pathway	3/166	8.801265209300206e-4	0.012321771293020289	0	0	18.233742331288344	128.28248925631055	SFRP1;FZD2;PRICKLE1
UP_hPSC_and embryo	KEGG	Signaling pathways regulating pluripotency of stem cells	2/143	0.011640502965134235	0.08812157534521668	0	0	13.398176291793312	59.66562455391273	FZD2;ID2
UP_hPSC_and embryo	KEGG	Gastric cancer	2/149	0.012588796477888098	0.08812157534521668	0	0	12.847424684159378	56.206815299573556	FZD2;CTNNA2
UP_hPSC_and embryo	Wikipathway	Wnt signaling WP428	3/115	3.015659569960703e-4	0.01085637445185853	0	0	26.604910714285715	215.6732887691064	SFRP1;FZD2;PRICKLE1
UP_hPSC_and embryo	Wikipathway	ncRNAs involved in Wnt signaling in hepatocellular carcinoma WP4336	2/86	0.004360125039539835	0.05163560201995782	0	0	22.55442176870748	122.5890233884933	SFRP1;FZD2
UP_hPSC_and embryo	Wikipathway	LncRNA involvement in canonical Wnt signaling and colorectal cancer WP4258	2/94	0.0051852594222442485	0.05163560201995782	0	0	20.58488612836439	108.31634113357939	SFRP1;FZD2
UP_hPSC_and embryo	Wikipathway	miR-517 relationship with ARCN1 and USP1 WP3596	1/5	0.005737289113328647	0.05163560201995782	0	0	226.9659090909091	1171.3185051583378	ID2
UP_hPSC_and embryo	Wikipathway	Ectoderm Differentiation WP2858	2/138	0.010875687966203208	0.05852824326100314	0	0	13.894257703081232	62.81907143527149	STC1;CTNNA2
UP_hPSC_and embryo	Wikipathway	Computational Model of Aerobic Glycolysis WP4629	1/12	0.013716673976595	0.05852824326100314	0	0	82.50413223140495	353.872030109198	PGAM2
UP_hPSC_and embryo	Wikipathway	Epithelial to mesenchymal transition in colorectal cancer WP4239	2/160	0.014412337735819007	0.05852824326100314	0	0	11.946353224834237	50.64860316603211	FZD2;ID2
UP_hPSC_and embryo	Wikipathway	Development of pulmonary dendritic cells and macrophage subsets WP3892	1/13	0.014851574986337721	0.05852824326100314	0	0	75.625	318.3547328251434	ID2
UP_hPSC_and embryo	Wikipathway	BMP2-WNT4-FOXO1 pathway in primary endometrial stromal cell differentiation WP3876	1/13	0.014851574986337721	0.05852824326100314	0	0	75.625	318.3547328251434	SFRP1
UP_hPSC_and embryo	Wikipathway	Mammary gland development pathway - Embryonic development (Stage 1 of 4) WP2813	1/15	0.017117631418679974	0.05852824326100314	0	0	64.81493506493507	263.6442288281798	SFRP1
UP_hPSC_and embryo	Wikipathway	ID signaling pathway WP53	1/16	0.018248789418907417	0.05852824326100314	0	0	60.49090909090909	242.18482345145705	ID2
UP_hPSC_and embryo	Wikipathway	Cell Differentiation - Index expanded WP2023	1/19	0.021634798076404317	0.05852824326100314	0	0	50.40151515151515	193.21180108339513	ID2
UP_hPSC_and embryo	Wikipathway	Circadian rhythm related genes WP3594	2/201	0.02213555132054065	0.05852824326100314	0	0	9.465422349844461	36.06865733933892	OPN3;ID2
UP_hPSC_and embryo	Wikipathway	BMP Signaling Pathway in Eyelid Development WP3927	1/20	0.02276098349039011	0.05852824326100314	0	0	47.74641148325359	180.61070687273846	SFRP1
UP_hPSC_and embryo	Wikipathway	Glycosylation and related congenital defects WP4521	1/25	0.028373337764431305	0.06809601063463513	0	0	37.78977272727273	134.6187109177605	DPM3
UP_hPSC_and embryo	Wikipathway	Intracellular trafficking proteins involved in CMT neuropathy WP4856	1/27	0.030609636304970163	0.06887168168618286	0	0	34.87937062937063	121.60484715637173	RAB25
UP_hPSC_and embryo	Wikipathway	Development and heterogeneity of the ILC family WP3893	1/32	0.036178865096056716	0.07661406726223775	0	0	29.24633431085044	97.07677745812856	ID2
UP_hPSC_and embryo	Wikipathway	Wnt signaling in kidney disease WP4150	1/36	0.040612200720739566	0.07904365236469295	0	0	25.898701298701297	82.97132611919092	FZD2
UP_hPSC_and embryo	Wikipathway	Photodynamic therapy-induced HIF-1 survival signaling WP3614	1/37	0.04171748319247683	0.07904365236469295	0	0	25.178030303030305	79.98644731441095	IGFBP2
UP_hPSC_and embryo	Wikipathway	Glycolysis and Gluconeogenesis WP534	1/45	0.05051600179432738	0.08847491674778542	0	0	20.59194214876033	61.47652515510766	PGAM2
UP_hPSC_and embryo	Wikipathway	Envelope proteins and their potential roles in EDMD physiopathology WP4535	1/46	0.05161036810287483	0.08847491674778542	0	0	20.133333333333333	59.67585824831113	SYNE4
