# Supplementary material for: Epigenetic dynamics during capacitation of naïve human pluripotent stem cells
Source: Sci Adv. 2023 Sep 29;9(39):eadg1936. doi: 10.1126/sciadv.adg1936 (PMC10541016; doi:10.1126/sciadv.adg1936)
Supplement: Supplementary file 2 — Tables S1 to S18 [file sciadv.adg1936_tables_s1_to_s18.zip › Sousa_SupplTables/Table_S8.xlsx]

## Sheet: Table S8
Gene symbol	Protein group	0	1	2	3	7	10	20X	20E	H9 Primed
ASH2L	COMPASS	11.9408	11.8459	11.5954	11.3679	10.1252	10.0234	9.58629	9.19862	8.87328
DPY30	COMPASS	8.85048	8.91788	9.11809	9.2457	9.2552	9.1632	8.95357	8.97675	8.89201
RBBP5	COMPASS	9.61566	9.77535	9.80843	9.93235	9.26766	9.40921	9.43509	9.6745	9.2071
WDR5	COMPASS	10.9554	10.6817	10.3427	10.403	9.94582	9.74047	9.68035	9.80504	9.57004
HCFC1	MLL1/MLL2 COMPASS	11.6732	11.7363	11.5887	11.8445	11.7898	11.6652	11.6215	11.8766	11.6813
KMT2A	MLL1/MLL2 COMPASS	9.84036	10.2237	10.3254	10.6902	11.4706	11.5221	11.278	11.7028	11.7419
KMT2B	MLL1/MLL2 COMPASS	9.96736	9.90857	10.3293	9.20845	9.34479	9.65383	9.50315	9.7381	9.88518
MEN1	MLL1/MLL2 COMPASS	9.1502	9.04781	8.93521	8.85048	8.81178	8.70686	8.64554	8.7147	8.34904
KDM6A	MLL3/MLL4 COMPASS	10.183	9.88701	9.9972	10.3182	11.6215	11.7296	11.541	11.1886	11.8019
KMT2C	MLL3/MLL4 COMPASS	12.6317	12.1201	11.8929	11.7433	11.2131	10.9114	10.9353	10.6163	10.6771
KMT2D	MLL3/MLL4 COMPASS	10.7977	10.6668	10.6815	10.7467	10.6673	10.6548	10.5713	10.5722	10.6181
NCOA6	MLL3/MLL4 COMPASS	8.54828	7.45553	7.55879	7.36843	7.22668	6.94343	7.18171	7.0826	6.96423
PAGR1	MLL3/MLL4 COMPASS	9.36274	9.38506	9.24062	9.26832	9.09024	9.01918	9.25256	9.01374	9.12025
PAXIP1	MLL3/MLL4 COMPASS	10.0335	9.85251	9.53049	9.49668	9.15538	9.17116	9.10996	9.21881	9.11609
ASXL1	PR-DUB	7.87238	7.9574	8.06911	8.10992	8.52224	8.43765	8.19612	8.31809	7.76403
ASXL2	PR-DUB	10.8445	10.59	10.8847	10.6354	10.51	10.4925	10.2959	9.94773	9.42862
BAP1	PR-DUB	10.1925	10.156	9.85059	9.87457	9.8703	9.71767	9.91351	9.7259	9.95201
FOXK1	PR-DUB	9.72425	9.71159	9.37017	9.15693	9.13998	8.96827	9.02276	9.54223	10.0667
FOXK2	PR-DUB	10.3435	10.2801	10.2944	10.1223	10.3237	10.2261	9.96359	10.0417	9.96709
KDM1B	PR-DUB	7.84533	7.89279	7.88067	7.88949	7.60314	7.41953	7.40884	7.48848	7.54976
MBD5	PR-DUB	6.79293	7.77396	7.48033	6.90989	7.67282	8.24586	8.58696	8.56609	9.5676
MBD6	PR-DUB	8.21362	7.83581	7.35997	7.51194	6.97229	7.05223	7.36512	7.1767	7.2942
OGT	PR-DUB	11.456	11.6146	11.54	11.3494	11.5471	11.6474	12.0405	12.1119	11.9892
AUTS2	PRC1	7.07367	6.79019	7.06278	7.21328	8.5886	9.30602	9.76333	8.94579	8.80817
BCOR	PRC1	10.2292	10.6776	10.4904	10.4819	10.2463	10.3598	10.7777	9.67315	9.67122
BMI1	PRC1	9.1164	9.02964	8.65239	7.80909	7.87023	6.85402	5.58288	6.0411	5.03023
CBX2	PRC1	9.62176	9.38192	9.56816	10.0298	10.3463	10.5784	10.7916	10.7193	10.5896
CBX4	PRC1	8.46117	6.77319	6.41737	6.57384	6.60962	6.22991	6.28222	6.12633	5.972
CBX6	PRC1	8.35157	8.24003	8.43181	8.12729	8.48459	8.78402	9.0539	9.08122	9.82
CBX7	PRC1	5.58023	5.69035	5.80304	6.34493	7.25349	7.19978	7.0574	8.10023	8.15071
CBX8	PRC1	7.25102	5.82696	5.54013	5.16149	5.22833	5.00791	4.84133	4.53461	4.38342
CSNK2A1	PRC1	11.5974	11.7283	11.7473	11.7695	11.8526	11.9387	12.0674	12.2786	12.3137
CSNK2A2	PRC1	10.218	10.2017	10.2924	10.5211	10.6501	10.5499	10.4046	10.616	10.4645
CSNK2B	PRC1	10.2622	10.1919	10.0881	10.2407	10.1883	10.1115	10.0844	10.057	9.89907
DCAF7	PRC1	10.0106	10.2631	10.4154	10.5313	10.4866	10.5182	10.435	10.8937	11.1241
E2F6	PRC1	7.92393	8.07091	8.03538	8.09587	7.94386	7.81366	7.77294	7.93643	7.68407
FBRS	PRC1	9.6888	8.62001	8.2661	7.92949	6.9117	7.32435	7.02868	7.42996	7.39854
HDAC1	PRC1	10.927	11.1286	11.1504	11.3226	11.0532	10.8426	10.5024	10.379	10.1565
HDAC2	PRC1	10.8967	11.0015	11.1492	11.3504	11.389	11.4716	11.5455	11.8975	11.9205
KDM2B	PRC1	10.8105	11.2165	11.3977	11.7215	11.547	11.5375	11.3407	11.4466	11.2046
L3MBTL2	PRC1	9.51156	9.6447	9.29444	9.16072	9.13801	9.05213	9.201	8.87755	8.92345
MAX	PRC1	9.56108	9.1278	8.78654	8.76454	8.76719	8.61885	8.81089	8.18237	8.29149
MGA	PRC1	12.3133	12.1992	12.0156	12.0722	11.9319	11.919	11.9205	11.7775	11.1114
PCGF1	PRC1	7.79157	7.38964	7.19795	7.28021	7.39008	6.68133	6.40164	6.7478	6.8197
PCGF2	PRC1	7.51468	8.08213	8.32067	8.53683	8.58407	8.54576	8.53775	8.59405	8.80423
PCGF3	PRC1	9.46049	9.35238	9.39445	9.36051	9.56262	9.46191	9.34088	9.63	9.41373
PCGF5	PRC1	5.37732	4.86245	4.75223	4.40307	5.19337	5.18465	5.90087	6.49111	6.90826
PCGF6	PRC1	9.23995	9.34336	9.18162	8.90329	8.33641	8.28161	8.19008	7.96966	8.03342
PHC1	PRC1	10.4142	12.435	12.691	13.0943	13.5008	13.8223	14.083	14.6086	14.2896
PHC2	PRC1	3.11534	3.33975	4.29134	5.31609	5.95408	6.08634	6.59265	7.03169	7.80404
PHC3	PRC1	9.41446	9.15891	9.36263	9.16499	9.27781	9.37449	9.83419	9.91672	9.58885
RING1	PRC1	7.59364	7.14828	6.8103	6.79356	6.65261	6.55468	6.69073	6.72072	6.5934
RNF2	PRC1	8.97903	9.21267	9.09278	9.26011	9.3534	9.17168	9.1212	8.81225	8.92343
RYBP	PRC1	9.64909	8.97006	9.10999	9.40568	9.81519	9.49853	9.2088	9.19628	8.95441
SCMH1	PRC1	5.88902	6.36768	6.01135	5.41434	6.77116	6.39751	7.57528	7.4344	8.04492
SCML1	PRC1	6.27109	6.02542	6.07955	5.97948	5.18349	5.1968	5.08132	4.91602	5.64383
SCML2	PRC1	7.77099	7.66534	8.30591	8.70758	8.71	8.52317	8.80658	8.59166	8.69858
SKP1	PRC1	11.0882	11.1556	11.2515	11.437	11.534	11.3848	11.2432	11.2075	11.1854
TFDP1	PRC1	10.0824	9.9526	9.674	9.62727	9.6305	9.37504	9.43245	8.98071	9.04378
TFDP2	PRC1	9.1586	9.3365	9.92726	9.98677	10.0494	10.3343	10.4765	10.681	10.476
USP7	PRC1	11.682	11.7839	11.9441	11.976	11.8909	11.7177	11.5844	11.5734	11.6267
WDR5	PRC1	10.9554	10.6817	10.3427	10.403	9.94582	9.74047	9.68035	9.80504	9.57004
YAF2	PRC1	5.83393	5.51668	5.43994	5.39394	4.97661	5.53469	5.36402	5.32354	6.03154
AEBP2	PRC2	9.68154	9.45004	9.32866	9.4235	9.17307	8.9764	8.7634	9.33743	9.05198
EED	PRC2	8.07149	7.40136	7.23094	7.14717	7.58759	7.63804	7.46587	7.83985	8.06168
EPOP	PRC2	7.19013	7.70687	7.65037	7.58347	6.77981	5.9221	5.07396	5.65912	6.25594
EZH1	PRC2	8.00328	8.04958	8.27286	8.39944	8.29317	8.45377	8.42117	8.87298	9.21356
EZH2	PRC2	9.29513	9.40683	9.27283	9.30706	9.62248	9.39544	9.43574	9.04513	9.14188
JARID2	PRC2	10.6572	12.514	13.0113	13.4257	13.4379	13.5484	13.1334	13.1373	12.5643
LCOR	PRC2	10.5149	10.043	9.72511	9.70516	9.34616	8.77464	9.39826	8.55653	9.63083
MTF2	PRC2	9.92211	10.0334	10.1482	10.5252	10.5158	10.4715	10.5438	10.6512	10.668
PHF1	PRC2	7.51297	8.04324	8.1522	8.00348	8.02955	8.31707	8.46775	8.56608	8.68843
PHF19	PRC2	7.61905	8.68106	8.97181	9.10619	9.00835	8.40259	8.03707	7.50339	7.29755
RBBP4	PRC2	12.1647	12.174	12.0537	12.1141	11.6978	11.6271	11.6295	11.675	11.8358
RBBP7	PRC2	10.9596	10.5682	10.4557	10.54	10.9596	10.893	11.0816	11.0703	11.8481
SUZ12	PRC2	9.28422	8.95877	8.99162	9.037	8.73683	8.58782	8.44996	8.7029	8.52073
CXXC1	SET1/COMPASS	9.38894	9.18644	9.03698	9.1623	9.00535	9.04656	8.98748	8.86472	8.85473
HCFC1	SET1/COMPASS	11.6732	11.7363	11.5887	11.8445	11.7898	11.6652	11.6215	11.8766	11.6813
SETD1A	SET1/COMPASS	8.87585	9.0757	8.63358	8.79271	8.44413	8.93581	8.51675	8.57419	9.12211
SETD1B	SET1/COMPASS	10.0158	9.46735	9.09102	8.88776	8.79946	8.57721	8.59929	7.88294	7.55791
WDR82	SET1/COMPASS	11.3691	11.1883	11.0526	10.9612	10.9809	10.8393	10.7987	10.6738	10.45
ACTB	SWI/SNF (BAF and PBAF)	14.4049	14.3293	14.4284	14.7942	15.5164	15.2911	14.9882	15.1139	15.2672
ACTL6A	SWI/SNF (BAF and PBAF)	9.58828	9.63406	9.66584	9.60252	9.95762	9.86513	9.86086	9.92165	9.86508
ACTL6B	SWI/SNF (BAF and PBAF)	2.43939	1.49548	2.94213	2.79714	2.55362	2.48174	2.75959	3.23981	2.84849
ARID1A	SWI/SNF (BAF and PBAF)	11.1426	10.4537	10.3345	10.3858	10.6204	10.5822	10.8314	10.9132	11.1994
ARID1B	SWI/SNF (BAF and PBAF)	9.97899	10.0801	10.088	10.1379	10.2235	10.2709	10.4792	10.1912	10.5757
ARID2	SWI/SNF (BAF and PBAF)	9.86781	9.8665	9.92253	9.88713	10.1278	10.0035	10.1527	9.99784	10.7637
BCL7A	SWI/SNF (BAF and PBAF)	8.68652	8.28247	8.11042	7.9121	8.0553	7.79728	7.96322	7.83833	8.48895
BCL7B	SWI/SNF (BAF and PBAF)	8.30253	8.06727	7.6638	7.81194	7.56129	7.3036	7.51444	7.00868	6.90667
BCL7C	SWI/SNF (BAF and PBAF)	7.80167	7.65505	7.72635	7.75989	7.96127	7.74543	7.94765	7.78746	8.07714
BRD7	SWI/SNF (BAF and PBAF)	10.6105	10.7502	10.8411	10.8522	11.0048	11.0409	11.1179	11.17	11.2884
BRD8	SWI/SNF (BAF and PBAF)	10.3565	10.4887	10.2633	10.1847	10.1816	10.1415	10.2047	9.522	9.46862
BRD9	SWI/SNF (BAF and PBAF)	9.63405	9.65696	9.56434	9.63812	9.79089	9.51418	9.58998	9.22867	9.47892
DPF1	SWI/SNF (BAF and PBAF)	9.01891	8.81959	8.27664	8.15179	7.28542	7.28297	7.87662	6.87836	5.04714
DPF2	SWI/SNF (BAF and PBAF)	10.0085	10.1065	10.0794	10.3042	10.1099	9.99537	9.88251	9.9982	9.90309
DPF3	SWI/SNF (BAF and PBAF)	4.75546	3.62135	4.00861	3.93107	2.29648	2.47898	0.578777	2.26011	2.05891
PBRM1	SWI/SNF (BAF and PBAF)	10.4845	10.2379	10.2402	10.2438	10.4713	10.3382	10.4895	10.1344	10.1303
PHF10	SWI/SNF (BAF and PBAF)	7.89335	8.0346	8.08492	8.19712	8.1597	8.07979	8.01176	8.17628	8.35582
SMARCA2	SWI/SNF (BAF and PBAF)	11.7999	11.3931	10.7502	10.5742	9.76856	9.52446	9.48265	7.01413	5.53856
SMARCA4	SWI/SNF (BAF and PBAF)	11.9211	11.913	11.9979	12.2003	12.2166	12.3281	12.4566	12.4204	12.28
SMARCB1	SWI/SNF (BAF and PBAF)	10.2414	10.0222	9.81357	10.1016	10.1295	10.1731	10.2319	10.3061	10.4973
SMARCC1	SWI/SNF (BAF and PBAF)	12.2973	12.075	12.1832	12.4386	12.8082	12.9232	13.055	13.076	12.7701
SMARCC2	SWI/SNF (BAF and PBAF)	9.60905	9.64741	9.64399	9.76498	9.88926	9.95069	10.2346	10.1839	10.2093
SMARCD1	SWI/SNF (BAF and PBAF)	10.1485	10.3313	10.3382	10.6112	10.6681	10.6869	10.832	10.7762	10.6716
SMARCD2	SWI/SNF (BAF and PBAF)	10.6869	10.8322	10.7691	10.8668	10.91	10.7716	10.4051	10.5874	10.617
SMARCD3	SWI/SNF (BAF and PBAF)	1.81152	2.50826	3.52541	4.30058	4.79573	4.58157	3.64969	5.29967	5.19874
SMARCE1	SWI/SNF (BAF and PBAF)	10.1907	10.1216	10.1932	10.353	10.4537	10.5065	10.6672	10.5984	10.736
DNMT1	DNMT	10.5849	10.783	10.7551	10.8332	11.1299	11.2008	11.351	11.2659	11.3867
DNMT3A	DNMT	11.0799	11.2316	11.2123	11.6088	11.3378	11.0114	10.8576	10.4773	10.2403
DNMT3B	DNMT	13.2967	14.9313	15.265	15.3882	14.6719	14.8617	14.989	14.527	13.7759
DNMT3L	DNMT	13.7928	12.7814	11.8195	11.2142	9.7487	7.05154	2.73172	1.9302	0.584058
TET1	TET	12.5895	12.7947	12.9539	13.071	12.7133	12.4404	11.8657	11.917	11.6369
TET1P1	TET	4.72991	5.24853	5.40417	5.31354	5.1318	4.87145	4.15182	4.52537	4.02541
TET2	TET	10.2939	7.33846	6.22213	5.74237	6.05331	5.90497	6.77967	7.20198	8.1573
TET2-AS1	TET	2.65791	2.47553	1.97394	1.18312	1.12193	1.11159	1.72864	2.12061	1.95925
TET3	TET	8.79416	8.38296	8.42229	8.23149	8.76013	9.06118	9.46991	9.31259	9.29651
IDH1	IDH	12.4466	12.8383	12.89	13.0856	13.2164	13.0752	13.0534	12.6732	12.2502
IDH1-AS1	IDH	1.97706	2.81479	3.11269	3.53408	3.54425	3.62124	3.74903	4.07145	4.00932
IDH2	IDH	7.20968	7.64821	7.82336	8.40661	9.13829	9.13493	9.57372	9.9489	10.1703
IDH2-DT	IDH	1.88993	1.87059	2.12004	2.43706	2.54291	2.28323	2.26766	2.63195	2.6953
IDH3A	IDH	9.54166	9.30399	9.02825	8.9869	8.84493	9.05518	8.47062	8.43721	7.59943
IDH3B	IDH	10.7868	10.5593	10.182	10.3255	10.0359	9.84882	9.69795	9.7468	9.71513
ATAT1	Histone acetyltransferases	5.81506	6.13093	6.51959	6.24817	6.43519	6.84761	6.90289	6.5279	7.30637
CLOCK	Histone acetyltransferases	8.83684	8.90056	9.03243	9.24744	9.31667	9.62856	9.6337	9.63124	9.28992
CREBBP	Histone acetyltransferases	10.3979	9.98499	10.051	10.1629	10.0908	10.2081	10.0348	9.81414	9.56484
ELP3	Histone acetyltransferases	9.21897	9.45803	9.36121	9.58818	9.64701	9.29351	9.27295	9.08732	8.95373
EP300	Histone acetyltransferases	11.6688	11.714	11.7849	11.7847	11.8262	11.7446	11.6258	11.8223	11.7843
ESCO1	Histone acetyltransferases	11.6223	11.8724	11.7309	11.5963	10.7292	10.4538	10.3759	10.4768	10.3721
ESCO2	Histone acetyltransferases	8.78744	8.87587	9.04843	8.89531	9.20822	9.00882	8.7786	8.30541	8.14577
GTF3C4	Histone acetyltransferases	10.9204	10.8499	10.6931	10.7336	10.4741	10.3237	10.3371	10.2729	9.93407
HAT1	Histone acetyltransferases	10.5464	10.6787	10.4183	10.2351	9.94362	9.89781	9.75316	9.61391	9.30138
KAT14	Histone acetyltransferases	9.15896	9.05956	8.81345	8.63946	8.27797	8.59621	8.81435	8.69888	8.70955
KAT2A	Histone acetyltransferases	9.15911	8.67372	8.84175	8.81173	8.35393	8.13946	8.12992	8.52145	8.68982
KAT2B	Histone acetyltransferases	4.18827	5.84457	5.07099	5.22093	5.37416	5.01145	5.40435	4.3704	3.50158
MCM3AP	Histone acetyltransferases	10.8337	10.759	10.4546	10.8867	10.8896	10.8429	10.7885	10.6459	10.4837
NCOA1	Histone acetyltransferases	10.8439	10.0016	9.20405	8.9485	8.33914	8.51602	8.70889	8.2937	8.46044
NCOA2	Histone acetyltransferases	10.4668	9.84323	9.87561	9.71376	9.35923	9.34579	9.51313	8.90901	9.32511
NCOA3	Histone acetyltransferases	11.997	10.9975	10.9206	10.8671	10.3264	10.1549	9.95065	10.156	10.0566
TAF1	Histone acetyltransferases	10.5281	10.4504	10.5058	10.4766	10.4685	10.3155	10.2979	10.1506	9.76579
HDAC1	Histone deacetylases	10.927	11.1286	11.1504	11.3226	11.0532	10.8426	10.5024	10.379	10.1565
HDAC10	Histone deacetylases	7.98678	7.69039	7.48326	7.54347	7.38387	7.45749	7.12602	7.31703	6.96485
HDAC11	Histone deacetylases	5.63181	7.29958	6.88286	7.36554	7.1633	7.26401	5.86716	7.34593	5.26211
HDAC2	Histone deacetylases	10.8967	11.0015	11.1492	11.3504	11.389	11.4716	11.5455	11.8975	11.9205
HDAC3	Histone deacetylases	8.89203	9.56821	9.56218	9.76469	9.51204	9.556	9.67901	9.7741	9.89309
HDAC4	Histone deacetylases	7.54495	7.85726	7.90075	7.62668	8.23716	8.36553	8.45308	8.60929	8.91707
HDAC5	Histone deacetylases	9.76656	9.64886	9.78791	10.0001	9.93419	9.99486	9.78479	9.99255	9.78622
HDAC6	Histone deacetylases	9.52398	9.45269	9.53545	9.58665	9.38459	9.40525	9.51296	9.38915	9.28505
HDAC7	Histone deacetylases	7.7835	9.39789	9.88801	10.3131	10.2509	9.95661	9.97514	10.1981	10.2609
HDAC8	Histone deacetylases	8.99338	8.58425	8.50935	8.22641	7.94845	7.88103	8.471	8.39754	8.44793
HDAC9	Histone deacetylases	7.31603	6.56922	6.01452	5.52926	7.65732	7.56574	7.51228	7.60828	8.17917
SIRT1	Histone deacetylases	10.1736	10.6911	10.991	11.1345	10.8327	10.7252	10.4017	10.2413	9.5825
SIRT2	Histone deacetylases	7.82341	7.42311	7.47894	7.37193	6.99244	6.99641	7.07018	7.00532	7.44049
SIRT3	Histone deacetylases	7.01619	6.88172	6.89418	7.33792	7.27686	7.09342	7.49258	7.15227	7.13612
SIRT4	Histone deacetylases	4.03506	4.14951	4.27437	4.5864	3.91286	4.05319	3.66482	4.97421	4.69186
SIRT5	Histone deacetylases	7.80037	7.7562	8.08197	8.09825	8.08922	8.03051	8.04132	8.02196	8.05329
SIRT6	Histone deacetylases	7.52634	7.67693	7.37637	7.32168	7.37928	7.10813	7.70958	7.24398	7.38162
SIRT7	Histone deacetylases	8.22453	7.88169	7.97562	7.75959	7.75894	7.63325	7.38267	7.4422	7.05286
JMJD1C	Histone demethylases	10.1544	11.2622	11.8222	12.111	12.5479	12.8716	12.8437	12.9985	13.0563
KDM1A	Histone demethylases	12.0105	12.127	12.1752	12.2752	12.2845	12.3065	12.5119	12.5209	12.5085
KDM1B	Histone demethylases	7.84533	7.89279	7.88067	7.88949	7.60314	7.41953	7.40884	7.48848	7.54976
KDM2A	Histone demethylases	10.6132	10.6062	10.5205	10.5213	10.406	10.5343	10.5447	10.4699	10.2658
KDM2B	Histone demethylases	10.8105	11.2165	11.3977	11.7215	11.547	11.5375	11.3407	11.4466	11.2046
KDM3A	Histone demethylases	9.34495	9.38561	9.90161	10.4318	10.1811	10.1743	10.402	9.7006	9.83584
KDM3B	Histone demethylases	11.058	11.1655	11.2587	11.3294	11.0862	11.1405	11.0248	11.2256	11.1963
KDM4A	Histone demethylases	11.2753	10.7162	10.6365	10.7212	10.6409	10.7735	10.8884	10.5372	10.2093
KDM4B	Histone demethylases	9.1201	9.03109	9.38439	9.83441	9.37529	9.64717	9.85193	9.97027	10.1048
KDM4C	Histone demethylases	10.4111	10.3967	10.5878	10.6777	9.66923	9.37226	9.33808	9.49913	9.35185
KDM4D	Histone demethylases	3.48788	3.41127	4.1719	4.6192	5.17854	5.22705	5.73944	4.45186	4.12618
KDM4E	Histone demethylases	5.96882	5.87291	6.09431	6.78811	7.74149	6.68213	2.56603	1.99037	0
KDM4F	Histone demethylases	2.91921	3.33417	3.94037	4.32776	5.50773	4.26796	1.01943	1.50276	0
KDM5A	Histone demethylases	10.9136	10.9035	10.9343	10.8988	11.0521	10.8354	11.21	10.8915	10.4323
KDM5B	Histone demethylases	12.3206	12.1154	12.2153	12.4123	12.2978	12.3002	12.5907	12.6249	12.8139
KDM5C	Histone demethylases	11.2681	11.379	11.387	11.4558	11.2994	11.2129	11.2631	11.3573	11.1589
KDM5D	Histone demethylases	5.56486	5.58052	5.35619	5.70019	5.71672	5.23042	5.48722	5.5178	0.987305
KDM6A	Histone demethylases	10.183	9.88701	9.9972	10.3182	11.6215	11.7296	11.541	11.1886	11.8019
KDM6B	Histone demethylases	8.3528	7.92214	7.65397	7.16383	5.84492	6.13918	6.59241	5.8745	6.41167
KDM7A	Histone demethylases	9.85341	9.73776	9.85433	10.0414	9.57146	9.17941	9.22026	9.6407	9.69199
KDM8	Histone demethylases	5.6583	6.05532	5.66147	5.92564	6.03683	5.86351	6.04971	6.5247	6.43758
PHF2	Histone demethylases	8.7466	8.4782	8.24966	8.18388	7.86878	7.70281	7.64846	7.8311	8.26177
PHF8	Histone demethylases	9.64757	9.65534	9.45838	9.32121	9.29576	9.17969	9.46831	9.06627	9.33504
UTY	Histone demethylases	6.2566	6.26002	6.3494	6.18964	6.0361	6.00874	6.14672	6.52074	3.02552
