# Supplementary material for: Epigenetic dynamics during capacitation of naïve human pluripotent stem cells
Source: Sci Adv. 2023 Sep 29;9(39):eadg1936. doi: 10.1126/sciadv.adg1936 (PMC10541016; doi:10.1126/sciadv.adg1936)
Supplement: Supplementary file 2 — Tables S1 to S18 [file sciadv.adg1936_tables_s1_to_s18.zip › Sousa_SupplTables/Table_S13.xlsx]

## Sheet: Table S14
Gene name	Gene category
NANOG	General pluripotency
POU5F1	General pluripotency
SALL4	General pluripotency
SOX2	General pluripotency
TDGF1	General pluripotency
ASCL1	Lineage markers
CDX2	Lineage markers
EOMES	Lineage markers
FOXA2	Lineage markers
FOXF1	Lineage markers
GATA4	Lineage markers
GATA6	Lineage markers
MEOX1	Lineage markers
NEUROG1	Lineage markers
NEUROG2	Lineage markers
PAX6	Lineage markers
SOX1	Lineage markers
SOX17	Lineage markers
SOX7	Lineage markers
TBXT	Lineage markers
ZIC1	Lineage markers
DNMT3L	Naïve pluripotency
FGF4	Naïve pluripotency
KLF17	Naïve pluripotency
KLF4	Naïve pluripotency
KLF5	Naïve pluripotency
TFCP2L1	Naïve pluripotency
CDH2	Post-implantation epiblast
ETV4	Post-implantation epiblast
ETV5	Post-implantation epiblast
FGF2	Post-implantation epiblast
FZD7	Post-implantation epiblast
MYC	Post-implantation epiblast
SALL2	Post-implantation epiblast
SFRP2	Post-implantation epiblast
SOX11	Post-implantation epiblast
TCF7L1	Post-implantation epiblast
ZIC2	Post-implantation epiblast
