# Supplementary material for: Epigenetic dynamics during capacitation of naïve human pluripotent stem cells
Source: Sci Adv. 2023 Sep 29;9(39):eadg1936. doi: 10.1126/sciadv.adg1936 (PMC10541016; doi:10.1126/sciadv.adg1936)
Supplement: Supplementary file 2 — Tables S1 to S18 [file sciadv.adg1936_tables_s1_to_s18.zip › Sousa_SupplTables/Table_S9.xlsx]

## Sheet: Our RNA-seq data
name	class	clade	baseMean	log2FoldChange	lfcSE	stat	pvalue	padj	comparison
ALU	Non-LTR Retrotransposon	SINE	384.005	0.0978262	0.16733	0.584631	0.558796	0.989875	d10 vs. H9 Primed
AluJb	Non-LTR Retrotransposon	SINE	989.429	0.0588342	0.125797	0.467693	0.640004	0.989875	d10 vs. H9 Primed
AluJr	Non-LTR Retrotransposon	SINE	53.1044	-0.348007	0.409583	-0.849662	0.395513	0.989875	d10 vs. H9 Primed
AluJr4	Non-LTR Retrotransposon	SINE	358.989	-0.0141961	0.18071	-0.0785572	0.937385	0.989875	d10 vs. H9 Primed
AluSc	Non-LTR Retrotransposon	SINE	5282.42	-0.0862014	0.0679963	-1.26774	0.204892	0.719073	d10 vs. H9 Primed
AluSc5	Non-LTR Retrotransposon	SINE	4954.52	-0.0558233	0.0631162	-0.884452	0.376452	0.989875	d10 vs. H9 Primed
AluSc8	Non-LTR Retrotransposon	SINE	767.447	-0.0861502	0.127479	-0.675798	0.499169	0.989875	d10 vs. H9 Primed
AluSg1	Non-LTR Retrotransposon	SINE	133.711	0.235178	0.245599	0.957571	0.338279	0.989875	d10 vs. H9 Primed
AluSg4	Non-LTR Retrotransposon	SINE	513.959	-0.000828892	0.162045	-0.0051152	0.995919	0.995919	d10 vs. H9 Primed
AluSg7	Non-LTR Retrotransposon	SINE	3862.48	0.0369837	0.054931	0.673275	0.500772	0.989875	d10 vs. H9 Primed
AluSp	Non-LTR Retrotransposon	SINE	6478.16	-0.132522	0.0685228	-1.93398	0.0531157	0.308071	d10 vs. H9 Primed
AluSq	Non-LTR Retrotransposon	SINE	6123.09	-0.0320112	0.0749183	-0.427281	0.669174	0.989875	d10 vs. H9 Primed
AluSq10	Non-LTR Retrotransposon	SINE	1010.35	0.0114318	0.0953052	0.119949	0.904523	0.989875	d10 vs. H9 Primed
AluSq2	Non-LTR Retrotransposon	SINE	2377.47	0.0536953	0.10916	0.491896	0.622793	0.989875	d10 vs. H9 Primed
AluSq4	Non-LTR Retrotransposon	SINE	495.617	0.222578	0.15298	1.45495	0.145682	0.675967	d10 vs. H9 Primed
AluSx1	Non-LTR Retrotransposon	SINE	106.928	9.97461	1.48045	6.73757	1.61057e-11	1.86826e-09	d10 vs. H9 Primed
AluSx3	Non-LTR Retrotransposon	SINE	1802.98	-0.0232593	0.120548	-0.192946	0.847001	0.989875	d10 vs. H9 Primed
AluSx4	Non-LTR Retrotransposon	SINE	1509.21	-0.0964291	0.0744995	-1.29436	0.195542	0.719073	d10 vs. H9 Primed
AluSz	Non-LTR Retrotransposon	SINE	4382.19	0.0250764	0.0828619	0.302629	0.762172	0.989875	d10 vs. H9 Primed
AluSz6	Non-LTR Retrotransposon	SINE	1672.42	0.0725001	0.108165	0.670274	0.502683	0.989875	d10 vs. H9 Primed
AluY	Non-LTR Retrotransposon	SINE	302.272	-0.193448	0.344957	-0.560787	0.574943	0.989875	d10 vs. H9 Primed
AluYa1	Non-LTR Retrotransposon	SINE	338.806	-1.27111	0.350602	-3.6255	0.000288398	0.00371713	d10 vs. H9 Primed
AluYa4	Non-LTR Retrotransposon	SINE	4530.18	0.351755	0.0618617	5.68615	1.29935e-08	5.02414e-07	d10 vs. H9 Primed
AluYa5	Non-LTR Retrotransposon	SINE	4491.77	-0.665282	0.107056	-6.21435	5.15383e-10	2.98922e-08	d10 vs. H9 Primed
AluYa8	Non-LTR Retrotransposon	SINE	570.924	-0.16499	0.131837	-1.25147	0.210763	0.719073	d10 vs. H9 Primed
AluYb10	Non-LTR Retrotransposon	SINE	424.942	0.371272	0.191373	1.94004	0.0523748	0.308071	d10 vs. H9 Primed
AluYb11	Non-LTR Retrotransposon	SINE	66.6284	-1.26597	0.456703	-2.77198	0.00557158	0.0538586	d10 vs. H9 Primed
AluYb3a1	Non-LTR Retrotransposon	SINE	4270.84	0.0161122	0.0813031	0.198174	0.842909	0.989875	d10 vs. H9 Primed
AluYb3a2	Non-LTR Retrotransposon	SINE	171.419	-0.660637	0.280865	-2.35215	0.018665	0.154653	d10 vs. H9 Primed
AluYb8	Non-LTR Retrotransposon	SINE	697.494	-1.43749	0.259352	-5.54261	2.97988e-08	8.64165e-07	d10 vs. H9 Primed
AluYb8a1	Non-LTR Retrotransposon	SINE	628.029	-0.292766	0.150844	-1.94085	0.0522764	0.308071	d10 vs. H9 Primed
AluYb9	Non-LTR Retrotransposon	SINE	821.188	-0.221477	0.168236	-1.31646	0.188018	0.719073	d10 vs. H9 Primed
AluYbc3a	Non-LTR Retrotransposon	SINE	1937.1	-0.0882642	0.114208	-0.772839	0.439618	0.989875	d10 vs. H9 Primed
AluYc2	Non-LTR Retrotransposon	SINE	208.322	-0.203744	0.203063	-1.00336	0.315689	0.963681	d10 vs. H9 Primed
AluYc5	Non-LTR Retrotransposon	SINE	494.937	0.13911	0.264838	0.525265	0.599399	0.989875	d10 vs. H9 Primed
AluYd3	Non-LTR Retrotransposon	SINE	176.242	-2.93183	1.89578	-1.5465	0.121983	0.589587	d10 vs. H9 Primed
AluYd3a1	Non-LTR Retrotransposon	SINE	308.885	0.0549051	0.207164	0.265031	0.790985	0.989875	d10 vs. H9 Primed
AluYd8	Non-LTR Retrotransposon	SINE	149.76	-2.64273	0.52003	-5.08188	3.73716e-07	7.22517e-06	d10 vs. H9 Primed
AluYe2	Non-LTR Retrotransposon	SINE	146.295	-3.66479	0.801301	-4.57354	4.79544e-06	7.94673e-05	d10 vs. H9 Primed
AluYe5	Non-LTR Retrotransposon	SINE	452.375	0.150289	0.171321	0.877236	0.380358	0.989875	d10 vs. H9 Primed
AluYf2	Non-LTR Retrotransposon	SINE	283.101	-0.174552	0.1957	-0.891935	0.372428	0.989875	d10 vs. H9 Primed
AluYf5	Non-LTR Retrotransposon	SINE	13.4466	0.834902	1.35621	0.615613	0.53815	0.989875	d10 vs. H9 Primed
AluYg6	Non-LTR Retrotransposon	SINE	1405.14	-0.00355014	0.0891105	-0.0398398	0.968221	0.994601	d10 vs. H9 Primed
AluYh9	Non-LTR Retrotransposon	SINE	1060.59	0.0960529	0.143597	0.668908	0.503554	0.989875	d10 vs. H9 Primed
AluYi6	Non-LTR Retrotransposon	SINE	2421.06	0.0601568	0.0570047	1.0553	0.29129	0.913233	d10 vs. H9 Primed
AluYk11	Non-LTR Retrotransposon	SINE	2813.54	-0.0947264	0.0720325	-1.31505	0.188492	0.719073	d10 vs. H9 Primed
AluYk12	Non-LTR Retrotransposon	SINE	2378.9	-0.0449663	0.0863664	-0.520645	0.602614	0.989875	d10 vs. H9 Primed
AluYk13	Non-LTR Retrotransposon	SINE	4136.72	0.0159892	0.0756826	0.211266	0.83268	0.989875	d10 vs. H9 Primed
FAM	Non-LTR Retrotransposon	SINE	899009	-0.448458	0.22695	-1.97602	0.0481525	0.308071	d10 vs. H9 Primed
FLAM	Non-LTR Retrotransposon	SINE	1149.03	0.0480404	0.0880099	0.545852	0.585168	0.989875	d10 vs. H9 Primed
FRAM	Non-LTR Retrotransposon	SINE	119.863	0.579123	0.315629	1.83482	0.0665319	0.350804	d10 vs. H9 Primed
HARLEQUIN	LTR Retrotransposon	ERV1	1.81621	-0.112686	1.67551	-0.0672551	0.946379	NA	d10 vs. H9 Primed
HERV17	LTR Retrotransposon	ERV1	2.04042	-0.408567	1.59054	-0.256874	0.797276	NA	d10 vs. H9 Primed
HERV4_I	LTR Retrotransposon	ERV1	3.58913	5.07865	2.12457	2.39043	0.0168287	NA	d10 vs. H9 Primed
HERV9	LTR Retrotransposon	ERV1	2.60093	1.80429	1.57933	1.14244	0.253272	NA	d10 vs. H9 Primed
HERVH	LTR Retrotransposon	ERV1	13.2955	0.909743	0.721878	1.26024	0.207581	0.719073	d10 vs. H9 Primed
HERVK	LTR Retrotransposon	ERV2	45.0091	-2.23357	0.710082	-3.14551	0.001658	0.0174843	d10 vs. H9 Primed
HERVK9I	LTR Retrotransposon	ERV2	3.73681	-0.665125	1.24164	-0.535681	0.592179	NA	d10 vs. H9 Primed
HERVL	LTR Retrotransposon	ERV3	6.09847	0.351936	0.991542	0.354938	0.722636	NA	d10 vs. H9 Primed
L1	Non-LTR Retrotransposon	L1	118.786	-0.311919	0.248405	-1.25569	0.209229	0.719073	d10 vs. H9 Primed
L1HS	Non-LTR Retrotransposon	L1	281.639	-0.541313	0.212589	-2.54628	0.0108877	0.0971515	d10 vs. H9 Primed
L1M1_5	Non-LTR Retrotransposon	L1	1.7579	0.413247	1.71871	0.24044	0.809989	NA	d10 vs. H9 Primed
L1MA1	Non-LTR Retrotransposon	L1	8.45418	0.164714	0.881336	0.186891	0.851746	NA	d10 vs. H9 Primed
L1MA2	Non-LTR Retrotransposon	L1	9.35623	0.303173	0.816533	0.371293	0.710419	NA	d10 vs. H9 Primed
L1MA3	Non-LTR Retrotransposon	L1	9.31392	0.0479941	0.821346	0.0584336	0.953403	NA	d10 vs. H9 Primed
L1MA4	Non-LTR Retrotransposon	L1	3.98848	-0.159549	1.19344	-0.133688	0.893649	NA	d10 vs. H9 Primed
L1MA4A	Non-LTR Retrotransposon	L1	6.16752	0.028624	1.00086	0.0285993	0.977184	NA	d10 vs. H9 Primed
L1MA5	Non-LTR Retrotransposon	L1	1.93583	0.00331813	1.67445	0.00198162	0.998419	NA	d10 vs. H9 Primed
L1MA5A	Non-LTR Retrotransposon	L1	3.49117	-0.278171	1.25992	-0.220785	0.82526	NA	d10 vs. H9 Primed
L1MA6	Non-LTR Retrotransposon	L1	2.1546	-0.183446	1.594	-0.115085	0.908378	NA	d10 vs. H9 Primed
L1MA7	Non-LTR Retrotransposon	L1	2.60281	-0.0642824	1.43964	-0.0446518	0.964385	NA	d10 vs. H9 Primed
L1MA9	Non-LTR Retrotransposon	L1	2.34194	-0.403965	1.50547	-0.268332	0.788444	NA	d10 vs. H9 Primed
L1MB2	Non-LTR Retrotransposon	L1	5.89327	-0.176809	1.01964	-0.173404	0.862334	NA	d10 vs. H9 Primed
L1MB3	Non-LTR Retrotransposon	L1	5.6418	0.162068	1.02955	0.157417	0.874916	NA	d10 vs. H9 Primed
L1MB4	Non-LTR Retrotransposon	L1	3.97082	-0.150085	1.20436	-0.124618	0.900826	NA	d10 vs. H9 Primed
L1MB5	Non-LTR Retrotransposon	L1	2.47096	-0.225316	1.46308	-0.154001	0.877609	NA	d10 vs. H9 Primed
L1MB7	Non-LTR Retrotransposon	L1	4.67184	-0.182338	1.13558	-0.160568	0.872434	NA	d10 vs. H9 Primed
L1MB8	Non-LTR Retrotransposon	L1	2.91279	0.244165	1.38386	0.176438	0.85995	NA	d10 vs. H9 Primed
L1MC1	Non-LTR Retrotransposon	L1	4.94192	-0.225378	1.0869	-0.207359	0.835729	NA	d10 vs. H9 Primed
L1MD2	Non-LTR Retrotransposon	L1	1.85308	-0.150612	1.67826	-0.0897428	0.928492	NA	d10 vs. H9 Primed
L1ME1	Non-LTR Retrotransposon	L1	1.93603	0.638902	1.67766	0.380829	0.70333	NA	d10 vs. H9 Primed
L1PA10	Non-LTR Retrotransposon	L1	29.0413	-0.0794178	0.479552	-0.165608	0.868465	0.989875	d10 vs. H9 Primed
L1PA11	Non-LTR Retrotransposon	L1	14.1712	-0.315808	0.682947	-0.46242	0.64378	0.989875	d10 vs. H9 Primed
L1PA12	Non-LTR Retrotransposon	L1	6.94849	-0.484218	0.945997	-0.51186	0.608749	NA	d10 vs. H9 Primed
L1PA13	Non-LTR Retrotransposon	L1	25.7468	0.210228	0.51159	0.410931	0.681123	0.989875	d10 vs. H9 Primed
L1PA14	Non-LTR Retrotransposon	L1	8.96444	-0.204871	0.835007	-0.245353	0.806183	NA	d10 vs. H9 Primed
L1PA15	Non-LTR Retrotransposon	L1	13.9045	0.0284605	0.69903	0.0407143	0.967524	0.994601	d10 vs. H9 Primed
L1PA16	Non-LTR Retrotransposon	L1	11.6192	-0.162431	0.748649	-0.216966	0.828235	0.989875	d10 vs. H9 Primed
L1PA2	Non-LTR Retrotransposon	L1	64.9806	-0.423164	0.329082	-1.28589	0.198482	0.719073	d10 vs. H9 Primed
L1PA3	Non-LTR Retrotransposon	L1	170.925	0.142969	0.205016	0.697356	0.48558	0.989875	d10 vs. H9 Primed
L1PA4	Non-LTR Retrotransposon	L1	129.534	0.202492	0.241677	0.837863	0.402108	0.989875	d10 vs. H9 Primed
L1PA5	Non-LTR Retrotransposon	L1	149.781	0.0682062	0.217388	0.313753	0.753708	0.989875	d10 vs. H9 Primed
L1PA6	Non-LTR Retrotransposon	L1	102.606	0.0689452	0.264255	0.260904	0.794167	0.989875	d10 vs. H9 Primed
L1PA7	Non-LTR Retrotransposon	L1	97.1809	0.139094	0.270287	0.514614	0.606823	0.989875	d10 vs. H9 Primed
L1PA7_5	Non-LTR Retrotransposon	L1	12.4608	-0.124971	0.714273	-0.174963	0.861109	0.989875	d10 vs. H9 Primed
L1PA8	Non-LTR Retrotransposon	L1	40.9779	0.0391672	0.405009	0.096707	0.922959	0.989875	d10 vs. H9 Primed
L1PB1	Non-LTR Retrotransposon	L1	20.213	0.0443324	0.576226	0.0769359	0.938675	0.989875	d10 vs. H9 Primed
L1PB2	Non-LTR Retrotransposon	L1	9.31109	0.0472622	0.818231	0.0577614	0.953939	NA	d10 vs. H9 Primed
L1PB2c	Non-LTR Retrotransposon	L1	11.0359	-0.203973	0.759153	-0.268685	0.788172	0.989875	d10 vs. H9 Primed
L1PB3	Non-LTR Retrotransposon	L1	3.56754	0.0991109	1.28143	0.0773443	0.93835	NA	d10 vs. H9 Primed
L1PB4	Non-LTR Retrotransposon	L1	4.00088	0.402482	1.22147	0.329506	0.741773	NA	d10 vs. H9 Primed
L1PBA1_5	Non-LTR Retrotransposon	L1	2.9015	-0.100044	1.38928	-0.0720116	0.942593	NA	d10 vs. H9 Primed
L1PBA_5	Non-LTR Retrotransposon	L1	2.60281	-0.0642824	1.43964	-0.0446518	0.964385	NA	d10 vs. H9 Primed
L1PREC1	Non-LTR Retrotransposon	L1	34.1333	-0.137648	0.44626	-0.308449	0.75774	0.989875	d10 vs. H9 Primed
L1PREC2	Non-LTR Retrotransposon	L1	6.04791	-0.00400816	0.996769	-0.00402115	0.996792	NA	d10 vs. H9 Primed
L1P_MA2	Non-LTR Retrotransposon	L1	2.73183	0.0779499	1.41276	0.0551755	0.955999	NA	d10 vs. H9 Primed
LOR1a_LTR	LTR Retrotransposon	ERV1	2.47096	-0.225316	1.46308	-0.154001	0.877609	NA	d10 vs. H9 Primed
LTR10C	LTR Retrotransposon	ERV1	17.6316	0.0679406	0.60586	0.112139	0.910713	0.989875	d10 vs. H9 Primed
LTR10D	LTR Retrotransposon	ERV1	7.78775	0.468053	0.905216	0.517062	0.605113	NA	d10 vs. H9 Primed
LTR10E	LTR Retrotransposon	ERV1	3.04465	0.362018	1.37444	0.263393	0.792247	NA	d10 vs. H9 Primed
LTR10F	LTR Retrotransposon	ERV1	3.05102	0.0186441	1.35504	0.0137591	0.989022	NA	d10 vs. H9 Primed
LTR10G	LTR Retrotransposon	ERV1	1.76637	1.02543	1.76389	0.581346	0.561007	NA	d10 vs. H9 Primed
LTR12	LTR Retrotransposon	ERV1	3.48719	0.375848	1.27738	0.294233	0.76858	NA	d10 vs. H9 Primed
LTR12B	LTR Retrotransposon	ERV1	9.48316	0.122657	0.820045	0.149574	0.881101	0.989875	d10 vs. H9 Primed
LTR12C	LTR Retrotransposon	ERV1	40.0326	0.970306	0.431355	2.24944	0.0244847	0.189348	d10 vs. H9 Primed
LTR12D	LTR Retrotransposon	ERV1	7.38612	0.362859	0.924328	0.392565	0.694641	NA	d10 vs. H9 Primed
LTR12E	LTR Retrotransposon	ERV1	5.82799	0.45631	1.03069	0.442722	0.657967	NA	d10 vs. H9 Primed
LTR12F	LTR Retrotransposon	ERV1	6.4406	0.328803	0.981041	0.335157	0.737507	NA	d10 vs. H9 Primed
LTR13	LTR Retrotransposon	ERV2	26.4617	-0.161966	0.515144	-0.31441	0.75321	0.989875	d10 vs. H9 Primed
LTR13A	LTR Retrotransposon	ERV2	6.92531	-0.145158	0.942574	-0.154002	0.877608	NA	d10 vs. H9 Primed
LTR14	LTR Retrotransposon	ERV2	1.93886	0.641818	1.67806	0.382477	0.702108	NA	d10 vs. H9 Primed
LTR14A	LTR Retrotransposon	ERV2	4.57269	0.53448	1.1578	0.461634	0.644344	NA	d10 vs. H9 Primed
LTR14B	LTR Retrotransposon	ERV2	4.06202	0.167951	1.18548	0.141674	0.887338	NA	d10 vs. H9 Primed
LTR14C	LTR Retrotransposon	ERV2	2.03195	-0.918699	1.61567	-0.568616	0.569616	NA	d10 vs. H9 Primed
LTR15	LTR Retrotransposon	ERV1	4.85668	-0.119792	1.13007	-0.106004	0.915579	NA	d10 vs. H9 Primed
LTR17	LTR Retrotransposon	ERV1	20.0891	1.12387	0.610217	1.84175	0.0655111	0.350804	d10 vs. H9 Primed
LTR1A2	LTR Retrotransposon	ERV1	3.04819	0.0165042	1.35445	0.0121852	0.990278	NA	d10 vs. H9 Primed
LTR22A	LTR Retrotransposon	ERV2	2.01315	0.247322	1.69065	0.146288	0.883694	NA	d10 vs. H9 Primed
LTR24B	LTR Retrotransposon	ERV1	1.91025	0.573875	1.69423	0.338723	0.734819	NA	d10 vs. H9 Primed
LTR25	LTR Retrotransposon	ERV1	2.04042	-0.408567	1.59054	-0.256874	0.797276	NA	d10 vs. H9 Primed
LTR2B	LTR Retrotransposon	ERV1	11.8757	-0.0945969	0.729454	-0.129682	0.896818	0.989875	d10 vs. H9 Primed
LTR2C	LTR Retrotransposon	ERV1	17.2387	0.446774	0.627769	0.711686	0.47666	0.989875	d10 vs. H9 Primed
LTR3A	LTR Retrotransposon	ERV2	6.67425	-0.278113	1.01933	-0.272839	0.784977	NA	d10 vs. H9 Primed
LTR40B	LTR Retrotransposon	ERV3	2.47942	0.178564	1.46937	0.121525	0.903275	NA	d10 vs. H9 Primed
LTR47A	LTR Retrotransposon	ERV3	1.84911	1.13804	1.72908	0.658174	0.510427	NA	d10 vs. H9 Primed
LTR47A2	LTR Retrotransposon	ERV3	2.43314	0.139641	1.4827	0.09418	0.924966	NA	d10 vs. H9 Primed
LTR5	LTR Retrotransposon	ERV2	9.85461	-0.883779	0.827559	-1.06793	0.28555	0.913233	d10 vs. H9 Primed
LTR5A	LTR Retrotransposon	ERV2	13.3763	0.219637	0.698067	0.314636	0.753038	0.989875	d10 vs. H9 Primed
LTR5B	LTR Retrotransposon	ERV2	9.75176	0.514959	0.806643	0.638398	0.523215	0.989875	d10 vs. H9 Primed
LTR5_Hs	LTR Retrotransposon	ERV2	92.707	-1.80361	0.447112	-4.0339	5.48577e-05	0.000795437	d10 vs. H9 Primed
LTR66	LTR Retrotransposon	ERV3	3.94898	-0.524702	1.21648	-0.431328	0.66623	NA	d10 vs. H9 Primed
LTR6A	LTR Retrotransposon	ERV1	2.43429	-0.829124	1.50105	-0.552361	0.580701	NA	d10 vs. H9 Primed
LTR6B	LTR Retrotransposon	ERV1	18.4143	-0.861107	0.613113	-1.40448	0.160175	0.714627	d10 vs. H9 Primed
LTR70	LTR Retrotransposon	ERV1	5.7368	-2.00622	1.11219	-1.80386	0.071254	NA	d10 vs. H9 Primed
LTR71A	LTR Retrotransposon	ERV1	1.90762	-0.208986	1.72702	-0.121009	0.903684	NA	d10 vs. H9 Primed
LTR7A	LTR Retrotransposon	ERV3	154.147	1.50951	0.275561	5.47797	4.30233e-08	9.98141e-07	d10 vs. H9 Primed
LTR7B	LTR Retrotransposon	ERV3	61.6427	-0.155976	0.332682	-0.468845	0.639181	0.989875	d10 vs. H9 Primed
LTR7C	LTR Retrotransposon	ERV3	5.05305	1.47976	1.14899	1.28788	0.197789	NA	d10 vs. H9 Primed
LTR7Y	LTR Retrotransposon	ERV3	123.389	0.52319	0.255488	2.04781	0.0405789	0.294197	d10 vs. H9 Primed
LTR8	LTR Retrotransposon	ERV1	13.0402	0.0833985	0.696832	0.119682	0.904735	0.989875	d10 vs. H9 Primed
LTR9B	LTR Retrotransposon	ERV1	4.94924	0.440527	1.09235	0.403283	0.68674	NA	d10 vs. H9 Primed
MER11A	LTR Retrotransposon	ERV2	10.2613	0.275195	0.78634	0.34997	0.726361	0.989875	d10 vs. H9 Primed
MER11B	LTR Retrotransposon	ERV2	21.9595	0.527561	0.558474	0.944647	0.344839	0.989875	d10 vs. H9 Primed
MER11C	LTR Retrotransposon	ERV2	20.3193	0.213329	0.57404	0.371628	0.71017	0.989875	d10 vs. H9 Primed
MER11D	LTR Retrotransposon	ERV2	3.39882	0.0118302	1.28569	0.00920147	0.992658	NA	d10 vs. H9 Primed
MER31A	LTR Retrotransposon	ERV1	2.11679	0.23853	1.61303	0.147877	0.88244	NA	d10 vs. H9 Primed
MER41A	LTR Retrotransposon	ERV1	35.6523	-0.288863	0.450367	-0.641395	0.521266	0.989875	d10 vs. H9 Primed
MER41B	LTR Retrotransposon	ERV1	7.60489	-0.0540641	0.90036	-0.0600472	0.952118	NA	d10 vs. H9 Primed
MER41C	LTR Retrotransposon	ERV1	4.17581	-0.283686	1.17757	-0.240908	0.809626	NA	d10 vs. H9 Primed
MER48	LTR Retrotransposon	ERV1	2.92951	-1.32359	1.42196	-0.930816	0.351949	NA	d10 vs. H9 Primed
MER4A	LTR Retrotransposon	ERV1	3.10576	0.376149	1.34977	0.278677	0.780493	NA	d10 vs. H9 Primed
MER4A1	LTR Retrotransposon	ERV1	26.1251	-0.184171	0.510557	-0.360725	0.718305	0.989875	d10 vs. H9 Primed
MER4A1_LTR	LTR Retrotransposon	ERV1	4.70434	-0.199947	1.12689	-0.177432	0.859169	NA	d10 vs. H9 Primed
MER4C	LTR Retrotransposon	ERV1	2.72546	0.46468	1.46657	0.316848	0.751359	NA	d10 vs. H9 Primed
MER4D	LTR Retrotransposon	ERV1	4.82021	0.372218	1.1071	0.336211	0.736712	NA	d10 vs. H9 Primed
MER4D1	LTR Retrotransposon	ERV1	4.96241	-0.231355	1.08796	-0.21265	0.8316	NA	d10 vs. H9 Primed
MER4E	LTR Retrotransposon	ERV1	9.62536	0.0878815	0.824046	0.106646	0.91507	0.989875	d10 vs. H9 Primed
MER4E1	LTR Retrotransposon	ERV1	5.93018	0.101603	1.03273	0.098383	0.921628	NA	d10 vs. H9 Primed
MER51A	LTR Retrotransposon	ERV1	3.94783	0.0645938	1.20213	0.0537328	0.957148	NA	d10 vs. H9 Primed
MER51B	LTR Retrotransposon	ERV1	8.82935	0.360267	0.852243	0.422728	0.672494	NA	d10 vs. H9 Primed
MER51E	LTR Retrotransposon	ERV1	1.86323	1.85886	2.0179	0.921187	0.356953	NA	d10 vs. H9 Primed
MER57A1	LTR Retrotransposon	ERV1	4.05919	0.166384	1.18487	0.140423	0.888326	NA	d10 vs. H9 Primed
MER57B1	LTR Retrotransposon	ERV1	2.75327	-0.229637	1.4578	-0.157523	0.874833	NA	d10 vs. H9 Primed
MER57E3	LTR Retrotransposon	ERV1	2.04042	-0.408567	1.59054	-0.256874	0.797276	NA	d10 vs. H9 Primed
MER66C	LTR Retrotransposon	ERV1	2.17227	-0.200174	1.55077	-0.12908	0.897294	NA	d10 vs. H9 Primed
MER68A	LTR Retrotransposon	ERV3	2.83642	-0.217291	1.38304	-0.157111	0.875157	NA	d10 vs. H9 Primed
MER83B	LTR Retrotransposon	ERV1	2.75931	0.0392384	1.54291	0.0254314	0.979711	NA	d10 vs. H9 Primed
MER9	LTR Retrotransposon	ERV2	8.89558	0.133762	0.871939	0.153408	0.878077	NA	d10 vs. H9 Primed
MER9a1	LTR Retrotransposon	ERV2	11.3026	0.0644126	0.75102	0.0857668	0.931652	0.989875	d10 vs. H9 Primed
MER9a2	LTR Retrotransposon	ERV2	10.1334	0.0139448	0.796215	0.0175139	0.986027	0.994601	d10 vs. H9 Primed
MER9a3	LTR Retrotransposon	ERV2	16.5817	0.225864	0.62978	0.35864	0.719864	0.989875	d10 vs. H9 Primed
MER9B	LTR Retrotransposon	ERV2	2.30129	-0.021428	1.50721	-0.014217	0.988657	NA	d10 vs. H9 Primed
MIR	Non-LTR Retrotransposon	SINE	25.5514	0.0562449	0.575101	0.0978001	0.922091	0.989875	d10 vs. H9 Primed
MIR3	Non-LTR Retrotransposon	SINE	36.7179	0.136546	0.673584	0.202715	0.839358	0.989875	d10 vs. H9 Primed
MIRc	Non-LTR Retrotransposon	SINE	20.8635	-0.58155	0.644924	-0.901733	0.367198	0.989875	d10 vs. H9 Primed
MLT1A0	LTR Retrotransposon	ERV3	11.7588	-0.308391	0.74652	-0.413105	0.67953	0.989875	d10 vs. H9 Primed
MLT1A1	LTR Retrotransposon	ERV3	6.28886	0.293971	1.04753	0.280632	0.778993	NA	d10 vs. H9 Primed
MLT1B	LTR Retrotransposon	ERV3	13.3778	0.219791	0.701481	0.313324	0.754035	0.989875	d10 vs. H9 Primed
MLT1C	LTR Retrotransposon	ERV3	3.09446	0.0488819	1.34101	0.0364515	0.970922	NA	d10 vs. H9 Primed
MLT1C2	LTR Retrotransposon	ERV3	5.18116	-0.109727	1.08965	-0.1007	0.919789	NA	d10 vs. H9 Primed
MLT1D	LTR Retrotransposon	ERV3	2.47942	0.178564	1.46937	0.121525	0.903275	NA	d10 vs. H9 Primed
MLT2A1	LTR Retrotransposon	ERV3	25.6091	-0.225736	0.531819	-0.424459	0.671231	0.989875	d10 vs. H9 Primed
MLT2A2	LTR Retrotransposon	ERV3	39.8193	0.0160252	0.412394	0.038859	0.969003	0.994601	d10 vs. H9 Primed
MLT2B4	LTR Retrotransposon	ERV3	1.94524	0.0915436	1.63299	0.056059	0.955295	NA	d10 vs. H9 Primed
MSTA	LTR Retrotransposon	ERV3	71.5789	0.542103	0.317649	1.70661	0.0878946	0.443294	d10 vs. H9 Primed
MSTA1	LTR Retrotransposon	ERV3	5.3967	0.846152	1.07432	0.787615	0.430922	NA	d10 vs. H9 Primed
MSTA2	LTR Retrotransposon	ERV3	3.78986	-0.288045	1.22623	-0.234903	0.814284	NA	d10 vs. H9 Primed
MSTB	LTR Retrotransposon	ERV3	19.3138	0.429779	0.612867	0.70126	0.483141	0.989875	d10 vs. H9 Primed
MSTB1	LTR Retrotransposon	ERV3	6.46507	-0.0310917	0.965854	-0.0321909	0.97432	NA	d10 vs. H9 Primed
MSTC	LTR Retrotransposon	ERV3	6.11508	0.384015	1.03384	0.371447	0.710305	NA	d10 vs. H9 Primed
MSTD	LTR Retrotransposon	ERV3	4.60018	-0.294691	1.18112	-0.249502	0.802973	NA	d10 vs. H9 Primed
MST_I	LTR Retrotransposon	ERV3	9.02609	0.31154	0.832309	0.374309	0.708175	NA	d10 vs. H9 Primed
PABL_A	LTR Retrotransposon	ERV1	5.61359	0.0936049	1.03456	0.0904776	0.927908	NA	d10 vs. H9 Primed
PB1D11	Non-LTR Retrotransposon	SINE	37285.5	-0.139213	0.0404922	-3.43802	0.000585989	0.00679747	d10 vs. H9 Primed
PRIMA4_LTR	LTR Retrotransposon	ERV1	1.90742	0.570999	1.67351	0.341199	0.732954	NA	d10 vs. H9 Primed
SVA_A	Non-LTR Retrotransposon	SINE	30.905	-0.0111195	0.483867	-0.0229804	0.981666	0.994601	d10 vs. H9 Primed
SVA_B	Non-LTR Retrotransposon	SINE	30.1845	-0.150064	0.48298	-0.310705	0.756025	0.989875	d10 vs. H9 Primed
SVA_C	Non-LTR Retrotransposon	SINE	22.9753	-0.0799344	0.535239	-0.149343	0.881283	0.989875	d10 vs. H9 Primed
SVA_D	Non-LTR Retrotransposon	SINE	68.366	-0.136683	0.345135	-0.396026	0.692086	0.989875	d10 vs. H9 Primed
SVA_E	Non-LTR Retrotransposon	SINE	22.0051	0.0589571	0.547117	0.10776	0.914186	0.989875	d10 vs. H9 Primed
SVA_F	Non-LTR Retrotransposon	SINE	51.1967	0.050727	0.379133	0.133797	0.893563	0.989875	d10 vs. H9 Primed
THE1A	LTR Retrotransposon	ERV3	116.701	0.0911583	0.257867	0.35351	0.723706	0.989875	d10 vs. H9 Primed
THE1B	LTR Retrotransposon	ERV3	156.855	0.0780526	0.213121	0.366236	0.714189	0.989875	d10 vs. H9 Primed
THE1C	LTR Retrotransposon	ERV3	107.521	0.298461	0.270827	1.10204	0.270446	0.896336	d10 vs. H9 Primed
THE1D	LTR Retrotransposon	ERV3	85.9321	0.210868	0.291891	0.722422	0.470035	0.989875	d10 vs. H9 Primed
THER1	Non-LTR Retrotransposon	SINE	2.29607	0.628563	1.85967	0.337998	0.735365	NA	d10 vs. H9 Primed
THER2	Non-LTR Retrotransposon	SINE	2.40003	-0.335717	3.80318	-0.0882727	0.92966	NA	d10 vs. H9 Primed
ALU	Non-LTR Retrotransposon	SINE	484.95	0.079206	0.139187	0.56906	0.569315	0.856911	Naive vs. d10
AluJb	Non-LTR Retrotransposon	SINE	1322.5	-0.0456404	0.15099	-0.302274	0.762443	0.898593	Naive vs. d10
AluJr	Non-LTR Retrotransposon	SINE	75.2587	0.175703	0.355313	0.494503	0.620951	0.878203	Naive vs. d10
AluJr4	Non-LTR Retrotransposon	SINE	468.015	0.107424	0.166316	0.645905	0.518341	0.843271	Naive vs. d10
AluSc	Non-LTR Retrotransposon	SINE	7335.81	-0.0119763	0.0998772	-0.11991	0.904554	0.981183	Naive vs. d10
AluSc5	Non-LTR Retrotransposon	SINE	6868.34	-0.0353921	0.0800427	-0.442166	0.658369	0.892857	Naive vs. d10
AluSc8	Non-LTR Retrotransposon	SINE	1119.2	-0.148964	0.141444	-1.05317	0.292265	0.741902	Naive vs. d10
AluSg1	Non-LTR Retrotransposon	SINE	173.904	-0.148891	0.222315	-0.669728	0.503031	0.843271	Naive vs. d10
AluSg4	Non-LTR Retrotransposon	SINE	723.438	-0.131494	0.139303	-0.943948	0.345196	0.776691	Naive vs. d10
AluSg7	Non-LTR Retrotransposon	SINE	5206.64	-0.04682	0.0804516	-0.581965	0.56059	0.856911	Naive vs. d10
AluSp	Non-LTR Retrotransposon	SINE	9256.98	-0.0498869	0.10773	-0.463076	0.64331	0.892857	Naive vs. d10
AluSq	Non-LTR Retrotransposon	SINE	8417.56	-0.0362767	0.114726	-0.316203	0.751849	0.898593	Naive vs. d10
AluSq10	Non-LTR Retrotransposon	SINE	1369.23	-0.0370001	0.0988835	-0.374179	0.708271	0.898593	Naive vs. d10
AluSq2	Non-LTR Retrotransposon	SINE	3217.87	-0.0754662	0.103479	-0.729292	0.465823	0.843271	Naive vs. d10
AluSq4	Non-LTR Retrotransposon	SINE	592.003	0.109919	0.166398	0.660578	0.508883	0.843271	Naive vs. d10
AluSx3	Non-LTR Retrotransposon	SINE	2513.2	-0.084461	0.136596	-0.618327	0.53636	0.856446	Naive vs. d10
AluSx4	Non-LTR Retrotransposon	SINE	2143.62	-0.064447	0.116843	-0.55157	0.581243	0.858851	Naive vs. d10
AluSz	Non-LTR Retrotransposon	SINE	5847.36	-0.00695946	0.104098	-0.0668545	0.946697	0.981183	Naive vs. d10
AluSz6	Non-LTR Retrotransposon	SINE	2306.46	-0.147363	0.105046	-1.40285	0.160661	0.636219	Naive vs. d10
AluY	Non-LTR Retrotransposon	SINE	476.892	-0.267184	0.326127	-0.819266	0.412635	0.843271	Naive vs. d10
AluYa1	Non-LTR Retrotransposon	SINE	660.631	-0.0822724	0.341049	-0.241233	0.809374	0.933286	Naive vs. d10
AluYa4	Non-LTR Retrotransposon	SINE	5604.62	-0.130946	0.132218	-0.990381	0.321988	0.776691	Naive vs. d10
AluYa5	Non-LTR Retrotransposon	SINE	7307.19	0.0332599	0.138884	0.23948	0.810734	0.933286	Naive vs. d10
AluYa8	Non-LTR Retrotransposon	SINE	812.077	-0.002692	0.130835	-0.0205755	0.983584	0.983584	Naive vs. d10
AluYb10	Non-LTR Retrotransposon	SINE	547.436	-0.261919	0.149229	-1.75514	0.0792349	0.461427	Naive vs. d10
AluYb11	Non-LTR Retrotransposon	SINE	111.9	0.377279	0.349636	1.07906	0.280561	0.741902	Naive vs. d10
AluYb3a1	Non-LTR Retrotransposon	SINE	6119.38	-0.196577	0.117073	-1.6791	0.0931323	0.495299	Naive vs. d10
AluYb3a2	Non-LTR Retrotransposon	SINE	265.396	0.181016	0.236187	0.766407	0.443434	0.843271	Naive vs. d10
AluYb8	Non-LTR Retrotransposon	SINE	1313.1	0.111926	0.275883	0.4057	0.684963	0.898593	Naive vs. d10
AluYb8a1	Non-LTR Retrotransposon	SINE	876.58	0.170609	0.161752	1.05475	0.291538	0.741902	Naive vs. d10
AluYb9	Non-LTR Retrotransposon	SINE	1140.31	0.115825	0.17986	0.643976	0.519591	0.843271	Naive vs. d10
AluYbc3a	Non-LTR Retrotransposon	SINE	3001.46	-0.310957	0.126972	-2.44901	0.014325	0.109091	Naive vs. d10
AluYc1	Non-LTR Retrotransposon	SINE	9.67418	-6.07932	2.57369	-2.36211	0.0181714	NA	Naive vs. d10
AluYc2	Non-LTR Retrotransposon	SINE	359.609	-0.485423	0.151697	-3.19995	0.00137451	0.0151196	Naive vs. d10
AluYc5	Non-LTR Retrotransposon	SINE	664.819	-0.148454	0.248454	-0.597509	0.550168	0.856911	Naive vs. d10
AluYd3	Non-LTR Retrotransposon	SINE	525.282	-0.604035	0.399012	-1.51382	0.13007	0.585317	Naive vs. d10
AluYd3a1	Non-LTR Retrotransposon	SINE	413.42	-0.0433712	0.194156	-0.223383	0.823237	0.936787	Naive vs. d10
AluYd8	Non-LTR Retrotransposon	SINE	345.624	0.0106783	0.283606	0.0376519	0.969965	0.981183	Naive vs. d10
AluYe2	Non-LTR Retrotransposon	SINE	430.259	-0.448801	0.240128	-1.86901	0.0616219	0.381286	Naive vs. d10
AluYe5	Non-LTR Retrotransposon	SINE	632.911	-0.259038	0.191875	-1.35003	0.177005	0.649019	Naive vs. d10
AluYf2	Non-LTR Retrotransposon	SINE	430.792	-0.183858	0.179172	-1.02616	0.304818	0.754426	Naive vs. d10
AluYf5	Non-LTR Retrotransposon	SINE	25.6672	-1.59166	1.28201	-1.24154	0.214406	0.683751	Naive vs. d10
AluYg6	Non-LTR Retrotransposon	SINE	2023.84	-0.190754	0.114409	-1.66729	0.0954558	0.495299	Naive vs. d10
AluYh9	Non-LTR Retrotransposon	SINE	1379.03	-0.00487366	0.123881	-0.0393415	0.968618	0.981183	Naive vs. d10
AluYi6	Non-LTR Retrotransposon	SINE	3160.61	0.0221819	0.126633	0.175167	0.860948	0.968567	Naive vs. d10
AluYk11	Non-LTR Retrotransposon	SINE	3941.77	-0.0278455	0.0899535	-0.309554	0.7569	0.898593	Naive vs. d10
AluYk12	Non-LTR Retrotransposon	SINE	3287.2	-0.0377497	0.101641	-0.371401	0.710339	0.898593	Naive vs. d10
AluYk13	Non-LTR Retrotransposon	SINE	5638.28	-0.0579042	0.0876267	-0.660805	0.508738	0.843271	Naive vs. d10
FAM	Non-LTR Retrotransposon	SINE	951076	1.45218	0.350932	4.13808	3.50231e-05	0.000495327	Naive vs. d10
FLAM	Non-LTR Retrotransposon	SINE	1601.68	-0.150425	0.216478	-0.694874	0.487134	0.843271	Naive vs. d10
FRAM	Non-LTR Retrotransposon	SINE	133.962	-0.102303	0.331816	-0.308312	0.757845	0.898593	Naive vs. d10
HARLEQUIN	LTR Retrotransposon	ERV1	2.7902	-0.276841	1.37631	-0.201148	0.840583	NA	Naive vs. d10
HERV17	LTR Retrotransposon	ERV1	3.96383	-0.63617	1.19399	-0.53281	0.594165	NA	Naive vs. d10
HERV9	LTR Retrotransposon	ERV1	1.58995	-0.0537221	1.7302	-0.0310496	0.97523	NA	Naive vs. d10
HERVH	LTR Retrotransposon	ERV1	11.5105	0.220667	0.731532	0.30165	0.762919	NA	Naive vs. d10
HERVIP10FH	LTR Retrotransposon	ERV1	1.84218	-0.459257	1.65297	-0.277837	0.781137	NA	Naive vs. d10
HERVK	LTR Retrotransposon	ERV2	139.531	-0.858105	0.307183	-2.79347	0.00521465	0.0469318	Naive vs. d10
HERVK11I	LTR Retrotransposon	ERV2	2.03098	-0.696917	1.6148	-0.431581	0.666046	NA	Naive vs. d10
HERVK9I	LTR Retrotransposon	ERV2	12.2343	-1.57292	0.768022	-2.04801	0.0405589	NA	Naive vs. d10
HERVL	LTR Retrotransposon	ERV3	6.903	0.127957	0.901259	0.141976	0.887099	NA	Naive vs. d10
L1	Non-LTR Retrotransposon	L1	157.148	0.362877	0.220653	1.64456	0.10006	0.495299	Naive vs. d10
L1HS	Non-LTR Retrotransposon	L1	384.232	0.4908	0.211733	2.31801	0.0204489	0.144603	Naive vs. d10
L1M1_5	Non-LTR Retrotransposon	L1	2.35377	-0.403556	1.4966	-0.269649	0.78743	NA	Naive vs. d10
L1MA1	Non-LTR Retrotransposon	L1	9.98928	0.204268	0.797558	0.256116	0.797861	NA	Naive vs. d10
L1MA2	Non-LTR Retrotransposon	L1	12.121	-0.207456	0.710652	-0.291924	0.770345	NA	Naive vs. d10
L1MA3	Non-LTR Retrotransposon	L1	11.0373	0.322879	0.747501	0.431945	0.665781	NA	Naive vs. d10
L1MA4	Non-LTR Retrotransposon	L1	5.38544	0.126501	1.02478	0.123442	0.901757	NA	Naive vs. d10
L1MA4A	Non-LTR Retrotransposon	L1	7.44106	0.285481	0.93831	0.304251	0.760937	NA	Naive vs. d10
L1MA5	Non-LTR Retrotransposon	L1	2.24947	0.46093	1.5094	0.305374	0.760082	NA	Naive vs. d10
L1MA5A	Non-LTR Retrotransposon	L1	4.01397	0.805116	1.17661	0.684268	0.493806	NA	Naive vs. d10
L1MA6	Non-LTR Retrotransposon	L1	2.64317	0.466181	1.47427	0.316211	0.751842	NA	Naive vs. d10
L1MA7	Non-LTR Retrotransposon	L1	3.16877	0.377395	1.29908	0.290509	0.771427	NA	Naive vs. d10
L1MA8	Non-LTR Retrotransposon	L1	1.82208	0.337713	1.63072	0.207094	0.835937	NA	Naive vs. d10
L1MA9	Non-LTR Retrotransposon	L1	2.98146	0.569804	1.32324	0.430611	0.666751	NA	Naive vs. d10
L1MB2	Non-LTR Retrotransposon	L1	6.98133	0.585337	0.915072	0.639663	0.522392	NA	Naive vs. d10
L1MB3	Non-LTR Retrotransposon	L1	6.71064	0.182733	0.935038	0.195429	0.845057	NA	Naive vs. d10
L1MB4	Non-LTR Retrotransposon	L1	5.20837	0.219493	1.03325	0.212431	0.831771	NA	Naive vs. d10
L1MB5	Non-LTR Retrotransposon	L1	4.32133	-0.498663	1.14203	-0.436647	0.662367	NA	Naive vs. d10
L1MB7	Non-LTR Retrotransposon	L1	6.20929	0.209464	0.968161	0.216352	0.828713	NA	Naive vs. d10
L1MB8	Non-LTR Retrotransposon	L1	3.80009	-0.181992	1.25418	-0.145108	0.884626	NA	Naive vs. d10
L1MC1	Non-LTR Retrotransposon	L1	6.71812	0.177854	0.9596	0.185342	0.852961	NA	Naive vs. d10
L1MC2	Non-LTR Retrotransposon	L1	2.13774	-0.158285	1.54657	-0.102346	0.918482	NA	Naive vs. d10
L1MD2	Non-LTR Retrotransposon	L1	2.31141	0.384502	1.48591	0.258766	0.795816	NA	Naive vs. d10
L1ME1	Non-LTR Retrotransposon	L1	1.98365	0.05759	1.63169	0.0352946	0.971845	NA	Naive vs. d10
L1PA10	Non-LTR Retrotransposon	L1	36.0904	0.319966	0.430075	0.743978	0.45689	0.843271	Naive vs. d10
L1PA11	Non-LTR Retrotransposon	L1	19.6098	0.220312	0.591881	0.372224	0.709726	NA	Naive vs. d10
L1PA12	Non-LTR Retrotransposon	L1	9.1926	0.522947	0.808835	0.646543	0.517928	NA	Naive vs. d10
L1PA13	Non-LTR Retrotransposon	L1	29.4958	0.242341	0.466542	0.519442	0.603453	0.876408	Naive vs. d10
L1PA14	Non-LTR Retrotransposon	L1	10.9617	0.499886	0.753897	0.663069	0.507286	NA	Naive vs. d10
L1PA15	Non-LTR Retrotransposon	L1	15.3649	0.59102	0.665109	0.888606	0.374215	NA	Naive vs. d10
L1PA16	Non-LTR Retrotransposon	L1	15.629	0.153972	0.649562	0.23704	0.812626	NA	Naive vs. d10
L1PA2	Non-LTR Retrotransposon	L1	85.4902	0.487012	0.356255	1.36703	0.171615	0.649019	Naive vs. d10
L1PA3	Non-LTR Retrotransposon	L1	196.599	0.316833	0.219271	1.44494	0.148475	0.618743	Naive vs. d10
L1PA4	Non-LTR Retrotransposon	L1	150.243	0.222001	0.243344	0.912292	0.361615	0.795553	Naive vs. d10
L1PA5	Non-LTR Retrotransposon	L1	183.269	0.204384	0.233058	0.876965	0.380505	0.8109	Naive vs. d10
L1PA6	Non-LTR Retrotransposon	L1	128.791	0.128628	0.252763	0.508889	0.61083	0.876408	Naive vs. d10
L1PA7	Non-LTR Retrotransposon	L1	112.005	0.316265	0.253548	1.24736	0.212267	0.683751	Naive vs. d10
L1PA7_5	Non-LTR Retrotransposon	L1	15.5384	0.370291	0.616576	0.600561	0.548132	NA	Naive vs. d10
L1PA8	Non-LTR Retrotransposon	L1	48.1921	0.360058	0.378957	0.950128	0.342047	0.776691	Naive vs. d10
L1PB1	Non-LTR Retrotransposon	L1	26.4937	0.0227265	0.507363	0.0447933	0.964272	0.981183	Naive vs. d10
L1PB2	Non-LTR Retrotransposon	L1	11.7653	0.122311	0.769383	0.158973	0.87369	NA	Naive vs. d10
L1PB2c	Non-LTR Retrotransposon	L1	14.5747	0.256311	0.651061	0.393682	0.693816	NA	Naive vs. d10
L1PB3	Non-LTR Retrotransposon	L1	4.48535	0.088897	1.14162	0.0778689	0.937932	NA	Naive vs. d10
L1PB4	Non-LTR Retrotransposon	L1	5.01556	-0.221974	1.09349	-0.202996	0.839138	NA	Naive vs. d10
L1PBA1_5	Non-LTR Retrotransposon	L1	3.98557	0.0643159	1.17689	0.054649	0.956418	NA	Naive vs. d10
L1PBA_5	Non-LTR Retrotransposon	L1	3.7277	-0.114016	1.20021	-0.0949968	0.924317	NA	Naive vs. d10
L1PREC1	Non-LTR Retrotransposon	L1	41.138	0.486875	0.409485	1.18899	0.234442	0.683751	Naive vs. d10
L1PREC2	Non-LTR Retrotransposon	L1	6.90945	0.507851	0.911455	0.557187	0.577399	NA	Naive vs. d10
L1P_MA2	Non-LTR Retrotransposon	L1	3.23369	0.289865	1.29302	0.224177	0.82262	NA	Naive vs. d10
LOR1a_LTR	LTR Retrotransposon	ERV1	2.92996	0.599987	1.65113	0.36338	0.716321	NA	Naive vs. d10
LTR10A	LTR Retrotransposon	ERV1	2.53329	0.639004	1.45062	0.440505	0.659572	NA	Naive vs. d10
LTR10C	LTR Retrotransposon	ERV1	24.6364	-0.185288	0.5236	-0.353873	0.723434	0.898593	Naive vs. d10
LTR10D	LTR Retrotransposon	ERV1	6.94602	0.757315	0.912147	0.830256	0.406394	NA	Naive vs. d10
LTR10E	LTR Retrotransposon	ERV1	3.53889	0.035491	1.2251	0.0289699	0.976889	NA	Naive vs. d10
LTR10F	LTR Retrotransposon	ERV1	5.19279	-0.634113	1.07801	-0.588227	0.55638	NA	Naive vs. d10
LTR10G	LTR Retrotransposon	ERV1	1.80599	-0.390992	1.67354	-0.233632	0.815271	NA	Naive vs. d10
LTR12	LTR Retrotransposon	ERV1	4.53425	-0.290413	1.11588	-0.260255	0.794667	NA	Naive vs. d10
LTR12B	LTR Retrotransposon	ERV1	12.9451	-0.164936	0.686531	-0.240246	0.810139	NA	Naive vs. d10
LTR12C	LTR Retrotransposon	ERV1	44.0819	-0.504067	0.42429	-1.18803	0.234823	0.683751	Naive vs. d10
LTR12D	LTR Retrotransposon	ERV1	7.69382	0.368418	0.863141	0.426834	0.6695	NA	Naive vs. d10
LTR12E	LTR Retrotransposon	ERV1	6.88194	-0.109124	0.91778	-0.1189	0.905354	NA	Naive vs. d10
LTR12F	LTR Retrotransposon	ERV1	9.70332	-0.595915	0.825666	-0.721738	0.470456	NA	Naive vs. d10
LTR13	LTR Retrotransposon	ERV2	39.4169	-0.134094	0.410662	-0.326531	0.744023	0.898593	Naive vs. d10
LTR13A	LTR Retrotransposon	ERV2	9.89751	-0.0422991	0.773334	-0.054697	0.95638	NA	Naive vs. d10
LTR14	LTR Retrotransposon	ERV2	2.381	-0.425471	1.52176	-0.279592	0.779791	NA	Naive vs. d10
LTR14A	LTR Retrotransposon	ERV2	6.219	-0.553368	0.997086	-0.554985	0.578905	NA	Naive vs. d10
LTR14B	LTR Retrotransposon	ERV2	4.62439	0.337789	1.09781	0.307694	0.758315	NA	Naive vs. d10
LTR14C	LTR Retrotransposon	ERV2	3.6915	-0.0772403	1.21178	-0.0637411	0.949176	NA	Naive vs. d10
LTR15	LTR Retrotransposon	ERV1	5.91142	0.419457	0.999095	0.419837	0.674605	NA	Naive vs. d10
LTR17	LTR Retrotransposon	ERV1	21.261	-0.589756	0.550798	-1.07073	0.284291	0.741902	Naive vs. d10
LTR19A	LTR Retrotransposon	ERV3	2.18359	-0.852967	1.57098	-0.542951	0.587164	NA	Naive vs. d10
LTR1A2	LTR Retrotransposon	ERV1	3.8757	0.16607	1.17678	0.141122	0.887774	NA	Naive vs. d10
LTR2	LTR Retrotransposon	ERV1	2.26	0.320926	1.49906	0.214085	0.830481	NA	Naive vs. d10
LTR22A	LTR Retrotransposon	ERV2	3.54669	-0.8581	1.31806	-0.651033	0.515025	NA	Naive vs. d10
LTR22B1	LTR Retrotransposon	ERV2	1.80538	0.199187	1.85082	0.107621	0.914296	NA	Naive vs. d10
LTR22B2	LTR Retrotransposon	ERV2	1.93136	-0.555597	1.63088	-0.340673	0.73335	NA	Naive vs. d10
LTR22C0	LTR Retrotransposon	ERV2	1.93136	-0.555597	1.63088	-0.340673	0.73335	NA	Naive vs. d10
LTR22E	LTR Retrotransposon	ERV2	1.451	-0.979559	2.05854	-0.475852	0.63418	NA	Naive vs. d10
LTR24B	LTR Retrotransposon	ERV1	1.68498	0.626567	1.70171	0.368199	0.712725	NA	Naive vs. d10
LTR25	LTR Retrotransposon	ERV1	2.02884	1.70733	1.601	1.06642	0.286236	NA	Naive vs. d10
LTR2B	LTR Retrotransposon	ERV1	22.9772	-0.841745	0.533248	-1.57852	0.114445	0.539527	Naive vs. d10
LTR2C	LTR Retrotransposon	ERV1	18.9989	0.0989929	0.578834	0.171021	0.864207	NA	Naive vs. d10
LTR3	LTR Retrotransposon	ERV2	1.92519	0.340877	1.68438	0.202375	0.839624	NA	Naive vs. d10
LTR32	LTR Retrotransposon	ERV3	1.8407	-0.437616	1.6706	-0.261952	0.793359	NA	Naive vs. d10
LTR3A	LTR Retrotransposon	ERV2	11.0486	-0.337693	0.742223	-0.454975	0.649127	NA	Naive vs. d10
LTR3B	LTR Retrotransposon	ERV2	1.94894	0.106492	1.5981	0.0666362	0.946871	NA	Naive vs. d10
LTR40B	LTR Retrotransposon	ERV3	2.62247	0.540592	1.38451	0.390457	0.696198	NA	Naive vs. d10
LTR43	LTR Retrotransposon	ERV1	1.69671	0.57317	1.70653	0.335869	0.73697	NA	Naive vs. d10
LTR47A	LTR Retrotransposon	ERV3	1.65338	-0.173904	1.70972	-0.101715	0.918983	NA	Naive vs. d10
LTR47A2	LTR Retrotransposon	ERV3	2.17996	1.40615	1.60619	0.875457	0.381326	NA	Naive vs. d10
LTR5	LTR Retrotransposon	ERV2	41.6383	-1.95199	0.470948	-4.14481	3.40094e-05	0.000495327	Naive vs. d10
LTR57	LTR Retrotransposon	ERV3	1.58097	-2.28509	2.33927	-0.976839	0.328649	NA	Naive vs. d10
LTR5A	LTR Retrotransposon	ERV2	16.5564	0.00638994	0.606751	0.0105314	0.991597	NA	Naive vs. d10
LTR5B	LTR Retrotransposon	ERV2	14.8664	-0.809092	0.654033	-1.23708	0.216057	NA	Naive vs. d10
LTR5_Hs	LTR Retrotransposon	ERV2	269.409	-0.84348	0.285165	-2.95787	0.00309773	0.0306675	Naive vs. d10
LTR61	LTR Retrotransposon	ERV1	1.4349	-2.09673	2.30323	-0.910344	0.362641	NA	Naive vs. d10
LTR66	LTR Retrotransposon	ERV3	4.81436	0.844119	1.1058	0.763353	0.445253	NA	Naive vs. d10
LTR6A	LTR Retrotransposon	ERV1	3.96479	0.150482	1.16874	0.128755	0.897551	NA	Naive vs. d10
LTR6B	LTR Retrotransposon	ERV1	36.5974	-0.373837	0.430306	-0.86877	0.384973	0.8109	Naive vs. d10
LTR70	LTR Retrotransposon	ERV1	10.4592	0.50993	0.75952	0.671384	0.501976	NA	Naive vs. d10
LTR71A	LTR Retrotransposon	ERV1	2.87382	-0.132884	1.43985	-0.0922905	0.926467	NA	Naive vs. d10
LTR76	LTR Retrotransposon	ERV1	1.73291	0.467232	1.68527	0.277245	0.781592	NA	Naive vs. d10
LTR7A	LTR Retrotransposon	ERV3	90.4543	0.555172	0.297011	1.8692	0.0615953	0.381286	Naive vs. d10
LTR7B	LTR Retrotransposon	ERV3	86.3194	0.0311747	0.275806	0.113031	0.910006	0.981183	Naive vs. d10
LTR7C	LTR Retrotransposon	ERV3	3.66427	-0.0618266	1.20598	-0.0512669	0.959113	NA	Naive vs. d10
LTR7Y	LTR Retrotransposon	ERV3	152.603	-0.31809	0.254563	-1.24955	0.211463	0.683751	Naive vs. d10
LTR8	LTR Retrotransposon	ERV1	15.6764	0.253066	0.619467	0.408521	0.682891	NA	Naive vs. d10
LTR8A	LTR Retrotransposon	ERV1	1.79485	0.371119	1.66903	0.222356	0.824036	NA	Naive vs. d10
LTR9	LTR Retrotransposon	ERV1	1.96296	0.148592	1.59538	0.0931388	0.925793	NA	Naive vs. d10
LTR9A1	LTR Retrotransposon	ERV1	1.56272	-0.0188005	1.76901	-0.0106277	0.99152	NA	Naive vs. d10
LTR9B	LTR Retrotransposon	ERV1	6.40218	-0.341003	0.950894	-0.358613	0.719885	NA	Naive vs. d10
LTR9C	LTR Retrotransposon	ERV1	1.32874	-1.98329	2.43307	-0.815141	0.414992	NA	Naive vs. d10
MER11A	LTR Retrotransposon	ERV2	14.0957	-0.33431	0.659141	-0.507191	0.612021	NA	Naive vs. d10
MER11B	LTR Retrotransposon	ERV2	23.8651	0.0355248	0.506019	0.0702044	0.944031	0.981183	Naive vs. d10
MER11C	LTR Retrotransposon	ERV2	26.9183	-0.179627	0.488022	-0.36807	0.712821	0.898593	Naive vs. d10
MER11D	LTR Retrotransposon	ERV2	4.54886	0.00671061	1.09691	0.00611775	0.995119	NA	Naive vs. d10
MER21A	LTR Retrotransposon	ERV3	1.50546	-1.0403	1.99283	-0.522023	0.601655	NA	Naive vs. d10
MER21B	LTR Retrotransposon	ERV3	1.71533	-0.257975	1.6919	-0.152476	0.878811	NA	Naive vs. d10
MER21C	LTR Retrotransposon	ERV3	1.89048	0.397771	1.63131	0.243835	0.807359	NA	Naive vs. d10
MER31A	LTR Retrotransposon	ERV1	2.12261	0.694233	1.53945	0.450962	0.652017	NA	Naive vs. d10
MER41A	LTR Retrotransposon	ERV1	45.315	0.460311	0.381208	1.20751	0.227237	0.683751	Naive vs. d10
MER41B	LTR Retrotransposon	ERV1	9.30936	0.331491	0.802335	0.413158	0.679491	NA	Naive vs. d10
MER41C	LTR Retrotransposon	ERV1	5.72373	0.200274	0.990645	0.202165	0.839788	NA	Naive vs. d10
MER48	LTR Retrotransposon	ERV1	4.61979	0.6718	1.119	0.60036	0.548267	NA	Naive vs. d10
MER49	LTR Retrotransposon	ERV1	1.50078	0.0790805	1.7869	0.0442557	0.964701	NA	Naive vs. d10
MER4A	LTR Retrotransposon	ERV1	3.5182	0.0852132	1.25235	0.0680425	0.945752	NA	Naive vs. d10
MER4A1	LTR Retrotransposon	ERV1	34.4547	0.2409	0.425486	0.566176	0.571274	0.856911	Naive vs. d10
MER4A1_LTR	LTR Retrotransposon	ERV1	6.93355	-0.0982579	0.921908	-0.106581	0.915121	NA	Naive vs. d10
MER4C	LTR Retrotransposon	ERV1	3.23829	-0.15825	1.35501	-0.116789	0.907027	NA	Naive vs. d10
MER4D	LTR Retrotransposon	ERV1	5.3235	0.156463	1.02953	0.151975	0.879207	NA	Naive vs. d10
MER4D1	LTR Retrotransposon	ERV1	5.91498	0.618158	0.975332	0.633792	0.526217	NA	Naive vs. d10
MER4D_LTR	LTR Retrotransposon	ERV1	1.74256	-0.288554	1.69611	-0.170127	0.86491	NA	Naive vs. d10
MER4E	LTR Retrotransposon	ERV1	11.8725	0.148515	0.710599	0.209	0.834448	NA	Naive vs. d10
MER4E1	LTR Retrotransposon	ERV1	9.32835	-0.51666	0.815612	-0.633464	0.526431	NA	Naive vs. d10
MER51A	LTR Retrotransposon	ERV1	4.3332	0.575584	1.11358	0.516878	0.605241	NA	Naive vs. d10
MER51B	LTR Retrotransposon	ERV1	8.9937	0.451265	0.807156	0.55908	0.576107	NA	Naive vs. d10
MER57A1	LTR Retrotransposon	ERV1	5.63479	-0.265125	1.01341	-0.261618	0.793616	NA	Naive vs. d10
MER57B1	LTR Retrotransposon	ERV1	3.20194	0.733471	1.3174	0.556756	0.577694	NA	Naive vs. d10
MER57E3	LTR Retrotransposon	ERV1	4.40189	-0.869851	1.17224	-0.742042	0.458062	NA	Naive vs. d10
MER65A	LTR Retrotransposon	ERV1	1.74841	0.482339	1.68531	0.286201	0.774724	NA	Naive vs. d10
MER66C	LTR Retrotransposon	ERV1	2.49561	0.746692	1.41848	0.526402	0.598609	NA	Naive vs. d10
MER68A	LTR Retrotransposon	ERV3	3.91041	0.14011	1.17179	0.119569	0.904824	NA	Naive vs. d10
MER83	LTR Retrotransposon	ERV1	1.70716	0.485423	1.95695	0.248051	0.804095	NA	Naive vs. d10
MER83B	LTR Retrotransposon	ERV1	4.97448	-0.797719	1.12937	-0.706338	0.479978	NA	Naive vs. d10
MER9	LTR Retrotransposon	ERV2	15.473	-0.773448	0.682811	-1.13274	0.257322	NA	Naive vs. d10
MER9a1	LTR Retrotransposon	ERV2	15.7897	-0.180372	0.628715	-0.28689	0.774196	NA	Naive vs. d10
MER9a2	LTR Retrotransposon	ERV2	16.1734	-0.486834	0.633562	-0.768407	0.442245	NA	Naive vs. d10
MER9a3	LTR Retrotransposon	ERV2	24.7444	-0.488739	0.51712	-0.945119	0.344598	0.776691	Naive vs. d10
MER9B	LTR Retrotransposon	ERV2	2.56053	0.611077	1.41403	0.432152	0.665631	NA	Naive vs. d10
MIR	Non-LTR Retrotransposon	SINE	39.6261	-0.44557	0.606908	-0.734163	0.462849	0.843271	Naive vs. d10
MIR3	Non-LTR Retrotransposon	SINE	27.2277	2.59488	1.03385	2.50993	0.0120754	0.0996218	Naive vs. d10
MIRc	Non-LTR Retrotransposon	SINE	31.4555	0.219098	0.491851	0.445456	0.65599	0.892857	Naive vs. d10
MLT1A0	LTR Retrotransposon	ERV3	20.3928	-0.417452	0.556797	-0.749738	0.453412	0.843271	Naive vs. d10
MLT1A1	LTR Retrotransposon	ERV3	6.67888	0.387844	0.935935	0.414392	0.678587	NA	Naive vs. d10
MLT1B	LTR Retrotransposon	ERV3	17.8909	-0.205086	0.595047	-0.344655	0.730354	NA	Naive vs. d10
MLT1C	LTR Retrotransposon	ERV3	4.28801	-0.13119	1.14341	-0.114736	0.908654	NA	Naive vs. d10
MLT1C1	LTR Retrotransposon	ERV3	1.94894	0.106492	1.5981	0.0666362	0.946871	NA	Naive vs. d10
MLT1C2	LTR Retrotransposon	ERV3	5.7247	0.752865	0.979648	0.768506	0.442187	NA	Naive vs. d10
MLT1D	LTR Retrotransposon	ERV3	2.49561	0.746692	1.41848	0.526402	0.598609	NA	Naive vs. d10
MLT2A1	LTR Retrotransposon	ERV3	37.3875	-0.0158826	0.441031	-0.0360124	0.971273	0.981183	Naive vs. d10
MLT2A2	LTR Retrotransposon	ERV3	48.9378	0.250773	0.358444	0.699615	0.484168	0.843271	Naive vs. d10
MLT2B4	LTR Retrotransposon	ERV3	2.42157	0.0986357	1.50951	0.0653428	0.947901	NA	Naive vs. d10
MLT2C2	LTR Retrotransposon	ERV3	2.38849	-0.438783	1.50798	-0.290974	0.771071	NA	Naive vs. d10
MSTA	LTR Retrotransposon	ERV3	78.697	-0.0150708	0.292664	-0.0514954	0.958931	0.981183	Naive vs. d10
MSTA1	LTR Retrotransposon	ERV3	6.64728	-0.657881	0.950664	-0.692023	0.488923	NA	Naive vs. d10
MSTA2	LTR Retrotransposon	ERV3	6.29305	-0.298761	0.975055	-0.306404	0.759297	NA	Naive vs. d10
MSTB	LTR Retrotransposon	ERV3	20.6546	0.195666	0.559278	0.349855	0.726447	0.898593	Naive vs. d10
MSTB1	LTR Retrotransposon	ERV3	7.29187	0.560088	0.916726	0.610965	0.541223	NA	Naive vs. d10
MSTC	LTR Retrotransposon	ERV3	6.0351	0.53535	0.986722	0.542555	0.587437	NA	Naive vs. d10
MSTD	LTR Retrotransposon	ERV3	5.62063	0.605935	1.01427	0.597409	0.550235	NA	Naive vs. d10
MST_I	LTR Retrotransposon	ERV3	9.83653	0.286944	0.764717	0.375229	0.70749	NA	Naive vs. d10
PABL_A	LTR Retrotransposon	ERV1	7.64916	-0.140967	0.874595	-0.16118	0.871952	NA	Naive vs. d10
PABL_B	LTR Retrotransposon	ERV1	1.50078	0.0790805	1.7869	0.0442557	0.964701	NA	Naive vs. d10
PB1D11	Non-LTR Retrotransposon	SINE	52604.1	-0.00676376	0.0952482	-0.0710119	0.943388	0.981183	Naive vs. d10
PRIMA4_LTR	LTR Retrotransposon	ERV1	2.49465	-0.515287	1.46949	-0.350658	0.725845	NA	Naive vs. d10
SVA_A	Non-LTR Retrotransposon	SINE	128.322	-2.35707	0.306751	-7.684	1.54191e-14	5.08831e-13	Naive vs. d10
SVA_B	Non-LTR Retrotransposon	SINE	80.5115	-1.46175	0.323665	-4.51626	6.2942e-06	0.000124625	Naive vs. d10
SVA_C	Non-LTR Retrotransposon	SINE	58.5119	-1.42404	0.373156	-3.81619	0.000135527	0.00167714	Naive vs. d10
SVA_D	Non-LTR Retrotransposon	SINE	298.071	-2.37274	0.211088	-11.2405	2.57828e-29	2.5525e-27	Naive vs. d10
SVA_E	Non-LTR Retrotransposon	SINE	108.057	-2.69341	0.334292	-8.05707	7.81426e-16	3.86806e-14	Naive vs. d10
SVA_F	Non-LTR Retrotransposon	SINE	158.259	-1.87676	0.25581	-7.33654	2.19189e-13	5.42493e-12	Naive vs. d10
THE1A	LTR Retrotransposon	ERV3	135.964	0.343759	0.238798	1.43954	0.149998	0.618743	Naive vs. d10
THE1B	LTR Retrotransposon	ERV3	189.18	0.244401	0.197239	1.23911	0.215304	0.683751	Naive vs. d10
THE1C	LTR Retrotransposon	ERV3	122.156	0.173996	0.234508	0.741962	0.45811	0.843271	Naive vs. d10
THE1D	LTR Retrotransposon	ERV3	97.726	0.282513	0.26534	1.06472	0.287002	0.741902	Naive vs. d10
THER2	Non-LTR Retrotransposon	SINE	4.3874	-0.548165	2.44623	-0.224086	0.822691	NA	Naive vs. d10
X5B_LINE	Non-LTR Retrotransposon	CR1	1.71257	-3.59792	3.92424	-0.916846	0.359223	NA	Naive vs. d10
ALU	Non-LTR Retrotransposon	SINE	576.428	0.149404	0.155125	0.963115	0.33549	0.523346	Naive vs. H9 Primed
AluJb	Non-LTR Retrotransposon	SINE	1548.64	-0.0129889	0.131443	-0.0988182	0.921283	0.953885	Naive vs. H9 Primed
AluJr	Non-LTR Retrotransposon	SINE	76.498	-0.19278	0.293407	-0.65704	0.511155	0.686601	Naive vs. H9 Primed
AluJr4	Non-LTR Retrotransposon	SINE	533.83	0.0654291	0.169492	0.386031	0.699474	0.793785	Naive vs. H9 Primed
AluSc	Non-LTR Retrotransposon	SINE	8178.84	-0.124406	0.0771857	-1.61178	0.107011	0.24277	Naive vs. H9 Primed
AluSc5	Non-LTR Retrotransposon	SINE	7729.92	-0.116509	0.0500356	-2.32851	0.0198849	0.0836821	Naive vs. H9 Primed
AluSc8	Non-LTR Retrotransposon	SINE	1250.15	-0.259307	0.114423	-2.26622	0.0234379	0.0879694	Naive vs. H9 Primed
AluSg1	Non-LTR Retrotransposon	SINE	216.571	0.0572475	0.204156	0.280411	0.779162	0.864784	Naive vs. H9 Primed
AluSg4	Non-LTR Retrotransposon	SINE	829.778	-0.156782	0.123175	-1.27283	0.203077	0.402173	Naive vs. H9 Primed
AluSg7	Non-LTR Retrotransposon	SINE	6048.21	-0.0356351	0.0614455	-0.579947	0.56195	0.703817	Naive vs. H9 Primed
AluSp	Non-LTR Retrotransposon	SINE	10170.2	-0.208546	0.0869302	-2.399	0.0164398	0.0807282	Naive vs. H9 Primed
AluSq	Non-LTR Retrotransposon	SINE	9558.83	-0.0943944	0.0864079	-1.09243	0.274645	0.457861	Naive vs. H9 Primed
AluSq10	Non-LTR Retrotransposon	SINE	1577.97	-0.0518518	0.0933098	-0.555696	0.578419	0.703859	Naive vs. H9 Primed
AluSq2	Non-LTR Retrotransposon	SINE	3758.77	-0.0485439	0.108175	-0.448753	0.65361	0.771493	Naive vs. H9 Primed
AluSq4	Non-LTR Retrotransposon	SINE	737.042	0.304151	0.143898	2.11366	0.0345445	0.109895	Naive vs. H9 Primed
AluSx1	Non-LTR Retrotransposon	SINE	163.911	9.61178	1.40585	6.837	8.08688e-12	1.02097e-10	Naive vs. H9 Primed
AluSx3	Non-LTR Retrotransposon	SINE	2863.47	-0.133511	0.10748	-1.24219	0.214166	0.408127	Naive vs. H9 Primed
AluSx4	Non-LTR Retrotransposon	SINE	2383.12	-0.188357	0.109114	-1.72624	0.084305	0.202734	Naive vs. H9 Primed
AluSz	Non-LTR Retrotransposon	SINE	6767.09	-0.00803947	0.091158	-0.0881927	0.929724	0.953885	Naive vs. H9 Primed
AluSz6	Non-LTR Retrotransposon	SINE	2711.65	-0.10028	0.0871351	-1.15085	0.249794	0.434985	Naive vs. H9 Primed
AluY	Non-LTR Retrotransposon	SINE	516.892	-0.489398	0.308136	-1.58826	0.112229	0.246415	Naive vs. H9 Primed
AluYa1	Non-LTR Retrotransposon	SINE	544.513	-1.37632	0.293707	-4.68603	2.7856e-06	1.87564e-05	Naive vs. H9 Primed
AluYa4	Non-LTR Retrotransposon	SINE	7273.68	0.191415	0.11915	1.6065	0.108165	0.24277	Naive vs. H9 Primed
AluYa5	Non-LTR Retrotransposon	SINE	6830.79	-0.655416	0.0869353	-7.53912	4.73148e-14	6.82684e-13	Naive vs. H9 Primed
AluYa8	Non-LTR Retrotransposon	SINE	881.481	-0.193223	0.124832	-1.54787	0.121654	0.261426	Naive vs. H9 Primed
AluYb10	Non-LTR Retrotransposon	SINE	711.622	0.0820123	0.15753	0.520612	0.602637	0.724599	Naive vs. H9 Primed
AluYb11	Non-LTR Retrotransposon	SINE	86.3332	-0.913882	0.423453	-2.15817	0.0309149	0.107669	Naive vs. H9 Primed
AluYb3a1	Non-LTR Retrotransposon	SINE	7064.49	-0.206752	0.0864571	-2.39138	0.0167851	0.0807282	Naive vs. H9 Primed
AluYb3a2	Non-LTR Retrotransposon	SINE	245.396	-0.504048	0.250874	-2.00917	0.044519	0.115293	Naive vs. H9 Primed
AluYb8	Non-LTR Retrotransposon	SINE	1018.76	-1.34716	0.203571	-6.61764	3.64977e-11	4.09585e-10	Naive vs. H9 Primed
AluYb8a1	Non-LTR Retrotransposon	SINE	909.114	-0.147294	0.144877	-1.01668	0.309306	0.495871	Naive vs. H9 Primed
AluYb9	Non-LTR Retrotransposon	SINE	1212.76	-0.129028	0.134335	-0.960493	0.336807	0.523346	Naive vs. H9 Primed
AluYbc3a	Non-LTR Retrotransposon	SINE	3355.87	-0.422786	0.0826443	-5.11573	3.12533e-07	2.42814e-06	Naive vs. H9 Primed
AluYc1	Non-LTR Retrotransposon	SINE	11.3769	-6.54097	2.99228	-2.18595	0.0288193	NA	Naive vs. H9 Primed
AluYc2	Non-LTR Retrotransposon	SINE	391.042	-0.716334	0.165615	-4.32529	1.52328e-05	8.54732e-05	Naive vs. H9 Primed
AluYc5	Non-LTR Retrotransposon	SINE	800.238	-0.0311132	0.130528	-0.238364	0.811599	0.890994	Naive vs. H9 Primed
AluYd3	Non-LTR Retrotransposon	SINE	396.656	-3.56491	1.88198	-1.89423	0.0581946	0.146941	Naive vs. H9 Primed
AluYd3a1	Non-LTR Retrotransposon	SINE	483.52	-0.0138455	0.169758	-0.0815603	0.934996	0.953885	Naive vs. H9 Primed
AluYd8	Non-LTR Retrotransposon	SINE	230.896	-2.65036	0.568518	-4.66188	3.13335e-06	1.97793e-05	Naive vs. H9 Primed
AluYe2	Non-LTR Retrotransposon	SINE	302.743	-4.13116	0.830183	-4.9762	6.48446e-07	4.67808e-06	Naive vs. H9 Primed
AluYe5	Non-LTR Retrotransposon	SINE	763.165	-0.135457	0.18512	-0.731723	0.464338	0.651363	Naive vs. H9 Primed
AluYf2	Non-LTR Retrotransposon	SINE	468.899	-0.384778	0.162251	-2.3715	0.0177162	0.0813336	Naive vs. H9 Primed
AluYf5	Non-LTR Retrotransposon	SINE	35.263	-0.760521	0.853394	-0.891172	0.372837	0.562037	Naive vs. H9 Primed
AluYg6	Non-LTR Retrotransposon	SINE	2320.39	-0.220815	0.106816	-2.06724	0.0387119	0.109895	Naive vs. H9 Primed
AluYh9	Non-LTR Retrotransposon	SINE	1636.1	0.0655882	0.113819	0.576249	0.564447	0.703817	Naive vs. H9 Primed
AluYi6	Non-LTR Retrotransposon	SINE	3704.23	0.0537335	0.121323	0.442896	0.657841	0.771493	Naive vs. H9 Primed
AluYk11	Non-LTR Retrotransposon	SINE	4380.74	-0.148431	0.0710719	-2.08847	0.0367556	0.109895	Naive vs. H9 Primed
AluYk12	Non-LTR Retrotransposon	SINE	3716.27	-0.109287	0.0938519	-1.16446	0.244237	0.43277	Naive vs. H9 Primed
AluYk13	Non-LTR Retrotransposon	SINE	6503.3	-0.0673063	0.0547593	-1.22913	0.219023	0.409654	Naive vs. H9 Primed
FAM	Non-LTR Retrotransposon	SINE	876441	0.976241	0.475514	2.05302	0.0400703	0.109895	Naive vs. H9 Primed
FLAM	Non-LTR Retrotransposon	SINE	1870.41	-0.132027	0.219462	-0.601593	0.547445	0.699898	Naive vs. H9 Primed
FRAM	Non-LTR Retrotransposon	SINE	190.073	0.453522	0.349025	1.2994	0.193808	0.391492	Naive vs. H9 Primed
HARLEQUIN	LTR Retrotransposon	ERV1	3.11113	-0.424083	1.21773	-0.348258	0.727646	NA	Naive vs. H9 Primed
HERV17	LTR Retrotransposon	ERV1	4.12258	-1.07418	1.1191	-0.959864	0.337124	NA	Naive vs. H9 Primed
HERV4_I	LTR Retrotransposon	ERV1	5.5498	5.39595	1.64038	3.28946	0.00100381	NA	Naive vs. H9 Primed
HERV9	LTR Retrotransposon	ERV1	4.02476	1.72926	1.13242	1.52705	0.126748	NA	Naive vs. H9 Primed
HERVH	LTR Retrotransposon	ERV1	19.319	1.09921	0.549585	2.00007	0.0454927	NA	Naive vs. H9 Primed
HERVIP10FH	LTR Retrotransposon	ERV1	1.89796	-0.896461	1.54613	-0.579811	0.562042	NA	Naive vs. H9 Primed
HERVK	LTR Retrotransposon	ERV2	115.92	-3.11283	0.587753	-5.29615	1.18267e-07	9.95417e-07	Naive vs. H9 Primed
HERVK11I	LTR Retrotransposon	ERV2	2.11362	-1.13274	1.5128	-0.748773	0.453994	NA	Naive vs. H9 Primed
HERVK9I	LTR Retrotransposon	ERV2	12.8174	-2.26806	0.756112	-2.99963	0.0027031	NA	Naive vs. H9 Primed
HERVL	LTR Retrotransposon	ERV3	9.04144	0.455552	0.73977	0.615803	0.538025	NA	Naive vs. H9 Primed
L1	Non-LTR Retrotransposon	L1	160.274	0.0252814	0.198403	0.127425	0.898604	0.953885	Naive vs. H9 Primed
L1HS	Non-LTR Retrotransposon	L1	360.228	-0.0769868	0.177538	-0.433635	0.664553	0.771493	Naive vs. H9 Primed
L1M1_5	Non-LTR Retrotransposon	L1	3.09063	-0.0269799	1.2108	-0.0222827	0.982222	NA	Naive vs. H9 Primed
L1MA1	Non-LTR Retrotransposon	L1	12.1812	0.335698	0.661397	0.507559	0.611763	NA	Naive vs. H9 Primed
L1MA2	Non-LTR Retrotransposon	L1	15.3998	0.0687675	0.582853	0.117984	0.90608	NA	Naive vs. H9 Primed
L1MA3	Non-LTR Retrotransposon	L1	12.8668	0.341878	0.650099	0.525886	0.598967	NA	Naive vs. H9 Primed
L1MA4	Non-LTR Retrotransposon	L1	5.8437	-0.0594586	0.92931	-0.0639814	0.948985	NA	Naive vs. H9 Primed
L1MA4A	Non-LTR Retrotransposon	L1	8.57522	0.285332	0.82859	0.344358	0.730577	NA	Naive vs. H9 Primed
L1MA5	Non-LTR Retrotransposon	L1	2.54893	0.438479	1.33733	0.327877	0.743005	NA	Naive vs. H9 Primed
L1MA5A	Non-LTR Retrotransposon	L1	4.07164	0.497898	1.08924	0.457105	0.647596	NA	Naive vs. H9 Primed
L1MA6	Non-LTR Retrotransposon	L1	2.80576	0.252292	1.32016	0.191108	0.848441	NA	Naive vs. H9 Primed
L1MA7	Non-LTR Retrotransposon	L1	3.52521	0.290422	1.16096	0.250156	0.802467	NA	Naive vs. H9 Primed
L1MA8	Non-LTR Retrotransposon	L1	1.88323	-0.0256725	1.54301	-0.0166379	0.986725	NA	Naive vs. H9 Primed
L1MA9	Non-LTR Retrotransposon	L1	2.91676	0.135825	1.25058	0.10861	0.913512	NA	Naive vs. H9 Primed
L1MB2	Non-LTR Retrotransposon	L1	7.42853	0.385407	0.822557	0.468548	0.639393	NA	Naive vs. H9 Primed
L1MB3	Non-LTR Retrotransposon	L1	8.1604	0.312703	0.797946	0.391885	0.695143	NA	Naive vs. H9 Primed
L1MB4	Non-LTR Retrotransposon	L1	5.66584	0.0365845	0.923775	0.0396032	0.968409	NA	Naive vs. H9 Primed
L1MB5	Non-LTR Retrotransposon	L1	4.66176	-0.751273	1.02894	-0.730141	0.465304	NA	Naive vs. H9 Primed
L1MB7	Non-LTR Retrotransposon	L1	6.67746	-0.00777755	0.862753	-0.00901481	0.992807	NA	Naive vs. H9 Primed
L1MB8	Non-LTR Retrotransposon	L1	4.72502	0.0353031	1.08458	0.03255	0.974033	NA	Naive vs. H9 Primed
L1MC1	Non-LTR Retrotransposon	L1	7.0865	-0.0741495	0.878145	-0.0844387	0.932708	NA	Naive vs. H9 Primed
L1MC2	Non-LTR Retrotransposon	L1	2.64201	0.012418	1.29424	0.00959481	0.992345	NA	Naive vs. H9 Primed
L1MD2	Non-LTR Retrotransposon	L1	2.49561	0.205828	1.31624	0.156376	0.875737	NA	Naive vs. H9 Primed
L1ME1	Non-LTR Retrotransposon	L1	2.92711	0.665358	1.30728	0.508963	0.610778	NA	Naive vs. H9 Primed
L1PA10	Non-LTR Retrotransposon	L1	40.0481	0.216075	0.383443	0.563514	0.573085	0.703859	Naive vs. H9 Primed
L1PA11	Non-LTR Retrotransposon	L1	20.0592	-0.121491	0.534884	-0.227135	0.820319	NA	Naive vs. H9 Primed
L1PA12	Non-LTR Retrotransposon	L1	8.7668	0.0100248	0.781126	0.0128338	0.98976	NA	Naive vs. H9 Primed
L1PA13	Non-LTR Retrotransposon	L1	36.6289	0.426308	0.391775	1.08815	0.27653	0.457861	Naive vs. H9 Primed
L1PA14	Non-LTR Retrotransposon	L1	11.5606	0.264875	0.683503	0.387526	0.698367	NA	Naive vs. H9 Primed
L1PA15	Non-LTR Retrotransposon	L1	17.7574	0.59403	0.596438	0.995964	0.319268	NA	Naive vs. H9 Primed
L1PA16	Non-LTR Retrotransposon	L1	16.891	-0.034067	0.588391	-0.0578987	0.953829	NA	Naive vs. H9 Primed
L1PA2	Non-LTR Retrotransposon	L1	83.2922	0.0398324	0.350534	0.113634	0.909528	0.953885	Naive vs. H9 Primed
L1PA3	Non-LTR Retrotransposon	L1	237.722	0.433388	0.185893	2.33138	0.0197332	0.0836821	Naive vs. H9 Primed
L1PA4	Non-LTR Retrotransposon	L1	185.879	0.396492	0.194945	2.03386	0.0419653	0.111539	Naive vs. H9 Primed
L1PA5	Non-LTR Retrotransposon	L1	215.162	0.245922	0.204868	1.2004	0.229986	0.418841	Naive vs. H9 Primed
L1PA6	Non-LTR Retrotransposon	L1	151.226	0.170414	0.20781	0.820047	0.412189	0.59473	Naive vs. H9 Primed
L1PA7	Non-LTR Retrotransposon	L1	135.366	0.427305	0.205088	2.08351	0.0372044	0.109895	Naive vs. H9 Primed
L1PA7_5	Non-LTR Retrotransposon	L1	16.9465	0.220856	0.554626	0.398208	0.690477	NA	Naive vs. H9 Primed
L1PA8	Non-LTR Retrotransposon	L1	55.9902	0.372213	0.334607	1.11239	0.265971	0.455307	Naive vs. H9 Primed
L1PB1	Non-LTR Retrotransposon	L1	30.7789	0.0398503	0.435915	0.0914177	0.927161	0.953885	Naive vs. H9 Primed
L1PB2	Non-LTR Retrotransposon	L1	13.6852	0.14361	0.679451	0.211361	0.832605	NA	Naive vs. H9 Primed
L1PB2c	Non-LTR Retrotransposon	L1	15.4776	0.025304	0.584184	0.0433152	0.96545	NA	Naive vs. H9 Primed
L1PB3	Non-LTR Retrotransposon	L1	5.302	0.161379	0.986947	0.163513	0.870115	NA	Naive vs. H9 Primed
L1PB4	Non-LTR Retrotransposon	L1	6.57165	0.152838	0.887001	0.172309	0.863195	NA	Naive vs. H9 Primed
L1PBA1_5	Non-LTR Retrotransposon	L1	4.40756	-0.0622259	1.03963	-0.059854	0.952272	NA	Naive vs. H9 Primed
L1PBA_5	Non-LTR Retrotransposon	L1	4.17853	-0.204674	1.06329	-0.192492	0.847357	NA	Naive vs. H9 Primed
L1PREC1	Non-LTR Retrotransposon	L1	44.5559	0.321868	0.360162	0.893676	0.371496	0.562037	Naive vs. H9 Primed
L1PREC2	Non-LTR Retrotransposon	L1	7.90878	0.473403	0.795448	0.59514	0.55175	NA	Naive vs. H9 Primed
L1P_MA2	Non-LTR Retrotransposon	L1	3.7975	0.338445	1.13085	0.299284	0.764723	NA	Naive vs. H9 Primed
LOR1a_LTR	LTR Retrotransposon	ERV1	3.0442	0.350817	1.59232	0.220318	0.825623	NA	Naive vs. H9 Primed
LTR10A	LTR Retrotransposon	ERV1	1.98606	-0.403749	1.53706	-0.262676	0.7928	NA	Naive vs. H9 Primed
LTR10C	LTR Retrotransposon	ERV1	28.8609	-0.14387	0.457744	-0.314302	0.753291	0.84536	Naive vs. H9 Primed
LTR10D	LTR Retrotransposon	ERV1	9.87519	1.19792	0.759528	1.57719	0.114753	NA	Naive vs. H9 Primed
LTR10E	LTR Retrotransposon	ERV1	4.64011	0.368812	1.03658	0.355796	0.721993	NA	Naive vs. H9 Primed
LTR10F	LTR Retrotransposon	ERV1	5.99049	-0.640675	0.96501	-0.663906	0.506751	NA	Naive vs. H9 Primed
LTR10G	LTR Retrotransposon	ERV1	3.00271	0.60573	1.25514	0.482599	0.629381	NA	Naive vs. H9 Primed
LTR12	LTR Retrotransposon	ERV1	5.89303	0.0577789	0.923827	0.0625429	0.95013	NA	Naive vs. H9 Primed
LTR12B	LTR Retrotransposon	ERV1	15.4441	-0.0691787	0.589163	-0.117419	0.906528	NA	Naive vs. H9 Primed
LTR12C	LTR Retrotransposon	ERV1	70.5489	0.44336	0.334662	1.3248	0.185238	0.381817	Naive vs. H9 Primed
LTR12D	LTR Retrotransposon	ERV1	10.2484	0.704809	0.707024	0.996868	0.318829	NA	Naive vs. H9 Primed
LTR12E	LTR Retrotransposon	ERV1	9.29553	0.322585	0.749594	0.430347	0.666943	NA	Naive vs. H9 Primed
LTR12F	LTR Retrotransposon	ERV1	12.2884	-0.294742	0.715463	-0.41196	0.680369	NA	Naive vs. H9 Primed
LTR13	LTR Retrotransposon	ERV2	42.9498	-0.31851	0.367993	-0.865534	0.386746	0.574431	Naive vs. H9 Primed
LTR13A	LTR Retrotransposon	ERV2	10.8314	-0.211172	0.682799	-0.309274	0.757113	NA	Naive vs. H9 Primed
LTR14	LTR Retrotransposon	ERV2	3.40896	0.175804	1.2198	0.144125	0.885402	NA	Naive vs. H9 Primed
LTR14A	LTR Retrotransposon	ERV2	8.43027	-0.0479412	0.778512	-0.0615805	0.950897	NA	Naive vs. H9 Primed
LTR14B	LTR Retrotransposon	ERV2	5.66509	0.478574	0.943727	0.507111	0.612077	NA	Naive vs. H9 Primed
LTR14C	LTR Retrotransposon	ERV2	3.27073	-1.0231	1.24482	-0.82188	0.411145	NA	Naive vs. H9 Primed
LTR15	LTR Retrotransposon	ERV1	6.47521	0.280595	0.871828	0.321847	0.747569	NA	Naive vs. H9 Primed
LTR17	LTR Retrotransposon	ERV1	35.8943	0.507552	0.424858	1.19464	0.232229	0.418841	Naive vs. H9 Primed
LTR19A	LTR Retrotransposon	ERV3	2.6906	-0.585554	1.30373	-0.449136	0.653333	NA	Naive vs. H9 Primed
LTR1A2	LTR Retrotransposon	ERV1	4.46026	0.15913	1.04752	0.151912	0.879257	NA	Naive vs. H9 Primed
LTR2	LTR Retrotransposon	ERV1	1.83509	-0.807675	1.79492	-0.449979	0.652725	NA	Naive vs. H9 Primed
LTR22A	LTR Retrotransposon	ERV2	4.33419	-0.635897	1.11324	-0.571214	0.567854	NA	Naive vs. H9 Primed
LTR22B1	LTR Retrotransposon	ERV2	1.76708	-0.261894	1.76509	-0.148374	0.882048	NA	Naive vs. H9 Primed
LTR22B2	LTR Retrotransposon	ERV2	1.53573	-2.48158	2.18543	-1.13551	0.256162	NA	Naive vs. H9 Primed
LTR22C0	LTR Retrotransposon	ERV2	2.00502	-0.992297	1.52737	-0.649676	0.515901	NA	Naive vs. H9 Primed
LTR22E	LTR Retrotransposon	ERV2	2.09832	-0.149695	1.80369	-0.0829934	0.933857	NA	Naive vs. H9 Primed
LTR23	LTR Retrotransposon	ERV1	2.23422	0.644435	1.58695	0.406083	0.684681	NA	Naive vs. H9 Primed
LTR24B	LTR Retrotransposon	ERV1	2.50279	1.1759	1.37101	0.857691	0.391063	NA	Naive vs. H9 Primed
LTR25	LTR Retrotransposon	ERV1	1.88402	1.27064	1.52644	0.83242	0.405172	NA	Naive vs. H9 Primed
LTR2B	LTR Retrotransposon	ERV1	25.8429	-0.962266	0.46915	-2.05109	0.0402585	0.109895	Naive vs. H9 Primed
LTR2C	LTR Retrotransposon	ERV1	25.8532	0.522123	0.487326	1.0714	0.283988	0.462625	Naive vs. H9 Primed
LTR3	LTR Retrotransposon	ERV2	2.31141	0.467037	1.43587	0.325265	0.744981	NA	Naive vs. H9 Primed
LTR32	LTR Retrotransposon	ERV3	2.08919	-0.477578	1.48307	-0.322019	0.747439	NA	Naive vs. H9 Primed
LTR3A	LTR Retrotransposon	ERV2	11.7914	-0.649735	0.748769	-0.867738	0.385538	NA	Naive vs. H9 Primed
LTR3B	LTR Retrotransposon	ERV2	1.87808	-0.408259	1.69623	-0.240687	0.809798	NA	Naive vs. H9 Primed
LTR40B	LTR Retrotransposon	ERV3	3.23966	0.690849	1.18128	0.584829	0.558663	NA	Naive vs. H9 Primed
LTR43	LTR Retrotransposon	ERV1	1.66819	0.138072	1.61341	0.0855778	0.931802	NA	Naive vs. H9 Primed
LTR47A	LTR Retrotransposon	ERV3	2.94503	0.9373	1.2395	0.756193	0.449534	NA	Naive vs. H9 Primed
LTR47A2	LTR Retrotransposon	ERV3	2.65862	1.5355	1.4346	1.07033	0.284471	NA	Naive vs. H9 Primed
LTR49	LTR Retrotransposon	ERV1	2.34921	0.433427	1.37259	0.315773	0.752174	NA	Naive vs. H9 Primed
LTR5	LTR Retrotransposon	ERV2	43.5773	-2.85865	0.470606	-6.07441	1.24447e-09	1.25692e-08	Naive vs. H9 Primed
LTR57	LTR Retrotransposon	ERV3	3.0843	-0.0297499	1.31787	-0.0225743	0.98199	NA	Naive vs. H9 Primed
LTR5A	LTR Retrotransposon	ERV2	20.5391	0.203177	0.501228	0.405358	0.685215	NA	Naive vs. H9 Primed
LTR5B	LTR Retrotransposon	ERV2	19.726	-0.320423	0.520958	-0.615065	0.538512	NA	Naive vs. H9 Primed
LTR5_Hs	LTR Retrotransposon	ERV2	231.794	-2.67098	0.288836	-9.2474	2.30018e-20	7.74393e-19	Naive vs. H9 Primed
LTR61	LTR Retrotransposon	ERV1	2.04042	-1.05056	1.52513	-0.688834	0.490928	NA	Naive vs. H9 Primed
LTR66	LTR Retrotransposon	ERV3	4.43308	0.29591	1.09122	0.271174	0.786257	NA	Naive vs. H9 Primed
LTR6A	LTR Retrotransposon	ERV1	3.50706	-0.707007	1.16898	-0.604809	0.545306	NA	Naive vs. H9 Primed
LTR6B	LTR Retrotransposon	ERV1	33.8392	-1.25541	0.425947	-2.94734	0.00320519	0.0170381	Naive vs. H9 Primed
LTR70	LTR Retrotransposon	ERV1	6.69259	-1.51443	0.973903	-1.55501	0.119944	NA	Naive vs. H9 Primed
LTR71A	LTR Retrotransposon	ERV1	3.0718	-0.357864	1.23339	-0.290148	0.771703	NA	Naive vs. H9 Primed
LTR76	LTR Retrotransposon	ERV1	1.89875	0.335075	1.50061	0.223292	0.823308	NA	Naive vs. H9 Primed
LTR7A	LTR Retrotransposon	ERV3	216.139	2.03513	0.21667	9.39274	5.84567e-21	2.95206e-19	Naive vs. H9 Primed
LTR7B	LTR Retrotransposon	ERV3	93.8867	-0.149351	0.24093	-0.619895	0.535327	0.69318	Naive vs. H9 Primed
LTR7C	LTR Retrotransposon	ERV3	7.84351	1.3893	0.814894	1.70488	0.0882166	NA	Naive vs. H9 Primed
LTR7Y	LTR Retrotransposon	ERV3	208.48	0.180114	0.213109	0.845172	0.398015	0.582601	Naive vs. H9 Primed
LTR8	LTR Retrotransposon	ERV1	18.5307	0.311212	0.536038	0.580579	0.561524	NA	Naive vs. H9 Primed
LTR8A	LTR Retrotransposon	ERV1	1.77285	-0.0553996	1.57403	-0.035196	0.971923	NA	Naive vs. H9 Primed
LTR9	LTR Retrotransposon	ERV1	2.14828	0.0111072	1.41255	0.00786326	0.993726	NA	Naive vs. H9 Primed
LTR9A1	LTR Retrotransposon	ERV1	1.5713	-0.451036	1.66108	-0.271532	0.785982	NA	Naive vs. H9 Primed
LTR9B	LTR Retrotransposon	ERV1	8.50209	0.0738559	0.771762	0.0956977	0.923761	NA	Naive vs. H9 Primed
LTR9C	LTR Retrotransposon	ERV1	2.00839	-0.81886	1.85878	-0.440537	0.659549	NA	Naive vs. H9 Primed
MER11A	LTR Retrotransposon	ERV2	17.6607	-0.082778	0.540779	-0.153072	0.878342	NA	Naive vs. H9 Primed
MER11B	LTR Retrotransposon	ERV2	33.4158	0.539005	0.399	1.35089	0.176731	0.371872	Naive vs. H9 Primed
MER11C	LTR Retrotransposon	ERV2	33.131	0.0079901	0.414562	0.0192736	0.984623	0.984623	Naive vs. H9 Primed
MER11D	LTR Retrotransposon	ERV2	5.2453	-0.0098069	0.950059	-0.0103224	0.991764	NA	Naive vs. H9 Primed
MER21A	LTR Retrotransposon	ERV3	1.86256	-0.830348	1.57037	-0.528761	0.596971	NA	Naive vs. H9 Primed
MER21B	LTR Retrotransposon	ERV3	2.61757	0.521742	1.29643	0.402444	0.687357	NA	Naive vs. H9 Primed
MER21C	LTR Retrotransposon	ERV3	2.00582	0.210861	1.44559	0.145866	0.884027	NA	Naive vs. H9 Primed
MER31A	LTR Retrotransposon	ERV1	2.68306	0.908435	1.30857	0.694221	0.487544	NA	Naive vs. H9 Primed
MER39B	LTR Retrotransposon	ERV1	2.02072	0.729786	1.4737	0.495207	0.620454	NA	Naive vs. H9 Primed
MER41A	LTR Retrotransposon	ERV1	46.5547	0.145943	0.349288	0.417829	0.676072	0.775947	Naive vs. H9 Primed
MER41B	LTR Retrotransposon	ERV1	10.4127	0.25163	0.70214	0.358377	0.720062	NA	Naive vs. H9 Primed
MER41C	LTR Retrotransposon	ERV1	5.9547	-0.1108	0.90979	-0.121786	0.903068	NA	Naive vs. H9 Primed
MER48	LTR Retrotransposon	ERV1	3.35729	-0.685552	1.26601	-0.541507	0.588158	NA	Naive vs. H9 Primed
MER49	LTR Retrotransposon	ERV1	2.17289	0.636914	1.42188	0.447939	0.654197	NA	Naive vs. H9 Primed
MER4A	LTR Retrotransposon	ERV1	4.6709	0.434043	1.03662	0.418708	0.675429	NA	Naive vs. H9 Primed
MER4A1	LTR Retrotransposon	ERV1	36.9248	0.0323506	0.38684	0.0836279	0.933352	0.953885	Naive vs. H9 Primed
MER4A1_LTR	LTR Retrotransposon	ERV1	7.46445	-0.3249	0.849091	-0.382644	0.701984	NA	Naive vs. H9 Primed
MER4C	LTR Retrotransposon	ERV1	4.36689	0.270048	1.0953	0.246552	0.805255	NA	Naive vs. H9 Primed
MER4D	LTR Retrotransposon	ERV1	7.04356	0.500001	0.854927	0.584846	0.558651	NA	Naive vs. H9 Primed
MER4D1	LTR Retrotransposon	ERV1	6.15704	0.361142	0.905036	0.399036	0.689867	NA	Naive vs. H9 Primed
MER4D_LTR	LTR Retrotransposon	ERV1	2.18608	-0.0221744	1.42357	-0.0155766	0.987572	NA	Naive vs. H9 Primed
MER4E	LTR Retrotransposon	ERV1	14.0706	0.211032	0.608261	0.346943	0.728634	NA	Naive vs. H9 Primed
MER4E1	LTR Retrotransposon	ERV1	11.0521	-0.442973	0.740488	-0.598218	0.549694	NA	Naive vs. H9 Primed
MER51A	LTR Retrotransposon	ERV1	5.09908	0.619483	0.960149	0.645194	0.518801	NA	Naive vs. H9 Primed
MER51B	LTR Retrotransposon	ERV1	11.9181	0.786953	0.660936	1.19066	0.233785	NA	Naive vs. H9 Primed
MER51C	LTR Retrotransposon	ERV1	1.67836	-0.57643	1.61829	-0.356196	0.721694	NA	Naive vs. H9 Primed
MER51E	LTR Retrotransposon	ERV1	2.69355	2.14644	1.64302	1.3064	0.191417	NA	Naive vs. H9 Primed
MER57A1	LTR Retrotransposon	ERV1	6.81808	-0.130156	0.86202	-0.150989	0.879984	NA	Naive vs. H9 Primed
MER57B1	LTR Retrotransposon	ERV1	3.34734	0.481112	1.16364	0.413456	0.679273	NA	Naive vs. H9 Primed
MER57E3	LTR Retrotransposon	ERV1	4.61924	-1.30304	1.10271	-1.18167	0.237337	NA	Naive vs. H9 Primed
MER65A	LTR Retrotransposon	ERV1	1.6972	0.0280417	1.58832	0.017655	0.985914	NA	Naive vs. H9 Primed
MER66C	LTR Retrotransposon	ERV1	2.62397	0.525936	1.29775	0.405268	0.68528	NA	Naive vs. H9 Primed
MER68A	LTR Retrotransposon	ERV3	4.17397	-0.103466	1.06781	-0.0968952	0.92281	NA	Naive vs. H9 Primed
MER83	LTR Retrotransposon	ERV1	1.86489	0.353713	1.79742	0.19679	0.843992	NA	Naive vs. H9 Primed
MER83B	LTR Retrotransposon	ERV1	5.8399	-0.800295	1.14667	-0.697931	0.48522	NA	Naive vs. H9 Primed
MER9	LTR Retrotransposon	ERV2	18.3241	-0.659196	0.567605	-1.16136	0.245494	NA	Naive vs. H9 Primed
MER9a1	LTR Retrotransposon	ERV2	18.5156	-0.14729	0.543185	-0.271161	0.786267	NA	Naive vs. H9 Primed
MER9a2	LTR Retrotransposon	ERV2	18.6501	-0.501719	0.552683	-0.907788	0.36399	NA	Naive vs. H9 Primed
MER9a3	LTR Retrotransposon	ERV2	30.4067	-0.286715	0.442108	-0.648518	0.51665	0.686601	Naive vs. H9 Primed
MER9B	LTR Retrotransposon	ERV2	2.89626	0.559117	1.25048	0.447123	0.654786	NA	Naive vs. H9 Primed
MIR	Non-LTR Retrotransposon	SINE	46.4181	-0.418	0.616284	-0.678258	0.497608	0.679168	Naive vs. H9 Primed
MIR3	Non-LTR Retrotransposon	SINE	34.0615	2.70518	1.19437	2.26494	0.0235166	0.0879694	Naive vs. H9 Primed
MIRc	Non-LTR Retrotransposon	SINE	29.5963	-0.391318	0.554069	-0.706262	0.480025	0.664144	Naive vs. H9 Primed
MLT1A0	LTR Retrotransposon	ERV3	21.5493	-0.758743	0.519281	-1.46114	0.143976	NA	Naive vs. H9 Primed
MLT1A1	LTR Retrotransposon	ERV3	8.6744	0.652656	0.842781	0.774407	0.43869	NA	Naive vs. H9 Primed
MLT1B	LTR Retrotransposon	ERV3	22.0512	-0.00993147	0.48572	-0.0204469	0.983687	0.984623	Naive vs. H9 Primed
MLT1C	LTR Retrotransposon	ERV3	4.99562	-0.105069	1.00561	-0.104483	0.916786	NA	Naive vs. H9 Primed
MLT1C1	LTR Retrotransposon	ERV3	2.34738	0.223237	1.37837	0.161957	0.87134	NA	Naive vs. H9 Primed
MLT1C2	LTR Retrotransposon	ERV3	6.27137	0.615365	0.913157	0.673888	0.500383	NA	Naive vs. H9 Primed
MLT1D	LTR Retrotransposon	ERV3	3.09326	0.903945	1.21606	0.743341	0.457275	NA	Naive vs. H9 Primed
MLT2A1	LTR Retrotransposon	ERV3	39.849	-0.264351	0.415562	-0.63613	0.524692	0.688232	Naive vs. H9 Primed
MLT2A2	LTR Retrotransposon	ERV3	56.4631	0.240487	0.3074	0.782327	0.434022	0.617412	Naive vs. H9 Primed
MLT2B4	LTR Retrotransposon	ERV3	2.87257	0.160863	1.31503	0.122326	0.902641	NA	Naive vs. H9 Primed
MLT2C2	LTR Retrotransposon	ERV3	2.84797	-0.313233	1.30011	-0.240928	0.809611	NA	Naive vs. H9 Primed
MSTA	LTR Retrotransposon	ERV3	110.613	0.503578	0.226979	2.21861	0.0265134	0.0956375	Naive vs. H9 Primed
MSTA1	LTR Retrotransposon	ERV3	9.987	0.161567	0.708274	0.228113	0.819558	NA	Naive vs. H9 Primed
MSTA2	LTR Retrotransposon	ERV3	6.63841	-0.612637	0.891427	-0.687255	0.491922	NA	Naive vs. H9 Primed
MSTB	LTR Retrotransposon	ERV3	27.9667	0.600279	0.477115	1.25814	0.20834	0.404661	Naive vs. H9 Primed
MSTB1	LTR Retrotransposon	ERV3	8.25759	0.498125	0.831864	0.598806	0.549302	NA	Naive vs. H9 Primed
MSTC	LTR Retrotransposon	ERV3	8.15076	0.888542	0.793217	1.12018	0.262639	NA	Naive vs. H9 Primed
MSTD	LTR Retrotransposon	ERV3	5.7307	0.281813	0.965618	0.291847	0.770404	NA	Naive vs. H9 Primed
MST_I	LTR Retrotransposon	ERV3	12.751	0.573666	0.627987	0.913501	0.360979	NA	Naive vs. H9 Primed
PABL_A	LTR Retrotransposon	ERV1	9.0414	-0.0744056	0.741855	-0.100297	0.920109	NA	Naive vs. H9 Primed
PABL_B	LTR Retrotransposon	ERV1	1.50204	-0.358978	1.67729	-0.214023	0.830529	NA	Naive vs. H9 Primed
PB1D11	Non-LTR Retrotransposon	SINE	57620.2	-0.172417	0.0753067	-2.28953	0.0220488	0.0879694	Naive vs. H9 Primed
PRIMA4_LTR	LTR Retrotransposon	ERV1	3.43465	0.034438	1.14126	0.0301755	0.975927	NA	Naive vs. H9 Primed
SVA_A	Non-LTR Retrotransposon	SINE	148.067	-2.39894	0.282786	-8.48322	2.19055e-17	4.42491e-16	Naive vs. H9 Primed
SVA_B	Non-LTR Retrotransposon	SINE	90.3777	-1.63914	0.291623	-5.62074	1.90139e-08	1.74583e-07	Naive vs. H9 Primed
SVA_C	Non-LTR Retrotransposon	SINE	66.5284	-1.53316	0.337971	-4.53638	5.72292e-06	3.40009e-05	Naive vs. H9 Primed
SVA_D	Non-LTR Retrotransposon	SINE	338.999	-2.53449	0.210288	-12.0524	1.88323e-33	1.90206e-31	Naive vs. H9 Primed
SVA_E	Non-LTR Retrotransposon	SINE	125.507	-2.66001	0.301099	-8.83434	1.00694e-18	2.54253e-17	Naive vs. H9 Primed
SVA_F	Non-LTR Retrotransposon	SINE	183.944	-1.852	0.23108	-8.01455	1.10541e-15	1.86077e-14	Naive vs. H9 Primed
THE1A	LTR Retrotransposon	ERV3	161.298	0.410752	0.218851	1.87686	0.0605375	0.149129	Naive vs. H9 Primed
THE1B	LTR Retrotransposon	ERV3	223.254	0.296462	0.174949	1.69457	0.0901574	0.211765	Naive vs. H9 Primed
THE1C	LTR Retrotransposon	ERV3	156.709	0.446844	0.211931	2.10844	0.0349929	0.109895	Naive vs. H9 Primed
THE1D	LTR Retrotransposon	ERV3	121.375	0.468226	0.222839	2.10119	0.0356247	0.109895	Naive vs. H9 Primed
THER2	Non-LTR Retrotransposon	SINE	4.57032	-0.870938	2.73239	-0.318746	0.749919	NA	Naive vs. H9 Primed
X5B_LINE	Non-LTR Retrotransposon	CR1	3.18571	-0.713779	3.7941	-0.188129	0.850776	NA	Naive vs. H9 Primed

## Sheet: Zijlmans_2022
name	class	clade	baseMean	log2FoldChange	lfcSE	stat	pvalue	padj	comparison
ALU	Non-LTR Retrotransposon	SINE	3237.8	0.203336	0.129749	1.56715	0.117079	0.993641	Naive vs. Naive PRC2i
AluJb	Non-LTR Retrotransposon	SINE	8385.7	0.0626644	0.0933117	0.67156	0.501864	0.993641	Naive vs. Naive PRC2i
AluJr	Non-LTR Retrotransposon	SINE	403.681	-0.351356	0.347298	-1.01169	0.311688	0.993641	Naive vs. Naive PRC2i
AluJr4	Non-LTR Retrotransposon	SINE	1867.19	0.00331026	0.115688	0.0286137	0.977173	0.993641	Naive vs. Naive PRC2i
AluSc	Non-LTR Retrotransposon	SINE	45195.1	-0.0411765	0.111786	-0.368353	0.71261	0.993641	Naive vs. Naive PRC2i
AluSc5	Non-LTR Retrotransposon	SINE	31263.2	-0.0720269	0.123787	-0.58186	0.560661	0.993641	Naive vs. Naive PRC2i
AluSc8	Non-LTR Retrotransposon	SINE	4832.41	-0.147409	0.165113	-0.89278	0.371975	0.993641	Naive vs. Naive PRC2i
AluSg1	Non-LTR Retrotransposon	SINE	918.416	0.384302	0.372665	1.03123	0.302434	0.993641	Naive vs. Naive PRC2i
AluSg4	Non-LTR Retrotransposon	SINE	2948.89	0.0158532	0.146278	0.108377	0.913696	0.993641	Naive vs. Naive PRC2i
AluSg7	Non-LTR Retrotransposon	SINE	26758.2	-0.0850165	0.104557	-0.813111	0.416155	0.993641	Naive vs. Naive PRC2i
AluSp	Non-LTR Retrotransposon	SINE	51035	-0.0215784	0.099491	-0.216888	0.828296	0.993641	Naive vs. Naive PRC2i
AluSq	Non-LTR Retrotransposon	SINE	43783.9	0.0084607	0.114884	0.0736459	0.941292	0.993641	Naive vs. Naive PRC2i
AluSq10	Non-LTR Retrotransposon	SINE	7601.76	-0.130986	0.103322	-1.26774	0.20489	0.993641	Naive vs. Naive PRC2i
AluSq2	Non-LTR Retrotransposon	SINE	18040.5	0.0970027	0.170747	0.568109	0.569961	0.993641	Naive vs. Naive PRC2i
AluSq4	Non-LTR Retrotransposon	SINE	2021.51	-0.0480972	0.204944	-0.234684	0.814454	0.993641	Naive vs. Naive PRC2i
AluSx1	Non-LTR Retrotransposon	SINE	711.652	-4.65102	1.97713	-2.35241	0.018652	0.924459	Naive vs. Naive PRC2i
AluSx3	Non-LTR Retrotransposon	SINE	15997.5	-0.0706881	0.106728	-0.662319	0.507767	0.993641	Naive vs. Naive PRC2i
AluSx4	Non-LTR Retrotransposon	SINE	10799.7	0.0960557	0.100363	0.957084	0.338525	0.993641	Naive vs. Naive PRC2i
AluSz	Non-LTR Retrotransposon	SINE	34492.7	-0.043645	0.0938123	-0.465237	0.641761	0.993641	Naive vs. Naive PRC2i
AluSz6	Non-LTR Retrotransposon	SINE	16454.8	-0.00842678	0.113847	-0.0740188	0.940995	0.993641	Naive vs. Naive PRC2i
AluY	Non-LTR Retrotransposon	SINE	2495.75	0.507389	0.23564	2.15323	0.0313003	0.941618	Naive vs. Naive PRC2i
AluYa1	Non-LTR Retrotransposon	SINE	6651.14	0.575806	0.185992	3.09587	0.00196239	0.354212	Naive vs. Naive PRC2i
AluYa4	Non-LTR Retrotransposon	SINE	21882.9	0.00310552	0.107117	0.0289918	0.976871	0.993641	Naive vs. Naive PRC2i
AluYa5	Non-LTR Retrotransposon	SINE	53580.7	0.0507997	0.112428	0.451843	0.651382	0.993641	Naive vs. Naive PRC2i
AluYa8	Non-LTR Retrotransposon	SINE	5145.5	0.0139413	0.152164	0.09162	0.927	0.993641	Naive vs. Naive PRC2i
AluYb10	Non-LTR Retrotransposon	SINE	1966.05	-0.168127	0.360044	-0.466964	0.640526	0.993641	Naive vs. Naive PRC2i
AluYb11	Non-LTR Retrotransposon	SINE	621.593	0.0900444	0.467457	0.192626	0.847252	0.993641	Naive vs. Naive PRC2i
AluYb3a1	Non-LTR Retrotransposon	SINE	38984.3	-0.00146972	0.0918793	-0.0159963	0.987237	0.993641	Naive vs. Naive PRC2i
AluYb3a2	Non-LTR Retrotransposon	SINE	2001.35	0.0369492	0.311727	0.118531	0.905647	0.993641	Naive vs. Naive PRC2i
AluYb8	Non-LTR Retrotransposon	SINE	8084.29	0.0876538	0.158348	0.55355	0.579887	0.993641	Naive vs. Naive PRC2i
AluYb8a1	Non-LTR Retrotransposon	SINE	6079.69	0.236339	0.140409	1.68321	0.092334	0.993641	Naive vs. Naive PRC2i
AluYb9	Non-LTR Retrotransposon	SINE	10365.4	0.138952	0.160636	0.865009	0.387034	0.993641	Naive vs. Naive PRC2i
AluYbc3a	Non-LTR Retrotransposon	SINE	14173.6	-0.070974	0.138378	-0.512898	0.608023	0.993641	Naive vs. Naive PRC2i
AluYc1	Non-LTR Retrotransposon	SINE	3891.96	-0.915548	0.409427	-2.23617	0.0253408	0.924459	Naive vs. Naive PRC2i
AluYc2	Non-LTR Retrotransposon	SINE	1436.38	0.910929	0.408104	2.2321	0.0256083	0.924459	Naive vs. Naive PRC2i
AluYc5	Non-LTR Retrotransposon	SINE	3177.6	-0.348154	0.145858	-2.38694	0.0169894	0.924459	Naive vs. Naive PRC2i
AluYd3	Non-LTR Retrotransposon	SINE	1759.16	0.341394	1.26197	0.270524	0.786757	0.993641	Naive vs. Naive PRC2i
AluYd3a1	Non-LTR Retrotransposon	SINE	2634.02	-0.173748	0.173365	-1.00221	0.316243	0.993641	Naive vs. Naive PRC2i
AluYd8	Non-LTR Retrotransposon	SINE	3181.07	0.101793	0.249782	0.407527	0.683621	0.993641	Naive vs. Naive PRC2i
AluYe2	Non-LTR Retrotransposon	SINE	5894.36	0.0313407	0.199882	0.156796	0.875405	0.993641	Naive vs. Naive PRC2i
AluYe5	Non-LTR Retrotransposon	SINE	4433.92	-0.0726777	0.163701	-0.443966	0.657067	0.993641	Naive vs. Naive PRC2i
AluYf2	Non-LTR Retrotransposon	SINE	3238.96	0.0224864	0.148272	0.151656	0.879458	0.993641	Naive vs. Naive PRC2i
AluYf5	Non-LTR Retrotransposon	SINE	195.672	-0.612904	1.85888	-0.329717	0.741614	0.993641	Naive vs. Naive PRC2i
AluYg6	Non-LTR Retrotransposon	SINE	11609.5	0.0457857	0.132572	0.345364	0.729821	0.993641	Naive vs. Naive PRC2i
AluYh9	Non-LTR Retrotransposon	SINE	8275.74	0.00453915	0.110722	0.040996	0.967299	0.993641	Naive vs. Naive PRC2i
AluYi6	Non-LTR Retrotransposon	SINE	17496.4	-0.0861702	0.117251	-0.734924	0.462386	0.993641	Naive vs. Naive PRC2i
AluYk11	Non-LTR Retrotransposon	SINE	24724.5	0.0160868	0.096869	0.166068	0.868104	0.993641	Naive vs. Naive PRC2i
AluYk12	Non-LTR Retrotransposon	SINE	13930.2	-0.181367	0.118288	-1.53327	0.12521	0.993641	Naive vs. Naive PRC2i
AluYk13	Non-LTR Retrotransposon	SINE	33674	-0.0279246	0.0988254	-0.282565	0.77751	0.993641	Naive vs. Naive PRC2i
FAM	Non-LTR Retrotransposon	SINE	32759.6	-1.06453	0.612547	-1.73787	0.0822337	0.993641	Naive vs. Naive PRC2i
FLAM	Non-LTR Retrotransposon	SINE	12457	0.441675	0.153412	2.87902	0.00398914	0.423784	Naive vs. Naive PRC2i
FRAM	Non-LTR Retrotransposon	SINE	1407.48	-1.15871	0.447092	-2.59166	0.00955127	0.689602	Naive vs. Naive PRC2i
HARLEQUIN	LTR Retrotransposon	ERV1	26.43	-0.0328185	0.419812	-0.0781742	0.937689	0.993641	Naive vs. Naive PRC2i
HERV-Fc1	LTR Retrotransposon	ERV1	4.4459	0.292315	1.00914	0.289666	0.772072	0.993641	Naive vs. Naive PRC2i
HERV-K14I	LTR Retrotransposon	ERV2	1.98379	-0.0313727	1.38134	-0.0227117	0.98188	0.993641	Naive vs. Naive PRC2i
HERV17	LTR Retrotransposon	ERV1	35.0531	-0.250591	0.367964	-0.681021	0.495858	0.993641	Naive vs. Naive PRC2i
HERV19I	LTR Retrotransposon	ERV1	4.13959	-0.149276	1.00268	-0.148877	0.881651	0.993641	Naive vs. Naive PRC2i
HERV1_LTRb	LTR Retrotransposon	ERV1	6.5887	-1.44046	1.27115	-1.13319	0.257133	0.993641	Naive vs. Naive PRC2i
HERV49I	LTR Retrotransposon	ERV1	2.14646	-0.250149	1.34151	-0.186468	0.852078	0.993641	Naive vs. Naive PRC2i
HERV9	LTR Retrotransposon	ERV1	3.96299	-0.0336365	1.01664	-0.0330859	0.973606	0.993641	Naive vs. Naive PRC2i
HERVE	LTR Retrotransposon	ERV1	3.30132	0.257397	1.10153	0.233672	0.81524	0.993641	Naive vs. Naive PRC2i
HERVE_a	LTR Retrotransposon	ERV1	7.10538	-0.0995775	0.771425	-0.129082	0.897292	0.993641	Naive vs. Naive PRC2i
HERVH	LTR Retrotransposon	ERV1	1599.38	-0.100967	0.106823	-0.945189	0.344563	0.993641	Naive vs. Naive PRC2i
HERVIP10F	LTR Retrotransposon	ERV1	2.98281	-0.357446	1.16405	-0.30707	0.75879	0.993641	Naive vs. Naive PRC2i
HERVIP10FH	LTR Retrotransposon	ERV1	11.9075	-0.109241	0.61056	-0.17892	0.858	0.993641	Naive vs. Naive PRC2i
HERVK	LTR Retrotransposon	ERV2	1977.15	-0.11504	0.11091	-1.03723	0.299626	0.993641	Naive vs. Naive PRC2i
HERVK11I	LTR Retrotransposon	ERV2	32.3946	0.145557	0.381315	0.381723	0.702667	0.993641	Naive vs. Naive PRC2i
HERVK22I	LTR Retrotransposon	ERV2	6.60764	-0.325821	0.838045	-0.388787	0.697434	0.993641	Naive vs. Naive PRC2i
HERVK3I	LTR Retrotransposon	ERV2	6.43863	-0.106776	0.825812	-0.129298	0.897122	0.993641	Naive vs. Naive PRC2i
HERVK9I	LTR Retrotransposon	ERV2	167.453	-0.0322529	0.222823	-0.144746	0.884911	0.993641	Naive vs. Naive PRC2i
HERVKC4	LTR Retrotransposon	ERV2	8.90571	-0.133571	0.705366	-0.189364	0.849808	0.993641	Naive vs. Naive PRC2i
HERVL	LTR Retrotransposon	ERV3	15.1929	0.218927	0.544289	0.402226	0.687517	0.993641	Naive vs. Naive PRC2i
HERVS71	LTR Retrotransposon	ERV1	4.96088	-0.0353455	0.923153	-0.0382878	0.969458	0.993641	Naive vs. Naive PRC2i
HUERS-P1	LTR Retrotransposon	ERV1	5.7857	-0.117204	0.857947	-0.13661	0.891339	0.993641	Naive vs. Naive PRC2i
L1	Non-LTR Retrotransposon	L1	723.79	0.0285626	0.168353	0.169659	0.865278	0.993641	Naive vs. Naive PRC2i
L1HS	Non-LTR Retrotransposon	L1	4640.65	0.0245355	0.125901	0.194879	0.845488	0.993641	Naive vs. Naive PRC2i
L1M1B_5	Non-LTR Retrotransposon	L1	2.14704	0.201799	1.49689	0.134812	0.89276	0.993641	Naive vs. Naive PRC2i
L1M1_5	Non-LTR Retrotransposon	L1	15.8561	0.0271878	0.544082	0.04997	0.960146	0.993641	Naive vs. Naive PRC2i
L1M2_5	Non-LTR Retrotransposon	L1	2.15248	0.188641	1.37824	0.13687	0.891133	0.993641	Naive vs. Naive PRC2i
L1M4B	Non-LTR Retrotransposon	L1	3.62503	-0.0220123	1.09484	-0.0201054	0.983959	0.993641	Naive vs. Naive PRC2i
L1MA1	Non-LTR Retrotransposon	L1	77.3293	-0.104069	0.271471	-0.383351	0.701459	0.993641	Naive vs. Naive PRC2i
L1MA10	Non-LTR Retrotransposon	L1	2.14456	-1.77919	1.82298	-0.975976	0.329076	0.993641	Naive vs. Naive PRC2i
L1MA2	Non-LTR Retrotransposon	L1	57.1151	0.208291	0.351394	0.592755	0.553345	0.993641	Naive vs. Naive PRC2i
L1MA3	Non-LTR Retrotransposon	L1	61.2357	-0.0122544	0.356445	-0.0343795	0.972575	0.993641	Naive vs. Naive PRC2i
L1MA4	Non-LTR Retrotransposon	L1	36.2296	-0.0461788	0.376211	-0.122747	0.902307	0.993641	Naive vs. Naive PRC2i
L1MA4A	Non-LTR Retrotransposon	L1	37.7929	0.00336095	0.421738	0.0079693	0.993641	0.993641	Naive vs. Naive PRC2i
L1MA5	Non-LTR Retrotransposon	L1	20.3821	0.541256	0.64444	0.839885	0.400973	0.993641	Naive vs. Naive PRC2i
L1MA5A	Non-LTR Retrotransposon	L1	28.7687	-0.295709	0.405745	-0.728803	0.466122	0.993641	Naive vs. Naive PRC2i
L1MA6	Non-LTR Retrotransposon	L1	5.90769	0.99628	1.31736	0.75627	0.449487	0.993641	Naive vs. Naive PRC2i
L1MA7	Non-LTR Retrotransposon	L1	17.8185	0.795193	0.595006	1.33645	0.181404	0.993641	Naive vs. Naive PRC2i
L1MA8	Non-LTR Retrotransposon	L1	58.3976	0.0849911	0.331586	0.256317	0.797706	0.993641	Naive vs. Naive PRC2i
L1MA9	Non-LTR Retrotransposon	L1	9.28321	-0.450896	0.726116	-0.62097	0.534619	0.993641	Naive vs. Naive PRC2i
L1MB1	Non-LTR Retrotransposon	L1	14.2156	0.439464	0.589852	0.745042	0.456246	0.993641	Naive vs. Naive PRC2i
L1MB2	Non-LTR Retrotransposon	L1	60.5831	-0.400237	0.4071	-0.983142	0.325537	0.993641	Naive vs. Naive PRC2i
L1MB3	Non-LTR Retrotransposon	L1	49.5164	0.316458	0.377076	0.839241	0.401334	0.993641	Naive vs. Naive PRC2i
L1MB3_5	Non-LTR Retrotransposon	L1	3.1446	0.119179	1.14454	0.104128	0.917068	0.993641	Naive vs. Naive PRC2i
L1MB4	Non-LTR Retrotransposon	L1	39.9016	0.476245	0.350012	1.36065	0.173623	0.993641	Naive vs. Naive PRC2i
L1MB5	Non-LTR Retrotransposon	L1	92.3226	0.433079	0.295786	1.46416	0.143149	0.993641	Naive vs. Naive PRC2i
L1MB7	Non-LTR Retrotransposon	L1	50.1011	0.0147249	0.315071	0.046735	0.962724	0.993641	Naive vs. Naive PRC2i
L1MB8	Non-LTR Retrotransposon	L1	27.4888	0.139043	0.452875	0.307023	0.758826	0.993641	Naive vs. Naive PRC2i
L1MC1	Non-LTR Retrotransposon	L1	47.136	0.0726272	0.354332	0.204969	0.837596	0.993641	Naive vs. Naive PRC2i
L1MC2	Non-LTR Retrotransposon	L1	23.467	-0.0323152	0.500648	-0.0645468	0.948535	0.993641	Naive vs. Naive PRC2i
L1MC3	Non-LTR Retrotransposon	L1	4.12352	0.557781	1.02359	0.544927	0.585804	0.993641	Naive vs. Naive PRC2i
L1MC4	Non-LTR Retrotransposon	L1	2.46751	0.160371	1.28228	0.125067	0.90047	0.993641	Naive vs. Naive PRC2i
L1MCA_5	Non-LTR Retrotransposon	L1	2.98521	-0.353304	1.21197	-0.291512	0.77066	0.993641	Naive vs. Naive PRC2i
L1MD1	Non-LTR Retrotransposon	L1	2.82272	-0.188369	1.80532	-0.104341	0.916899	0.993641	Naive vs. Naive PRC2i
L1MD2	Non-LTR Retrotransposon	L1	47.5031	-0.103093	0.361793	-0.284949	0.775683	0.993641	Naive vs. Naive PRC2i
L1MD3	Non-LTR Retrotransposon	L1	2.4902	0.966513	1.69703	0.569531	0.568996	0.993641	Naive vs. Naive PRC2i
L1ME1	Non-LTR Retrotransposon	L1	26.9045	0.304719	0.431931	0.705481	0.480511	0.993641	Naive vs. Naive PRC2i
L1ME2	Non-LTR Retrotransposon	L1	2.50241	-0.611276	1.91533	-0.319149	0.749613	0.993641	Naive vs. Naive PRC2i
L1ME3	Non-LTR Retrotransposon	L1	4.93149	-0.399011	1.06716	-0.373898	0.70848	0.993641	Naive vs. Naive PRC2i
L1ME_ORF2	Non-LTR Retrotransposon	L1	6.91736	-0.026732	0.824764	-0.0324117	0.974144	0.993641	Naive vs. Naive PRC2i
L1PA10	Non-LTR Retrotransposon	L1	179.196	0.00206187	0.246237	0.0083735	0.993319	0.993641	Naive vs. Naive PRC2i
L1PA11	Non-LTR Retrotransposon	L1	128.247	0.270805	0.310777	0.87138	0.383547	0.993641	Naive vs. Naive PRC2i
L1PA12	Non-LTR Retrotransposon	L1	55.9618	0.730189	0.438682	1.66451	0.0960111	0.993641	Naive vs. Naive PRC2i
L1PA12_5	Non-LTR Retrotransposon	L1	1.98157	-0.514557	1.41386	-0.363938	0.715905	0.993641	Naive vs. Naive PRC2i
L1PA13	Non-LTR Retrotransposon	L1	110.109	-0.142566	0.2233	-0.63845	0.523181	0.993641	Naive vs. Naive PRC2i
L1PA13_5	Non-LTR Retrotransposon	L1	2.81461	-0.204804	1.20563	-0.169873	0.86511	0.993641	Naive vs. Naive PRC2i
L1PA14	Non-LTR Retrotransposon	L1	77.5229	-0.31684	0.294321	-1.07651	0.281698	0.993641	Naive vs. Naive PRC2i
L1PA15	Non-LTR Retrotransposon	L1	125.909	0.0363491	0.215276	0.168848	0.865916	0.993641	Naive vs. Naive PRC2i
L1PA16	Non-LTR Retrotransposon	L1	111.173	0.0796415	0.246606	0.322951	0.746732	0.993641	Naive vs. Naive PRC2i
L1PA16_5	Non-LTR Retrotransposon	L1	2.4623	0.171524	1.31639	0.130298	0.896331	0.993641	Naive vs. Naive PRC2i
L1PA2	Non-LTR Retrotransposon	L1	863.003	-0.106222	0.237303	-0.44762	0.654427	0.993641	Naive vs. Naive PRC2i
L1PA3	Non-LTR Retrotransposon	L1	1165.41	-0.00236761	0.177354	-0.0133496	0.989349	0.993641	Naive vs. Naive PRC2i
L1PA4	Non-LTR Retrotransposon	L1	808.744	0.0205548	0.141961	0.144792	0.884875	0.993641	Naive vs. Naive PRC2i
L1PA5	Non-LTR Retrotransposon	L1	914.337	0.0480834	0.137624	0.349381	0.726803	0.993641	Naive vs. Naive PRC2i
L1PA6	Non-LTR Retrotransposon	L1	1031.65	-0.0382328	0.13224	-0.289117	0.772492	0.993641	Naive vs. Naive PRC2i
L1PA7	Non-LTR Retrotransposon	L1	502.02	-0.0513151	0.154549	-0.332032	0.739865	0.993641	Naive vs. Naive PRC2i
L1PA7_5	Non-LTR Retrotransposon	L1	49.3785	0.188623	0.323795	0.582539	0.560204	0.993641	Naive vs. Naive PRC2i
L1PA8	Non-LTR Retrotransposon	L1	206.71	0.150155	0.219219	0.684952	0.493374	0.993641	Naive vs. Naive PRC2i
L1PB1	Non-LTR Retrotransposon	L1	231.921	0.246594	0.169533	1.45455	0.145793	0.993641	Naive vs. Naive PRC2i
L1PB2	Non-LTR Retrotransposon	L1	52.0915	-0.222289	0.331297	-0.670966	0.502242	0.993641	Naive vs. Naive PRC2i
L1PB2c	Non-LTR Retrotransposon	L1	95.075	0.151368	0.242477	0.624258	0.532458	0.993641	Naive vs. Naive PRC2i
L1PB3	Non-LTR Retrotransposon	L1	25.4395	-0.0344501	0.454967	-0.0757201	0.939642	0.993641	Naive vs. Naive PRC2i
L1PB4	Non-LTR Retrotransposon	L1	36.1316	-0.114872	0.484541	-0.237073	0.8126	0.993641	Naive vs. Naive PRC2i
L1PBA1_5	Non-LTR Retrotransposon	L1	11.5273	0.31297	0.707605	0.442294	0.658276	0.993641	Naive vs. Naive PRC2i
L1PBA_5	Non-LTR Retrotransposon	L1	24.1091	-0.02975	0.435175	-0.0683632	0.945497	0.993641	Naive vs. Naive PRC2i
L1PREC1	Non-LTR Retrotransposon	L1	171.561	0.0453725	0.194646	0.233103	0.815681	0.993641	Naive vs. Naive PRC2i
L1PREC2	Non-LTR Retrotransposon	L1	33.0026	0.114594	0.375741	0.304982	0.76038	0.993641	Naive vs. Naive PRC2i
L1P_MA2	Non-LTR Retrotransposon	L1	20.818	-0.0734019	0.473571	-0.154997	0.876824	0.993641	Naive vs. Naive PRC2i
L2	Non-LTR Retrotransposon	CR1	19.9776	0.133659	0.480912	0.277929	0.781067	0.993641	Naive vs. Naive PRC2i
LOR1a_LTR	LTR Retrotransposon	ERV1	11.0551	6.90569	3.9107	1.76585	0.0774218	0.993641	Naive vs. Naive PRC2i
LOR1b_LTR	LTR Retrotransposon	ERV1	18.3019	-1.85669	1.38704	-1.33859	0.180704	0.993641	Naive vs. Naive PRC2i
LOR1I	LTR Retrotransposon	ERV1	2.30698	-0.0302506	1.30348	-0.0232076	0.981485	0.993641	Naive vs. Naive PRC2i
LTR10A	LTR Retrotransposon	ERV1	10.0778	-0.345059	0.88586	-0.389518	0.696893	0.993641	Naive vs. Naive PRC2i
LTR10B1	LTR Retrotransposon	ERV1	6.63586	0.389759	1.15543	0.337329	0.735869	0.993641	Naive vs. Naive PRC2i
LTR10C	LTR Retrotransposon	ERV1	154.271	-0.155982	0.233941	-0.666759	0.504926	0.993641	Naive vs. Naive PRC2i
LTR10D	LTR Retrotransposon	ERV1	22.0268	0.244498	0.547999	0.446165	0.655478	0.993641	Naive vs. Naive PRC2i
LTR10E	LTR Retrotransposon	ERV1	26.1035	0.561305	0.450595	1.2457	0.212875	0.993641	Naive vs. Naive PRC2i
LTR10F	LTR Retrotransposon	ERV1	22.4458	-0.298747	0.911891	-0.327612	0.743205	0.993641	Naive vs. Naive PRC2i
LTR10G	LTR Retrotransposon	ERV1	12.0483	0.261898	0.770841	0.339757	0.73404	0.993641	Naive vs. Naive PRC2i
LTR12	LTR Retrotransposon	ERV1	30.4243	0.582141	0.490125	1.18774	0.234936	0.993641	Naive vs. Naive PRC2i
LTR12B	LTR Retrotransposon	ERV1	99.0693	0.046271	0.258385	0.179078	0.857877	0.993641	Naive vs. Naive PRC2i
LTR12C	LTR Retrotransposon	ERV1	215.106	0.109836	0.171076	0.642032	0.520853	0.993641	Naive vs. Naive PRC2i
LTR12D	LTR Retrotransposon	ERV1	28.5567	-0.379595	0.446997	-0.849213	0.395763	0.993641	Naive vs. Naive PRC2i
LTR12E	LTR Retrotransposon	ERV1	40.5655	-0.0557116	0.384728	-0.144808	0.884862	0.993641	Naive vs. Naive PRC2i
LTR12F	LTR Retrotransposon	ERV1	44.9843	-0.33352	0.470916	-0.708236	0.478799	0.993641	Naive vs. Naive PRC2i
LTR13	LTR Retrotransposon	ERV2	280.818	-0.0571511	0.156418	-0.365375	0.714832	0.993641	Naive vs. Naive PRC2i
LTR13A	LTR Retrotransposon	ERV2	78.865	0.0371506	0.303823	0.122277	0.90268	0.993641	Naive vs. Naive PRC2i
LTR14	LTR Retrotransposon	ERV2	9.25205	0.158773	0.862936	0.183992	0.85402	0.993641	Naive vs. Naive PRC2i
LTR14A	LTR Retrotransposon	ERV2	60.1073	0.452151	0.383256	1.17976	0.238095	0.993641	Naive vs. Naive PRC2i
LTR14B	LTR Retrotransposon	ERV2	19.0628	-0.0128687	0.601897	-0.0213803	0.982942	0.993641	Naive vs. Naive PRC2i
LTR14C	LTR Retrotransposon	ERV2	13.997	0.00726346	0.622472	0.0116687	0.99069	0.993641	Naive vs. Naive PRC2i
LTR15	LTR Retrotransposon	ERV1	413.234	-0.140906	0.196717	-0.716285	0.473815	0.993641	Naive vs. Naive PRC2i
LTR17	LTR Retrotransposon	ERV1	201.361	-0.410287	0.178351	-2.30044	0.0214234	0.924459	Naive vs. Naive PRC2i
LTR18B	LTR Retrotransposon	ERV3	3.12254	-0.195567	1.50352	-0.130072	0.896509	0.993641	Naive vs. Naive PRC2i
LTR18C	LTR Retrotransposon	ERV3	8.86331	1.14901	3.34696	0.343299	0.731373	0.993641	Naive vs. Naive PRC2i
LTR19A	LTR Retrotransposon	ERV3	25.8028	0.206332	0.614479	0.335783	0.737035	0.993641	Naive vs. Naive PRC2i
LTR19B	LTR Retrotransposon	ERV3	6.28597	0.577558	0.912242	0.63312	0.526656	0.993641	Naive vs. Naive PRC2i
LTR19C	LTR Retrotransposon	ERV3	4.95653	-0.236003	1.24562	-0.189467	0.849727	0.993641	Naive vs. Naive PRC2i
LTR1A2	LTR Retrotransposon	ERV1	15.6634	-0.0663564	0.595491	-0.111431	0.911274	0.993641	Naive vs. Naive PRC2i
LTR1B1	LTR Retrotransposon	ERV1	2.30791	0.834627	1.55661	0.536183	0.591832	0.993641	Naive vs. Naive PRC2i
LTR1D	LTR Retrotransposon	ERV1	1.96206	0.470106	1.90116	0.247274	0.804696	0.993641	Naive vs. Naive PRC2i
LTR1E	LTR Retrotransposon	ERV1	2.96409	-0.670263	1.26386	-0.530329	0.595884	0.993641	Naive vs. Naive PRC2i
LTR21A	LTR Retrotransposon	ERV1	6.87578	-0.704643	1.35353	-0.520595	0.602649	0.993641	Naive vs. Naive PRC2i
LTR21B	LTR Retrotransposon	ERV1	13.388	1.29739	1.00255	1.29409	0.195634	0.993641	Naive vs. Naive PRC2i
LTR22	LTR Retrotransposon	ERV2	4.4344	0.0742123	1.09643	0.0676855	0.946036	0.993641	Naive vs. Naive PRC2i
LTR22A	LTR Retrotransposon	ERV2	22.7347	0.0655497	0.549488	0.119292	0.905044	0.993641	Naive vs. Naive PRC2i
LTR22B	LTR Retrotransposon	ERV2	5.17936	-0.693677	1.21506	-0.5709	0.568067	0.993641	Naive vs. Naive PRC2i
LTR22B1	LTR Retrotransposon	ERV2	5.99111	-0.864893	1.16253	-0.743975	0.456892	0.993641	Naive vs. Naive PRC2i
LTR22B2	LTR Retrotransposon	ERV2	14.8566	-0.291847	0.594051	-0.491282	0.623227	0.993641	Naive vs. Naive PRC2i
LTR22C0	LTR Retrotransposon	ERV2	18.7858	-0.0655388	0.64702	-0.101293	0.919318	0.993641	Naive vs. Naive PRC2i
LTR22C2	LTR Retrotransposon	ERV2	6.61694	0.868612	1.02962	0.843621	0.398881	0.993641	Naive vs. Naive PRC2i
LTR22E	LTR Retrotransposon	ERV2	7.58178	1.65201	1.17328	1.40803	0.159122	0.993641	Naive vs. Naive PRC2i
LTR23	LTR Retrotransposon	ERV1	3.3007	-0.0262259	1.74013	-0.0150713	0.987975	0.993641	Naive vs. Naive PRC2i
LTR24	LTR Retrotransposon	ERV1	5.2397	1.08327	1.6653	0.650493	0.515374	0.993641	Naive vs. Naive PRC2i
LTR24B	LTR Retrotransposon	ERV1	4.07758	0.80481	1.66028	0.484745	0.627858	0.993641	Naive vs. Naive PRC2i
LTR25	LTR Retrotransposon	ERV1	8.30214	0.192741	0.940433	0.204949	0.837612	0.993641	Naive vs. Naive PRC2i
LTR26B	LTR Retrotransposon	ERV1	5.41706	1.18055	0.967853	1.21976	0.222555	0.993641	Naive vs. Naive PRC2i
LTR28C	LTR Retrotransposon	ERV1	3.95783	0.45994	1.20959	0.380246	0.703763	0.993641	Naive vs. Naive PRC2i
LTR2B	LTR Retrotransposon	ERV1	231.165	0.0167098	0.202438	0.082543	0.934215	0.993641	Naive vs. Naive PRC2i
LTR2C	LTR Retrotransposon	ERV1	323.768	-0.095026	0.173315	-0.548285	0.583496	0.993641	Naive vs. Naive PRC2i
LTR3	LTR Retrotransposon	ERV2	17.6858	0.2826	1.53143	0.184534	0.853595	0.993641	Naive vs. Naive PRC2i
LTR30	LTR Retrotransposon	ERV1	4.44426	-0.140186	1.02548	-0.136702	0.891266	0.993641	Naive vs. Naive PRC2i
LTR32	LTR Retrotransposon	ERV3	15.5078	-0.316872	0.81927	-0.386773	0.698924	0.993641	Naive vs. Naive PRC2i
LTR34	LTR Retrotransposon	ERV1	1.9745	1.50782	2.32883	0.647457	0.517336	0.993641	Naive vs. Naive PRC2i
LTR35	LTR Retrotransposon	ERV1	2.15495	-3.5023	2.36191	-1.48283	0.13812	0.993641	Naive vs. Naive PRC2i
LTR35A	LTR Retrotransposon	ERV1	6.12425	0.838342	1.18416	0.707962	0.478969	0.993641	Naive vs. Naive PRC2i
LTR36	LTR Retrotransposon	ERV1	2.45216	1.43642	1.87505	0.766068	0.443636	0.993641	Naive vs. Naive PRC2i
LTR39	LTR Retrotransposon	ERV1	11.2635	-0.117902	0.626999	-0.188041	0.850844	0.993641	Naive vs. Naive PRC2i
LTR3A	LTR Retrotransposon	ERV2	178.977	-0.259356	0.223988	-1.1579	0.246904	0.993641	Naive vs. Naive PRC2i
LTR3B	LTR Retrotransposon	ERV2	12.7746	-1.36251	0.838009	-1.62589	0.103972	0.993641	Naive vs. Naive PRC2i
LTR4	LTR Retrotransposon	ERV1	5.26362	-0.753977	1.03903	-0.725652	0.468052	0.993641	Naive vs. Naive PRC2i
LTR40B	LTR Retrotransposon	ERV3	6.27181	-0.665401	1.24215	-0.535686	0.592176	0.993641	Naive vs. Naive PRC2i
LTR43	LTR Retrotransposon	ERV1	17.0661	-0.285194	0.554507	-0.514319	0.607029	0.993641	Naive vs. Naive PRC2i
LTR43B	LTR Retrotransposon	ERV1	1.81624	4.29956	3.58926	1.1979	0.230958	0.993641	Naive vs. Naive PRC2i
LTR44	LTR Retrotransposon	ERV1	15.7926	0.333527	0.58119	0.573869	0.566056	0.993641	Naive vs. Naive PRC2i
LTR45	LTR Retrotransposon	ERV1	2.14312	0.675523	1.94494	0.347323	0.728349	0.993641	Naive vs. Naive PRC2i
LTR45B	LTR Retrotransposon	ERV1	2.17967	-1.20436	1.61588	-0.745325	0.456075	0.993641	Naive vs. Naive PRC2i
LTR45C	LTR Retrotransposon	ERV1	2.47568	0.563016	2.31599	0.243099	0.807928	0.993641	Naive vs. Naive PRC2i
LTR47A	LTR Retrotransposon	ERV3	8.62903	0.0708116	0.773819	0.0915093	0.927088	0.993641	Naive vs. Naive PRC2i
LTR47A2	LTR Retrotransposon	ERV3	2.50519	0.518613	1.84521	0.281059	0.778665	0.993641	Naive vs. Naive PRC2i
LTR48B	LTR Retrotransposon	ERV1	4.28592	1.14412	1.08062	1.05876	0.289708	0.993641	Naive vs. Naive PRC2i
LTR49	LTR Retrotransposon	ERV1	6.02191	-1.0389	1.05135	-0.988163	0.323073	0.993641	Naive vs. Naive PRC2i
LTR5	LTR Retrotransposon	ERV2	882.583	-0.0107346	0.148051	-0.072506	0.942199	0.993641	Naive vs. Naive PRC2i
LTR52	LTR Retrotransposon	ERV3	2.47623	4.74656	2.62333	1.80937	0.0703941	0.993641	Naive vs. Naive PRC2i
LTR54	LTR Retrotransposon	ERV1	4.88912	-3.17316	1.71484	-1.85041	0.0642539	0.993641	Naive vs. Naive PRC2i
LTR56	LTR Retrotransposon	ERV1	10.9603	1.88748	0.863203	2.1866	0.0287719	0.941618	Naive vs. Naive PRC2i
LTR57	LTR Retrotransposon	ERV3	21.7514	-0.0364197	0.634823	-0.05737	0.95425	0.993641	Naive vs. Naive PRC2i
LTR5A	LTR Retrotransposon	ERV2	136.029	0.0496017	0.236918	0.209363	0.834165	0.993641	Naive vs. Naive PRC2i
LTR5B	LTR Retrotransposon	ERV2	145.544	-0.142797	0.230712	-0.618941	0.535955	0.993641	Naive vs. Naive PRC2i
LTR5_Hs	LTR Retrotransposon	ERV2	4109.25	-0.115408	0.116029	-0.994648	0.319907	0.993641	Naive vs. Naive PRC2i
LTR61	LTR Retrotransposon	ERV1	73.5932	-0.0674847	0.303069	-0.222671	0.823791	0.993641	Naive vs. Naive PRC2i
LTR62	LTR Retrotransposon	ERV3	2.33339	1.27898	1.90718	0.670613	0.502467	0.993641	Naive vs. Naive PRC2i
LTR64	LTR Retrotransposon	ERV1	4.15445	-1.40496	1.34849	-1.04187	0.29747	0.993641	Naive vs. Naive PRC2i
LTR66	LTR Retrotransposon	ERV3	35.3083	-0.16275	0.396052	-0.41093	0.681124	0.993641	Naive vs. Naive PRC2i
LTR69	LTR Retrotransposon	ERV3	1.81624	4.29956	3.58926	1.1979	0.230958	0.993641	Naive vs. Naive PRC2i
LTR6A	LTR Retrotransposon	ERV1	27.1529	-0.31922	0.447277	-0.713696	0.475415	0.993641	Naive vs. Naive PRC2i
LTR6B	LTR Retrotransposon	ERV1	369.217	-0.00761348	0.20416	-0.0372918	0.970252	0.993641	Naive vs. Naive PRC2i
LTR70	LTR Retrotransposon	ERV1	84.1893	0.0946241	0.307685	0.307536	0.758436	0.993641	Naive vs. Naive PRC2i
LTR71A	LTR Retrotransposon	ERV1	9.43408	0.642166	0.903386	0.710843	0.477181	0.993641	Naive vs. Naive PRC2i
LTR71B	LTR Retrotransposon	ERV1	5.95738	0.1292	1.0245	0.126109	0.899645	0.993641	Naive vs. Naive PRC2i
LTR72	LTR Retrotransposon	ERV1	5.41195	2.83108	1.45845	1.94116	0.0522384	0.993641	Naive vs. Naive PRC2i
LTR72B	LTR Retrotransposon	ERV1	4.89525	1.95901	1.13929	1.71949	0.085525	0.993641	Naive vs. Naive PRC2i
LTR73	LTR Retrotransposon	ERV1	3.32868	-1.6205	1.28232	-1.26373	0.206327	0.993641	Naive vs. Naive PRC2i
LTR76	LTR Retrotransposon	ERV1	4.60889	0.375026	1.01923	0.367949	0.712911	0.993641	Naive vs. Naive PRC2i
LTR77	LTR Retrotransposon	ERV1	1.7971	-0.819659	1.97354	-0.415325	0.677904	0.993641	Naive vs. Naive PRC2i
LTR7A	LTR Retrotransposon	ERV3	5246.33	-0.121415	0.123842	-0.980406	0.326886	0.993641	Naive vs. Naive PRC2i
LTR7B	LTR Retrotransposon	ERV3	1414.99	-0.0519254	0.144132	-0.360263	0.718651	0.993641	Naive vs. Naive PRC2i
LTR7C	LTR Retrotransposon	ERV3	51.2641	-0.424746	0.482223	-0.880809	0.378421	0.993641	Naive vs. Naive PRC2i
LTR7Y	LTR Retrotransposon	ERV3	9633.98	-0.0745635	0.0930401	-0.801413	0.422893	0.993641	Naive vs. Naive PRC2i
LTR8	LTR Retrotransposon	ERV1	94.2261	0.209532	0.323562	0.647579	0.517257	0.993641	Naive vs. Naive PRC2i
LTR8A	LTR Retrotransposon	ERV1	12.6992	-0.746379	0.741116	-1.0071	0.313886	0.993641	Naive vs. Naive PRC2i
LTR8B	LTR Retrotransposon	ERV1	6.1561	0.520554	1.13755	0.457608	0.647234	0.993641	Naive vs. Naive PRC2i
LTR9	LTR Retrotransposon	ERV1	7.83649	-0.865094	0.904445	-0.956491	0.338824	0.993641	Naive vs. Naive PRC2i
LTR9A1	LTR Retrotransposon	ERV1	4.003	-0.276357	1.45877	-0.189446	0.849744	0.993641	Naive vs. Naive PRC2i
LTR9B	LTR Retrotransposon	ERV1	49.8885	-0.0403546	0.39669	-0.101728	0.918972	0.993641	Naive vs. Naive PRC2i
LTR9C	LTR Retrotransposon	ERV1	30.6451	0.469743	0.459344	1.02264	0.306478	0.993641	Naive vs. Naive PRC2i
LTR9D	LTR Retrotransposon	ERV1	4.96716	0.168649	1.02843	0.163986	0.869742	0.993641	Naive vs. Naive PRC2i
MER11A	LTR Retrotransposon	ERV2	106.087	0.173685	0.256627	0.676797	0.498535	0.993641	Naive vs. Naive PRC2i
MER11B	LTR Retrotransposon	ERV2	170.337	0.121389	0.192106	0.631885	0.527462	0.993641	Naive vs. Naive PRC2i
MER11C	LTR Retrotransposon	ERV2	185.987	0.215971	0.185334	1.16531	0.243895	0.993641	Naive vs. Naive PRC2i
MER11D	LTR Retrotransposon	ERV2	40.8751	-0.253733	0.36965	-0.686413	0.492452	0.993641	Naive vs. Naive PRC2i
MER21A	LTR Retrotransposon	ERV3	7.58917	0.228459	0.797334	0.286528	0.774473	0.993641	Naive vs. Naive PRC2i
MER21B	LTR Retrotransposon	ERV3	9.08837	0.442888	0.734659	0.602848	0.54661	0.993641	Naive vs. Naive PRC2i
MER21C	LTR Retrotransposon	ERV3	7.92457	0.695827	0.898253	0.774646	0.438549	0.993641	Naive vs. Naive PRC2i
MER31A	LTR Retrotransposon	ERV1	7.58218	-1.07631	1.10897	-0.970551	0.331772	0.993641	Naive vs. Naive PRC2i
MER34B	LTR Retrotransposon	ERV1	2.48644	0.174844	2.30395	0.0758886	0.939508	0.993641	Naive vs. Naive PRC2i
MER34C	LTR Retrotransposon	ERV1	5.41561	-1.63709	1.73175	-0.945344	0.344483	0.993641	Naive vs. Naive PRC2i
MER39B	LTR Retrotransposon	ERV1	9.23	1.28427	0.745177	1.72344	0.0848081	0.993641	Naive vs. Naive PRC2i
MER41A	LTR Retrotransposon	ERV1	191.643	-0.0619326	0.218127	-0.283929	0.776465	0.993641	Naive vs. Naive PRC2i
MER41B	LTR Retrotransposon	ERV1	51.7083	0.146142	0.383803	0.380774	0.703371	0.993641	Naive vs. Naive PRC2i
MER41C	LTR Retrotransposon	ERV1	21.9536	0.297979	0.617439	0.482605	0.629376	0.993641	Naive vs. Naive PRC2i
MER41E	LTR Retrotransposon	ERV1	7.3921	0.680077	0.886039	0.767548	0.442756	0.993641	Naive vs. Naive PRC2i
MER48	LTR Retrotransposon	ERV1	30.6857	-0.905272	0.756141	-1.19723	0.231218	0.993641	Naive vs. Naive PRC2i
MER49	LTR Retrotransposon	ERV1	16.539	-0.038951	0.619041	-0.0629215	0.949829	0.993641	Naive vs. Naive PRC2i
MER4A	LTR Retrotransposon	ERV1	19.2183	-1.01066	0.573583	-1.76201	0.078067	0.993641	Naive vs. Naive PRC2i
MER4A1	LTR Retrotransposon	ERV1	242.248	-0.247507	0.235987	-1.04882	0.294262	0.993641	Naive vs. Naive PRC2i
MER4A1_LTR	LTR Retrotransposon	ERV1	42.0926	-0.22384	0.399775	-0.559914	0.575538	0.993641	Naive vs. Naive PRC2i
MER4B	LTR Retrotransposon	ERV1	5.79101	-0.102859	0.949088	-0.108377	0.913697	0.993641	Naive vs. Naive PRC2i
MER4C	LTR Retrotransposon	ERV1	19.7342	0.334335	0.687244	0.486487	0.626622	0.993641	Naive vs. Naive PRC2i
MER4D	LTR Retrotransposon	ERV1	44.494	0.294178	0.344548	0.853808	0.393211	0.993641	Naive vs. Naive PRC2i
MER4D1	LTR Retrotransposon	ERV1	17.0319	-0.112569	0.520305	-0.216351	0.828714	0.993641	Naive vs. Naive PRC2i
MER4D_LTR	LTR Retrotransposon	ERV1	7.4734	0.81309	1.11148	0.731538	0.464451	0.993641	Naive vs. Naive PRC2i
MER4E	LTR Retrotransposon	ERV1	71.6617	-0.0110813	0.285085	-0.0388701	0.968994	0.993641	Naive vs. Naive PRC2i
MER4E1	LTR Retrotransposon	ERV1	70.7939	-0.423826	0.338578	-1.25178	0.210648	0.993641	Naive vs. Naive PRC2i
MER50	LTR Retrotransposon	ERV1	7.94223	-0.0251509	0.871348	-0.0288643	0.976973	0.993641	Naive vs. Naive PRC2i
MER50B	LTR Retrotransposon	ERV1	2.13921	0.620645	1.70973	0.363008	0.716599	0.993641	Naive vs. Naive PRC2i
MER51A	LTR Retrotransposon	ERV1	17.9662	0.159399	0.528956	0.301347	0.76315	0.993641	Naive vs. Naive PRC2i
MER51B	LTR Retrotransposon	ERV1	44.4006	0.492534	0.651922	0.75551	0.449943	0.993641	Naive vs. Naive PRC2i
MER51C	LTR Retrotransposon	ERV1	16.1094	-0.428845	0.581841	-0.737049	0.461093	0.993641	Naive vs. Naive PRC2i
MER51D	LTR Retrotransposon	ERV1	1.96507	3.32025	1.8983	1.74906	0.0802802	0.993641	Naive vs. Naive PRC2i
MER51E	LTR Retrotransposon	ERV1	12.5607	-0.0359666	0.62303	-0.0577285	0.953965	0.993641	Naive vs. Naive PRC2i
MER52A	LTR Retrotransposon	ERV1	2.98728	0.603022	1.29363	0.466145	0.641111	0.993641	Naive vs. Naive PRC2i
MER52C	LTR Retrotransposon	ERV1	1.98021	-0.027453	1.45291	-0.0188952	0.984925	0.993641	Naive vs. Naive PRC2i
MER54A	LTR Retrotransposon	ERV3	4.95104	-0.0442724	1.16904	-0.0378707	0.969791	0.993641	Naive vs. Naive PRC2i
MER57A1	LTR Retrotransposon	ERV1	22.3159	-0.961372	0.710478	-1.35313	0.176013	0.993641	Naive vs. Naive PRC2i
MER57B1	LTR Retrotransposon	ERV1	12.1226	-0.398174	0.780577	-0.510102	0.60998	0.993641	Naive vs. Naive PRC2i
MER57B2	LTR Retrotransposon	ERV1	9.21486	0.270932	1.17572	0.230439	0.817751	0.993641	Naive vs. Naive PRC2i
MER57C1	LTR Retrotransposon	ERV1	1.98246	-4.45867	2.64978	-1.68266	0.0924416	0.993641	Naive vs. Naive PRC2i
MER57C2	LTR Retrotransposon	ERV1	6.80901	-0.0892851	1.25102	-0.0713697	0.943104	0.993641	Naive vs. Naive PRC2i
MER57D	LTR Retrotransposon	ERV1	3.9203	1.26375	1.66533	0.758862	0.447935	0.993641	Naive vs. Naive PRC2i
MER57E3	LTR Retrotransposon	ERV1	13.0802	0.0752818	0.62442	0.120563	0.904037	0.993641	Naive vs. Naive PRC2i
MER57F	LTR Retrotransposon	ERV1	2.29691	0.432487	2.90783	0.148732	0.881765	0.993641	Naive vs. Naive PRC2i
MER61B	LTR Retrotransposon	ERV1	5.83617	1.06258	1.59858	0.664701	0.506242	0.993641	Naive vs. Naive PRC2i
MER61C	LTR Retrotransposon	ERV1	1.81989	-4.33586	2.12168	-2.0436	0.0409929	0.993641	Naive vs. Naive PRC2i
MER65A	LTR Retrotransposon	ERV1	2.97359	2.30632	2.16085	1.06732	0.285826	0.993641	Naive vs. Naive PRC2i
MER66B	LTR Retrotransposon	ERV1	2.95958	1.39329	2.33478	0.596755	0.550671	0.993641	Naive vs. Naive PRC2i
MER66C	LTR Retrotransposon	ERV1	12.097	-0.547833	0.765546	-0.715611	0.474232	0.993641	Naive vs. Naive PRC2i
MER68A	LTR Retrotransposon	ERV3	48.4141	-0.0620799	0.508622	-0.122055	0.902855	0.993641	Naive vs. Naive PRC2i
MER68B	LTR Retrotransposon	ERV3	2.4302	1.44516	2.25403	0.641147	0.521427	0.993641	Naive vs. Naive PRC2i
MER70A	LTR Retrotransposon	ERV3	2.77699	-0.885591	1.79634	-0.492998	0.622014	0.993641	Naive vs. Naive PRC2i
MER72	LTR Retrotransposon	ERV1	1.83057	-1.43811	1.67476	-0.858692	0.39051	0.993641	Naive vs. Naive PRC2i
MER74A	LTR Retrotransposon	ERV3	3.48516	0.104066	1.46657	0.0709589	0.94343	0.993641	Naive vs. Naive PRC2i
MER77	LTR Retrotransposon	ERV3	4.75971	1.91237	1.11109	1.72116	0.0852209	0.993641	Naive vs. Naive PRC2i
MER83	LTR Retrotransposon	ERV1	13.5685	-0.10286	0.669981	-0.153527	0.877983	0.993641	Naive vs. Naive PRC2i
MER83B	LTR Retrotransposon	ERV1	34.6062	-0.161843	2.51446	-0.064365	0.94868	0.993641	Naive vs. Naive PRC2i
MER83C	LTR Retrotransposon	ERV1	15.3999	-1.50437	3.74041	-0.402193	NA	NA	Naive vs. Naive PRC2i
MER84	LTR Retrotransposon	ERV1	6.89555	1.46435	0.892688	1.64038	0.100927	0.993641	Naive vs. Naive PRC2i
MER87B	LTR Retrotransposon	ERV1	8.69404	1.17685	0.823756	1.42864	0.153108	0.993641	Naive vs. Naive PRC2i
MER9	LTR Retrotransposon	ERV2	172.674	0.0727219	0.201869	0.360243	0.718665	0.993641	Naive vs. Naive PRC2i
MER9a1	LTR Retrotransposon	ERV2	83.026	0.0603423	0.307347	0.196332	0.84435	0.993641	Naive vs. Naive PRC2i
MER9a2	LTR Retrotransposon	ERV2	161.395	0.175726	0.283896	0.618978	0.535931	0.993641	Naive vs. Naive PRC2i
MER9a3	LTR Retrotransposon	ERV2	294.825	0.161379	0.214828	0.751204	0.45253	0.993641	Naive vs. Naive PRC2i
MER9B	LTR Retrotransposon	ERV2	41.144	0.470436	0.427522	1.10038	0.271167	0.993641	Naive vs. Naive PRC2i
MIR	Non-LTR Retrotransposon	SINE	492.475	-0.753018	0.155146	-4.85363	1.21225e-06	0.000437621	Naive vs. Naive PRC2i
MIR3	Non-LTR Retrotransposon	SINE	396.477	-0.451579	0.365682	-1.2349	0.216869	0.993641	Naive vs. Naive PRC2i
MIRc	Non-LTR Retrotransposon	SINE	387.285	0.272119	0.316404	0.860036	0.389769	0.993641	Naive vs. Naive PRC2i
MLT1A0	LTR Retrotransposon	ERV3	151.632	-0.0116234	0.199861	-0.0581574	0.953623	0.993641	Naive vs. Naive PRC2i
MLT1A1	LTR Retrotransposon	ERV3	36.109	-0.369788	0.687556	-0.537829	0.590695	0.993641	Naive vs. Naive PRC2i
MLT1B	LTR Retrotransposon	ERV3	77.0187	0.084456	0.350244	0.241135	0.80945	0.993641	Naive vs. Naive PRC2i
MLT1C	LTR Retrotransposon	ERV3	33.0279	-0.694365	0.497858	-1.3947	0.163105	0.993641	Naive vs. Naive PRC2i
MLT1C1	LTR Retrotransposon	ERV3	30.8172	0.191226	0.590853	0.323644	0.746207	0.993641	Naive vs. Naive PRC2i
MLT1C2	LTR Retrotransposon	ERV3	29.6013	0.434162	0.542305	0.800586	0.423372	0.993641	Naive vs. Naive PRC2i
MLT1D	LTR Retrotransposon	ERV3	15.2395	-0.0312706	0.71163	-0.0439422	0.964951	0.993641	Naive vs. Naive PRC2i
MLT1E1A	LTR Retrotransposon	ERV3	1.81384	-3.23541	2.37585	-1.36179	0.173265	0.993641	Naive vs. Naive PRC2i
MLT1E2	LTR Retrotransposon	ERV3	3.62425	1.74281	1.32332	1.31699	0.18784	0.993641	Naive vs. Naive PRC2i
MLT1F	LTR Retrotransposon	ERV3	8.64271	-0.243427	1.12227	-0.216905	0.828282	0.993641	Naive vs. Naive PRC2i
MLT1F2	LTR Retrotransposon	ERV3	3.95064	1.91945	1.64005	1.17036	0.241855	0.993641	Naive vs. Naive PRC2i
MLT1H1	LTR Retrotransposon	ERV3	11.2602	-0.106499	0.755928	-0.140885	0.88796	0.993641	Naive vs. Naive PRC2i
MLT1_I	LTR Retrotransposon	ERV3	1.95681	-1.03084	2.0601	-0.500381	0.616807	0.993641	Naive vs. Naive PRC2i
MLT2A1	LTR Retrotransposon	ERV3	113.911	-0.17318	0.329629	-0.52538	0.599319	0.993641	Naive vs. Naive PRC2i
MLT2A2	LTR Retrotransposon	ERV3	198.397	0.0851651	0.216489	0.393392	0.69403	0.993641	Naive vs. Naive PRC2i
MLT2B2	LTR Retrotransposon	ERV3	4.64371	0.188585	1.28794	0.146424	0.883586	0.993641	Naive vs. Naive PRC2i
MLT2B4	LTR Retrotransposon	ERV3	17.5456	-0.134433	0.574777	-0.233888	0.815072	0.993641	Naive vs. Naive PRC2i
MLT2C2	LTR Retrotransposon	ERV3	23.1201	0.61563	0.578802	1.06363	0.287497	0.993641	Naive vs. Naive PRC2i
MSTA	LTR Retrotransposon	ERV3	446.568	0.141271	0.144974	0.974458	0.329829	0.993641	Naive vs. Naive PRC2i
MSTA1	LTR Retrotransposon	ERV3	30.2628	-0.547864	0.529381	-1.03491	0.300709	0.993641	Naive vs. Naive PRC2i
MSTA2	LTR Retrotransposon	ERV3	25.4804	1.3092	0.656496	1.99423	0.0461272	0.993641	Naive vs. Naive PRC2i
MSTB	LTR Retrotransposon	ERV3	86.1499	-0.00328142	0.305766	-0.0107318	0.991437	0.993641	Naive vs. Naive PRC2i
MSTB1	LTR Retrotransposon	ERV3	46.8616	-0.11833	0.494662	-0.239213	0.81094	0.993641	Naive vs. Naive PRC2i
MSTC	LTR Retrotransposon	ERV3	19.5923	1.80025	0.636762	2.8272	0.00469567	0.423784	Naive vs. Naive PRC2i
MSTD	LTR Retrotransposon	ERV3	28.0891	-1.00082	0.555735	-1.80089	0.0717204	0.993641	Naive vs. Naive PRC2i
MST_I	LTR Retrotransposon	ERV3	70.1954	0.0583811	0.26698	0.218672	0.826906	0.993641	Naive vs. Naive PRC2i
PABL_A	LTR Retrotransposon	ERV1	53.9725	-0.180608	0.327005	-0.552309	0.580737	0.993641	Naive vs. Naive PRC2i
PABL_AI	LTR Retrotransposon	ERV1	8.44027	-0.428494	0.711306	-0.602404	0.546905	0.993641	Naive vs. Naive PRC2i
PABL_B	LTR Retrotransposon	ERV1	14.3842	-0.458077	0.71766	-0.638293	0.523283	0.993641	Naive vs. Naive PRC2i
PB1D11	Non-LTR Retrotransposon	SINE	227922	0.0384475	0.0919709	0.41804	0.675918	0.993641	Naive vs. Naive PRC2i
PRIMA4_LTR	LTR Retrotransposon	ERV1	15.5521	0.262501	0.675232	0.388757	0.697456	0.993641	Naive vs. Naive PRC2i
PrimLTR79	LTR Retrotransposon	ERV1	3.02296	-0.366413	1.82312	-0.200982	0.840713	0.993641	Naive vs. Naive PRC2i
SVA_A	Non-LTR Retrotransposon	SINE	4612.2	-0.0612823	0.105037	-0.583437	0.559599	0.993641	Naive vs. Naive PRC2i
SVA_B	Non-LTR Retrotransposon	SINE	1769.08	-0.0706431	0.119534	-0.590986	0.55453	0.993641	Naive vs. Naive PRC2i
SVA_C	Non-LTR Retrotransposon	SINE	1010.91	-0.00467802	0.131201	-0.0356553	0.971557	0.993641	Naive vs. Naive PRC2i
SVA_D	Non-LTR Retrotransposon	SINE	12311.5	-0.0420374	0.103138	-0.407585	0.683579	0.993641	Naive vs. Naive PRC2i
SVA_E	Non-LTR Retrotransposon	SINE	3505.02	-0.153109	0.104326	-1.4676	0.142212	0.993641	Naive vs. Naive PRC2i
SVA_F	Non-LTR Retrotransposon	SINE	5083.83	-0.0951217	0.115979	-0.820161	0.412125	0.993641	Naive vs. Naive PRC2i
THE1A	LTR Retrotransposon	ERV3	749.208	0.156711	0.161298	0.971559	0.33127	0.993641	Naive vs. Naive PRC2i
THE1B	LTR Retrotransposon	ERV3	664.975	-0.152362	0.176593	-0.862784	0.388256	0.993641	Naive vs. Naive PRC2i
THE1C	LTR Retrotransposon	ERV3	422.49	0.328248	0.199682	1.64385	0.100206	0.993641	Naive vs. Naive PRC2i
THE1D	LTR Retrotransposon	ERV3	588.187	-0.170358	0.171312	-0.994432	0.320013	0.993641	Naive vs. Naive PRC2i
THER1	Non-LTR Retrotransposon	SINE	24.499	0.197651	2.45903	0.0803778	0.935937	0.993641	Naive vs. Naive PRC2i
THER2	Non-LTR Retrotransposon	SINE	28.6296	-22.3661	3.90832	-5.72269	NA	NA	Naive vs. Naive PRC2i
X21_LINE	Non-LTR Retrotransposon	CR1	6.92511	6.23077	3.91304	1.59231	0.111316	0.993641	Naive vs. Naive PRC2i
ALU	Non-LTR Retrotransposon	SINE	4000.33	0.630447	0.163087	3.86571	0.000110765	0.00116778	Naive vs. Primed
AluJb	Non-LTR Retrotransposon	SINE	9187.6	0.197294	0.151625	1.3012	0.19319	0.412016	Naive vs. Primed
AluJr	Non-LTR Retrotransposon	SINE	334.949	-1.26306	0.51108	-2.47136	0.0134602	0.0689834	Naive vs. Primed
AluJr4	Non-LTR Retrotransposon	SINE	1853.66	-0.144387	0.171129	-0.843731	0.39882	0.645458	Naive vs. Primed
AluSc	Non-LTR Retrotransposon	SINE	41781.8	-0.422088	0.153008	-2.75861	0.00580483	0.0334685	Naive vs. Primed
AluSc5	Non-LTR Retrotransposon	SINE	31403	-0.183965	0.170647	-1.07805	0.281012	0.523704	Naive vs. Primed
AluSc8	Non-LTR Retrotransposon	SINE	4987.15	-0.177093	0.169874	-1.0425	0.297182	0.544031	Naive vs. Primed
AluSg1	Non-LTR Retrotransposon	SINE	1071.75	0.645326	0.354352	1.82114	0.0685849	0.212671	Naive vs. Primed
AluSg4	Non-LTR Retrotransposon	SINE	2970.84	-0.0863845	0.174901	-0.493906	0.621373	0.827749	Naive vs. Primed
AluSg7	Non-LTR Retrotransposon	SINE	28821.7	0.00789409	0.145122	0.0543964	0.956619	0.988775	Naive vs. Primed
AluSp	Non-LTR Retrotransposon	SINE	48372.2	-0.315746	0.145478	-2.1704	0.0299763	0.122903	Naive vs. Primed
AluSq	Non-LTR Retrotransposon	SINE	48189.5	0.157289	0.155411	1.01209	0.311496	0.563441	Naive vs. Primed
AluSq10	Non-LTR Retrotransposon	SINE	7617.19	-0.255231	0.154688	-1.64997	0.0989487	0.268471	Naive vs. Primed
AluSq2	Non-LTR Retrotransposon	SINE	16610.9	-0.26903	0.192884	-1.39478	0.163083	0.378477	Naive vs. Primed
AluSq4	Non-LTR Retrotransposon	SINE	2589.92	0.497209	0.200784	2.47634	0.0132737	0.0689834	Naive vs. Primed
AluSx1	Non-LTR Retrotransposon	SINE	2339.14	1.14786	1.6423	0.698936	0.484592	0.741048	Naive vs. Primed
AluSx3	Non-LTR Retrotransposon	SINE	15530	-0.291357	0.137647	-2.11669	0.0342859	0.131442	Naive vs. Primed
AluSx4	Non-LTR Retrotransposon	SINE	9842.75	-0.307955	0.153799	-2.00232	0.0452503	0.159022	Naive vs. Primed
AluSz	Non-LTR Retrotransposon	SINE	32947.6	-0.314699	0.138251	-2.27629	0.0228284	0.0991225	Naive vs. Primed
AluSz6	Non-LTR Retrotransposon	SINE	15178.2	-0.39282	0.162869	-2.41188	0.0158707	0.0754826	Naive vs. Primed
AluY	Non-LTR Retrotransposon	SINE	2361.16	0.265748	0.44415	0.598329	0.54962	0.789144	Naive vs. Primed
AluYa1	Non-LTR Retrotransposon	SINE	3479.48	-1.99327	0.405967	-4.90994	9.11042e-07	1.46163e-05	Naive vs. Primed
AluYa4	Non-LTR Retrotransposon	SINE	28783.8	0.609399	0.137986	4.41638	1.0037e-05	0.000123455	Naive vs. Primed
AluYa5	Non-LTR Retrotransposon	SINE	37037.9	-1.52337	0.154472	-9.86176	6.0969e-23	1.73058e-21	Naive vs. Primed
AluYa8	Non-LTR Retrotransposon	SINE	5484.74	0.0771743	0.173309	0.445298	0.656104	0.849483	Naive vs. Primed
AluYb10	Non-LTR Retrotransposon	SINE	2490.17	0.367761	0.315048	1.16732	0.243083	0.474105	Naive vs. Primed
AluYb11	Non-LTR Retrotransposon	SINE	610.389	-0.0813695	0.231128	-0.352053	0.724798	0.893123	Naive vs. Primed
AluYb3a1	Non-LTR Retrotransposon	SINE	39573.3	-0.082488	0.159187	-0.518182	0.604331	0.825459	Naive vs. Primed
AluYb3a2	Non-LTR Retrotransposon	SINE	1524.43	-1.07827	0.33345	-3.23369	0.00122203	0.00928432	Naive vs. Primed
AluYb8	Non-LTR Retrotransposon	SINE	4707.24	-2.72168	0.232424	-11.71	1.13304e-31	4.64545e-30	Naive vs. Primed
AluYb8a1	Non-LTR Retrotransposon	SINE	5340.51	-0.264695	0.173207	-1.5282	0.126464	0.324063	Naive vs. Primed
AluYb9	Non-LTR Retrotransposon	SINE	8382.94	-0.670393	0.210334	-3.18728	0.00143616	0.0100551	Naive vs. Primed
AluYbc3a	Non-LTR Retrotransposon	SINE	12041.8	-0.766092	0.169222	-4.52715	5.97854e-06	7.87886e-05	Naive vs. Primed
AluYc1	Non-LTR Retrotransposon	SINE	2661.39	-14.9439	1.20874	-12.3632	4.13211e-35	1.90594e-33	Naive vs. Primed
AluYc2	Non-LTR Retrotransposon	SINE	1309.29	0.58788	0.378588	1.55282	0.120466	0.3148	Naive vs. Primed
AluYc5	Non-LTR Retrotransposon	SINE	3418.27	-0.246978	0.159218	-1.55119	0.120857	0.3148	Naive vs. Primed
AluYd3	Non-LTR Retrotransposon	SINE	810.397	-13.2285	1.20261	-10.9998	3.83064e-28	1.28501e-26	Naive vs. Primed
AluYd3a1	Non-LTR Retrotransposon	SINE	2692.59	-0.236637	0.203165	-1.16475	0.244119	0.474105	Naive vs. Primed
AluYd8	Non-LTR Retrotransposon	SINE	1943.78	-2.24364	0.442937	-5.06538	4.07577e-07	6.83618e-06	Naive vs. Primed
AluYe2	Non-LTR Retrotransposon	SINE	3405.49	-3.05857	0.855092	-3.57689	0.000347704	0.00337639	Naive vs. Primed
AluYe5	Non-LTR Retrotransposon	SINE	4036.12	-0.516087	0.244178	-2.11356	0.0345525	0.131442	Naive vs. Primed
AluYf2	Non-LTR Retrotransposon	SINE	3002.37	-0.340609	0.165123	-2.06276	0.0391357	0.145974	Naive vs. Primed
AluYf5	Non-LTR Retrotransposon	SINE	181.103	-1.11454	0.554854	-2.00871	0.0445682	0.159022	Naive vs. Primed
AluYg6	Non-LTR Retrotransposon	SINE	10777.8	-0.310082	0.170928	-1.81411	0.0696605	0.214206	Naive vs. Primed
AluYh9	Non-LTR Retrotransposon	SINE	7887.28	-0.269073	0.143404	-1.87633	0.0606098	0.197921	Naive vs. Primed
AluYi6	Non-LTR Retrotransposon	SINE	18485.1	-0.0512544	0.163713	-0.313074	0.754224	0.915489	Naive vs. Primed
AluYk11	Non-LTR Retrotransposon	SINE	22697.9	-0.377227	0.164607	-2.29169	0.0219236	0.0987338	Naive vs. Primed
AluYk12	Non-LTR Retrotransposon	SINE	14114	-0.271005	0.139863	-1.93765	0.0526657	0.181623	Naive vs. Primed
AluYk13	Non-LTR Retrotransposon	SINE	34089.6	-0.11818	0.148365	-0.796549	0.425713	0.667636	Naive vs. Primed
ERVL	LTR Retrotransposon	ERV3	2.38869	1.2878	1.4211	0.906201	0.364829	0.611918	Naive vs. Primed
ERVL-B4	LTR Retrotransposon	ERV3	2.69899	1.05888	1.31806	0.803366	0.421763	0.667636	Naive vs. Primed
FAM	Non-LTR Retrotransposon	SINE	58541.2	0.619814	0.37765	1.64124	0.100747	0.271356	Naive vs. Primed
FLAM	Non-LTR Retrotransposon	SINE	9725.29	-0.389689	0.171537	-2.27175	0.0231017	0.0991225	Naive vs. Primed
FRAM	Non-LTR Retrotransposon	SINE	1406.72	-1.38565	0.454821	-3.04658	0.00231458	0.0149839	Naive vs. Primed
HARLEQUIN	LTR Retrotransposon	ERV1	21.5778	-0.871278	0.492947	-1.76749	0.0771467	0.228462	Naive vs. Primed
HERV-Fc1	LTR Retrotransposon	ERV1	12.9872	2.38836	0.739163	3.23116	0.00123288	0.00928432	Naive vs. Primed
HERV-K14CI	LTR Retrotransposon	ERV2	3.97242	5.36801	1.67298	3.20865	0.0013336	0.00964898	Naive vs. Primed
HERV-K14I	LTR Retrotransposon	ERV2	2.10573	0.0224747	1.40846	0.015957	0.987269	0.995361	Naive vs. Primed
HERV17	LTR Retrotransposon	ERV1	26.3425	-1.61012	0.479786	-3.35591	0.000791038	0.00663393	Naive vs. Primed
HERV19I	LTR Retrotransposon	ERV1	4.72896	0.11373	0.97913	0.116154	0.907531	0.97686	Naive vs. Primed
HERV1_LTRb	LTR Retrotransposon	ERV1	5.60169	-3.07749	1.2041	-2.55584	0.0105931	0.0566501	Naive vs. Primed
HERV4_I	LTR Retrotransposon	ERV1	38.6831	5.43897	0.818524	6.64485	3.03532e-11	6.58843e-10	Naive vs. Primed
HERV9	LTR Retrotransposon	ERV1	17.4188	2.87261	0.653113	4.39834	1.09083e-05	0.000129844	Naive vs. Primed
HERVE	LTR Retrotransposon	ERV1	4.44971	0.878951	1.02616	0.856546	0.391696	0.63751	Naive vs. Primed
HERVE_a	LTR Retrotransposon	ERV1	5.83761	-0.944509	0.902433	-1.04663	0.295272	0.544031	Naive vs. Primed
HERVH	LTR Retrotransposon	ERV1	2655.76	1.05335	0.207761	5.07003	3.97749e-07	6.83618e-06	Naive vs. Primed
HERVIP10F	LTR Retrotransposon	ERV1	3.58712	0.074378	1.10885	0.0670764	0.946521	0.988775	Naive vs. Primed
HERVIP10FH	LTR Retrotransposon	ERV1	11.3552	-0.397831	0.653351	-0.608908	0.542585	0.789144	Naive vs. Primed
HERVK	LTR Retrotransposon	ERV2	1264.17	-2.48332	0.238464	-10.4138	2.14452e-25	6.59441e-24	Naive vs. Primed
HERVK11I	LTR Retrotransposon	ERV2	23.2404	-1.15676	0.479997	-2.40993	0.0159557	0.0754826	Naive vs. Primed
HERVK22I	LTR Retrotransposon	ERV2	7.28795	-0.141853	0.814734	-0.17411	0.861779	0.969131	Naive vs. Primed
HERVK3I	LTR Retrotransposon	ERV2	4.99475	-1.19174	0.984072	-1.21103	0.225885	0.450496	Naive vs. Primed
HERVK9I	LTR Retrotransposon	ERV2	99.1356	-3.00939	0.321147	-9.37076	7.20155e-21	1.89812e-19	Naive vs. Primed
HERVKC4	LTR Retrotransposon	ERV2	5.45586	-3.00318	1.13435	-2.6475	0.00810899	0.0453366	Naive vs. Primed
HERVL	LTR Retrotransposon	ERV3	19.4325	0.726199	0.538603	1.3483	0.177561	0.401964	Naive vs. Primed
HERVS71	LTR Retrotransposon	ERV1	4.45605	-0.509174	1.00979	-0.504236	0.614095	0.827749	Naive vs. Primed
HUERS-P1	LTR Retrotransposon	ERV1	7.42739	0.444615	0.798992	0.55647	0.57789	0.810804	Naive vs. Primed
L1	Non-LTR Retrotransposon	L1	723.758	-0.0925583	0.193426	-0.478521	0.63228	0.836241	Naive vs. Primed
L1HS	Non-LTR Retrotransposon	L1	4312.43	-0.326664	0.150877	-2.1651	0.0303802	0.12319	Naive vs. Primed
L1M1B_5	Non-LTR Retrotransposon	L1	2.72394	0.683039	1.3004	0.525253	0.599407	0.825459	Naive vs. Primed
L1M1_5	Non-LTR Retrotransposon	L1	17.5098	0.185756	0.530283	0.350297	0.726116	0.893123	Naive vs. Primed
L1M2C_5	Non-LTR Retrotransposon	L1	1.92851	0.288328	1.48357	0.194347	0.845904	NA	Naive vs. Primed
L1M2_5	Non-LTR Retrotransposon	L1	2.55572	0.51843	1.35241	0.383339	0.701468	0.876578	Naive vs. Primed
L1M4B	Non-LTR Retrotransposon	L1	3.90364	0.0640947	1.09141	0.0587266	0.95317	0.988775	Naive vs. Primed
L1MA1	Non-LTR Retrotransposon	L1	89.7988	0.205155	0.28919	0.709414	0.478068	0.735029	Naive vs. Primed
L1MA10	Non-LTR Retrotransposon	L1	3.32661	-0.0987666	1.29288	-0.0763928	0.939107	0.988775	Naive vs. Primed
L1MA2	Non-LTR Retrotransposon	L1	71.1767	0.653416	0.37542	1.74049	0.0817724	0.235735	Naive vs. Primed
L1MA3	Non-LTR Retrotransposon	L1	64.6055	0.0209003	0.312097	0.0669671	0.946608	0.988775	Naive vs. Primed
L1MA4	Non-LTR Retrotransposon	L1	42.192	0.259044	0.371822	0.696687	0.485999	0.741048	Naive vs. Primed
L1MA4A	Non-LTR Retrotransposon	L1	40.0797	0.0583524	0.401248	0.145427	0.884374	0.97686	Naive vs. Primed
L1MA5	Non-LTR Retrotransposon	L1	17.2831	-0.0208367	0.663292	-0.0314141	0.974939	0.995361	Naive vs. Primed
L1MA5A	Non-LTR Retrotransposon	L1	30.6023	-0.228677	0.4278	-0.534541	0.592967	0.824486	Naive vs. Primed
L1MA6	Non-LTR Retrotransposon	L1	11.6624	2.21933	0.917816	2.41805	0.0156038	0.0754826	Naive vs. Primed
L1MA7	Non-LTR Retrotransposon	L1	17.5054	0.665423	0.566521	1.17458	0.240163	0.471384	Naive vs. Primed
L1MA8	Non-LTR Retrotransposon	L1	44.6363	-0.962995	0.394121	-2.4434	0.0145497	0.0715847	Naive vs. Primed
L1MA9	Non-LTR Retrotransposon	L1	17.1453	1.04354	0.586019	1.78073	0.074956	0.226711	Naive vs. Primed
L1MB1	Non-LTR Retrotransposon	L1	15.8413	0.598849	0.605487	0.989036	0.322645	0.569647	Naive vs. Primed
L1MB2	Non-LTR Retrotransposon	L1	76.5202	0.173538	0.29953	0.579366	0.562342	0.795035	Naive vs. Primed
L1MB3	Non-LTR Retrotransposon	L1	55.9491	0.511871	0.405408	1.26261	0.206731	0.426165	Naive vs. Primed
L1MB3_5	Non-LTR Retrotransposon	L1	3.8755	0.543634	1.09856	0.494859	0.620699	0.827749	Naive vs. Primed
L1MB4	Non-LTR Retrotransposon	L1	38.0543	0.247188	0.407574	0.606486	0.544192	0.789144	Naive vs. Primed
L1MB5	Non-LTR Retrotransposon	L1	48.8188	-2.39827	0.389318	-6.16017	7.2667e-10	1.41127e-08	Naive vs. Primed
L1MB7	Non-LTR Retrotransposon	L1	54.8565	0.153304	0.338905	0.45235	0.651017	0.845863	Naive vs. Primed
L1MB8	Non-LTR Retrotransposon	L1	27.53	0.0216846	0.469387	0.0461978	0.963153	0.992747	Naive vs. Primed
L1MC1	Non-LTR Retrotransposon	L1	44.7847	-0.199812	0.375198	-0.532551	0.594345	0.824486	Naive vs. Primed
L1MC2	Non-LTR Retrotransposon	L1	24.1573	-0.0757706	0.492385	-0.153885	0.877701	0.972587	Naive vs. Primed
L1MC3	Non-LTR Retrotransposon	L1	4.17695	0.488801	1.03852	0.470672	0.637875	0.839408	Naive vs. Primed
L1MC4	Non-LTR Retrotransposon	L1	2.41635	-0.0101203	1.37102	-0.00738159	0.99411	0.996812	Naive vs. Primed
L1MCA_5	Non-LTR Retrotransposon	L1	3.45318	-0.0494179	1.17101	-0.0422012	0.966338	0.993256	Naive vs. Primed
L1MD1	Non-LTR Retrotransposon	L1	2.17324	-1.33015	1.69433	-0.785057	0.43242	0.671749	Naive vs. Primed
L1MD2	Non-LTR Retrotransposon	L1	39.4904	-0.902424	0.408517	-2.20903	0.0271728	0.113941	Naive vs. Primed
L1MD3	Non-LTR Retrotransposon	L1	4.04679	1.8465	1.27203	1.45162	0.146608	0.357557	Naive vs. Primed
L1MDA_5	Non-LTR Retrotransposon	L1	1.76044	0.60265	1.56283	0.385615	0.699782	NA	Naive vs. Primed
L1ME1	Non-LTR Retrotransposon	L1	26.6954	0.174735	0.445977	0.391802	0.695204	0.872552	Naive vs. Primed
L1ME2	Non-LTR Retrotransposon	L1	2.02536	-1.8285	1.72362	-1.06085	0.288758	NA	Naive vs. Primed
L1ME3	Non-LTR Retrotransposon	L1	6.01303	0.0793649	0.996127	0.0796735	0.936497	0.988775	Naive vs. Primed
L1ME3E_3end	Non-LTR Retrotransposon	L1	6.49569	2.38337	1.0145	2.3493	0.0188088	0.0867557	Naive vs. Primed
L1ME4	Non-LTR Retrotransposon	L1	3.3223	0.174884	1.32225	0.132263	0.894777	0.97686	Naive vs. Primed
L1MEC_5	Non-LTR Retrotransposon	L1	1.73151	0.595262	1.60965	0.369807	0.711526	NA	Naive vs. Primed
L1ME_ORF2	Non-LTR Retrotransposon	L1	7.93046	0.227987	0.795659	0.286538	0.774466	0.925027	Naive vs. Primed
L1PA10	Non-LTR Retrotransposon	L1	201.011	0.207401	0.228034	0.909518	0.363077	0.611918	Naive vs. Primed
L1PA11	Non-LTR Retrotransposon	L1	108.265	-0.356908	0.312826	-1.14092	0.253904	0.482427	Naive vs. Primed
L1PA12	Non-LTR Retrotransposon	L1	43.179	-0.0464458	0.506023	-0.0917859	0.926868	0.988775	Naive vs. Primed
L1PA12_5	Non-LTR Retrotransposon	L1	3.05129	0.594093	1.21552	0.488756	0.625014	0.829605	Naive vs. Primed
L1PA13	Non-LTR Retrotransposon	L1	141.71	0.434959	0.228551	1.90311	0.0570257	0.189572	Naive vs. Primed
L1PA13_5	Non-LTR Retrotransposon	L1	7.37171	1.88077	0.885793	2.12326	0.0337318	0.131442	Naive vs. Primed
L1PA14	Non-LTR Retrotransposon	L1	74.1409	-0.610772	0.317949	-1.92097	0.0547351	0.186923	Naive vs. Primed
L1PA14_5	Non-LTR Retrotransposon	L1	1.70242	1.1841	1.80447	0.656203	0.511694	NA	Naive vs. Primed
L1PA15	Non-LTR Retrotransposon	L1	132.083	0.0533064	0.242424	0.219889	0.825958	0.952877	Naive vs. Primed
L1PA16	Non-LTR Retrotransposon	L1	101.798	-0.309026	0.267438	-1.15551	0.247884	0.477052	Naive vs. Primed
L1PA16_5	Non-LTR Retrotransposon	L1	2.98091	0.564492	1.30577	0.432306	0.665519	0.858659	Naive vs. Primed
L1PA2	Non-LTR Retrotransposon	L1	724.188	-0.851201	0.24562	-3.46552	0.000529216	0.00488201	Naive vs. Primed
L1PA3	Non-LTR Retrotransposon	L1	1391.48	0.367802	0.201139	1.8286	0.0674598	0.211198	Naive vs. Primed
L1PA4	Non-LTR Retrotransposon	L1	941.845	0.321826	0.186422	1.72633	0.0842882	0.241103	Naive vs. Primed
L1PA5	Non-LTR Retrotransposon	L1	1122.2	0.479097	0.156565	3.06004	0.00221307	0.0145825	Naive vs. Primed
L1PA6	Non-LTR Retrotransposon	L1	1013.73	-0.21722	0.158456	-1.37085	0.170421	0.390591	Naive vs. Primed
L1PA7	Non-LTR Retrotransposon	L1	593.456	0.295534	0.16935	1.7451	0.0809667	0.23525	Naive vs. Primed
L1PA7_5	Non-LTR Retrotransposon	L1	54.8958	0.361105	0.369282	0.977857	0.328145	0.573865	Naive vs. Primed
L1PA8	Non-LTR Retrotransposon	L1	265.63	0.676839	0.210738	3.21175	0.00131929	0.00964898	Naive vs. Primed
L1PB1	Non-LTR Retrotransposon	L1	202.402	-0.272982	0.218726	-1.24805	0.212012	0.431871	Naive vs. Primed
L1PB2	Non-LTR Retrotransposon	L1	68.7841	0.431462	0.317896	1.35724	0.174704	0.397936	Naive vs. Primed
L1PB2c	Non-LTR Retrotransposon	L1	95.6163	0.0498507	0.2706	0.184223	0.853839	0.969131	Naive vs. Primed
L1PB3	Non-LTR Retrotransposon	L1	33.6236	0.592478	0.408835	1.44918	0.147286	0.357557	Naive vs. Primed
L1PB4	Non-LTR Retrotransposon	L1	49.8905	0.618364	0.434479	1.42323	0.154669	0.37094	Naive vs. Primed
L1PBA1_5	Non-LTR Retrotransposon	L1	11.5662	0.205326	0.766197	0.267981	0.788714	0.933296	Naive vs. Primed
L1PBA_5	Non-LTR Retrotransposon	L1	23.454	-0.238034	0.474623	-0.501522	0.616004	0.827749	Naive vs. Primed
L1PREC1	Non-LTR Retrotransposon	L1	198.396	0.326308	0.215162	1.51657	0.129375	0.326982	Naive vs. Primed
L1PREC2	Non-LTR Retrotransposon	L1	39.6623	0.48501	0.375621	1.29122	0.196627	0.412722	Naive vs. Primed
L1P_MA2	Non-LTR Retrotransposon	L1	21.5995	-0.0855826	0.489434	-0.17486	0.861189	0.969131	Naive vs. Primed
L2	Non-LTR Retrotransposon	CR1	21.8992	0.26431	0.488007	0.541611	0.588086	0.821985	Naive vs. Primed
LOR1a_LTR	LTR Retrotransposon	ERV1	5.20284	5.757	1.55869	3.69349	0.000221195	0.00226725	Naive vs. Primed
LOR1b_LTR	LTR Retrotransposon	ERV1	21.6551	-1.15163	0.953403	-1.20792	0.22708	0.450496	Naive vs. Primed
LOR1I	LTR Retrotransposon	ERV1	2.293	-0.176739	1.36699	-0.12929	0.897128	0.97686	Naive vs. Primed
LTR1	LTR Retrotransposon	ERV1	4.1616	2.32382	1.37182	1.69397	0.0902716	0.254276	Naive vs. Primed
LTR10A	LTR Retrotransposon	ERV1	15.1188	0.655524	0.631553	1.03796	0.299291	0.544031	Naive vs. Primed
LTR10B1	LTR Retrotransposon	ERV1	6.94426	0.386638	1.14526	0.337598	0.735666	0.898877	Naive vs. Primed
LTR10C	LTR Retrotransposon	ERV1	168.408	-0.0197486	0.255524	-0.0772866	0.938396	0.988775	Naive vs. Primed
LTR10D	LTR Retrotransposon	ERV1	27.9965	0.727123	0.519311	1.40017	0.161462	0.378477	Naive vs. Primed
LTR10E	LTR Retrotransposon	ERV1	27.2369	0.559667	0.447816	1.24977	0.211384	0.431871	Naive vs. Primed
LTR10F	LTR Retrotransposon	ERV1	22.3762	-0.463572	0.686392	-0.675375	0.499438	0.749156	Naive vs. Primed
LTR10G	LTR Retrotransposon	ERV1	14.2608	0.578197	0.637115	0.907524	0.36413	0.611918	Naive vs. Primed
LTR12	LTR Retrotransposon	ERV1	26.2587	0.0830879	0.495678	0.167625	0.866878	0.969131	Naive vs. Primed
LTR12B	LTR Retrotransposon	ERV1	76.3558	-0.986721	0.343718	-2.87073	0.00409531	0.0243737	Naive vs. Primed
LTR12C	LTR Retrotransposon	ERV1	338.322	1.09374	0.189886	5.75997	8.41295e-09	1.55219e-07	Naive vs. Primed
LTR12D	LTR Retrotransposon	ERV1	47.4658	0.856432	0.384521	2.22727	0.0259292	0.109976	Naive vs. Primed
LTR12E	LTR Retrotransposon	ERV1	51.2233	0.456208	0.344137	1.32566	0.184953	0.411479	Naive vs. Primed
LTR12F	LTR Retrotransposon	ERV1	56.5293	0.222743	0.359044	0.620379	0.535009	0.789144	Naive vs. Primed
LTR13	LTR Retrotransposon	ERV2	267.764	-0.337506	0.202158	-1.66951	0.0950158	0.261648	Naive vs. Primed
LTR13A	LTR Retrotransposon	ERV2	78.7351	-0.088546	0.331085	-0.267442	0.789129	0.933296	Naive vs. Primed
LTR14	LTR Retrotransposon	ERV2	8.57346	-0.16694	1.00987	-0.165308	0.868701	0.969131	Naive vs. Primed
LTR14A	LTR Retrotransposon	ERV2	56.6406	0.186729	0.475502	0.392699	0.694542	0.872552	Naive vs. Primed
LTR14B	LTR Retrotransposon	ERV2	28.4617	0.88653	0.503041	1.76234	0.0780114	0.228462	Naive vs. Primed
LTR14C	LTR Retrotransposon	ERV2	20.8635	0.895939	0.540453	1.65776	0.0973667	0.266136	Naive vs. Primed
LTR15	LTR Retrotransposon	ERV1	366.859	-0.681465	0.24317	-2.80242	0.00507205	0.0297077	Naive vs. Primed
LTR17	LTR Retrotransposon	ERV1	253.772	0.15957	0.203634	0.78361	0.433269	0.671749	Naive vs. Primed
LTR18B	LTR Retrotransposon	ERV3	5.24825	0.99812	1.02742	0.971486	0.331307	0.575912	Naive vs. Primed
LTR18C	LTR Retrotransposon	ERV3	2.84459	-5.07311	2.87275	-1.76594	0.0774054	0.228462	Naive vs. Primed
LTR19A	LTR Retrotransposon	ERV3	22.1639	-0.38406	0.555731	-0.691089	0.48951	0.743329	Naive vs. Primed
LTR19B	LTR Retrotransposon	ERV3	3.64994	-1.35092	1.33906	-1.00886	0.313043	0.563477	Naive vs. Primed
LTR19C	LTR Retrotransposon	ERV3	8.03763	0.88538	0.968553	0.914127	0.36065	0.611918	Naive vs. Primed
LTR1A2	LTR Retrotransposon	ERV1	11.9377	-1.21762	0.723321	-1.68338	0.0923016	0.257264	Naive vs. Primed
LTR1B	LTR Retrotransposon	ERV1	3.194	1.38548	1.39072	0.996232	0.319137	0.568897	Naive vs. Primed
LTR1D	LTR Retrotransposon	ERV1	2.19728	0.641631	1.57998	0.406101	0.684668	0.872552	Naive vs. Primed
LTR1E	LTR Retrotransposon	ERV1	2.18329	-2.70925	1.90724	-1.42051	0.15546	0.37094	Naive vs. Primed
LTR2	LTR Retrotransposon	ERV1	2.76412	2.08067	2.56617	0.810808	0.417476	0.666877	Naive vs. Primed
LTR21A	LTR Retrotransposon	ERV1	10.4427	0.450567	1.28275	0.351252	0.725399	0.893123	Naive vs. Primed
LTR21B	LTR Retrotransposon	ERV1	7.68382	-0.11452	1.23556	-0.0926869	0.926152	0.988775	Naive vs. Primed
LTR22	LTR Retrotransposon	ERV2	5.57656	0.54862	1.064	0.515618	0.606121	0.825459	Naive vs. Primed
LTR22A	LTR Retrotransposon	ERV2	20.4283	-0.398616	0.682246	-0.584271	0.559038	0.793404	Naive vs. Primed
LTR22B	LTR Retrotransposon	ERV2	5.48921	-0.631895	1.21024	-0.522122	0.601585	0.825459	Naive vs. Primed
LTR22B1	LTR Retrotransposon	ERV2	7.90779	-0.0574553	0.817693	-0.0702652	0.943983	0.988775	Naive vs. Primed
LTR22B2	LTR Retrotransposon	ERV2	9.56245	-3.01858	0.933079	-3.23508	0.0012161	0.00928432	Naive vs. Primed
LTR22C	LTR Retrotransposon	ERV2	3.17472	5.04313	2.82987	1.78211	0.0747315	0.226711	Naive vs. Primed
LTR22C0	LTR Retrotransposon	ERV2	15.4733	-0.850329	0.746932	-1.13843	0.254941	0.482427	Naive vs. Primed
LTR22C2	LTR Retrotransposon	ERV2	3.10554	-1.96668	1.49827	-1.31263	0.189306	0.412016	Naive vs. Primed
LTR22E	LTR Retrotransposon	ERV2	4.73266	0.590912	1.28853	0.458594	0.646526	0.842997	Naive vs. Primed
LTR23	LTR Retrotransposon	ERV1	6.81118	1.5634	1.07294	1.45712	0.145083	0.356903	Naive vs. Primed
LTR24	LTR Retrotransposon	ERV1	7.54504	1.71104	1.05226	1.62607	0.103935	0.277914	Naive vs. Primed
LTR24B	LTR Retrotransposon	ERV1	2.29444	-1.0707	1.81713	-0.589227	0.555709	0.791725	Naive vs. Primed
LTR25	LTR Retrotransposon	ERV1	15.1479	1.46841	0.733184	2.00279	0.0451999	0.159022	Naive vs. Primed
LTR26	LTR Retrotransposon	ERV1	3.03575	0.64727	1.69863	0.381054	0.703163	0.876578	Naive vs. Primed
LTR26B	LTR Retrotransposon	ERV1	2.68898	-0.842364	1.81392	-0.464387	0.64237	0.840548	Naive vs. Primed
LTR26E	LTR Retrotransposon	ERV1	1.95421	3.25125	1.95032	1.66704	0.0955071	NA	Naive vs. Primed
LTR27B	LTR Retrotransposon	ERV1	2.12311	-0.487913	2.02349	-0.241124	0.809459	0.942241	Naive vs. Primed
LTR27C	LTR Retrotransposon	ERV1	1.72584	4.16136	2.16914	1.91844	0.0550556	NA	Naive vs. Primed
LTR28C	LTR Retrotransposon	ERV1	3.40504	-0.0678104	1.16576	-0.0581683	0.953615	0.988775	Naive vs. Primed
LTR29	LTR Retrotransposon	ERV1	3.00462	0.499349	1.74389	0.286342	0.774616	0.925027	Naive vs. Primed
LTR2B	LTR Retrotransposon	ERV1	173.8	-1.1518	0.238736	-4.82456	1.4031e-06	1.99133e-05	Naive vs. Primed
LTR2C	LTR Retrotransposon	ERV1	377.933	0.220477	0.186892	1.1797	0.238118	0.46987	Naive vs. Primed
LTR3	LTR Retrotransposon	ERV2	16.299	-0.0357578	1.0802	-0.0331029	0.973593	0.995361	Naive vs. Primed
LTR30	LTR Retrotransposon	ERV1	7.4978	1.05753	0.835475	1.26578	0.205592	0.426165	Naive vs. Primed
LTR32	LTR Retrotransposon	ERV3	15.6139	-0.445319	0.727509	-0.612114	0.540462	0.789144	Naive vs. Primed
LTR35	LTR Retrotransposon	ERV1	5.89683	0.849125	1.25205	0.67819	0.497651	0.749156	Naive vs. Primed
LTR35A	LTR Retrotransposon	ERV1	21.9149	3.11312	0.799014	3.8962	9.77152e-05	0.0010605	Naive vs. Primed
LTR36	LTR Retrotransposon	ERV1	3.14084	1.83495	1.41016	1.30123	0.193179	0.412016	Naive vs. Primed
LTR39	LTR Retrotransposon	ERV1	9.18609	-0.997313	0.763392	-1.30642	0.191409	0.412016	Naive vs. Primed
LTR3A	LTR Retrotransposon	ERV2	139.54	-1.43712	0.31722	-4.53034	5.88875e-06	7.87886e-05	Naive vs. Primed
LTR3B	LTR Retrotransposon	ERV2	13.1782	-1.46191	0.765655	-1.90936	0.0562162	0.18858	Naive vs. Primed
LTR4	LTR Retrotransposon	ERV1	9.37514	0.783929	0.801433	0.97816	0.327995	0.573865	Naive vs. Primed
LTR40B	LTR Retrotransposon	ERV3	9.78819	0.516595	0.814253	0.63444	0.525794	0.785497	Naive vs. Primed
LTR43	LTR Retrotransposon	ERV1	14.5781	-1.03811	0.706966	-1.4684	0.141995	0.354029	Naive vs. Primed
LTR44	LTR Retrotransposon	ERV1	7.29335	-6.43312	1.47564	-4.35954	1.30333e-05	0.000150291	Naive vs. Primed
LTR45	LTR Retrotransposon	ERV1	3.05814	1.35896	1.50831	0.900981	0.367599	0.613773	Naive vs. Primed
LTR45B	LTR Retrotransposon	ERV1	2.93736	-0.210234	1.26139	-0.166668	0.867631	0.969131	Naive vs. Primed
LTR45C	LTR Retrotransposon	ERV1	2.60219	0.536704	1.76981	0.303255	0.761696	0.918064	Naive vs. Primed
LTR46	LTR Retrotransposon	ERV1	7.19583	2.83829	1.24117	2.28678	0.0222084	0.0987338	Naive vs. Primed
LTR47A	LTR Retrotransposon	ERV3	12.7242	0.93262	0.708851	1.31568	0.188282	0.412016	Naive vs. Primed
LTR47A2	LTR Retrotransposon	ERV3	10.0438	3.08111	1.25485	2.45536	0.0140742	0.0706747	Naive vs. Primed
LTR48	LTR Retrotransposon	ERV1	1.90578	0.834109	1.72478	0.483603	0.628667	NA	Naive vs. Primed
LTR48B	LTR Retrotransposon	ERV1	3.5758	0.655059	1.27082	0.515461	0.606231	0.825459	Naive vs. Primed
LTR49	LTR Retrotransposon	ERV1	10.1772	0.490592	0.818512	0.59937	0.548926	0.789144	Naive vs. Primed
LTR5	LTR Retrotransposon	ERV2	529.276	-2.77392	0.21054	-13.1753	1.21751e-39	6.41803e-38	Naive vs. Primed
LTR54	LTR Retrotransposon	ERV1	8.37429	-0.289778	1.1137	-0.260193	0.794715	0.936536	Naive vs. Primed
LTR54B	LTR Retrotransposon	ERV1	2.11929	0.476325	1.90642	0.249853	0.802701	0.937331	Naive vs. Primed
LTR56	LTR Retrotransposon	ERV1	7.39182	1.01376	1.06468	0.952177	0.341007	0.585264	Naive vs. Primed
LTR57	LTR Retrotransposon	ERV3	27.1774	0.438211	0.534977	0.819122	0.412717	0.662142	Naive vs. Primed
LTR58	LTR Retrotransposon	ERV1	2.58854	3.68068	2.17072	1.6956	0.0899612	0.254276	Naive vs. Primed
LTR5A	LTR Retrotransposon	ERV2	137.818	-0.032158	0.264163	-0.121735	0.903109	0.97686	Naive vs. Primed
LTR5B	LTR Retrotransposon	ERV2	145.576	-0.279466	0.265304	-1.05338	0.292167	0.541757	Naive vs. Primed
LTR5_Hs	LTR Retrotransposon	ERV2	2567.67	-2.71813	0.188634	-14.4095	4.5079e-47	2.77236e-45	Naive vs. Primed
LTR61	LTR Retrotransposon	ERV1	45.009	-2.75877	0.446044	-6.18497	6.21132e-10	1.27332e-08	Naive vs. Primed
LTR62	LTR Retrotransposon	ERV3	1.83688	0.660365	2.01986	0.326936	0.743716	NA	Naive vs. Primed
LTR64	LTR Retrotransposon	ERV1	3.47284	-3.38913	1.60188	-2.11572	0.0343688	0.131442	Naive vs. Primed
LTR66	LTR Retrotransposon	ERV3	47.8268	0.546822	0.390847	1.39907	0.161792	0.378477	Naive vs. Primed
LTR6A	LTR Retrotransposon	ERV1	23.167	-1.09012	0.512849	-2.1256	0.0335362	0.131442	Naive vs. Primed
LTR6B	LTR Retrotransposon	ERV1	289.685	-0.996509	0.274313	-3.63275	0.00028042	0.00279662	Naive vs. Primed
LTR70	LTR Retrotransposon	ERV1	45.2654	-3.86459	0.512188	-7.54525	4.51426e-14	1.0411e-12	Naive vs. Primed
LTR71A	LTR Retrotransposon	ERV1	8.17009	0.175409	0.873643	0.200779	0.840871	0.960624	Naive vs. Primed
LTR71B	LTR Retrotransposon	ERV1	8.65256	0.920321	0.928119	0.991598	0.321394	0.569647	Naive vs. Primed
LTR72	LTR Retrotransposon	ERV1	3.68241	2.07348	1.59743	1.29801	0.194284	0.412016	Naive vs. Primed
LTR72B	LTR Retrotransposon	ERV1	6.15389	2.28135	1.20134	1.89901	0.0575633	0.18965	Naive vs. Primed
LTR73	LTR Retrotransposon	ERV1	2.80107	-4.00395	1.82722	-2.19127	0.0284321	0.117881	Naive vs. Primed
LTR76	LTR Retrotransposon	ERV1	8.67532	1.64826	0.800781	2.05832	0.0395594	0.145974	Naive vs. Primed
LTR77	LTR Retrotransposon	ERV1	2.23514	-0.197753	1.63536	-0.120923	0.903752	0.97686	Naive vs. Primed
LTR7A	LTR Retrotransposon	ERV3	14090.5	1.97857	0.21258	9.30738	1.31026e-20	3.22324e-19	Naive vs. Primed
LTR7B	LTR Retrotransposon	ERV3	2401.82	1.13757	0.233516	4.87148	1.10767e-06	1.70304e-05	Naive vs. Primed
LTR7C	LTR Retrotransposon	ERV3	137.786	1.79803	0.404798	4.4418	8.92084e-06	0.00011351	Naive vs. Primed
LTR7Y	LTR Retrotransposon	ERV3	9500.3	-0.245923	0.185184	-1.32799	0.184181	0.411479	Naive vs. Primed
LTR8	LTR Retrotransposon	ERV1	107.418	0.436777	0.329597	1.32519	0.18511	0.411479	Naive vs. Primed
LTR8A	LTR Retrotransposon	ERV1	13.8326	-0.595684	0.68154	-0.874026	0.382104	0.629449	Naive vs. Primed
LTR8B	LTR Retrotransposon	ERV1	4.31629	-0.655685	1.16844	-0.561165	0.574685	0.809385	Naive vs. Primed
LTR9	LTR Retrotransposon	ERV1	7.57092	-1.19596	0.867617	-1.37845	0.168066	0.387601	Naive vs. Primed
LTR9A1	LTR Retrotransposon	ERV1	4.42592	-0.115138	1.27136	-0.090563	0.92784	0.988775	Naive vs. Primed
LTR9B	LTR Retrotransposon	ERV1	50.3471	-0.135972	0.346025	-0.392953	0.694354	0.872552	Naive vs. Primed
LTR9C	LTR Retrotransposon	ERV1	18.5265	-1.41012	0.598814	-2.35486	0.0185298	0.0865506	Naive vs. Primed
LTR9D	LTR Retrotransposon	ERV1	4.06589	-0.559663	1.09566	-0.5108	0.609491	0.826846	Naive vs. Primed
MER101	LTR Retrotransposon	ERV1	3.12877	-0.309078	1.4223	-0.217309	0.827967	0.952877	Naive vs. Primed
MER11A	LTR Retrotransposon	ERV2	87.2127	-0.562129	0.278902	-2.01551	0.0438516	0.159022	Naive vs. Primed
MER11B	LTR Retrotransposon	ERV2	221.79	0.681386	0.215714	3.15874	0.00158452	0.0108275	Naive vs. Primed
MER11C	LTR Retrotransposon	ERV2	227.35	0.617097	0.20652	2.98808	0.00280733	0.0175577	Naive vs. Primed
MER11D	LTR Retrotransposon	ERV2	47.8129	0.0800431	0.37081	0.21586	0.829097	0.952877	Naive vs. Primed
MER21A	LTR Retrotransposon	ERV3	10.586	0.931753	0.721972	1.29057	0.196854	0.412722	Naive vs. Primed
MER21B	LTR Retrotransposon	ERV3	13.432	1.23505	0.675599	1.82808	0.0675376	0.211198	Naive vs. Primed
MER21C	LTR Retrotransposon	ERV3	6.99543	0.270983	0.901826	0.300483	0.763809	0.918064	Naive vs. Primed
MER31A	LTR Retrotransposon	ERV1	10.7222	-0.0143764	0.79275	-0.0181349	0.985531	0.995361	Naive vs. Primed
MER31B	LTR Retrotransposon	ERV1	6.05096	3.38835	1.3814	2.45284	0.0141733	0.0706747	Naive vs. Primed
MER34	LTR Retrotransposon	ERV1	4.95762	1.92173	1.24845	1.53929	0.123733	0.319284	Naive vs. Primed
MER34B	LTR Retrotransposon	ERV1	2.10948	-0.414865	1.84633	-0.224698	0.822215	0.952877	Naive vs. Primed
MER34C	LTR Retrotransposon	ERV1	5.8484	-1.38101	1.42488	-0.969217	0.332437	0.575912	Naive vs. Primed
MER34C2	LTR Retrotransposon	ERV1	1.99961	-0.184566	2.04642	-0.0901899	0.928136	NA	Naive vs. Primed
MER39B	LTR Retrotransposon	ERV1	9.19173	1.18163	0.832548	1.41929	0.155815	0.37094	Naive vs. Primed
MER41A	LTR Retrotransposon	ERV1	222.033	0.233897	0.215276	1.0865	0.277259	0.519333	Naive vs. Primed
MER41B	LTR Retrotransposon	ERV1	51.4282	0.000145336	0.419201	0.000346699	0.999723	0.999723	Naive vs. Primed
MER41C	LTR Retrotransposon	ERV1	23.8446	0.385015	0.615543	0.625489	0.53165	0.789144	Naive vs. Primed
MER41D	LTR Retrotransposon	ERV1	2.33279	-1.10096	1.8316	-0.601092	0.547779	0.789144	Naive vs. Primed
MER41E	LTR Retrotransposon	ERV1	6.27392	0.172236	0.90104	0.191152	0.848406	0.966241	Naive vs. Primed
MER48	LTR Retrotransposon	ERV1	28.2691	-1.52598	0.821576	-1.85739	0.0632561	0.20297	Naive vs. Primed
MER49	LTR Retrotransposon	ERV1	21.3902	0.524186	0.57453	0.912373	0.361572	0.611918	Naive vs. Primed
MER4A	LTR Retrotransposon	ERV1	41.6891	1.08118	0.419728	2.57591	0.0099976	0.0550614	Naive vs. Primed
MER4A1	LTR Retrotransposon	ERV1	254.914	-0.215548	0.251906	-0.855669	0.392181	0.63751	Naive vs. Primed
MER4A1_LTR	LTR Retrotransposon	ERV1	45.5008	-0.127394	0.415201	-0.306826	0.758976	0.918064	Naive vs. Primed
MER4B	LTR Retrotransposon	ERV1	8.45792	0.76812	0.965882	0.795253	0.426467	0.667636	Naive vs. Primed
MER4C	LTR Retrotransposon	ERV1	21.8078	0.477163	0.540864	0.882223	0.377656	0.624911	Naive vs. Primed
MER4D	LTR Retrotransposon	ERV1	48.4181	0.400785	0.363134	1.10368	0.269731	0.50781	Naive vs. Primed
MER4D1	LTR Retrotransposon	ERV1	27.3848	0.979905	0.457433	2.14218	0.0321787	0.129065	Naive vs. Primed
MER4D_LTR	LTR Retrotransposon	ERV1	8.60466	1.02791	1.02359	1.00422	0.315272	0.564734	Naive vs. Primed
MER4E	LTR Retrotransposon	ERV1	77.7916	0.0994258	0.316852	0.313793	0.753679	0.915489	Naive vs. Primed
MER4E1	LTR Retrotransposon	ERV1	77.765	-0.247462	0.326015	-0.759052	0.447821	0.691406	Naive vs. Primed
MER50	LTR Retrotransposon	ERV1	6.00639	-1.18255	0.905333	-1.3062	0.191484	0.412016	Naive vs. Primed
MER50B	LTR Retrotransposon	ERV1	2.2011	0.602841	1.68349	0.35809	0.720276	0.893123	Naive vs. Primed
MER50I	LTR Retrotransposon	ERV1	2.99741	1.71627	1.31927	1.30093	0.193284	0.412016	Naive vs. Primed
MER51A	LTR Retrotransposon	ERV1	31.9064	1.37744	0.465892	2.95656	0.00311093	0.0190283	Naive vs. Primed
MER51B	LTR Retrotransposon	ERV1	52.7656	0.800763	0.399105	2.0064	0.0448137	0.159022	Naive vs. Primed
MER51C	LTR Retrotransposon	ERV1	22.6	0.428959	0.537164	0.798563	0.424544	0.667636	Naive vs. Primed
MER51E	LTR Retrotransposon	ERV1	31.241	1.89062	0.629434	3.00368	0.00266734	0.0169698	Naive vs. Primed
MER52A	LTR Retrotransposon	ERV1	1.83378	-1.02838	1.65182	-0.622571	0.533566	NA	Naive vs. Primed
MER52C	LTR Retrotransposon	ERV1	2.09657	0.030865	1.43929	0.0214447	0.982891	0.995361	Naive vs. Primed
MER54A	LTR Retrotransposon	ERV3	5.25595	-0.0223114	1.10101	-0.0202645	0.983832	0.995361	Naive vs. Primed
MER57A1	LTR Retrotransposon	ERV1	28.576	-0.224869	0.535816	-0.419675	0.674723	0.864488	Naive vs. Primed
MER57B1	LTR Retrotransposon	ERV1	14.7178	0.0465893	0.824807	0.0564851	0.954955	0.988775	Naive vs. Primed
MER57B2	LTR Retrotransposon	ERV1	11.5786	0.735863	0.707434	1.04019	0.298254	0.544031	Naive vs. Primed
MER57C1	LTR Retrotransposon	ERV1	2.09008	-4.62954	2.47367	-1.87153	0.0612718	0.198327	Naive vs. Primed
MER57C2	LTR Retrotransposon	ERV1	3.67015	-5.44128	1.70805	-3.18566	0.00144423	0.0100551	Naive vs. Primed
MER57D	LTR Retrotransposon	ERV1	2.38686	-0.021331	1.79087	-0.0119109	0.990497	0.995894	Naive vs. Primed
MER57E3	LTR Retrotransposon	ERV1	9.1653	-1.37725	0.81921	-1.68119	0.0927265	0.257264	Naive vs. Primed
MER57F	LTR Retrotransposon	ERV1	1.96078	-0.091839	2.75176	-0.0333746	0.973376	NA	Naive vs. Primed
MER61B	LTR Retrotransposon	ERV1	2.37423	-2.19635	2.6288	-0.835493	0.40344	0.650085	Naive vs. Primed
MER61C	LTR Retrotransposon	ERV1	4.9328	0.669251	1.34316	0.498264	0.618298	0.827749	Naive vs. Primed
MER65A	LTR Retrotransposon	ERV1	5.79518	3.31924	1.32977	2.4961	0.0125568	0.0661921	Naive vs. Primed
MER66A	LTR Retrotransposon	ERV1	4.85449	2.17124	1.43115	1.51713	0.129234	0.326982	Naive vs. Primed
MER66C	LTR Retrotransposon	ERV1	16.5625	0.263283	0.661257	0.398155	0.690516	0.872552	Naive vs. Primed
MER68A	LTR Retrotransposon	ERV3	38.3572	-1.04997	0.531225	-1.97651	0.0480966	0.167431	Naive vs. Primed
MER68B	LTR Retrotransposon	ERV3	5.89633	2.93523	1.53102	1.91718	0.0552157	0.186923	Naive vs. Primed
MER70A	LTR Retrotransposon	ERV3	3.72234	-0.031335	1.3887	-0.0225643	0.981998	0.995361	Naive vs. Primed
MER72	LTR Retrotransposon	ERV1	2.27619	-0.658038	1.56651	-0.420067	0.674437	0.864488	Naive vs. Primed
MER74A	LTR Retrotransposon	ERV3	4.01184	0.370137	1.09376	0.338409	0.735055	0.898877	Naive vs. Primed
MER77	LTR Retrotransposon	ERV3	1.80389	-0.460192	1.55521	-0.295904	0.767303	NA	Naive vs. Primed
MER83	LTR Retrotransposon	ERV1	11.2762	-0.872935	0.755998	-1.15468	0.248222	0.477052	Naive vs. Primed
MER83B	LTR Retrotransposon	ERV1	28.9035	-0.97768	1.01821	-0.960196	0.336957	0.581014	Naive vs. Primed
MER83C	LTR Retrotransposon	ERV1	13.3819	-2.86482	3.75549	-0.762834	NA	NA	Naive vs. Primed
MER84	LTR Retrotransposon	ERV1	3.60905	-0.179961	1.15066	-0.156398	0.875719	0.972587	Naive vs. Primed
MER87B	LTR Retrotransposon	ERV1	4.77424	-0.50114	1.06902	-0.468784	0.639224	0.839408	Naive vs. Primed
MER9	LTR Retrotransposon	ERV2	113.683	-1.76152	0.36415	-4.83737	1.31571e-06	1.94199e-05	Naive vs. Primed
MER9a1	LTR Retrotransposon	ERV2	82.7915	-0.0766801	0.360392	-0.212769	0.831508	0.952877	Naive vs. Primed
MER9a2	LTR Retrotransposon	ERV2	138.525	-0.405663	0.277033	-1.46431	0.143109	0.35441	Naive vs. Primed
MER9a3	LTR Retrotransposon	ERV2	236.411	-0.668597	0.20534	-3.25604	0.00112976	0.00906264	Naive vs. Primed
MER9B	LTR Retrotransposon	ERV2	36.9152	0.0829607	0.504286	0.164511	0.869329	0.969131	Naive vs. Primed
MIR	Non-LTR Retrotransposon	SINE	502.235	-0.844358	0.271805	-3.10649	0.00189323	0.0127019	Naive vs. Primed
MIR3	Non-LTR Retrotransposon	SINE	780.54	1.18298	0.349565	3.38415	0.000713989	0.0062729	Naive vs. Primed
MIRc	Non-LTR Retrotransposon	SINE	346.002	-0.163675	0.276467	-0.592023	0.553835	0.791725	Naive vs. Primed
MLT1A0	LTR Retrotransposon	ERV3	142.888	-0.323693	0.255047	-1.26915	0.204386	0.426093	Naive vs. Primed
MLT1A1	LTR Retrotransposon	ERV3	37.8779	-0.350288	0.44098	-0.79434	0.426998	0.667636	Naive vs. Primed
MLT1B	LTR Retrotransposon	ERV3	90.0092	0.378394	0.332121	1.13932	0.254568	0.482427	Naive vs. Primed
MLT1C	LTR Retrotransposon	ERV3	32.3575	-0.927074	0.500612	-1.85188	0.0640428	0.203722	Naive vs. Primed
MLT1C1	LTR Retrotransposon	ERV3	22.9353	-0.941165	0.533769	-1.76324	0.0778594	0.228462	Naive vs. Primed
MLT1C2	LTR Retrotransposon	ERV3	25.6669	-0.0710159	0.601718	-0.118022	0.90605	0.97686	Naive vs. Primed
MLT1D	LTR Retrotransposon	ERV3	18.9871	0.458265	0.738446	0.620579	0.534876	0.789144	Naive vs. Primed
MLT1E1A	LTR Retrotransposon	ERV3	3.75579	0.215027	1.68228	0.127819	0.898292	0.97686	Naive vs. Primed
MLT1E2	LTR Retrotransposon	ERV3	2.96274	1.2874	1.43842	0.895009	0.370782	0.6163	Naive vs. Primed
MLT1F	LTR Retrotransposon	ERV3	5.42581	-3.06267	1.34566	-2.27597	0.0228479	0.0991225	Naive vs. Primed
MLT1F2	LTR Retrotransposon	ERV3	1.75088	0.0797965	1.7769	0.0449078	0.964181	NA	Naive vs. Primed
MLT1H	LTR Retrotransposon	ERV3	1.77335	0.0587638	1.94535	0.0302072	0.975902	NA	Naive vs. Primed
MLT1H1	LTR Retrotransposon	ERV3	9.2342	-0.936229	0.764366	-1.22484	0.220634	0.444314	Naive vs. Primed
MLT1K	LTR Retrotransposon	ERV3	3.34967	0.437616	1.70077	0.257304	0.796944	0.936536	Naive vs. Primed
MLT2A1	LTR Retrotransposon	ERV3	129.532	0.0847662	0.302394	0.280317	0.779234	0.92754	Naive vs. Primed
MLT2A2	LTR Retrotransposon	ERV3	282.645	0.858042	0.197546	4.3435	1.40232e-05	0.000156804	Naive vs. Primed
MLT2B2	LTR Retrotransposon	ERV3	4.77384	0.143672	1.08407	0.13253	0.894565	0.97686	Naive vs. Primed
MLT2B4	LTR Retrotransposon	ERV3	19.5259	0.0672185	0.581854	0.115525	0.908029	0.97686	Naive vs. Primed
MLT2C2	LTR Retrotransposon	ERV3	11.6473	-2.13372	1.03635	-2.05889	0.0395051	0.145974	Naive vs. Primed
MLT2D	LTR Retrotransposon	ERV3	2.42645	4.65417	3.0027	1.55	0.121143	0.3148	Naive vs. Primed
MSTA	LTR Retrotransposon	ERV3	511.039	0.387697	0.169353	2.28929	0.0220626	0.0987338	Naive vs. Primed
MSTA1	LTR Retrotransposon	ERV3	68.4561	1.40078	0.416353	3.3644	0.0007671	0.00658279	Naive vs. Primed
MSTA2	LTR Retrotransposon	ERV3	20.49	0.755021	0.617652	1.2224	0.221555	0.444314	Naive vs. Primed
MSTB	LTR Retrotransposon	ERV3	109.44	0.524114	0.332353	1.57698	0.1148	0.304757	Naive vs. Primed
MSTB1	LTR Retrotransposon	ERV3	45.963	-0.304896	0.444018	-0.686676	0.492287	0.744483	Naive vs. Primed
MSTC	LTR Retrotransposon	ERV3	23.7753	2.07321	0.6356	3.26182	0.00110698	0.00906264	Naive vs. Primed
MSTD	LTR Retrotransposon	ERV3	36.7961	-0.17361	0.435327	-0.398803	0.690038	0.872552	Naive vs. Primed
MST_I	LTR Retrotransposon	ERV3	82.8798	0.388412	0.278388	1.39522	0.162949	0.378477	Naive vs. Primed
PABL_A	LTR Retrotransposon	ERV1	52.0458	-0.433777	0.348322	-1.24533	0.213009	0.431871	Naive vs. Primed
PABL_AI	LTR Retrotransposon	ERV1	8.25093	-0.658761	0.756817	-0.870437	0.384062	0.629861	Naive vs. Primed
PABL_B	LTR Retrotransposon	ERV1	10.4089	-2.38903	0.88323	-2.70487	0.00683306	0.0387908	Naive vs. Primed
PB1D11	Non-LTR Retrotransposon	SINE	227545	-0.0891318	0.145817	-0.611257	0.54103	0.789144	Naive vs. Primed
PRIMA4_LTR	LTR Retrotransposon	ERV1	20.88	0.871017	0.578827	1.5048	0.132376	0.332291	Naive vs. Primed
PrimLTR79	LTR Retrotransposon	ERV1	3.63391	0.0903142	1.45698	0.0619874	0.950573	0.988775	Naive vs. Primed
SVA_A	Non-LTR Retrotransposon	SINE	2600.65	-4.09524	0.186901	-21.9113	2.02587e-106	3.73773e-104	Naive vs. Primed
SVA_B	Non-LTR Retrotransposon	SINE	1080.81	-2.8034	0.157145	-17.8396	3.48234e-71	2.56996e-69	Naive vs. Primed
SVA_C	Non-LTR Retrotransposon	SINE	621.033	-2.50735	0.225528	-11.1177	1.029e-28	3.79702e-27	Naive vs. Primed
SVA_D	Non-LTR Retrotransposon	SINE	6842.59	-4.31271	0.145686	-29.6028	1.376e-192	5.07745e-190	Naive vs. Primed
SVA_E	Non-LTR Retrotransposon	SINE	2054.11	-3.90264	0.199667	-19.5458	4.47958e-85	4.13241e-83	Naive vs. Primed
SVA_F	Non-LTR Retrotransposon	SINE	2986.15	-3.46938	0.169124	-20.5138	1.62075e-93	1.99353e-91	Naive vs. Primed
THE1A	LTR Retrotransposon	ERV3	947.214	0.64264	0.180348	3.56334	0.000366172	0.00346455	Naive vs. Primed
THE1B	LTR Retrotransposon	ERV3	912.047	0.578661	0.195948	2.95314	0.0031456	0.0190283	Naive vs. Primed
THE1C	LTR Retrotransposon	ERV3	494.331	0.60912	0.237745	2.56207	0.010405	0.0564625	Naive vs. Primed
THE1D	LTR Retrotransposon	ERV3	838.144	0.659123	0.194183	3.39433	0.000687956	0.0061916	Naive vs. Primed
THER1	Non-LTR Retrotransposon	SINE	19.7491	-0.600058	2.38323	-0.251784	0.801208	0.937331	Naive vs. Primed
THER2	Non-LTR Retrotransposon	SINE	29.5788	-22.5032	3.90833	-5.75774	NA	NA	Naive vs. Primed
X5B_LINE	Non-LTR Retrotransposon	CR1	14.2862	20.5766	3.90962	5.26308	NA	NA	Naive vs. Primed
ALU	Non-LTR Retrotransposon	SINE	4960.56	-0.224853	0.17943	-1.25315	0.210151	0.998885	Primed vs. Primed PRC2i
AluJb	Non-LTR Retrotransposon	SINE	10629.6	-0.0455511	0.121211	-0.375799	0.707066	0.998885	Primed vs. Primed PRC2i
AluJr	Non-LTR Retrotransposon	SINE	268.462	0.577474	0.547164	1.05539	0.291245	0.998885	Primed vs. Primed PRC2i
AluJr4	Non-LTR Retrotransposon	SINE	1951.02	0.0193061	0.155057	0.124509	0.900912	0.998885	Primed vs. Primed PRC2i
AluSc	Non-LTR Retrotransposon	SINE	38273.6	-0.079368	0.114636	-0.692345	0.488721	0.998885	Primed vs. Primed PRC2i
AluSc5	Non-LTR Retrotransposon	SINE	31293.6	-0.0950798	0.142925	-0.665244	0.505894	0.998885	Primed vs. Primed PRC2i
AluSc8	Non-LTR Retrotransposon	SINE	4778.97	-0.229135	0.178792	-1.28157	0.199993	0.998885	Primed vs. Primed PRC2i
AluSg1	Non-LTR Retrotransposon	SINE	1305.17	-0.293198	0.19171	-1.52938	0.12617	0.998885	Primed vs. Primed PRC2i
AluSg4	Non-LTR Retrotransposon	SINE	2946.48	-0.222947	0.146911	-1.51757	0.129124	0.998885	Primed vs. Primed PRC2i
AluSg7	Non-LTR Retrotransposon	SINE	30897.3	-0.0831301	0.0936255	-0.8879	0.374595	0.998885	Primed vs. Primed PRC2i
AluSp	Non-LTR Retrotransposon	SINE	48013.9	0.0361315	0.109646	0.329527	0.741757	0.998885	Primed vs. Primed PRC2i
AluSq	Non-LTR Retrotransposon	SINE	54243.4	-0.0888827	0.103736	-0.85682	0.391544	0.998885	Primed vs. Primed PRC2i
AluSq10	Non-LTR Retrotransposon	SINE	7671.5	0.0105637	0.118505	0.0891416	0.928969	0.998885	Primed vs. Primed PRC2i
AluSq2	Non-LTR Retrotransposon	SINE	16615.4	0.00220763	0.149816	0.0147357	0.988243	0.998885	Primed vs. Primed PRC2i
AluSq4	Non-LTR Retrotransposon	SINE	3007.67	-0.316971	0.226202	-1.40128	0.161132	0.998885	Primed vs. Primed PRC2i
AluSx1	Non-LTR Retrotransposon	SINE	3745.91	0.180498	1.30261	0.138566	0.889793	0.998885	Primed vs. Primed PRC2i
AluSx3	Non-LTR Retrotransposon	SINE	15138.8	-0.0437421	0.0893166	-0.489743	0.624316	0.998885	Primed vs. Primed PRC2i
AluSx4	Non-LTR Retrotransposon	SINE	9838.19	0.0482856	0.116345	0.415021	0.678126	0.998885	Primed vs. Primed PRC2i
AluSz	Non-LTR Retrotransposon	SINE	32329.8	-0.000166013	0.118802	-0.00139739	0.998885	0.998885	Primed vs. Primed PRC2i
AluSz6	Non-LTR Retrotransposon	SINE	14253.8	-0.0369809	0.121855	-0.303483	0.761522	0.998885	Primed vs. Primed PRC2i
AluY	Non-LTR Retrotransposon	SINE	2816.9	-0.0165808	0.73824	-0.0224598	0.982081	0.998885	Primed vs. Primed PRC2i
AluYa1	Non-LTR Retrotransposon	SINE	1538.53	0.00486306	0.51743	0.00939849	0.992501	0.998885	Primed vs. Primed PRC2i
AluYa4	Non-LTR Retrotransposon	SINE	38000.4	-0.0194317	0.0950696	-0.204395	0.838045	0.998885	Primed vs. Primed PRC2i
AluYa5	Non-LTR Retrotransposon	SINE	20740.4	-0.0414969	0.166617	-0.249055	0.803318	0.998885	Primed vs. Primed PRC2i
AluYa8	Non-LTR Retrotransposon	SINE	5802.64	-0.193445	0.140291	-1.37889	0.167929	0.998885	Primed vs. Primed PRC2i
AluYb10	Non-LTR Retrotransposon	SINE	2690.72	-0.428155	0.160865	-2.66158	0.00777747	0.998885	Primed vs. Primed PRC2i
AluYb11	Non-LTR Retrotransposon	SINE	734.963	0.321349	0.280006	1.14765	0.251112	0.998885	Primed vs. Primed PRC2i
AluYb3a1	Non-LTR Retrotransposon	SINE	40510.6	-0.125031	0.115081	-1.08646	0.277276	0.998885	Primed vs. Primed PRC2i
AluYb3a2	Non-LTR Retrotransposon	SINE	1230.61	0.361996	0.194627	1.85995	0.0628931	0.998885	Primed vs. Primed PRC2i
AluYb8	Non-LTR Retrotransposon	SINE	1480.61	0.221776	0.293715	0.755071	0.450207	0.998885	Primed vs. Primed PRC2i
AluYb8a1	Non-LTR Retrotransposon	SINE	5633.56	0.148481	0.160229	0.926682	0.354092	0.998885	Primed vs. Primed PRC2i
AluYb9	Non-LTR Retrotransposon	SINE	7161.68	0.0211377	0.153607	0.137609	0.890549	0.998885	Primed vs. Primed PRC2i
AluYbc3a	Non-LTR Retrotransposon	SINE	9680.37	-0.0385031	0.156889	-0.245415	0.806135	0.998885	Primed vs. Primed PRC2i
AluYc2	Non-LTR Retrotransposon	SINE	1582.58	-0.274826	0.267054	-1.0291	0.303432	0.998885	Primed vs. Primed PRC2i
AluYc5	Non-LTR Retrotransposon	SINE	3516.42	0.0636735	0.120116	0.530101	0.596042	0.998885	Primed vs. Primed PRC2i
AluYd3a1	Non-LTR Retrotransposon	SINE	2705.26	-0.0109943	0.176505	-0.062289	0.950333	0.998885	Primed vs. Primed PRC2i
AluYd8	Non-LTR Retrotransposon	SINE	536.93	-1.15413	0.54327	-2.12441	0.033636	0.998885	Primed vs. Primed PRC2i
AluYe2	Non-LTR Retrotransposon	SINE	757.549	-0.204417	2.63399	-0.0776073	0.93814	0.998885	Primed vs. Primed PRC2i
AluYe5	Non-LTR Retrotransposon	SINE	3751.09	0.0788495	0.233192	0.338131	0.735265	0.998885	Primed vs. Primed PRC2i
AluYf2	Non-LTR Retrotransposon	SINE	2914.37	-0.00271576	0.133226	-0.0203847	0.983737	0.998885	Primed vs. Primed PRC2i
AluYf5	Non-LTR Retrotransposon	SINE	86.0989	-1.41232	1.69477	-0.833344	0.404651	0.998885	Primed vs. Primed PRC2i
AluYg6	Non-LTR Retrotransposon	SINE	9894.18	-0.202757	0.110732	-1.83107	0.0670905	0.998885	Primed vs. Primed PRC2i
AluYh9	Non-LTR Retrotransposon	SINE	7741.39	-0.0484087	0.101415	-0.477331	0.633127	0.998885	Primed vs. Primed PRC2i
AluYi6	Non-LTR Retrotransposon	SINE	20138.3	0.0242367	0.109466	0.221408	0.824775	0.998885	Primed vs. Primed PRC2i
AluYk11	Non-LTR Retrotransposon	SINE	21331.1	-0.0510884	0.127042	-0.402137	0.687583	0.998885	Primed vs. Primed PRC2i
AluYk12	Non-LTR Retrotransposon	SINE	14300.1	0.0448738	0.0888695	0.504941	0.6136	0.998885	Primed vs. Primed PRC2i
AluYk13	Non-LTR Retrotransposon	SINE	34675.6	-0.107489	0.0923664	-1.16372	0.244538	0.998885	Primed vs. Primed PRC2i
ERVL	LTR Retrotransposon	ERV3	3.80892	0.0655162	0.977399	0.0670312	0.946557	0.998885	Primed vs. Primed PRC2i
ERVL-B4	LTR Retrotransposon	ERV3	4.12601	0.0727424	0.925076	0.078634	0.937324	0.998885	Primed vs. Primed PRC2i
FAM	Non-LTR Retrotransposon	SINE	77728.5	-0.00376661	0.330724	-0.011389	0.990913	0.998885	Primed vs. Primed PRC2i
FLAM	Non-LTR Retrotransposon	SINE	8619.84	-0.213812	0.138357	-1.54536	0.122259	0.998885	Primed vs. Primed PRC2i
FRAM	Non-LTR Retrotransposon	SINE	1290.89	1.00341	0.487905	2.05656	0.0397285	0.998885	Primed vs. Primed PRC2i
HARLEQUIN	LTR Retrotransposon	ERV1	16.8161	0.00489891	0.475296	0.0103071	0.991776	0.998885	Primed vs. Primed PRC2i
HERV-Fc1	LTR Retrotransposon	ERV1	19.947	-0.591169	0.461377	-1.28131	0.200083	0.998885	Primed vs. Primed PRC2i
HERV-K14CI	LTR Retrotransposon	ERV2	8.76867	0.00593788	0.666386	0.00891056	0.99289	0.998885	Primed vs. Primed PRC2i
HERV-K14I	LTR Retrotransposon	ERV2	2.14352	-0.266385	1.24379	-0.214172	0.830413	0.998885	Primed vs. Primed PRC2i
HERV17	LTR Retrotransposon	ERV1	14.1286	-0.0403422	0.533801	-0.0755754	0.939757	0.998885	Primed vs. Primed PRC2i
HERV19I	LTR Retrotransposon	ERV1	5.14906	-0.14448	0.836975	-0.172622	0.862949	0.998885	Primed vs. Primed PRC2i
HERV1_LTRb	LTR Retrotransposon	ERV1	1.78819	0.818704	2.44277	0.335154	0.737509	0.998885	Primed vs. Primed PRC2i
HERV4_I	LTR Retrotransposon	ERV1	88.1581	0.172748	0.41371	0.417558	0.67627	0.998885	Primed vs. Primed PRC2i
HERV9	LTR Retrotransposon	ERV1	38.5725	0.367112	0.329726	1.11339	0.265543	0.998885	Primed vs. Primed PRC2i
HERVE	LTR Retrotransposon	ERV1	6.2553	-0.0469986	0.757084	-0.0620784	0.9505	0.998885	Primed vs. Primed PRC2i
HERVE_a	LTR Retrotransposon	ERV1	4.29322	-0.0618643	0.919397	-0.0672879	0.946353	0.998885	Primed vs. Primed PRC2i
HERVH	LTR Retrotransposon	ERV1	3448.06	-0.411287	0.193079	-2.13015	0.0331594	0.998885	Primed vs. Primed PRC2i
HERVIP10F	LTR Retrotransposon	ERV1	3.64964	-0.315423	0.974539	-0.323663	0.746193	0.998885	Primed vs. Primed PRC2i
HERVIP10FH	LTR Retrotransposon	ERV1	10.5422	-0.0610315	0.611955	-0.0997321	0.920557	0.998885	Primed vs. Primed PRC2i
HERVK	LTR Retrotransposon	ERV2	364.551	-0.452977	0.255911	-1.77006	0.0767173	0.998885	Primed vs. Primed PRC2i
HERVK11I	LTR Retrotransposon	ERV2	16.5127	0.118822	0.473927	0.250719	0.802031	0.998885	Primed vs. Primed PRC2i
HERVK22I	LTR Retrotransposon	ERV2	7.87381	0.0798455	0.694374	0.114989	0.908454	0.998885	Primed vs. Primed PRC2i
HERVK3I	LTR Retrotransposon	ERV2	3.14249	-0.195282	1.05882	-0.184433	0.853674	0.998885	Primed vs. Primed PRC2i
HERVK9I	LTR Retrotransposon	ERV2	24.5237	0.0491484	0.411796	0.119351	0.904997	0.998885	Primed vs. Primed PRC2i
HERVL	LTR Retrotransposon	ERV3	30.221	0.334412	0.391182	0.854876	0.39262	0.998885	Primed vs. Primed PRC2i
HERVS71	LTR Retrotransposon	ERV1	3.9736	-0.0528336	0.929146	-0.0568626	0.954655	0.998885	Primed vs. Primed PRC2i
HUERS-P1	LTR Retrotransposon	ERV1	9.41014	-0.00225838	0.622155	-0.00362993	0.997104	0.998885	Primed vs. Primed PRC2i
IN25	Non-LTR Retrotransposon	L1	2.98082	-0.0309012	1.1654	-0.0265154	0.978846	0.998885	Primed vs. Primed PRC2i
L1	Non-LTR Retrotransposon	L1	794.075	0.0796377	0.154846	0.514302	0.607041	0.998885	Primed vs. Primed PRC2i
L1HS	Non-LTR Retrotransposon	L1	4112.06	-0.0685976	0.124126	-0.552643	0.580508	0.998885	Primed vs. Primed PRC2i
L1M1B_5	Non-LTR Retrotransposon	L1	3.45096	-0.198782	1.02353	-0.194211	0.84601	0.998885	Primed vs. Primed PRC2i
L1M1_5	Non-LTR Retrotransposon	L1	19.1515	-0.203714	0.446651	-0.456092	0.648324	0.998885	Primed vs. Primed PRC2i
L1M2C_5	Non-LTR Retrotransposon	L1	2.12929	-0.27851	1.27661	-0.218164	0.827301	0.998885	Primed vs. Primed PRC2i
L1M2_5	Non-LTR Retrotransposon	L1	3.11465	-0.192382	1.08476	-0.177349	0.859234	0.998885	Primed vs. Primed PRC2i
L1M4B	Non-LTR Retrotransposon	L1	3.81997	-0.434783	0.977393	-0.44484	0.656436	0.998885	Primed vs. Primed PRC2i
L1MA1	Non-LTR Retrotransposon	L1	106.983	0.0249302	0.231612	0.107638	0.914283	0.998885	Primed vs. Primed PRC2i
L1MA10	Non-LTR Retrotransposon	L1	3.57686	-0.00217829	1.19803	-0.00181823	0.998549	0.998885	Primed vs. Primed PRC2i
L1MA2	Non-LTR Retrotransposon	L1	91.4251	-0.148204	0.31496	-0.470548	0.637964	0.998885	Primed vs. Primed PRC2i
L1MA3	Non-LTR Retrotransposon	L1	68.9862	-0.108349	0.262524	-0.412719	0.679813	0.998885	Primed vs. Primed PRC2i
L1MA4	Non-LTR Retrotransposon	L1	45.7232	-0.313506	0.338575	-0.925956	0.354469	0.998885	Primed vs. Primed PRC2i
L1MA4A	Non-LTR Retrotransposon	L1	46.0204	0.0571194	0.318076	0.179578	0.857484	0.998885	Primed vs. Primed PRC2i
L1MA5	Non-LTR Retrotransposon	L1	22.8673	0.510169	0.458953	1.11159	0.266313	0.998885	Primed vs. Primed PRC2i
L1MA5A	Non-LTR Retrotransposon	L1	35.6407	0.373335	0.406652	0.91807	0.358582	0.998885	Primed vs. Primed PRC2i
L1MA6	Non-LTR Retrotransposon	L1	19.0183	-0.340864	0.504343	-0.675858	0.499131	0.998885	Primed vs. Primed PRC2i
L1MA7	Non-LTR Retrotransposon	L1	24.0127	0.0357822	0.41387	0.0864577	0.931103	0.998885	Primed vs. Primed PRC2i
L1MA8	Non-LTR Retrotransposon	L1	31.0886	-0.207661	0.38344	-0.541575	0.588111	0.998885	Primed vs. Primed PRC2i
L1MA9	Non-LTR Retrotransposon	L1	23.4424	-0.247823	0.421784	-0.58756	0.556827	0.998885	Primed vs. Primed PRC2i
L1MB1	Non-LTR Retrotransposon	L1	17.9992	-0.493577	0.509369	-0.968997	0.332547	0.998885	Primed vs. Primed PRC2i
L1MB2	Non-LTR Retrotransposon	L1	94.0652	0.151496	0.225829	0.670842	0.502321	0.998885	Primed vs. Primed PRC2i
L1MB3	Non-LTR Retrotransposon	L1	72.1053	-0.0200653	0.311925	-0.0643272	0.94871	0.998885	Primed vs. Primed PRC2i
L1MB3_5	Non-LTR Retrotransposon	L1	4.95038	-0.0572514	0.850208	-0.0673381	0.946313	0.998885	Primed vs. Primed PRC2i
L1MB4	Non-LTR Retrotransposon	L1	46.1292	0.0364949	0.336066	0.108594	0.913524	0.998885	Primed vs. Primed PRC2i
L1MB5	Non-LTR Retrotransposon	L1	23.4641	0.795035	0.462569	1.71874	0.0856622	0.998885	Primed vs. Primed PRC2i
L1MB7	Non-LTR Retrotransposon	L1	65.1334	0.0664776	0.301734	0.220319	0.825623	0.998885	Primed vs. Primed PRC2i
L1MB8	Non-LTR Retrotransposon	L1	27.9305	-0.269718	0.435252	-0.619683	0.535467	0.998885	Primed vs. Primed PRC2i
L1MC1	Non-LTR Retrotransposon	L1	48.4193	0.149649	0.33865	0.4419	0.658562	0.998885	Primed vs. Primed PRC2i
L1MC2	Non-LTR Retrotransposon	L1	25.9656	0.0150642	0.45638	0.0330081	0.973668	0.998885	Primed vs. Primed PRC2i
L1MC3	Non-LTR Retrotransposon	L1	5.75742	0.194131	0.790359	0.245624	0.805973	0.998885	Primed vs. Primed PRC2i
L1MC4	Non-LTR Retrotransposon	L1	2.9592	0.287221	1.12744	0.254755	0.798912	0.998885	Primed vs. Primed PRC2i
L1MCA_5	Non-LTR Retrotransposon	L1	3.94956	0.170856	0.997915	0.171213	0.864056	0.998885	Primed vs. Primed PRC2i
L1MD1	Non-LTR Retrotransposon	L1	2.79208	1.64051	1.22568	1.33845	0.180749	0.998885	Primed vs. Primed PRC2i
L1MD2	Non-LTR Retrotransposon	L1	30.7091	0.0403985	0.371777	0.108663	0.913469	0.998885	Primed vs. Primed PRC2i
L1MD3	Non-LTR Retrotransposon	L1	7.40305	0.156943	0.722388	0.217256	0.828009	0.998885	Primed vs. Primed PRC2i
L1MDA_5	Non-LTR Retrotransposon	L1	2.14352	-0.266385	1.24379	-0.214172	0.830413	0.998885	Primed vs. Primed PRC2i
L1ME1	Non-LTR Retrotransposon	L1	28.5704	-0.26526	0.400387	-0.66251	0.507645	0.998885	Primed vs. Primed PRC2i
L1ME2	Non-LTR Retrotransposon	L1	2.26766	1.84354	1.43036	1.28886	0.197448	0.998885	Primed vs. Primed PRC2i
L1ME3	Non-LTR Retrotransposon	L1	9.20908	0.779513	0.728198	1.07047	0.284408	0.998885	Primed vs. Primed PRC2i
L1ME3E_3end	Non-LTR Retrotransposon	L1	10.0699	-0.568306	0.706368	-0.804547	0.421081	0.998885	Primed vs. Primed PRC2i
L1ME4	Non-LTR Retrotransposon	L1	3.09995	-0.773089	1.54601	-0.500055	0.617036	0.998885	Primed vs. Primed PRC2i
L1MEC_5	Non-LTR Retrotransposon	L1	1.96331	-0.516213	1.36722	-0.377563	0.705755	0.998885	Primed vs. Primed PRC2i
L1ME_ORF2	Non-LTR Retrotransposon	L1	9.42994	0.00151479	0.618846	0.00244776	0.998047	0.998885	Primed vs. Primed PRC2i
L1PA10	Non-LTR Retrotransposon	L1	239.63	0.0263548	0.161303	0.163387	0.870214	0.998885	Primed vs. Primed PRC2i
L1PA11	Non-LTR Retrotransposon	L1	104.742	0.00528631	0.247547	0.0213548	0.982963	0.998885	Primed vs. Primed PRC2i
L1PA12	Non-LTR Retrotransposon	L1	52.7761	0.322175	0.405107	0.795282	0.42645	0.998885	Primed vs. Primed PRC2i
L1PA12_5	Non-LTR Retrotransposon	L1	3.66148	-0.30673	1.00638	-0.304785	0.76053	0.998885	Primed vs. Primed PRC2i
L1PA13	Non-LTR Retrotransposon	L1	170.627	-0.148352	0.171169	-0.866701	0.386106	0.998885	Primed vs. Primed PRC2i
L1PA13_5	Non-LTR Retrotransposon	L1	12.0548	-0.169325	0.560762	-0.301955	0.762686	0.998885	Primed vs. Primed PRC2i
L1PA14	Non-LTR Retrotransposon	L1	68.2566	0.155235	0.267349	0.580647	0.561478	0.998885	Primed vs. Primed PRC2i
L1PA14_5	Non-LTR Retrotransposon	L1	2.76545	0.141763	1.19583	0.118548	0.905634	0.998885	Primed vs. Primed PRC2i
L1PA15	Non-LTR Retrotransposon	L1	141.84	-0.123845	0.196057	-0.631676	0.527599	0.998885	Primed vs. Primed PRC2i
L1PA16	Non-LTR Retrotransposon	L1	103.832	0.101335	0.264045	0.383779	0.701142	0.998885	Primed vs. Primed PRC2i
L1PA16_5	Non-LTR Retrotransposon	L1	4.56667	0.386413	0.945737	0.408584	0.682845	0.998885	Primed vs. Primed PRC2i
L1PA2	Non-LTR Retrotransposon	L1	563.11	-0.0291914	0.203399	-0.143518	0.885881	0.998885	Primed vs. Primed PRC2i
L1PA3	Non-LTR Retrotransposon	L1	1648.44	-0.134612	0.129739	-1.03756	0.299477	0.998885	Primed vs. Primed PRC2i
L1PA4	Non-LTR Retrotransposon	L1	1151.84	-0.0045322	0.168628	-0.0268769	0.978558	0.998885	Primed vs. Primed PRC2i
L1PA5	Non-LTR Retrotransposon	L1	1410.03	-0.0568431	0.124034	-0.458287	0.646747	0.998885	Primed vs. Primed PRC2i
L1PA6	Non-LTR Retrotransposon	L1	1017.41	-0.0413972	0.104598	-0.395775	0.692271	0.998885	Primed vs. Primed PRC2i
L1PA7	Non-LTR Retrotransposon	L1	706.312	-0.0577552	0.12777	-0.452023	0.651252	0.998885	Primed vs. Primed PRC2i
L1PA7_5	Non-LTR Retrotransposon	L1	68.8179	0.0260211	0.314223	0.0828108	0.934002	0.998885	Primed vs. Primed PRC2i
L1PA8	Non-LTR Retrotransposon	L1	363.385	0.0276402	0.148777	0.185783	0.852615	0.998885	Primed vs. Primed PRC2i
L1PB1	Non-LTR Retrotransposon	L1	198.887	-0.0407559	0.177362	-0.22979	0.818255	0.998885	Primed vs. Primed PRC2i
L1PB2	Non-LTR Retrotransposon	L1	77.5816	-0.352379	0.273918	-1.28644	0.198289	0.998885	Primed vs. Primed PRC2i
L1PB2c	Non-LTR Retrotransposon	L1	107.338	0.00405528	0.220847	0.0183624	0.98535	0.998885	Primed vs. Primed PRC2i
L1PB3	Non-LTR Retrotransposon	L1	40.9144	-0.257838	0.317912	-0.811036	0.417345	0.998885	Primed vs. Primed PRC2i
L1PB4	Non-LTR Retrotransposon	L1	67.0784	0.0265223	0.2742	0.0967262	0.922944	0.998885	Primed vs. Primed PRC2i
L1PBA1_5	Non-LTR Retrotransposon	L1	18.077	0.729395	0.600102	1.21545	0.224194	0.998885	Primed vs. Primed PRC2i
L1PBA_5	Non-LTR Retrotransposon	L1	21.95	-0.237133	0.434402	-0.545883	0.585146	0.998885	Primed vs. Primed PRC2i
L1PREC1	Non-LTR Retrotransposon	L1	247.904	0.0547162	0.159914	0.342159	0.732231	0.998885	Primed vs. Primed PRC2i
L1PREC2	Non-LTR Retrotransposon	L1	53.824	0.152865	0.280606	0.544768	0.585913	0.998885	Primed vs. Primed PRC2i
L1P_MA2	Non-LTR Retrotransposon	L1	24.3464	0.146925	0.400713	0.366659	0.713873	0.998885	Primed vs. Primed PRC2i
L2	Non-LTR Retrotransposon	CR1	27.4924	0.124843	0.394474	0.31648	0.751638	0.998885	Primed vs. Primed PRC2i
LOR1a_LTR	LTR Retrotransposon	ERV1	11.8358	0.0924436	1.12325	0.0822999	0.934408	0.998885	Primed vs. Primed PRC2i
LOR1b_LTR	LTR Retrotransposon	ERV1	13.8371	-0.174771	1.59976	-0.109248	0.913006	0.998885	Primed vs. Primed PRC2i
LOR1I	LTR Retrotransposon	ERV1	2.16021	-0.278919	1.24629	-0.223799	0.822913	0.998885	Primed vs. Primed PRC2i
LTR1	LTR Retrotransposon	ERV1	4.78384	-1.99401	1.23099	-1.61985	0.105264	0.998885	Primed vs. Primed PRC2i
LTR10A	LTR Retrotransposon	ERV1	23.1363	0.336874	0.465222	0.724115	0.468995	0.998885	Primed vs. Primed PRC2i
LTR10B1	LTR Retrotransposon	ERV1	7.93962	-0.271831	0.794131	-0.3423	0.732125	0.998885	Primed vs. Primed PRC2i
LTR10C	LTR Retrotransposon	ERV1	170.908	-0.228049	0.210341	-1.08419	0.278282	0.998885	Primed vs. Primed PRC2i
LTR10D	LTR Retrotransposon	ERV1	36.5521	-0.137404	0.366742	-0.374661	0.707913	0.998885	Primed vs. Primed PRC2i
LTR10E	LTR Retrotransposon	ERV1	36.1727	0.0386475	0.341711	0.1131	0.909951	0.998885	Primed vs. Primed PRC2i
LTR10F	LTR Retrotransposon	ERV1	22.26	0.20493	0.536822	0.381746	0.70265	0.998885	Primed vs. Primed PRC2i
LTR10G	LTR Retrotransposon	ERV1	14.2483	-0.956056	0.569879	-1.67765	0.0934158	0.998885	Primed vs. Primed PRC2i
LTR12	LTR Retrotransposon	ERV1	30.6908	0.0984264	0.446615	0.220383	0.825573	0.998885	Primed vs. Primed PRC2i
LTR12B	LTR Retrotransposon	ERV1	62.426	0.272888	0.336483	0.811002	0.417365	0.998885	Primed vs. Primed PRC2i
LTR12C	LTR Retrotransposon	ERV1	570.452	0.320492	0.138213	2.31883	0.0204041	0.998885	Primed vs. Primed PRC2i
LTR12D	LTR Retrotransposon	ERV1	72.1143	0.192808	0.242713	0.794389	0.426969	0.998885	Primed vs. Primed PRC2i
LTR12E	LTR Retrotransposon	ERV1	70.8429	0.22968	0.266328	0.862394	0.388471	0.998885	Primed vs. Primed PRC2i
LTR12F	LTR Retrotransposon	ERV1	70.3835	0.132244	0.321234	0.411674	0.680578	0.998885	Primed vs. Primed PRC2i
LTR13	LTR Retrotransposon	ERV2	262.918	0.0294396	0.172375	0.170788	0.864391	0.998885	Primed vs. Primed PRC2i
LTR13A	LTR Retrotransposon	ERV2	94.9063	0.339603	0.270537	1.25529	0.209373	0.998885	Primed vs. Primed PRC2i
LTR14	LTR Retrotransposon	ERV2	8.50958	-0.142265	0.929777	-0.153009	0.878391	0.998885	Primed vs. Primed PRC2i
LTR14A	LTR Retrotransposon	ERV2	60.1484	-0.284249	0.447826	-0.63473	0.525604	0.998885	Primed vs. Primed PRC2i
LTR14B	LTR Retrotransposon	ERV2	39.646	-0.0799142	0.338084	-0.236374	0.813143	0.998885	Primed vs. Primed PRC2i
LTR14C	LTR Retrotransposon	ERV2	27.731	-0.216201	0.391605	-0.55209	0.580887	0.998885	Primed vs. Primed PRC2i
LTR15	LTR Retrotransposon	ERV1	333.309	0.202566	0.213289	0.949726	0.342251	0.998885	Primed vs. Primed PRC2i
LTR17	LTR Retrotransposon	ERV1	322.459	0.249276	0.161222	1.54617	0.122064	0.998885	Primed vs. Primed PRC2i
LTR18B	LTR Retrotransposon	ERV3	6.75517	-0.405507	0.76291	-0.531526	0.595054	0.998885	Primed vs. Primed PRC2i
LTR19A	LTR Retrotransposon	ERV3	21.1424	-0.00433703	0.461239	-0.00940299	0.992498	0.998885	Primed vs. Primed PRC2i
LTR19B	LTR Retrotransposon	ERV3	3.26363	0.892909	1.28301	0.695948	0.486461	0.998885	Primed vs. Primed PRC2i
LTR19C	LTR Retrotransposon	ERV3	9.95649	-0.438535	0.730457	-0.600357	0.548268	0.998885	Primed vs. Primed PRC2i
LTR1A2	LTR Retrotransposon	ERV1	13.048	1.19106	0.646769	1.84155	0.065541	0.998885	Primed vs. Primed PRC2i
LTR1B	LTR Retrotransposon	ERV1	5.94925	0.431641	0.849696	0.507995	0.611457	0.998885	Primed vs. Primed PRC2i
LTR1B1	LTR Retrotransposon	ERV1	2.39904	1.46476	1.64986	0.88781	0.374643	0.998885	Primed vs. Primed PRC2i
LTR1D	LTR Retrotransposon	ERV1	3.44306	0.389612	1.09041	0.357308	0.720861	0.998885	Primed vs. Primed PRC2i
LTR2	LTR Retrotransposon	ERV1	2.84564	-2.90794	2.80476	-1.03679	0.299835	0.998885	Primed vs. Primed PRC2i
LTR21A	LTR Retrotransposon	ERV1	12.7659	-0.0863694	0.963355	-0.0896549	0.928561	0.998885	Primed vs. Primed PRC2i
LTR21B	LTR Retrotransposon	ERV1	10.2499	0.583258	0.792301	0.736158	0.461635	0.998885	Primed vs. Primed PRC2i
LTR22	LTR Retrotransposon	ERV2	5.95273	-0.676221	0.983432	-0.687613	0.491697	0.998885	Primed vs. Primed PRC2i
LTR22A	LTR Retrotransposon	ERV2	18.8826	-0.0720601	0.735889	-0.0979225	0.921994	0.998885	Primed vs. Primed PRC2i
LTR22B	LTR Retrotransposon	ERV2	4.31936	-0.275879	1.81282	-0.152182	0.879043	0.998885	Primed vs. Primed PRC2i
LTR22B1	LTR Retrotransposon	ERV2	11.3681	0.749153	0.607042	1.2341	0.217164	0.998885	Primed vs. Primed PRC2i
LTR22C	LTR Retrotransposon	ERV2	3.95866	-2.82204	2.7081	-1.04207	0.297378	0.998885	Primed vs. Primed PRC2i
LTR22C0	LTR Retrotransposon	ERV2	10.5915	-0.438979	0.733134	-0.598771	0.549326	0.998885	Primed vs. Primed PRC2i
LTR22C2	LTR Retrotransposon	ERV2	2.7809	1.59423	1.73457	0.919095	0.358046	0.998885	Primed vs. Primed PRC2i
LTR22E	LTR Retrotransposon	ERV2	6.01811	-0.129546	0.940241	-0.137779	0.890415	0.998885	Primed vs. Primed PRC2i
LTR23	LTR Retrotransposon	ERV1	14.6322	0.674357	0.705825	0.955418	0.339367	0.998885	Primed vs. Primed PRC2i
LTR24	LTR Retrotransposon	ERV1	8.63449	-1.48656	0.704696	-2.1095	0.0349015	0.998885	Primed vs. Primed PRC2i
LTR24B	LTR Retrotransposon	ERV1	2.97308	1.37933	1.42864	0.96548	0.334305	0.998885	Primed vs. Primed PRC2i
LTR25	LTR Retrotransposon	ERV1	21.0248	-0.471062	0.507452	-0.928288	0.353258	0.998885	Primed vs. Primed PRC2i
LTR26	LTR Retrotransposon	ERV1	3.15905	-0.855519	1.25718	-0.680505	0.496185	0.998885	Primed vs. Primed PRC2i
LTR26B	LTR Retrotransposon	ERV1	4.7892	1.83891	1.58888	1.15736	0.247125	0.998885	Primed vs. Primed PRC2i
LTR26E	LTR Retrotransposon	ERV1	2.30702	-2.5788	1.7264	-1.49375	0.135242	0.998885	Primed vs. Primed PRC2i
LTR27	LTR Retrotransposon	ERV1	2.18214	-0.777479	1.47902	-0.52567	0.599117	0.998885	Primed vs. Primed PRC2i
LTR27B	LTR Retrotransposon	ERV1	2.62491	0.732854	1.32309	0.553896	0.57965	0.998885	Primed vs. Primed PRC2i
LTR27C	LTR Retrotransposon	ERV1	3.01828	-0.728852	1.14423	-0.636981	0.524137	0.998885	Primed vs. Primed PRC2i
LTR28	LTR Retrotransposon	ERV1	2.10476	0.679734	1.5622	0.435114	0.66348	0.998885	Primed vs. Primed PRC2i
LTR28C	LTR Retrotransposon	ERV1	3.38851	-0.224221	1.44214	-0.155478	0.876445	0.998885	Primed vs. Primed PRC2i
LTR29	LTR Retrotransposon	ERV1	3.08329	-0.721752	1.53316	-0.47076	0.637812	0.998885	Primed vs. Primed PRC2i
LTR2B	LTR Retrotransposon	ERV1	126.789	0.184527	0.209584	0.880442	0.37862	0.998885	Primed vs. Primed PRC2i
LTR2C	LTR Retrotransposon	ERV1	438.052	-0.0626202	0.15759	-0.397362	0.6911	0.998885	Primed vs. Primed PRC2i
LTR3	LTR Retrotransposon	ERV2	12.7261	-1.18363	1.08597	-1.08993	0.275744	0.998885	Primed vs. Primed PRC2i
LTR30	LTR Retrotransposon	ERV1	10.6472	-0.137114	0.662126	-0.207082	0.835946	0.998885	Primed vs. Primed PRC2i
LTR32	LTR Retrotransposon	ERV3	12.9268	-0.355449	0.552187	-0.64371	0.519763	0.998885	Primed vs. Primed PRC2i
LTR35	LTR Retrotransposon	ERV1	8.92005	0.177202	0.75084	0.236005	0.813429	0.998885	Primed vs. Primed PRC2i
LTR35A	LTR Retrotransposon	ERV1	33.0421	-0.911789	0.678081	-1.34466	0.178735	0.998885	Primed vs. Primed PRC2i
LTR36	LTR Retrotransposon	ERV1	5.32931	-0.0451718	0.85683	-0.0527197	0.957955	0.998885	Primed vs. Primed PRC2i
LTR38	LTR Retrotransposon	ERV1	1.79003	3.15784	1.90062	1.66148	0.0966168	0.998885	Primed vs. Primed PRC2i
LTR38A1	LTR Retrotransposon	ERV1	2.48235	0.13701	1.61831	0.0846623	0.93253	0.998885	Primed vs. Primed PRC2i
LTR38C	LTR Retrotransposon	ERV1	3.09012	1.42967	1.14313	1.25066	0.211058	0.998885	Primed vs. Primed PRC2i
LTR39	LTR Retrotransposon	ERV1	7.78246	0.385478	0.78012	0.494127	0.621217	0.998885	Primed vs. Primed PRC2i
LTR3A	LTR Retrotransposon	ERV2	84.9537	0.0757046	0.380872	0.198767	0.842445	0.998885	Primed vs. Primed PRC2i
LTR3B	LTR Retrotransposon	ERV2	9.80489	0.625726	0.7043	0.888436	0.374306	0.998885	Primed vs. Primed PRC2i
LTR4	LTR Retrotransposon	ERV1	11.123	-0.519351	0.612774	-0.84754	0.396694	0.998885	Primed vs. Primed PRC2i
LTR40B	LTR Retrotransposon	ERV3	22.5974	1.35333	0.532332	2.54226	0.0110139	0.998885	Primed vs. Primed PRC2i
LTR43	LTR Retrotransposon	ERV1	10.8868	0.10732	0.761056	0.141014	0.887859	0.998885	Primed vs. Primed PRC2i
LTR45	LTR Retrotransposon	ERV1	5.39832	0.308765	1.10615	0.279136	0.78014	0.998885	Primed vs. Primed PRC2i
LTR45B	LTR Retrotransposon	ERV1	2.13545	-1.22598	1.42557	-0.859994	0.389792	0.998885	Primed vs. Primed PRC2i
LTR45C	LTR Retrotransposon	ERV1	3.58975	0.179742	1.12844	0.159283	0.873446	0.998885	Primed vs. Primed PRC2i
LTR46	LTR Retrotransposon	ERV1	12.0413	-0.430955	0.650718	-0.662276	0.507794	0.998885	Primed vs. Primed PRC2i
LTR47A	LTR Retrotransposon	ERV3	18.8889	0.0709168	0.617063	0.114926	0.908503	0.998885	Primed vs. Primed PRC2i
LTR47A2	LTR Retrotransposon	ERV3	26.0802	0.734089	0.598924	1.22568	0.220319	0.998885	Primed vs. Primed PRC2i
LTR48B	LTR Retrotransposon	ERV1	4.48896	-0.191059	1.07368	-0.177948	0.858764	0.998885	Primed vs. Primed PRC2i
LTR49	LTR Retrotransposon	ERV1	15.4714	0.447827	0.495806	0.903231	0.366403	0.998885	Primed vs. Primed PRC2i
LTR5	LTR Retrotransposon	ERV2	149.616	0.018648	0.260331	0.071632	0.942895	0.998885	Primed vs. Primed PRC2i
LTR54	LTR Retrotransposon	ERV1	8.49068	0.0622012	0.716605	0.0867999	0.930831	0.998885	Primed vs. Primed PRC2i
LTR54B	LTR Retrotransposon	ERV1	4.47014	1.2028	1.32094	0.91056	0.362527	0.998885	Primed vs. Primed PRC2i
LTR56	LTR Retrotransposon	ERV1	9.23106	-0.540825	0.907905	-0.595684	0.551386	0.998885	Primed vs. Primed PRC2i
LTR57	LTR Retrotransposon	ERV3	28.0221	-0.669923	0.535467	-1.2511	0.210898	0.998885	Primed vs. Primed PRC2i
LTR58	LTR Retrotransposon	ERV1	5.86829	0.316293	1.1474	0.27566	0.78281	0.998885	Primed vs. Primed PRC2i
LTR5A	LTR Retrotransposon	ERV2	136.714	-0.278286	0.228588	-1.21742	0.223446	0.998885	Primed vs. Primed PRC2i
LTR5B	LTR Retrotransposon	ERV2	134.042	-0.225673	0.220553	-1.02321	0.306207	0.998885	Primed vs. Primed PRC2i
LTR5_Hs	LTR Retrotransposon	ERV2	714.237	-0.124476	0.198647	-0.62662	0.530908	0.998885	Primed vs. Primed PRC2i
LTR61	LTR Retrotransposon	ERV1	12.2228	-0.12559	0.680475	-0.184563	0.853572	0.998885	Primed vs. Primed PRC2i
LTR62	LTR Retrotransposon	ERV3	2.6598	0.246589	1.47978	0.166639	0.867654	0.998885	Primed vs. Primed PRC2i
LTR66	LTR Retrotransposon	ERV3	58.3182	-0.213751	0.386697	-0.55276	0.580428	0.998885	Primed vs. Primed PRC2i
LTR6A	LTR Retrotransposon	ERV1	17.4273	0.191301	0.500664	0.382095	0.702391	0.998885	Primed vs. Primed PRC2i
LTR6B	LTR Retrotransposon	ERV1	201.694	-0.154464	0.256234	-0.602824	0.546626	0.998885	Primed vs. Primed PRC2i
LTR70	LTR Retrotransposon	ERV1	5.62903	-0.401883	0.824266	-0.487565	0.625858	0.998885	Primed vs. Primed PRC2i
LTR71A	LTR Retrotransposon	ERV1	7.50171	-0.789641	0.84169	-0.938162	0.348161	0.998885	Primed vs. Primed PRC2i
LTR71B	LTR Retrotransposon	ERV1	11.8264	-0.146635	0.704903	-0.208021	0.835213	0.998885	Primed vs. Primed PRC2i
LTR72	LTR Retrotransposon	ERV1	6.21302	-0.137383	0.922259	-0.148963	0.881583	0.998885	Primed vs. Primed PRC2i
LTR72B	LTR Retrotransposon	ERV1	10.3049	-0.227957	0.932915	-0.244349	0.806961	0.998885	Primed vs. Primed PRC2i
LTR76	LTR Retrotransposon	ERV1	11.0138	-0.943945	0.639963	-1.475	0.140213	0.998885	Primed vs. Primed PRC2i
LTR77	LTR Retrotransposon	ERV1	1.96889	-0.507341	1.53894	-0.32967	0.741649	0.998885	Primed vs. Primed PRC2i
LTR7A	LTR Retrotransposon	ERV3	22733.7	-0.247967	0.219669	-1.12882	0.258973	0.998885	Primed vs. Primed PRC2i
LTR7B	LTR Retrotransposon	ERV3	3581.96	-0.0358734	0.25254	-0.14205	0.88704	0.998885	Primed vs. Primed PRC2i
LTR7C	LTR Retrotransposon	ERV3	228.966	-0.0803847	0.181004	-0.444104	0.656968	0.998885	Primed vs. Primed PRC2i
LTR7Y	LTR Retrotransposon	ERV3	8944.28	-0.195746	0.188095	-1.04068	0.298026	0.998885	Primed vs. Primed PRC2i
LTR8	LTR Retrotransposon	ERV1	129.034	-0.159235	0.259545	-0.613518	0.539534	0.998885	Primed vs. Primed PRC2i
LTR8A	LTR Retrotransposon	ERV1	13.6399	0.32421	0.551702	0.587654	0.556764	0.998885	Primed vs. Primed PRC2i
LTR8B	LTR Retrotransposon	ERV1	5.71755	1.07138	0.931229	1.1505	0.249939	0.998885	Primed vs. Primed PRC2i
LTR9	LTR Retrotransposon	ERV1	6.86309	0.78235	0.80328	0.973943	0.330085	0.998885	Primed vs. Primed PRC2i
LTR9A1	LTR Retrotransposon	ERV1	4.73741	0.041601	0.906361	0.0458989	0.963391	0.998885	Primed vs. Primed PRC2i
LTR9B	LTR Retrotransposon	ERV1	48.5566	-0.253988	0.351289	-0.723017	0.46967	0.998885	Primed vs. Primed PRC2i
LTR9C	LTR Retrotransposon	ERV1	12.0815	0.224101	0.615293	0.364219	0.715695	0.998885	Primed vs. Primed PRC2i
LTR9D	LTR Retrotransposon	ERV1	4.06369	0.307748	1.11172	0.276821	0.781918	0.998885	Primed vs. Primed PRC2i
MER101	LTR Retrotransposon	ERV1	2.52296	-0.641094	1.39724	-0.458828	0.646357	0.998885	Primed vs. Primed PRC2i
MER11A	LTR Retrotransposon	ERV2	77.6158	0.00251212	0.243911	0.0102993	0.991782	0.998885	Primed vs. Primed PRC2i
MER11B	LTR Retrotransposon	ERV2	283.179	-0.176326	0.154993	-1.13764	0.255271	0.998885	Primed vs. Primed PRC2i
MER11C	LTR Retrotransposon	ERV2	297.759	-0.0542561	0.174685	-0.310594	0.756109	0.998885	Primed vs. Primed PRC2i
MER11D	LTR Retrotransposon	ERV2	53.5527	-0.0273056	0.28748	-0.0949824	0.924329	0.998885	Primed vs. Primed PRC2i
MER21A	LTR Retrotransposon	ERV3	14.892	-0.083477	0.593475	-0.140658	0.88814	0.998885	Primed vs. Primed PRC2i
MER21B	LTR Retrotransposon	ERV3	17.2009	-0.619624	0.662455	-0.935345	0.34961	0.998885	Primed vs. Primed PRC2i
MER21C	LTR Retrotransposon	ERV3	8.70051	0.101824	0.680543	0.149622	0.881063	0.998885	Primed vs. Primed PRC2i
MER31A	LTR Retrotransposon	ERV1	13.1434	0.308292	0.631708	0.488029	0.625529	0.998885	Primed vs. Primed PRC2i
MER31B	LTR Retrotransposon	ERV1	7.37689	-2.21584	1.43029	-1.54922	0.121329	0.998885	Primed vs. Primed PRC2i
MER34	LTR Retrotransposon	ERV1	6.72576	-0.816436	0.869167	-0.939332	0.34756	0.998885	Primed vs. Primed PRC2i
MER34B	LTR Retrotransposon	ERV1	3.28374	1.19148	1.603	0.743279	0.457313	0.998885	Primed vs. Primed PRC2i
MER34C	LTR Retrotransposon	ERV1	4.58524	0.616078	0.996702	0.618117	0.536499	0.998885	Primed vs. Primed PRC2i
MER34C2	LTR Retrotransposon	ERV1	2.79024	0.791037	1.5363	0.514897	0.606625	0.998885	Primed vs. Primed PRC2i
MER39	LTR Retrotransposon	ERV1	1.96217	1.49018	1.55155	0.960448	0.33683	0.998885	Primed vs. Primed PRC2i
MER39B	LTR Retrotransposon	ERV1	14.325	0.0723041	0.595651	0.121387	0.903385	0.998885	Primed vs. Primed PRC2i
MER41A	LTR Retrotransposon	ERV1	242.517	-0.259399	0.182367	-1.4224	0.154909	0.998885	Primed vs. Primed PRC2i
MER41B	LTR Retrotransposon	ERV1	62.9274	0.29364	0.295047	0.995231	0.319624	0.998885	Primed vs. Primed PRC2i
MER41C	LTR Retrotransposon	ERV1	26.0882	-0.410409	0.425511	-0.964509	0.334791	0.998885	Primed vs. Primed PRC2i
MER41D	LTR Retrotransposon	ERV1	1.74616	0.188316	2.3649	0.0796295	0.936532	0.998885	Primed vs. Primed PRC2i
MER41E	LTR Retrotransposon	ERV1	6.70185	-0.267915	0.812251	-0.329843	0.741518	0.998885	Primed vs. Primed PRC2i
MER48	LTR Retrotransposon	ERV1	16.1667	0.0438177	0.825386	0.0530875	0.957662	0.998885	Primed vs. Primed PRC2i
MER49	LTR Retrotransposon	ERV1	31.309	0.323228	0.397184	0.813799	0.41576	0.998885	Primed vs. Primed PRC2i
MER4A	LTR Retrotransposon	ERV1	55.9833	-0.32121	0.338832	-0.947993	0.343133	0.998885	Primed vs. Primed PRC2i
MER4A1	LTR Retrotransposon	ERV1	268.925	0.102859	0.200653	0.512624	0.608214	0.998885	Primed vs. Primed PRC2i
MER4A1_LTR	LTR Retrotransposon	ERV1	45.1909	-0.162988	0.395109	-0.412513	0.679964	0.998885	Primed vs. Primed PRC2i
MER4B	LTR Retrotransposon	ERV1	11.5439	-0.0315365	0.835983	-0.0377239	0.969908	0.998885	Primed vs. Primed PRC2i
MER4C	LTR Retrotransposon	ERV1	25.3725	-0.286733	0.456165	-0.628573	0.529628	0.998885	Primed vs. Primed PRC2i
MER4CL34	LTR Retrotransposon	ERV1	2.496	0.147487	1.25031	0.117961	0.906099	0.998885	Primed vs. Primed PRC2i
MER4D	LTR Retrotransposon	ERV1	63.6408	0.135829	0.277726	0.489076	0.624788	0.998885	Primed vs. Primed PRC2i
MER4D1	LTR Retrotransposon	ERV1	42.5821	0.167324	0.325538	0.51399	0.607259	0.998885	Primed vs. Primed PRC2i
MER4D_LTR	LTR Retrotransposon	ERV1	13.704	0.206504	0.676301	0.305343	0.760105	0.998885	Primed vs. Primed PRC2i
MER4E	LTR Retrotransposon	ERV1	85.1774	-0.108636	0.263582	-0.412153	0.680227	0.998885	Primed vs. Primed PRC2i
MER4E1	LTR Retrotransposon	ERV1	80.9753	0.0945197	0.275792	0.342721	0.731808	0.998885	Primed vs. Primed PRC2i
MER50	LTR Retrotransposon	ERV1	7.66167	1.48293	0.75116	1.97419	0.0483599	0.998885	Primed vs. Primed PRC2i
MER50B	LTR Retrotransposon	ERV1	3.75331	0.624758	1.24707	0.500981	0.616384	0.998885	Primed vs. Primed PRC2i
MER50I	LTR Retrotransposon	ERV1	4.79552	-0.154134	0.860067	-0.179212	0.857771	0.998885	Primed vs. Primed PRC2i
MER51A	LTR Retrotransposon	ERV1	45.6357	-0.332192	0.34743	-0.956139	0.339002	0.998885	Primed vs. Primed PRC2i
MER51B	LTR Retrotransposon	ERV1	64.6984	-0.416238	0.367093	-1.13388	0.256846	0.998885	Primed vs. Primed PRC2i
MER51C	LTR Retrotransposon	ERV1	25.8841	-0.295242	0.435491	-0.677952	0.497802	0.998885	Primed vs. Primed PRC2i
MER51E	LTR Retrotransposon	ERV1	68.4428	0.598445	0.560873	1.06699	0.285977	0.998885	Primed vs. Primed PRC2i
MER52C	LTR Retrotransposon	ERV1	3.4709	0.967772	1.0698	0.904629	0.365662	0.998885	Primed vs. Primed PRC2i
MER54A	LTR Retrotransposon	ERV3	4.15786	-1.14368	0.966455	-1.18338	0.236658	0.998885	Primed vs. Primed PRC2i
MER54B	LTR Retrotransposon	ERV3	2.09792	0.56413	1.99094	0.283349	0.776909	0.998885	Primed vs. Primed PRC2i
MER57A1	LTR Retrotransposon	ERV1	35.8551	0.56362	0.582791	0.967103	0.333492	0.998885	Primed vs. Primed PRC2i
MER57B1	LTR Retrotransposon	ERV1	19.5009	0.468882	0.60849	0.770566	0.440964	0.998885	Primed vs. Primed PRC2i
MER57B2	LTR Retrotransposon	ERV1	11.4984	-1.16098	0.640164	-1.81356	0.0697447	0.998885	Primed vs. Primed PRC2i
MER57D	LTR Retrotransposon	ERV1	2.49464	-0.157816	2.25634	-0.0699435	0.944239	0.998885	Primed vs. Primed PRC2i
MER57E3	LTR Retrotransposon	ERV1	4.78143	-0.510626	1.30252	-0.392029	0.695037	0.998885	Primed vs. Primed PRC2i
MER61B	LTR Retrotransposon	ERV1	3.21728	2.49422	1.46531	1.70218	0.0887223	0.998885	Primed vs. Primed PRC2i
MER61C	LTR Retrotransposon	ERV1	3.31146	-5.20521	2.3432	-2.22141	0.0263234	0.998885	Primed vs. Primed PRC2i
MER65A	LTR Retrotransposon	ERV1	12.1804	0.158008	0.635964	0.248455	0.803782	0.998885	Primed vs. Primed PRC2i
MER65D	LTR Retrotransposon	ERV1	1.895	-0.854606	2.33275	-0.366352	0.714103	0.998885	Primed vs. Primed PRC2i
MER66A	LTR Retrotransposon	ERV1	6.19457	-1.26753	1.07845	-1.17533	0.239863	0.998885	Primed vs. Primed PRC2i
MER66C	LTR Retrotransposon	ERV1	18.7697	-0.184772	0.503304	-0.367119	0.71353	0.998885	Primed vs. Primed PRC2i
MER67C	LTR Retrotransposon	ERV1	2.10479	4.50172	1.83731	2.45017	0.0142788	0.998885	Primed vs. Primed PRC2i
MER68A	LTR Retrotransposon	ERV3	29.3766	0.190025	0.439778	0.432093	0.665674	0.998885	Primed vs. Primed PRC2i
MER68B	LTR Retrotransposon	ERV3	12.5228	0.25676	1.03767	0.24744	0.804568	0.998885	Primed vs. Primed PRC2i
MER70A	LTR Retrotransposon	ERV3	2.68255	-1.63504	1.66843	-0.979992	0.32709	0.998885	Primed vs. Primed PRC2i
MER72	LTR Retrotransposon	ERV1	2.12638	0.222238	1.50434	0.147731	0.882555	0.998885	Primed vs. Primed PRC2i
MER72B	LTR Retrotransposon	ERV1	2.31014	1.23232	1.4086	0.87485	0.381655	0.998885	Primed vs. Primed PRC2i
MER74A	LTR Retrotransposon	ERV3	5.01113	0.0055379	1.30542	0.00424223	0.996615	0.998885	Primed vs. Primed PRC2i
MER77	LTR Retrotransposon	ERV3	2.9068	1.31119	1.26906	1.0332	0.301511	0.998885	Primed vs. Primed PRC2i
MER83	LTR Retrotransposon	ERV1	9.28293	0.158716	0.729815	0.217475	0.827838	0.998885	Primed vs. Primed PRC2i
MER83B	LTR Retrotransposon	ERV1	20.5766	-0.111596	1.05956	-0.105323	0.91612	0.998885	Primed vs. Primed PRC2i
MER83C	LTR Retrotransposon	ERV1	4.04727	0.383748	2.78331	0.137875	0.89034	0.998885	Primed vs. Primed PRC2i
MER84	LTR Retrotransposon	ERV1	3.78057	0.0522582	1.07789	0.0484818	0.961332	0.998885	Primed vs. Primed PRC2i
MER87B	LTR Retrotransposon	ERV1	7.41763	1.26292	0.835638	1.51132	0.130707	0.998885	Primed vs. Primed PRC2i
MER9	LTR Retrotransposon	ERV2	58.1192	0.0461146	0.525729	0.0877156	0.930103	0.998885	Primed vs. Primed PRC2i
MER9a1	LTR Retrotransposon	ERV2	90.9013	0.0786779	0.297783	0.264212	0.791616	0.998885	Primed vs. Primed PRC2i
MER9a2	LTR Retrotransposon	ERV2	114.597	-0.418099	0.22883	-1.82712	0.0676825	0.998885	Primed vs. Primed PRC2i
MER9a3	LTR Retrotransposon	ERV2	231.351	0.379582	0.186066	2.04004	0.0413462	0.998885	Primed vs. Primed PRC2i
MER9B	LTR Retrotransposon	ERV2	42.201	0.0277921	0.426197	0.0652096	0.948007	0.998885	Primed vs. Primed PRC2i
MIR	Non-LTR Retrotransposon	SINE	420.796	0.177658	0.287265	0.618447	0.536281	0.998885	Primed vs. Primed PRC2i
MIR3	Non-LTR Retrotransposon	SINE	1106.24	-0.232346	0.179804	-1.29222	0.196282	0.998885	Primed vs. Primed PRC2i
MIRc	Non-LTR Retrotransposon	SINE	459.113	0.631565	0.267731	2.35895	0.0183268	0.998885	Primed vs. Primed PRC2i
MLT1A0	LTR Retrotransposon	ERV3	136.529	-0.0706681	0.347171	-0.203554	0.838702	0.998885	Primed vs. Primed PRC2i
MLT1A1	LTR Retrotransposon	ERV3	46.1238	0.604847	0.395073	1.53098	0.125775	0.998885	Primed vs. Primed PRC2i
MLT1B	LTR Retrotransposon	ERV3	109.336	-0.0704663	0.218904	-0.321905	0.747525	0.998885	Primed vs. Primed PRC2i
MLT1C	LTR Retrotransposon	ERV3	25.6871	0.12496	0.498636	0.250605	0.80212	0.998885	Primed vs. Primed PRC2i
MLT1C1	LTR Retrotransposon	ERV3	17.9538	0.116387	0.516044	0.225538	0.821561	0.998885	Primed vs. Primed PRC2i
MLT1C2	LTR Retrotransposon	ERV3	33.5339	0.510585	0.41663	1.22551	0.220382	0.998885	Primed vs. Primed PRC2i
MLT1D	LTR Retrotransposon	ERV3	20.8454	-0.447506	0.621442	-0.720109	0.471458	0.998885	Primed vs. Primed PRC2i
MLT1E1A	LTR Retrotransposon	ERV3	3.39987	-0.969038	1.74454	-0.555469	0.578574	0.998885	Primed vs. Primed PRC2i
MLT1E2	LTR Retrotransposon	ERV3	4.56267	-0.0520444	0.988037	-0.0526746	0.957991	0.998885	Primed vs. Primed PRC2i
MLT1F	LTR Retrotransposon	ERV3	1.74554	0.817917	2.29716	0.356055	0.721799	0.998885	Primed vs. Primed PRC2i
MLT1F1	LTR Retrotransposon	ERV3	2.7821	1.2082	1.30077	0.928831	0.352977	0.998885	Primed vs. Primed PRC2i
MLT1H	LTR Retrotransposon	ERV3	1.84302	-0.249327	2.32878	-0.107063	0.914739	0.998885	Primed vs. Primed PRC2i
MLT1H1	LTR Retrotransposon	ERV3	7.08706	0.0334832	0.75951	0.0440852	0.964836	0.998885	Primed vs. Primed PRC2i
MLT1I	LTR Retrotransposon	ERV3	1.7783	1.45994	3.00537	0.485776	0.627126	0.998885	Primed vs. Primed PRC2i
MLT1K	LTR Retrotransposon	ERV3	2.93127	-1.33915	1.80746	-0.740899	0.458754	0.998885	Primed vs. Primed PRC2i
MLT1_I	LTR Retrotransposon	ERV3	1.77454	2.06489	1.7367	1.18897	0.234451	0.998885	Primed vs. Primed PRC2i
MLT2A1	LTR Retrotransposon	ERV3	167.44	0.349062	0.283037	1.23327	0.217475	0.998885	Primed vs. Primed PRC2i
MLT2A2	LTR Retrotransposon	ERV3	451.741	0.326696	0.151918	2.15047	0.0315177	0.998885	Primed vs. Primed PRC2i
MLT2B2	LTR Retrotransposon	ERV3	8.82481	1.1554	0.883937	1.30711	0.191175	0.998885	Primed vs. Primed PRC2i
MLT2B4	LTR Retrotransposon	ERV3	22.0536	-0.00901144	0.516636	-0.0174425	0.986084	0.998885	Primed vs. Primed PRC2i
MLT2C2	LTR Retrotransposon	ERV3	8.30337	1.2979	1.1858	1.09454	0.27372	0.998885	Primed vs. Primed PRC2i
MLT2D	LTR Retrotransposon	ERV3	4.11983	-0.829064	2.24847	-0.368723	0.712334	0.998885	Primed vs. Primed PRC2i
MSTA	LTR Retrotransposon	ERV3	613.498	-0.114077	0.123415	-0.924338	0.35531	0.998885	Primed vs. Primed PRC2i
MSTA1	LTR Retrotransposon	ERV3	98.2632	-0.327323	0.342779	-0.954911	0.339623	0.998885	Primed vs. Primed PRC2i
MSTA2	LTR Retrotransposon	ERV3	30.9656	0.256895	0.441772	0.581512	0.560895	0.998885	Primed vs. Primed PRC2i
MSTB	LTR Retrotransposon	ERV3	156.625	0.259663	0.254219	1.02141	0.307058	0.998885	Primed vs. Primed PRC2i
MSTB1	LTR Retrotransposon	ERV3	46.1927	0.0560164	0.338896	0.165291	0.868715	0.998885	Primed vs. Primed PRC2i
MSTC	LTR Retrotransposon	ERV3	40.968	-0.105719	0.397212	-0.266153	0.790121	0.998885	Primed vs. Primed PRC2i
MSTD	LTR Retrotransposon	ERV3	34.3374	-0.306107	0.420954	-0.727174	0.467119	0.998885	Primed vs. Primed PRC2i
MST_I	LTR Retrotransposon	ERV3	104.088	0.0197262	0.20632	0.0956097	0.923831	0.998885	Primed vs. Primed PRC2i
PABL_A	LTR Retrotransposon	ERV1	49.3414	0.0305277	0.317036	0.0962911	0.923289	0.998885	Primed vs. Primed PRC2i
PABL_AI	LTR Retrotransposon	ERV1	8.23364	0.417338	0.66409	0.628436	0.529718	0.998885	Primed vs. Primed PRC2i
PABL_B	LTR Retrotransposon	ERV1	6.27724	1.26833	0.947624	1.33844	0.180754	0.998885	Primed vs. Primed PRC2i
PB1D11	Non-LTR Retrotransposon	SINE	238218	-0.05222	0.0992362	-0.526219	0.598736	0.998885	Primed vs. Primed PRC2i
PRIMA4_LTR	LTR Retrotransposon	ERV1	28.9304	-0.0720402	0.385628	-0.186812	0.851808	0.998885	Primed vs. Primed PRC2i
PrimLTR79	LTR Retrotransposon	ERV1	3.02655	-1.07423	1.35174	-0.794698	0.426789	0.998885	Primed vs. Primed PRC2i
SVA_A	Non-LTR Retrotransposon	SINE	324.425	0.0742278	0.17945	0.41364	0.679138	0.998885	Primed vs. Primed PRC2i
SVA_B	Non-LTR Retrotransposon	SINE	319.638	0.194842	0.137288	1.41922	0.155835	0.998885	Primed vs. Primed PRC2i
SVA_C	Non-LTR Retrotransposon	SINE	201.511	-0.0393272	0.254962	-0.154248	0.877415	0.998885	Primed vs. Primed PRC2i
SVA_D	Non-LTR Retrotransposon	SINE	716.073	-0.0219148	0.119516	-0.183363	0.854513	0.998885	Primed vs. Primed PRC2i
SVA_E	Non-LTR Retrotransposon	SINE	276.879	-0.0637469	0.194469	-0.327801	0.743063	0.998885	Primed vs. Primed PRC2i
SVA_F	Non-LTR Retrotransposon	SINE	542.956	-0.004626	0.144439	-0.0320274	0.97445	0.998885	Primed vs. Primed PRC2i
THE1A	LTR Retrotransposon	ERV3	1252.36	-0.040827	0.153552	-0.265883	0.790329	0.998885	Primed vs. Primed PRC2i
THE1B	LTR Retrotransposon	ERV3	1202.85	0.00158865	0.106704	0.0148883	0.988121	0.998885	Primed vs. Primed PRC2i
THE1C	LTR Retrotransposon	ERV3	616.371	-0.192169	0.213742	-0.899071	0.368615	0.998885	Primed vs. Primed PRC2i
THE1D	LTR Retrotransposon	ERV3	1056.45	-0.198215	0.141785	-1.398	0.162114	0.998885	Primed vs. Primed PRC2i
THER1	Non-LTR Retrotransposon	SINE	13.4817	-0.826911	1.55444	-0.531966	0.594749	0.998885	Primed vs. Primed PRC2i
THER2	Non-LTR Retrotransposon	SINE	19.4588	21.0537	3.90898	5.38598	NA	NA	Primed vs. Primed PRC2i
X5B_LINE	Non-LTR Retrotransposon	CR1	23.9459	-0.903989	3.73341	-0.242135	NA	NA	Primed vs. Primed PRC2i

## Sheet: Kumar_2022
name	class	clade	baseMean	log2FoldChange	lfcSE	stat	pvalue	padj	comparison
ALU	Non-LTR Retrotransposon	SINE	4677.99	0.540202	0.184973	2.92044	0.00349539	0.0371782	Naive vs. Naive EZH2i
AluJb	Non-LTR Retrotransposon	SINE	12951.2	0.232879	0.112849	2.06363	0.0390524	0.228457	Naive vs. Naive EZH2i
AluJr	Non-LTR Retrotransposon	SINE	958.267	0.0497498	0.329886	0.150809	0.880126	0.959339	Naive vs. Naive EZH2i
AluJr4	Non-LTR Retrotransposon	SINE	2372.08	0.0692838	0.426539	0.162433	0.870965	0.959339	Naive vs. Naive EZH2i
AluSc	Non-LTR Retrotransposon	SINE	47995.7	0.128712	0.0751397	1.71297	0.0867172	0.388918	Naive vs. Naive EZH2i
AluSc5	Non-LTR Retrotransposon	SINE	33906	-0.0367619	0.153873	-0.23891	0.811175	0.958711	Naive vs. Naive EZH2i
AluSc8	Non-LTR Retrotransposon	SINE	5966.38	-0.347143	0.0975349	-3.55916	0.000372036	0.00466374	Naive vs. Naive EZH2i
AluSg	Non-LTR Retrotransposon	SINE	347.964	-11.9148	1.94292	-6.1324	8.65616e-10	2.53193e-08	Naive vs. Naive EZH2i
AluSg1	Non-LTR Retrotransposon	SINE	2011.11	1.17736	0.304296	3.86912	0.000109227	0.00147457	Naive vs. Naive EZH2i
AluSg4	Non-LTR Retrotransposon	SINE	2849.82	0.0994293	0.217106	0.457975	0.64697	0.930049	Naive vs. Naive EZH2i
AluSg7	Non-LTR Retrotransposon	SINE	46169.3	0.0616768	0.0901966	0.683803	0.494099	0.853887	Naive vs. Naive EZH2i
AluSp	Non-LTR Retrotransposon	SINE	54333.6	-0.12958	0.104834	-1.23605	0.21644	0.622708	Naive vs. Naive EZH2i
AluSq	Non-LTR Retrotransposon	SINE	73739	0.132999	0.115054	1.15597	0.247693	0.65821	Naive vs. Naive EZH2i
AluSq10	Non-LTR Retrotransposon	SINE	5235.66	0.0239641	0.102198	0.234488	0.814606	0.958711	Naive vs. Naive EZH2i
AluSq2	Non-LTR Retrotransposon	SINE	22621.3	0.00207709	0.12724	0.0163241	0.986976	0.993308	Naive vs. Naive EZH2i
AluSq4	Non-LTR Retrotransposon	SINE	1873.28	-0.206048	0.261039	-0.789338	0.429914	0.803087	Naive vs. Naive EZH2i
AluSx1	Non-LTR Retrotransposon	SINE	256.275	2.14805	3.30117	0.650694	0.515244	0.856184	Naive vs. Naive EZH2i
AluSx3	Non-LTR Retrotransposon	SINE	21056.2	-0.258593	0.145091	-1.78228	0.0747038	0.354338	Naive vs. Naive EZH2i
AluSx4	Non-LTR Retrotransposon	SINE	11363.4	0.142266	0.0893051	1.59304	0.111152	0.45326	Naive vs. Naive EZH2i
AluSz	Non-LTR Retrotransposon	SINE	44918.8	0.137008	0.123828	1.10644	0.268538	0.66378	Naive vs. Naive EZH2i
AluSz6	Non-LTR Retrotransposon	SINE	20997.9	0.071133	0.0906031	0.785106	0.432392	0.803087	Naive vs. Naive EZH2i
AluY	Non-LTR Retrotransposon	SINE	6358.18	-0.273811	0.415001	-0.659784	0.509392	0.853887	Naive vs. Naive EZH2i
AluYa1	Non-LTR Retrotransposon	SINE	2753.95	0.25228	0.395759	0.637458	0.523827	0.863207	Naive vs. Naive EZH2i
AluYa4	Non-LTR Retrotransposon	SINE	35939.3	0.129105	0.105492	1.22384	0.221014	0.626956	Naive vs. Naive EZH2i
AluYa5	Non-LTR Retrotransposon	SINE	25762.2	-0.0562365	0.12049	-0.46673	0.640693	0.930049	Naive vs. Naive EZH2i
AluYa8	Non-LTR Retrotransposon	SINE	3769.22	-0.0392899	0.196175	-0.200279	0.841262	0.958711	Naive vs. Naive EZH2i
AluYb10	Non-LTR Retrotransposon	SINE	2829.08	0.298085	0.453375	0.65748	0.510873	0.853887	Naive vs. Naive EZH2i
AluYb11	Non-LTR Retrotransposon	SINE	404.456	-1.7997	1.81406	-0.992081	0.321158	0.722605	Naive vs. Naive EZH2i
AluYb3a1	Non-LTR Retrotransposon	SINE	38522.1	-0.147691	0.103591	-1.42571	0.153953	0.52978	Naive vs. Naive EZH2i
AluYb3a2	Non-LTR Retrotransposon	SINE	2481.38	0.483954	0.226292	2.13863	0.0324658	0.203491	Naive vs. Naive EZH2i
AluYb8	Non-LTR Retrotransposon	SINE	7878.14	-0.101744	0.223743	-0.454736	0.649299	0.930049	Naive vs. Naive EZH2i
AluYb8a1	Non-LTR Retrotransposon	SINE	7974.23	0.583572	0.231162	2.52451	0.011586	0.0968255	Naive vs. Naive EZH2i
AluYb9	Non-LTR Retrotransposon	SINE	4206.3	-0.258107	0.385373	-0.669758	0.503012	0.853887	Naive vs. Naive EZH2i
AluYbc3a	Non-LTR Retrotransposon	SINE	9041.21	-0.244923	0.173943	-1.40807	0.159111	0.529871	Naive vs. Naive EZH2i
AluYc1	Non-LTR Retrotransposon	SINE	4550.36	-0.497645	0.338611	-1.46967	0.141652	0.516795	Naive vs. Naive EZH2i
AluYc2	Non-LTR Retrotransposon	SINE	1131.81	-0.540983	0.342727	-1.57847	0.114458	0.45326	Naive vs. Naive EZH2i
AluYc5	Non-LTR Retrotransposon	SINE	2998.31	0.545282	0.210186	2.59428	0.00947898	0.0811493	Naive vs. Naive EZH2i
AluYd2	Non-LTR Retrotransposon	SINE	173.662	2.82328	3.72741	0.757436	0.448789	0.820442	Naive vs. Naive EZH2i
AluYd3	Non-LTR Retrotransposon	SINE	30.1837	1.33758	3.73248	0.358362	NA	NA	Naive vs. Naive EZH2i
AluYd3a1	Non-LTR Retrotransposon	SINE	1447.5	-0.418498	0.399357	-1.04793	0.294672	0.691853	Naive vs. Naive EZH2i
AluYd8	Non-LTR Retrotransposon	SINE	1119.49	-1.62033	2.01409	-0.804499	0.421109	0.798969	Naive vs. Naive EZH2i
AluYe2	Non-LTR Retrotransposon	SINE	4458.5	-1.36788	0.193292	-7.07678	1.47542e-12	5.75412e-11	Naive vs. Naive EZH2i
AluYe5	Non-LTR Retrotransposon	SINE	3352.79	0.199967	0.2775	0.720604	0.471153	0.849296	Naive vs. Naive EZH2i
AluYf1	Non-LTR Retrotransposon	SINE	46.4173	0.855202	3.72929	0.22932	NA	NA	Naive vs. Naive EZH2i
AluYf2	Non-LTR Retrotransposon	SINE	4937.32	0.0416466	0.114223	0.364606	0.715405	0.952603	Naive vs. Naive EZH2i
AluYf5	Non-LTR Retrotransposon	SINE	27.8149	21.5692	3.90832	5.51878	NA	NA	Naive vs. Naive EZH2i
AluYg6	Non-LTR Retrotransposon	SINE	10511.7	-0.168332	0.104967	-1.60367	0.108787	0.449228	Naive vs. Naive EZH2i
AluYh9	Non-LTR Retrotransposon	SINE	7660.27	-0.139401	0.174843	-0.797293	0.425281	0.802546	Naive vs. Naive EZH2i
AluYi6	Non-LTR Retrotransposon	SINE	15641.2	-0.0597526	0.0875245	-0.682696	0.494799	0.853887	Naive vs. Naive EZH2i
AluYk11	Non-LTR Retrotransposon	SINE	17425.5	-0.0724229	0.0760363	-0.952479	0.340854	0.729511	Naive vs. Naive EZH2i
AluYk12	Non-LTR Retrotransposon	SINE	10703	-0.167016	0.181523	-0.92008	0.357531	0.743198	Naive vs. Naive EZH2i
AluYk13	Non-LTR Retrotransposon	SINE	35051.3	0.137813	0.105491	1.3064	0.191418	0.587407	Naive vs. Naive EZH2i
ERVL-B4	LTR Retrotransposon	ERV3	2.28302	0.395716	1.37124	0.288582	0.772901	0.958711	Naive vs. Naive EZH2i
FAM	Non-LTR Retrotransposon	SINE	5461.02	0.44563	0.3645	1.22258	0.221489	0.626956	Naive vs. Naive EZH2i
FLAM	Non-LTR Retrotransposon	SINE	23711.5	0.510707	0.122676	4.16304	3.14035e-05	0.000479245	Naive vs. Naive EZH2i
FRAM	Non-LTR Retrotransposon	SINE	7933.83	-0.117935	0.202738	-0.581712	0.56076	0.882632	Naive vs. Naive EZH2i
HARLEQUIN	LTR Retrotransposon	ERV1	15.1533	0.890394	0.584906	1.52229	0.127938	0.482861	Naive vs. Naive EZH2i
HERV-Fc1	LTR Retrotransposon	ERV1	3.92391	-0.269495	1.09335	-0.246486	0.805306	0.958711	Naive vs. Naive EZH2i
HERV-K14I	LTR Retrotransposon	ERV2	1.94577	1.54541	1.5672	0.986102	0.324083	0.724543	Naive vs. Naive EZH2i
HERV17	LTR Retrotransposon	ERV1	28.6633	-0.0903563	0.420763	-0.214744	0.829967	0.958711	Naive vs. Naive EZH2i
HERV19I	LTR Retrotransposon	ERV1	2.27624	0.359796	1.48061	0.243005	0.808002	0.958711	Naive vs. Naive EZH2i
HERV1_LTRb	LTR Retrotransposon	ERV1	2.90341	2.32479	3.74432	0.620884	0.534676	0.865093	Naive vs. Naive EZH2i
HERV4_I	LTR Retrotransposon	ERV1	1.95923	-0.0392999	1.44664	-0.0271663	0.978327	0.992465	Naive vs. Naive EZH2i
HERV9	LTR Retrotransposon	ERV1	5.59563	-0.191064	0.893682	-0.213794	0.830708	0.958711	Naive vs. Naive EZH2i
HERVE	LTR Retrotransposon	ERV1	3.78562	0.887645	1.10104	0.806186	0.420136	0.798969	Naive vs. Naive EZH2i
HERVE_a	LTR Retrotransposon	ERV1	7.1256	0.743895	0.876539	0.848673	0.396063	0.772323	Naive vs. Naive EZH2i
HERVH	LTR Retrotransposon	ERV1	891.123	-1.24537	0.180491	-6.89991	5.20356e-12	1.82645e-10	Naive vs. Naive EZH2i
HERVIP10FH	LTR Retrotransposon	ERV1	11.1764	0.326739	0.676895	0.482703	0.629307	0.928349	Naive vs. Naive EZH2i
HERVK	LTR Retrotransposon	ERV2	465.615	-1.0084	0.180356	-5.59115	2.25565e-08	5.27821e-07	Naive vs. Naive EZH2i
HERVK11I	LTR Retrotransposon	ERV2	13.2355	-1.15137	0.654282	-1.75975	0.0784497	0.367145	Naive vs. Naive EZH2i
HERVK22I	LTR Retrotransposon	ERV2	6.90277	-0.444819	0.834565	-0.532995	0.594037	0.902486	Naive vs. Naive EZH2i
HERVK3I	LTR Retrotransposon	ERV2	5.70804	1.73379	1.03132	1.68113	0.0927371	0.394916	Naive vs. Naive EZH2i
HERVK9I	LTR Retrotransposon	ERV2	66.7413	-1.3379	0.310385	-4.31045	1.6292e-05	0.000259931	Naive vs. Naive EZH2i
HERVKC4	LTR Retrotransposon	ERV2	4.95337	-0.0130169	0.960102	-0.0135579	0.989183	0.993308	Naive vs. Naive EZH2i
HERVL	LTR Retrotransposon	ERV3	13.1867	0.568715	0.627774	0.905924	0.364976	0.744863	Naive vs. Naive EZH2i
HERVS71	LTR Retrotransposon	ERV1	12.0095	0.0926125	0.655421	0.141302	0.887631	0.959339	Naive vs. Naive EZH2i
HUERS-P1	LTR Retrotransposon	ERV1	2.31871	-0.862398	1.36245	-0.632977	0.526749	0.863967	Naive vs. Naive EZH2i
L1	Non-LTR Retrotransposon	L1	370.134	0.0402385	0.162341	0.247865	0.804239	0.958711	Naive vs. Naive EZH2i
L1HS	Non-LTR Retrotransposon	L1	1341.96	0.679781	0.122858	5.53305	3.14705e-08	6.49773e-07	Naive vs. Naive EZH2i
L1M1B_5	Non-LTR Retrotransposon	L1	3.46073	-0.73226	1.19082	-0.614919	0.538608	0.865093	Naive vs. Naive EZH2i
L1M1_5	Non-LTR Retrotransposon	L1	8.53976	0.0836436	0.747758	0.111859	0.910935	0.959339	Naive vs. Naive EZH2i
L1M4B	Non-LTR Retrotransposon	L1	4.88269	0.548343	1.01742	0.538956	0.589917	0.902486	Naive vs. Naive EZH2i
L1MA1	Non-LTR Retrotransposon	L1	35.1013	-0.0740011	0.695188	-0.106448	0.915227	0.959339	Naive vs. Naive EZH2i
L1MA10	Non-LTR Retrotransposon	L1	2.40597	3.65254	2.69774	1.35393	0.17576	0.57122	Naive vs. Naive EZH2i
L1MA2	Non-LTR Retrotransposon	L1	27.7568	0.8355	0.79824	1.04668	0.295248	0.691853	Naive vs. Naive EZH2i
L1MA3	Non-LTR Retrotransposon	L1	28.5844	0.433614	0.599627	0.723139	0.469595	0.849296	Naive vs. Naive EZH2i
L1MA4	Non-LTR Retrotransposon	L1	12.8732	0.746073	0.814398	0.916104	0.359612	0.743198	Naive vs. Naive EZH2i
L1MA4A	Non-LTR Retrotransposon	L1	18.3169	-0.0564659	0.815223	-0.0692644	0.944779	0.974202	Naive vs. Naive EZH2i
L1MA5	Non-LTR Retrotransposon	L1	7.19998	-2.58786	1.65034	-1.56807	0.116864	0.45326	Naive vs. Naive EZH2i
L1MA5A	Non-LTR Retrotransposon	L1	21.4887	0.718044	0.594576	1.20766	0.22718	0.629704	Naive vs. Naive EZH2i
L1MA6	Non-LTR Retrotransposon	L1	11.3594	1.71292	0.812395	2.10848	0.0349895	0.210863	Naive vs. Naive EZH2i
L1MA7	Non-LTR Retrotransposon	L1	10.7866	-0.76316	0.845078	-0.903065	0.366491	0.744863	Naive vs. Naive EZH2i
L1MA8	Non-LTR Retrotransposon	L1	30.3458	-1.95939	0.488067	-4.0146	5.95457e-05	0.000870856	Naive vs. Naive EZH2i
L1MA9	Non-LTR Retrotransposon	L1	5.28387	0.93857	1.56139	0.601113	0.547765	0.873934	Naive vs. Naive EZH2i
L1MB1	Non-LTR Retrotransposon	L1	7.97896	-0.731716	0.937355	-0.780618	0.435027	0.803656	Naive vs. Naive EZH2i
L1MB2	Non-LTR Retrotransposon	L1	48.6445	0.418539	0.48194	0.868445	0.385151	0.757052	Naive vs. Naive EZH2i
L1MB3	Non-LTR Retrotransposon	L1	78.3898	0.489928	0.341443	1.43488	0.151322	0.525883	Naive vs. Naive EZH2i
L1MB3_5	Non-LTR Retrotransposon	L1	3.61824	0.779996	1.12092	0.695853	0.486521	0.853887	Naive vs. Naive EZH2i
L1MB4	Non-LTR Retrotransposon	L1	17.5266	0.680693	0.69741	0.97603	0.32905	0.729335	Naive vs. Naive EZH2i
L1MB5	Non-LTR Retrotransposon	L1	84.8153	-0.426102	0.542779	-0.785037	0.432432	0.803087	Naive vs. Naive EZH2i
L1MB7	Non-LTR Retrotransposon	L1	32.8872	-0.093759	0.683586	-0.137157	0.890906	0.959339	Naive vs. Naive EZH2i
L1MB8	Non-LTR Retrotransposon	L1	48.5344	-0.0867117	0.502754	-0.172474	0.863065	0.959339	Naive vs. Naive EZH2i
L1MC1	Non-LTR Retrotransposon	L1	42.9823	-0.0812972	0.415309	-0.195751	0.844805	0.959339	Naive vs. Naive EZH2i
L1MC2	Non-LTR Retrotransposon	L1	17.1654	0.552892	0.615751	0.897915	0.369231	0.744863	Naive vs. Naive EZH2i
L1MC3	Non-LTR Retrotransposon	L1	1.9552	0.445352	1.53913	0.289353	0.772311	0.958711	Naive vs. Naive EZH2i
L1MC4	Non-LTR Retrotransposon	L1	1.95923	-0.0392999	1.44664	-0.0271663	0.978327	0.992465	Naive vs. Naive EZH2i
L1MD1_5	Non-LTR Retrotransposon	L1	66.4949	1.0052	0.477928	2.10325	0.0354442	0.210863	Naive vs. Naive EZH2i
L1MD2	Non-LTR Retrotransposon	L1	43.1216	-0.099478	0.523557	-0.190004	0.849306	0.959339	Naive vs. Naive EZH2i
L1MD3	Non-LTR Retrotransposon	L1	3.66416	0.802037	1.2033	0.666531	0.505072	0.853887	Naive vs. Naive EZH2i
L1ME1	Non-LTR Retrotransposon	L1	12.0494	0.436817	0.907571	0.481303	0.630301	0.928349	Naive vs. Naive EZH2i
L1ME3	Non-LTR Retrotransposon	L1	5.10139	2.77983	1.66016	1.67444	0.0940446	0.394916	Naive vs. Naive EZH2i
L1ME3E_3end	Non-LTR Retrotransposon	L1	2.23674	3.5412	2.11785	1.67207	0.0945097	0.394916	Naive vs. Naive EZH2i
L1ME5	Non-LTR Retrotransposon	L1	35.6341	0.87985	0.602637	1.46	0.14429	0.516795	Naive vs. Naive EZH2i
L1ME_ORF2	Non-LTR Retrotransposon	L1	5.41934	-0.0997179	0.972161	-0.102573	0.918301	0.959339	Naive vs. Naive EZH2i
L1PA10	Non-LTR Retrotransposon	L1	88.067	-0.0303453	0.307228	-0.0987714	0.92132	0.959594	Naive vs. Naive EZH2i
L1PA11	Non-LTR Retrotransposon	L1	52.0113	0.108223	0.473873	0.228381	0.81935	0.958711	Naive vs. Naive EZH2i
L1PA12	Non-LTR Retrotransposon	L1	33.2031	-0.688518	0.451298	-1.52564	0.127099	0.482861	Naive vs. Naive EZH2i
L1PA12_5	Non-LTR Retrotransposon	L1	2.59347	0.328858	1.38823	0.23689	0.812742	0.958711	Naive vs. Naive EZH2i
L1PA13	Non-LTR Retrotransposon	L1	74.6016	-0.11082	0.325136	-0.340841	0.733223	0.956485	Naive vs. Naive EZH2i
L1PA14	Non-LTR Retrotransposon	L1	29.7786	0.123801	0.56092	0.22071	0.825318	0.958711	Naive vs. Naive EZH2i
L1PA15	Non-LTR Retrotransposon	L1	88.2923	0.0803661	0.373874	0.214955	0.829802	0.958711	Naive vs. Naive EZH2i
L1PA16	Non-LTR Retrotransposon	L1	54.883	-0.58257	0.413221	-1.40982	0.158591	0.529871	Naive vs. Naive EZH2i
L1PA2	Non-LTR Retrotransposon	L1	621.172	0.466938	0.196171	2.38026	0.0173003	0.129462	Naive vs. Naive EZH2i
L1PA3	Non-LTR Retrotransposon	L1	669.197	0.435349	0.165049	2.63769	0.00834735	0.0751262	Naive vs. Naive EZH2i
L1PA4	Non-LTR Retrotransposon	L1	346.968	0.496387	0.212196	2.33929	0.0193205	0.138398	Naive vs. Naive EZH2i
L1PA5	Non-LTR Retrotransposon	L1	398.251	-0.165399	0.144168	-1.14727	0.251272	0.65821	Naive vs. Naive EZH2i
L1PA6	Non-LTR Retrotransposon	L1	400.421	-0.643882	0.215058	-2.99399	0.00275354	0.0302029	Naive vs. Naive EZH2i
L1PA7	Non-LTR Retrotransposon	L1	305.045	0.345724	0.191628	1.80414	0.0712089	0.354338	Naive vs. Naive EZH2i
L1PA7_5	Non-LTR Retrotransposon	L1	35.7019	0.128617	0.38524	0.333863	0.738483	0.956485	Naive vs. Naive EZH2i
L1PA8	Non-LTR Retrotransposon	L1	148.064	0.655688	0.298776	2.19458	0.0281935	0.183258	Naive vs. Naive EZH2i
L1PB1	Non-LTR Retrotransposon	L1	113.654	-0.144935	0.334156	-0.433735	0.664481	0.930049	Naive vs. Naive EZH2i
L1PB2	Non-LTR Retrotransposon	L1	38.8464	-0.96787	0.444688	-2.17651	0.029517	0.188372	Naive vs. Naive EZH2i
L1PB2c	Non-LTR Retrotransposon	L1	65.5864	-0.160498	0.295169	-0.543748	0.586615	0.902486	Naive vs. Naive EZH2i
L1PB3	Non-LTR Retrotransposon	L1	21.9934	0.278103	0.861223	0.322916	0.746759	0.958711	Naive vs. Naive EZH2i
L1PB4	Non-LTR Retrotransposon	L1	13.2002	0.731695	0.699667	1.04578	0.295664	0.691853	Naive vs. Naive EZH2i
L1PBA1_5	Non-LTR Retrotransposon	L1	34.7289	-0.0143385	1.28853	-0.0111278	0.991121	0.993308	Naive vs. Naive EZH2i
L1PBA_5	Non-LTR Retrotransposon	L1	16.1716	0.152379	0.579107	0.263127	0.792453	0.958711	Naive vs. Naive EZH2i
L1PREC1	Non-LTR Retrotransposon	L1	98.5159	-0.0264602	0.235707	-0.112259	0.910618	0.959339	Naive vs. Naive EZH2i
L1PREC2	Non-LTR Retrotransposon	L1	24.5022	0.470774	0.466433	1.00931	0.312827	0.713003	Naive vs. Naive EZH2i
L1P_MA2	Non-LTR Retrotransposon	L1	12.647	-0.0588378	0.621278	-0.0947044	0.92455	0.960109	Naive vs. Naive EZH2i
L2	Non-LTR Retrotransposon	CR1	51.6998	0.162367	0.396696	0.409298	0.682321	0.935526	Naive vs. Naive EZH2i
LOR1b_LTR	LTR Retrotransposon	ERV1	20.9133	-2.00226	1.1719	-1.70855	0.0875343	0.388918	Naive vs. Naive EZH2i
LOR1I	LTR Retrotransposon	ERV1	2.82264	0.501345	1.27712	0.392559	0.694645	0.943719	Naive vs. Naive EZH2i
LTR10A	LTR Retrotransposon	ERV1	7.29038	1.47379	1.80947	0.814484	0.415368	0.796689	Naive vs. Naive EZH2i
LTR10B1	LTR Retrotransposon	ERV1	2.5574	2.10236	3.81912	0.550482	0.581989	0.902486	Naive vs. Naive EZH2i
LTR10B2	LTR Retrotransposon	ERV1	5.40691	2.88345	2.51434	1.1468	0.251464	0.65821	Naive vs. Naive EZH2i
LTR10C	LTR Retrotransposon	ERV1	60.0582	-0.380667	0.411015	-0.926163	0.354361	0.743198	Naive vs. Naive EZH2i
LTR10D	LTR Retrotransposon	ERV1	11.6495	-0.725868	1.47939	-0.490654	0.623671	0.928349	Naive vs. Naive EZH2i
LTR10E	LTR Retrotransposon	ERV1	15.2341	0.715077	0.690781	1.03517	0.300589	0.698719	Naive vs. Naive EZH2i
LTR10F	LTR Retrotransposon	ERV1	12.8656	-2.41416	1.71825	-1.40501	0.160018	0.529871	Naive vs. Naive EZH2i
LTR10G	LTR Retrotransposon	ERV1	24.7515	1.90084	0.854623	2.22419	0.0261358	0.17318	Naive vs. Naive EZH2i
LTR12	LTR Retrotransposon	ERV1	29.2463	-0.704289	0.579675	-1.21497	0.224376	0.629704	Naive vs. Naive EZH2i
LTR12B	LTR Retrotransposon	ERV1	55.1216	-1.30392	0.730614	-1.78469	0.0743112	0.354338	Naive vs. Naive EZH2i
LTR12C	LTR Retrotransposon	ERV1	399.383	0.347785	0.186251	1.86729	0.0618609	0.328987	Naive vs. Naive EZH2i
LTR12D	LTR Retrotransposon	ERV1	36.0692	0.285412	0.402405	0.709266	0.478159	0.851949	Naive vs. Naive EZH2i
LTR12E	LTR Retrotransposon	ERV1	52.0582	-0.119008	0.352382	-0.337724	0.735571	0.956485	Naive vs. Naive EZH2i
LTR12F	LTR Retrotransposon	ERV1	36.1615	-1.68361	0.588066	-2.86296	0.00419708	0.0420908	Naive vs. Naive EZH2i
LTR13	LTR Retrotransposon	ERV2	250.141	0.0205448	0.159953	0.128443	0.897799	0.959339	Naive vs. Naive EZH2i
LTR13A	LTR Retrotransposon	ERV2	60.0898	0.0485046	0.318104	0.152481	0.878808	0.959339	Naive vs. Naive EZH2i
LTR14	LTR Retrotransposon	ERV2	11.922	-0.0988118	0.764304	-0.129283	0.897133	0.959339	Naive vs. Naive EZH2i
LTR14A	LTR Retrotransposon	ERV2	19.8041	-0.295522	1.8939	-0.156038	0.876003	0.959339	Naive vs. Naive EZH2i
LTR14B	LTR Retrotransposon	ERV2	41.2297	-0.0814262	0.639668	-0.127294	0.898707	0.959339	Naive vs. Naive EZH2i
LTR14C	LTR Retrotransposon	ERV2	13.5102	-2.83368	1.03162	-2.74682	0.00601754	0.0570854	Naive vs. Naive EZH2i
LTR15	LTR Retrotransposon	ERV1	35.3452	1.07039	0.737497	1.45139	0.146672	0.519658	Naive vs. Naive EZH2i
LTR17	LTR Retrotransposon	ERV1	225.258	-0.392136	0.226112	-1.73425	0.0828735	0.377774	Naive vs. Naive EZH2i
LTR18B	LTR Retrotransposon	ERV3	6.81549	0.499166	1.41385	0.353054	0.724048	0.955416	Naive vs. Naive EZH2i
LTR18C	LTR Retrotransposon	ERV3	5.98658	-6.05428	2.84123	-2.13087	0.0330999	0.203826	Naive vs. Naive EZH2i
LTR19A	LTR Retrotransposon	ERV3	19.3007	-0.00618247	0.737086	-0.00838772	0.993308	0.993308	Naive vs. Naive EZH2i
LTR19B	LTR Retrotransposon	ERV3	5.95005	0.166393	2.06409	0.0806133	0.93575	0.968873	Naive vs. Naive EZH2i
LTR19C	LTR Retrotransposon	ERV3	6.98918	-1.14735	1.2922	-0.887903	0.374593	0.750417	Naive vs. Naive EZH2i
LTR1A2	LTR Retrotransposon	ERV1	47.5438	0.222215	0.451	0.492716	0.622213	0.928349	Naive vs. Naive EZH2i
LTR1B	LTR Retrotransposon	ERV1	2.43689	0.490018	2.14326	0.228632	0.819155	0.958711	Naive vs. Naive EZH2i
LTR1B0	LTR Retrotransposon	ERV1	6.9771	-1.42279	2.00013	-0.711349	0.476868	0.851949	Naive vs. Naive EZH2i
LTR1E	LTR Retrotransposon	ERV1	6.74548	-1.74644	1.83335	-0.952594	0.340796	0.729511	Naive vs. Naive EZH2i
LTR21A	LTR Retrotransposon	ERV1	12.8059	2.04024	0.917383	2.22398	0.0261497	0.17318	Naive vs. Naive EZH2i
LTR21B	LTR Retrotransposon	ERV1	38.8565	0.269679	1.10281	0.244538	0.806814	0.958711	Naive vs. Naive EZH2i
LTR22A	LTR Retrotransposon	ERV2	7.20805	-6.32256	1.74726	-3.61855	0.000296255	0.00385131	Naive vs. Naive EZH2i
LTR22B	LTR Retrotransposon	ERV2	2.41855	1.89932	2.73348	0.694834	0.487159	0.853887	Naive vs. Naive EZH2i
LTR22B1	LTR Retrotransposon	ERV2	8.13528	0.396622	1.40526	0.282241	0.777758	0.958711	Naive vs. Naive EZH2i
LTR22B2	LTR Retrotransposon	ERV2	13.081	0.025755	0.830018	0.0310295	0.975246	0.992465	Naive vs. Naive EZH2i
LTR22C0	LTR Retrotransposon	ERV2	10.96	-0.511534	1.4228	-0.359526	0.719202	0.952603	Naive vs. Naive EZH2i
LTR22C2	LTR Retrotransposon	ERV2	20.2841	-0.560324	0.723506	-0.774457	0.43866	0.806125	Naive vs. Naive EZH2i
LTR22E	LTR Retrotransposon	ERV2	9.51345	-1.88021	1.7427	-1.07891	0.280629	0.688817	Naive vs. Naive EZH2i
LTR24	LTR Retrotransposon	ERV1	8.07866	2.29493	2.47672	0.926603	0.354133	0.743198	Naive vs. Naive EZH2i
LTR24B	LTR Retrotransposon	ERV1	3.14354	0.0859567	2.82326	0.0304459	0.975711	0.992465	Naive vs. Naive EZH2i
LTR25	LTR Retrotransposon	ERV1	7.0121	1.01346	1.51554	0.668714	0.503678	0.853887	Naive vs. Naive EZH2i
LTR26	LTR Retrotransposon	ERV1	2.64003	-4.87269	3.36872	-1.44645	0.148051	0.519658	Naive vs. Naive EZH2i
LTR26E	LTR Retrotransposon	ERV1	3.93134	-0.350603	2.74686	-0.127638	0.898436	0.959339	Naive vs. Naive EZH2i
LTR27C	LTR Retrotransposon	ERV1	2.17016	-1.853	2.86052	-0.647783	0.517126	0.856184	Naive vs. Naive EZH2i
LTR28	LTR Retrotransposon	ERV1	2.70424	-0.355842	2.13235	-0.166878	0.867466	0.959339	Naive vs. Naive EZH2i
LTR29	LTR Retrotransposon	ERV1	2.14943	-0.810764	3.81619	-0.212454	0.831753	0.958711	Naive vs. Naive EZH2i
LTR2B	LTR Retrotransposon	ERV1	267.589	0.51907	0.289309	1.79417	0.0727856	0.354338	Naive vs. Naive EZH2i
LTR2C	LTR Retrotransposon	ERV1	655.435	1.15689	0.245711	4.70833	2.49759e-06	4.17454e-05	Naive vs. Naive EZH2i
LTR3	LTR Retrotransposon	ERV2	5.89477	0.503687	2.70655	0.186099	0.852367	0.959339	Naive vs. Naive EZH2i
LTR30	LTR Retrotransposon	ERV1	26.955	0.969288	0.919079	1.05463	0.291595	0.691853	Naive vs. Naive EZH2i
LTR35A	LTR Retrotransposon	ERV1	14.1189	2.59902	0.988614	2.62896	0.00856471	0.0751553	Naive vs. Naive EZH2i
LTR39	LTR Retrotransposon	ERV1	23.1	-0.589116	0.524486	-1.12323	0.261342	0.65821	Naive vs. Naive EZH2i
LTR3A	LTR Retrotransposon	ERV2	191.648	0.277283	0.222212	1.24783	0.212092	0.62037	Naive vs. Naive EZH2i
LTR3B	LTR Retrotransposon	ERV2	5.85865	-6.02379	1.96914	-3.0591	0.00222004	0.0251366	Naive vs. Naive EZH2i
LTR4	LTR Retrotransposon	ERV1	7.60906	1.67619	1.34288	1.24821	0.211955	0.62037	Naive vs. Naive EZH2i
LTR40B	LTR Retrotransposon	ERV3	2.02579	1.10255	3.82864	0.287974	0.773367	0.958711	Naive vs. Naive EZH2i
LTR43	LTR Retrotransposon	ERV1	8.40455	-0.275733	1.3582	-0.203013	0.839125	0.958711	Naive vs. Naive EZH2i
LTR44	LTR Retrotransposon	ERV1	7.74967	-6.42664	1.64289	-3.91178	9.16171e-05	0.0012863	Naive vs. Naive EZH2i
LTR45	LTR Retrotransposon	ERV1	2.36199	-4.71123	3.37096	-1.39759	0.162236	0.532194	Naive vs. Naive EZH2i
LTR46	LTR Retrotransposon	ERV1	6.27289	1.1477	2.71001	0.423503	0.671928	0.935526	Naive vs. Naive EZH2i
LTR47A	LTR Retrotransposon	ERV3	15.9057	-0.919105	0.80399	-1.14318	0.252964	0.65821	Naive vs. Naive EZH2i
LTR47A2	LTR Retrotransposon	ERV3	3.91815	-0.758414	2.71521	-0.27932	0.779999	0.958711	Naive vs. Naive EZH2i
LTR47B2	LTR Retrotransposon	ERV3	5.01725	5.77538	3.91543	1.47503	0.140204	0.516795	Naive vs. Naive EZH2i
LTR48B	LTR Retrotransposon	ERV1	6.32386	0.0608737	1.09023	0.0558357	0.955473	0.980617	Naive vs. Naive EZH2i
LTR49	LTR Retrotransposon	ERV1	5.74514	0.717987	1.54286	0.465362	0.641672	0.930049	Naive vs. Naive EZH2i
LTR5	LTR Retrotransposon	ERV2	249.558	-0.932247	0.168252	-5.54078	3.01125e-08	6.49773e-07	Naive vs. Naive EZH2i
LTR54	LTR Retrotransposon	ERV1	4.32414	5.56235	3.00445	1.85137	0.0641168	0.332641	Naive vs. Naive EZH2i
LTR56	LTR Retrotransposon	ERV1	3.13102	-5.11928	2.04837	-2.49919	0.0124476	0.0979663	Naive vs. Naive EZH2i
LTR57	LTR Retrotransposon	ERV3	8.56425	1.753	1.91489	0.915454	0.359953	0.743198	Naive vs. Naive EZH2i
LTR58	LTR Retrotransposon	ERV1	4.67064	0.477149	2.04659	0.233143	0.81565	0.958711	Naive vs. Naive EZH2i
LTR5A	LTR Retrotransposon	ERV2	111.498	-0.23105	0.247291	-0.934323	0.350137	0.743198	Naive vs. Naive EZH2i
LTR5B	LTR Retrotransposon	ERV2	116.464	-0.27028	0.252921	-1.06863	0.285234	0.690464	Naive vs. Naive EZH2i
LTR5_Hs	LTR Retrotransposon	ERV2	1354.49	-0.820916	0.109893	-7.47017	8.00907e-14	3.51398e-12	Naive vs. Naive EZH2i
LTR61	LTR Retrotransposon	ERV1	15.6777	-0.355443	0.854783	-0.415829	0.677535	0.935526	Naive vs. Naive EZH2i
LTR62	LTR Retrotransposon	ERV3	8.60763	2.08463	1.13019	1.8445	0.0651102	0.332641	Naive vs. Naive EZH2i
LTR64	LTR Retrotransposon	ERV1	4.44884	-5.62595	2.00928	-2.79998	0.00511059	0.0498282	Naive vs. Naive EZH2i
LTR66	LTR Retrotransposon	ERV3	328.825	1.14041	0.203139	5.61391	1.97804e-08	4.95924e-07	Naive vs. Naive EZH2i
LTR6A	LTR Retrotransposon	ERV1	114.201	2.1067	0.412843	5.10292	3.34448e-07	6.17848e-06	Naive vs. Naive EZH2i
LTR6B	LTR Retrotransposon	ERV1	956.835	-0.122342	0.199521	-0.613177	0.539759	0.865093	Naive vs. Naive EZH2i
LTR70	LTR Retrotransposon	ERV1	89.3339	-0.393651	0.29959	-1.31397	0.188857	0.587407	Naive vs. Naive EZH2i
LTR71A	LTR Retrotransposon	ERV1	2.22782	-4.62651	3.92657	-1.17826	0.238694	0.654544	Naive vs. Naive EZH2i
LTR71B	LTR Retrotransposon	ERV1	11.67	1.90733	1.13154	1.6856	0.0918729	0.394916	Naive vs. Naive EZH2i
LTR72	LTR Retrotransposon	ERV1	7.71641	-0.468719	1.34335	-0.348918	0.727151	0.955917	Naive vs. Naive EZH2i
LTR72B	LTR Retrotransposon	ERV1	4.1078	0.404987	2.71543	0.149143	0.881441	0.959339	Naive vs. Naive EZH2i
LTR73	LTR Retrotransposon	ERV1	2.89944	0.931557	3.79486	0.245478	0.806086	0.958711	Naive vs. Naive EZH2i
LTR75_1	LTR Retrotransposon	ERV1	3.01026	5.03832	3.21824	1.56555	0.117454	0.45326	Naive vs. Naive EZH2i
LTR76	LTR Retrotransposon	ERV1	4.48297	0.482829	1.54892	0.311719	0.755254	0.958711	Naive vs. Naive EZH2i
LTR77	LTR Retrotransposon	ERV1	2.05095	2.42204	3.8915	0.622391	0.533685	0.865093	Naive vs. Naive EZH2i
LTR7A	LTR Retrotransposon	ERV3	4804.29	-1.25822	0.110523	-11.3842	5.01353e-30	1.75975e-27	Naive vs. Naive EZH2i
LTR7B	LTR Retrotransposon	ERV3	1707.25	-0.811823	0.0855166	-9.49316	2.24126e-21	1.57336e-19	Naive vs. Naive EZH2i
LTR7C	LTR Retrotransposon	ERV3	73.7557	1.26381	0.565628	2.23435	0.0254599	0.17318	Naive vs. Naive EZH2i
LTR7Y	LTR Retrotransposon	ERV3	6057.3	-1.30928	0.127455	-10.2724	9.37988e-25	1.09745e-22	Naive vs. Naive EZH2i
LTR8	LTR Retrotransposon	ERV1	78.7874	-0.290958	0.328849	-0.884776	0.376278	0.750417	Naive vs. Naive EZH2i
LTR8A	LTR Retrotransposon	ERV1	4.77248	-1.75005	2.59431	-0.674574	0.499946	0.853887	Naive vs. Naive EZH2i
LTR9	LTR Retrotransposon	ERV1	11.0024	-0.340123	1.3416	-0.25352	0.799866	0.958711	Naive vs. Naive EZH2i
LTR9A1	LTR Retrotransposon	ERV1	4.58419	-0.423678	1.07552	-0.393927	0.693635	0.943719	Naive vs. Naive EZH2i
LTR9B	LTR Retrotransposon	ERV1	22.8838	-1.49058	0.789689	-1.88755	0.0590867	0.319068	Naive vs. Naive EZH2i
LTR9C	LTR Retrotransposon	ERV1	9.39785	-2.00393	1.78855	-1.12042	0.262534	0.65821	Naive vs. Naive EZH2i
LTR9D	LTR Retrotransposon	ERV1	3.7299	-1.74165	2.00938	-0.866757	0.386075	0.757052	Naive vs. Naive EZH2i
MER11A	LTR Retrotransposon	ERV2	235.005	-0.704326	0.202618	-3.47613	0.000508712	0.00615717	Naive vs. Naive EZH2i
MER11B	LTR Retrotransposon	ERV2	99.7464	-0.274735	0.242488	-1.13299	0.25722	0.65821	Naive vs. Naive EZH2i
MER11C	LTR Retrotransposon	ERV2	125.754	-0.156271	0.276261	-0.565662	0.571623	0.895713	Naive vs. Naive EZH2i
MER11D	LTR Retrotransposon	ERV2	45.1791	0.115908	0.48699	0.23801	0.811873	0.958711	Naive vs. Naive EZH2i
MER21A	LTR Retrotransposon	ERV3	3.6247	0.806116	1.52114	0.529943	0.596152	0.902486	Naive vs. Naive EZH2i
MER21B	LTR Retrotransposon	ERV3	4.00092	0.484113	1.25329	0.386272	0.699295	0.943719	Naive vs. Naive EZH2i
MER21C	LTR Retrotransposon	ERV3	2.5	0.178077	1.73695	0.102523	0.918342	0.959339	Naive vs. Naive EZH2i
MER31A	LTR Retrotransposon	ERV1	4.20549	2.46627	2.55145	0.966614	0.333737	0.729335	Naive vs. Naive EZH2i
MER31B	LTR Retrotransposon	ERV1	2.01394	-4.48144	3.52082	-1.27284	0.203075	0.604063	Naive vs. Naive EZH2i
MER34	LTR Retrotransposon	ERV1	1.90444	4.38002	3.53597	1.23871	0.215455	0.622708	Naive vs. Naive EZH2i
MER34A1	LTR Retrotransposon	ERV1	8.65043	6.56159	3.91179	1.67739	0.0934668	0.394916	Naive vs. Naive EZH2i
MER34B	LTR Retrotransposon	ERV1	2.50036	0.943749	2.80417	0.336552	0.736455	0.956485	Naive vs. Naive EZH2i
MER34C	LTR Retrotransposon	ERV1	43.4149	0.943977	0.840064	1.1237	0.261142	0.65821	Naive vs. Naive EZH2i
MER34D	LTR Retrotransposon	ERV1	2.11531	1.69926	3.84433	0.442016	0.658478	0.930049	Naive vs. Naive EZH2i
MER39	LTR Retrotransposon	ERV1	5.78236	0.944492	1.05191	0.897883	0.369248	0.744863	Naive vs. Naive EZH2i
MER39B	LTR Retrotransposon	ERV1	42.4137	0.716674	0.378595	1.89298	0.05836	0.319068	Naive vs. Naive EZH2i
MER41A	LTR Retrotransposon	ERV1	106.225	0.0926643	0.456494	0.202992	0.839142	0.958711	Naive vs. Naive EZH2i
MER41B	LTR Retrotransposon	ERV1	13.9439	0.793865	1.4995	0.529419	0.596515	0.902486	Naive vs. Naive EZH2i
MER41C	LTR Retrotransposon	ERV1	12.9784	0.134715	0.864802	0.155775	0.87621	0.959339	Naive vs. Naive EZH2i
MER41E	LTR Retrotransposon	ERV1	5.03675	0.805432	1.54765	0.520423	0.602768	0.908033	Naive vs. Naive EZH2i
MER48	LTR Retrotransposon	ERV1	19.6341	-0.168738	1.47181	-0.114646	0.908725	0.959339	Naive vs. Naive EZH2i
MER49	LTR Retrotransposon	ERV1	13.8285	-1.03533	0.789264	-1.31176	0.1896	0.587407	Naive vs. Naive EZH2i
MER4A	LTR Retrotransposon	ERV1	21.0325	0.807892	0.766271	1.05432	0.291738	0.691853	Naive vs. Naive EZH2i
MER4A1	LTR Retrotransposon	ERV1	245.265	-0.621559	0.262435	-2.36843	0.0178637	0.130629	Naive vs. Naive EZH2i
MER4A1_LTR	LTR Retrotransposon	ERV1	53.6455	-0.288491	0.589991	-0.488975	0.62486	0.928349	Naive vs. Naive EZH2i
MER4B	LTR Retrotransposon	ERV1	3.86357	0.889665	2.04529	0.434983	0.663575	0.930049	Naive vs. Naive EZH2i
MER4C	LTR Retrotransposon	ERV1	22.0506	2.21164	1.15582	1.91348	0.0556861	0.310251	Naive vs. Naive EZH2i
MER4D	LTR Retrotransposon	ERV1	21.7017	0.742948	0.507173	1.46488	0.142954	0.516795	Naive vs. Naive EZH2i
MER4D1	LTR Retrotransposon	ERV1	17.7757	0.328707	0.68661	0.478739	0.632124	0.928349	Naive vs. Naive EZH2i
MER4D_LTR	LTR Retrotransposon	ERV1	4.5659	-0.462056	1.44246	-0.320324	0.748722	0.958711	Naive vs. Naive EZH2i
MER4E	LTR Retrotransposon	ERV1	37.7892	-0.646601	0.644411	-1.0034	0.315669	0.714837	Naive vs. Naive EZH2i
MER4E1	LTR Retrotransposon	ERV1	27.9657	0.511188	0.777098	0.657817	0.510656	0.853887	Naive vs. Naive EZH2i
MER50	LTR Retrotransposon	ERV1	75.5081	-0.9677	0.406679	-2.37952	0.0173353	0.129462	Naive vs. Naive EZH2i
MER50B	LTR Retrotransposon	ERV1	2.21719	-4.61955	3.54437	-1.30335	0.192455	0.587407	Naive vs. Naive EZH2i
MER50I	LTR Retrotransposon	ERV1	2.14557	0.683971	1.47904	0.462444	0.643763	0.930049	Naive vs. Naive EZH2i
MER51A	LTR Retrotransposon	ERV1	18.7834	0.730426	0.721498	1.01237	0.311359	0.713003	Naive vs. Naive EZH2i
MER51B	LTR Retrotransposon	ERV1	32.9834	-1.34102	1.86382	-0.719503	0.471831	0.849296	Naive vs. Naive EZH2i
MER51C	LTR Retrotransposon	ERV1	8.95814	0.302899	1.04327	0.290335	0.77156	0.958711	Naive vs. Naive EZH2i
MER51E	LTR Retrotransposon	ERV1	12.8313	-0.21321	1.39359	-0.152993	0.878404	0.959339	Naive vs. Naive EZH2i
MER52A	LTR Retrotransposon	ERV1	9.75411	-0.471589	0.762008	-0.618877	0.535998	0.865093	Naive vs. Naive EZH2i
MER52C	LTR Retrotransposon	ERV1	2.1291	-1.16967	1.73857	-0.672778	0.501089	0.853887	Naive vs. Naive EZH2i
MER54A	LTR Retrotransposon	ERV3	1.99714	0.98755	2.25509	0.437921	0.661444	0.930049	Naive vs. Naive EZH2i
MER57A1	LTR Retrotransposon	ERV1	19.1964	0.311695	0.85088	0.366321	0.714126	0.952603	Naive vs. Naive EZH2i
MER57B1	LTR Retrotransposon	ERV1	2.98902	-5.05156	3.92153	-1.28816	0.19769	0.598181	Naive vs. Naive EZH2i
MER57B2	LTR Retrotransposon	ERV1	5.41604	0.78478	2.70632	0.289981	0.771831	0.958711	Naive vs. Naive EZH2i
MER57E3	LTR Retrotransposon	ERV1	12.0502	-2.96141	1.60721	-1.84258	0.0653909	0.332641	Naive vs. Naive EZH2i
MER61B	LTR Retrotransposon	ERV1	2.95816	5.01513	3.92144	1.2789	0.200932	0.602796	Naive vs. Naive EZH2i
MER65A	LTR Retrotransposon	ERV1	14.3194	3.98762	1.50112	2.65644	0.00789709	0.0729442	Naive vs. Naive EZH2i
MER65D	LTR Retrotransposon	ERV1	3.67126	5.32639	3.06917	1.73545	0.0826613	0.377774	Naive vs. Naive EZH2i
MER66C	LTR Retrotransposon	ERV1	9.31283	0.462746	1.46012	0.316924	0.751301	0.958711	Naive vs. Naive EZH2i
MER68A	LTR Retrotransposon	ERV3	34.6754	0.470777	0.563445	0.835533	0.403417	0.778019	Naive vs. Naive EZH2i
MER68B	LTR Retrotransposon	ERV3	2.98621	-5.05022	3.19164	-1.58233	0.113575	0.45326	Naive vs. Naive EZH2i
MER72	LTR Retrotransposon	ERV1	4.0366	1.62948	1.45046	1.12342	0.26126	0.65821	Naive vs. Naive EZH2i
MER77	LTR Retrotransposon	ERV3	4.00039	-0.557207	2.77173	-0.201032	0.840674	0.958711	Naive vs. Naive EZH2i
MER83	LTR Retrotransposon	ERV1	14.7731	-1.27495	1.18856	-1.07268	0.283413	0.690464	Naive vs. Naive EZH2i
MER83B	LTR Retrotransposon	ERV1	13.2923	0.268428	2.59313	0.103515	0.917554	0.959339	Naive vs. Naive EZH2i
MER83C	LTR Retrotransposon	ERV1	7.99169	-1.41306	3.43413	-0.411476	0.680724	0.935526	Naive vs. Naive EZH2i
MER84	LTR Retrotransposon	ERV1	11.0686	1.53126	1.58678	0.965013	0.334538	0.729335	Naive vs. Naive EZH2i
MER87B	LTR Retrotransposon	ERV1	3.94598	-5.4526	3.0455	-1.79038	0.0733927	0.354338	Naive vs. Naive EZH2i
MER9	LTR Retrotransposon	ERV2	25.617	0.151455	1.14446	0.132338	0.894717	0.959339	Naive vs. Naive EZH2i
MER9a1	LTR Retrotransposon	ERV2	34.5557	-0.435914	0.739058	-0.589823	0.555309	0.877989	Naive vs. Naive EZH2i
MER9a2	LTR Retrotransposon	ERV2	99.9999	-0.186138	0.443301	-0.419891	0.674565	0.935526	Naive vs. Naive EZH2i
MER9a3	LTR Retrotransposon	ERV2	178.246	-0.180247	0.396734	-0.454325	0.649595	0.930049	Naive vs. Naive EZH2i
MER9B	LTR Retrotransposon	ERV2	18.526	0.993996	0.860469	1.15518	0.248017	0.65821	Naive vs. Naive EZH2i
MIR	Non-LTR Retrotransposon	SINE	2560.53	0.133982	0.132705	1.00962	0.312676	0.713003	Naive vs. Naive EZH2i
MIR3	Non-LTR Retrotransposon	SINE	334.911	-0.571213	2.07143	-0.275758	0.782734	0.958711	Naive vs. Naive EZH2i
MIRb	Non-LTR Retrotransposon	SINE	40.1004	2.60707	3.73447	0.698108	NA	NA	Naive vs. Naive EZH2i
MIRc	Non-LTR Retrotransposon	SINE	413.62	0.339893	0.356611	0.953119	0.34053	0.729511	Naive vs. Naive EZH2i
MLT1A0	LTR Retrotransposon	ERV3	55.8102	0.386	0.648741	0.594999	0.551844	0.876458	Naive vs. Naive EZH2i
MLT1A1	LTR Retrotransposon	ERV3	69.634	-0.0683886	0.552731	-0.123728	0.90153	0.959339	Naive vs. Naive EZH2i
MLT1B	LTR Retrotransposon	ERV3	51.5633	0.141461	0.603982	0.234214	0.814819	0.958711	Naive vs. Naive EZH2i
MLT1C	LTR Retrotransposon	ERV3	30.633	-0.218494	0.491858	-0.444222	0.656882	0.930049	Naive vs. Naive EZH2i
MLT1C1	LTR Retrotransposon	ERV3	13.53	1.44763	1.08138	1.33869	0.180672	0.576508	Naive vs. Naive EZH2i
MLT1C2	LTR Retrotransposon	ERV3	24.2884	1.08821	0.771015	1.41139	0.158128	0.529871	Naive vs. Naive EZH2i
MLT1D	LTR Retrotransposon	ERV3	6.06703	-2.01655	1.80741	-1.11571	0.264544	0.658547	Naive vs. Naive EZH2i
MLT1E2	LTR Retrotransposon	ERV3	5.54532	-0.585046	1.35142	-0.432913	0.665078	0.930049	Naive vs. Naive EZH2i
MLT1F	LTR Retrotransposon	ERV3	4.28537	2.92625	2.5524	1.14647	0.251601	0.65821	Naive vs. Naive EZH2i
MLT1F2	LTR Retrotransposon	ERV3	3.14017	0.696207	3.77706	0.184325	0.853759	0.959339	Naive vs. Naive EZH2i
MLT1H1	LTR Retrotransposon	ERV3	4.76666	1.94671	2.00507	0.970892	0.331602	0.729335	Naive vs. Naive EZH2i
MLT1J1	LTR Retrotransposon	ERV3	2.39919	-4.7335	3.92516	-1.20594	0.227842	0.629704	Naive vs. Naive EZH2i
MLT2A1	LTR Retrotransposon	ERV3	161.597	-0.116923	0.302423	-0.386622	0.699036	0.943719	Naive vs. Naive EZH2i
MLT2A2	LTR Retrotransposon	ERV3	228.915	-0.244101	0.277634	-0.879218	0.379283	0.752137	Naive vs. Naive EZH2i
MLT2B2	LTR Retrotransposon	ERV3	3.62171	1.01393	3.71573	0.272876	0.784949	0.958711	Naive vs. Naive EZH2i
MLT2B4	LTR Retrotransposon	ERV3	3.5022	-5.27974	2.10398	-2.50941	0.0120932	0.0979663	Naive vs. Naive EZH2i
MLT2C2	LTR Retrotransposon	ERV3	7.10499	-0.747924	1.95294	-0.382973	0.70174	0.943719	Naive vs. Naive EZH2i
MSTA	LTR Retrotransposon	ERV3	271.131	-0.103156	0.189172	-0.545304	0.585544	0.902486	Naive vs. Naive EZH2i
MSTA1	LTR Retrotransposon	ERV3	16.4197	-1.49054	1.13435	-1.314	0.188846	0.587407	Naive vs. Naive EZH2i
MSTA2	LTR Retrotransposon	ERV3	21.8015	2.56308	0.766154	3.34538	0.000821695	0.00961383	Naive vs. Naive EZH2i
MSTB	LTR Retrotransposon	ERV3	101.32	-0.208107	0.57365	-0.362777	0.716771	0.952603	Naive vs. Naive EZH2i
MSTB1	LTR Retrotransposon	ERV3	13.2158	-0.129339	1.92557	-0.067169	0.946447	0.974202	Naive vs. Naive EZH2i
MSTC	LTR Retrotransposon	ERV3	44.1507	1.30705	0.455853	2.86727	0.0041403	0.0420908	Naive vs. Naive EZH2i
MSTD	LTR Retrotransposon	ERV3	28.3674	1.58989	1.40952	1.12797	0.259335	0.65821	Naive vs. Naive EZH2i
MST_I	LTR Retrotransposon	ERV3	47.3304	0.193657	0.365262	0.530186	0.595983	0.902486	Naive vs. Naive EZH2i
PABL_A	LTR Retrotransposon	ERV1	36.708	0.691236	0.513966	1.34491	0.178655	0.575302	Naive vs. Naive EZH2i
PABL_AI	LTR Retrotransposon	ERV1	5.45897	0.796334	0.94651	0.841337	0.400159	0.775999	Naive vs. Naive EZH2i
PABL_B	LTR Retrotransposon	ERV1	7.52277	-0.0154143	1.48596	-0.0103733	0.991723	0.993308	Naive vs. Naive EZH2i
PB1D11	Non-LTR Retrotransposon	SINE	213952	-0.0574201	0.0814976	-0.704562	0.481083	0.852829	Naive vs. Naive EZH2i
PRIMA4_LTR	LTR Retrotransposon	ERV1	20.3539	1.29429	0.855853	1.51228	0.130462	0.487152	Naive vs. Naive EZH2i
RLTR10B	LTR Retrotransposon	ERV2	289.89	0.966901	0.415292	2.32825	0.019899	0.139691	Naive vs. Naive EZH2i
RLTR10C	LTR Retrotransposon	ERV2	891.575	0.773523	0.137051	5.64407	1.66081e-08	4.48418e-07	Naive vs. Naive EZH2i
RMER10B	LTR Retrotransposon	ERV3	1665.4	0.556072	0.222784	2.49601	0.0125598	0.0979663	Naive vs. Naive EZH2i
SVA_A	Non-LTR Retrotransposon	SINE	1919.8	-1.90417	0.21797	-8.73592	2.41677e-18	1.41381e-16	Naive vs. Naive EZH2i
SVA_B	Non-LTR Retrotransposon	SINE	915.529	-1.24723	0.194312	-6.4187	1.37444e-10	4.3857e-09	Naive vs. Naive EZH2i
SVA_C	Non-LTR Retrotransposon	SINE	567.936	-1.28932	0.234023	-5.50935	3.60155e-08	7.02303e-07	Naive vs. Naive EZH2i
SVA_D	Non-LTR Retrotransposon	SINE	6111.1	-1.86111	0.177271	-10.4987	8.75688e-26	1.53683e-23	Naive vs. Naive EZH2i
SVA_E	Non-LTR Retrotransposon	SINE	1293.98	-1.79182	0.182339	-9.82687	8.62563e-23	7.56899e-21	Naive vs. Naive EZH2i
SVA_F	Non-LTR Retrotransposon	SINE	1879.31	-1.33108	0.155977	-8.53381	1.41609e-17	7.1007e-16	Naive vs. Naive EZH2i
THE1A	LTR Retrotransposon	ERV3	856.258	0.958653	0.189859	5.04929	4.43444e-07	7.78243e-06	Naive vs. Naive EZH2i
THE1B	LTR Retrotransposon	ERV3	528.144	0.543386	0.270078	2.01196	0.0442237	0.250363	Naive vs. Naive EZH2i
THE1C	LTR Retrotransposon	ERV3	350.382	0.512312	0.252342	2.03023	0.0423332	0.243589	Naive vs. Naive EZH2i
THE1D	LTR Retrotransposon	ERV3	420.484	-0.450766	0.287974	-1.5653	0.117512	0.45326	Naive vs. Naive EZH2i
THER2	Non-LTR Retrotransposon	SINE	19.8934	-21.8784	3.49516	-6.25961	NA	NA	Naive vs. Naive EZH2i
ALU	Non-LTR Retrotransposon	SINE	3823.91	0.0063215	0.129934	0.0486517	0.961197	0.995487	Naive vs. Primed
AluJb	Non-LTR Retrotransposon	SINE	13377.6	0.310334	0.118707	2.61429	0.00894139	0.0336008	Naive vs. Primed
AluJr	Non-LTR Retrotransposon	SINE	757.859	-0.713948	0.209481	-3.40818	0.000653986	0.00319826	Naive vs. Primed
AluJr4	Non-LTR Retrotransposon	SINE	2744.52	0.430201	0.322553	1.33374	0.182289	0.357567	Naive vs. Primed
AluSc	Non-LTR Retrotransposon	SINE	44257	-0.11221	0.0929312	-1.20745	0.227258	0.40807	Naive vs. Primed
AluSc5	Non-LTR Retrotransposon	SINE	31554.3	-0.272573	0.137001	-1.98958	0.0466374	0.127096	Naive vs. Primed
AluSc8	Non-LTR Retrotransposon	SINE	5804.73	-0.449672	0.109793	-4.09564	4.21e-05	0.000263679	Naive vs. Primed
AluSg	Non-LTR Retrotransposon	SINE	585.896	-0.531125	0.969072	-0.548076	0.58364	0.763221	Naive vs. Primed
AluSg1	Non-LTR Retrotransposon	SINE	1211.58	-0.0437621	0.222022	-0.197107	0.843744	0.932992	Naive vs. Primed
AluSg4	Non-LTR Retrotransposon	SINE	2892.19	0.128859	0.15387	0.837457	0.402336	0.598655	Naive vs. Primed
AluSg7	Non-LTR Retrotransposon	SINE	44625.7	-0.043995	0.090757	-0.484756	0.627849	0.779471	Naive vs. Primed
AluSp	Non-LTR Retrotransposon	SINE	55269.6	-0.0879398	0.0905765	-0.97089	0.331603	0.526144	Naive vs. Primed
AluSq	Non-LTR Retrotransposon	SINE	84448.7	0.478273	0.0984224	4.85939	1.17749e-06	8.94388e-06	Naive vs. Primed
AluSq10	Non-LTR Retrotransposon	SINE	5538.51	0.168253	0.118955	1.41443	0.157236	0.32447	Naive vs. Primed
AluSq2	Non-LTR Retrotransposon	SINE	22486	-0.0188971	0.120841	-0.15638	0.875734	0.947385	Naive vs. Primed
AluSq4	Non-LTR Retrotransposon	SINE	2543.59	0.609162	0.138386	4.40189	1.0731e-05	7.51173e-05	Naive vs. Primed
AluSx1	Non-LTR Retrotransposon	SINE	48.1223	-9.0654	3.90769	-2.31989	0.0203469	0.0648558	Naive vs. Primed
AluSx3	Non-LTR Retrotransposon	SINE	19961	-0.450212	0.136907	-3.28846	0.00100738	0.00461071	Naive vs. Primed
AluSx4	Non-LTR Retrotransposon	SINE	11202.3	0.093594	0.101909	0.918407	0.358406	0.554896	Naive vs. Primed
AluSz	Non-LTR Retrotransposon	SINE	40041.3	-0.21109	0.131223	-1.60864	0.107696	0.241169	Naive vs. Primed
AluSz6	Non-LTR Retrotransposon	SINE	21761	0.159223	0.118346	1.3454	0.178495	0.35206	Naive vs. Primed
AluY	Non-LTR Retrotransposon	SINE	4902.33	-1.36282	0.365698	-3.72663	0.000194056	0.00104967	Naive vs. Primed
AluYa1	Non-LTR Retrotransposon	SINE	2058.03	-0.621518	0.32034	-1.94018	0.0523578	0.138752	Naive vs. Primed
AluYa4	Non-LTR Retrotransposon	SINE	41891.6	0.5188	0.0989084	5.24526	1.56061e-07	1.39284e-06	Naive vs. Primed
AluYa5	Non-LTR Retrotransposon	SINE	22094.8	-0.566836	0.135794	-4.17422	2.99004e-05	0.000194081	Naive vs. Primed
AluYa8	Non-LTR Retrotransposon	SINE	3601.45	-0.176383	0.148603	-1.18694	0.235251	0.419923	Naive vs. Primed
AluYb10	Non-LTR Retrotransposon	SINE	3317.02	0.698047	0.215899	3.2332	0.0012241	0.00553169	Naive vs. Primed
AluYb11	Non-LTR Retrotransposon	SINE	494.703	-0.817983	0.288896	-2.83141	0.00463433	0.0183828	Naive vs. Primed
AluYb3a1	Non-LTR Retrotransposon	SINE	32829.6	-0.702422	0.1159	-6.06061	1.35603e-09	1.61367e-08	Naive vs. Primed
AluYb3a2	Non-LTR Retrotransposon	SINE	1825.52	-0.406939	0.210098	-1.9369	0.0527578	0.138752	Naive vs. Primed
AluYb8	Non-LTR Retrotransposon	SINE	6023.63	-1.0966	0.19042	-5.75882	8.47017e-09	8.39958e-08	Naive vs. Primed
AluYb8a1	Non-LTR Retrotransposon	SINE	7285.83	0.351508	0.140988	2.49318	0.0126606	0.0443122	Naive vs. Primed
AluYb9	Non-LTR Retrotransposon	SINE	3904.79	-0.506919	0.145937	-3.47354	0.000513638	0.00258266	Naive vs. Primed
AluYbc3a	Non-LTR Retrotransposon	SINE	8189.21	-0.58167	0.114328	-5.08773	3.62375e-07	3.08019e-06	Naive vs. Primed
AluYc1	Non-LTR Retrotransposon	SINE	3499.22	-1.67962	0.165618	-10.1415	3.61539e-24	9.92842e-23	Naive vs. Primed
AluYc2	Non-LTR Retrotransposon	SINE	1052.65	-0.836378	0.210417	-3.97487	7.04181e-05	0.000425485	Naive vs. Primed
AluYc5	Non-LTR Retrotransposon	SINE	2519.18	0.0790697	0.181986	0.434481	0.663939	0.798068	Naive vs. Primed
AluYd2	Non-LTR Retrotransposon	SINE	98.4389	1.82536	3.7277	0.489674	0.624364	0.779364	Naive vs. Primed
AluYd3	Non-LTR Retrotransposon	SINE	96.581	3.31485	2.16885	1.52839	NA	NA	Naive vs. Primed
AluYd3a1	Non-LTR Retrotransposon	SINE	1491.72	-0.336741	0.226073	-1.48952	0.136351	0.29148	Naive vs. Primed
AluYd8	Non-LTR Retrotransposon	SINE	986.372	-2.59801	0.157598	-16.485	4.70258e-61	2.79803e-59	Naive vs. Primed
AluYe2	Non-LTR Retrotransposon	SINE	4335.59	-1.53464	0.213257	-7.19619	6.19172e-13	9.21018e-12	Naive vs. Primed
AluYe5	Non-LTR Retrotransposon	SINE	2708.05	-0.453581	0.170592	-2.65886	0.00784049	0.0297772	Naive vs. Primed
AluYf1	Non-LTR Retrotransposon	SINE	28.3219	-0.512892	2.59347	-0.197763	NA	NA	Naive vs. Primed
AluYf2	Non-LTR Retrotransposon	SINE	3923.36	-0.717574	0.130862	-5.48344	4.17131e-08	3.81835e-07	Naive vs. Primed
AluYf5	Non-LTR Retrotransposon	SINE	50.3085	9.09776	1.23081	7.39172	1.44946e-13	2.46409e-12	Naive vs. Primed
AluYg6	Non-LTR Retrotransposon	SINE	10376.5	-0.222143	0.116394	-1.90853	0.0563223	0.144655	Naive vs. Primed
AluYh9	Non-LTR Retrotransposon	SINE	8269.46	0.0715858	0.141418	0.5062	0.612716	0.77021	Naive vs. Primed
AluYi6	Non-LTR Retrotransposon	SINE	16479.9	0.0831023	0.0962827	0.863107	0.388079	0.584574	Naive vs. Primed
AluYk11	Non-LTR Retrotransposon	SINE	17651.5	-0.0423132	0.0859521	-0.492288	0.622515	0.779364	Naive vs. Primed
AluYk12	Non-LTR Retrotransposon	SINE	11122.7	-0.0694607	0.159472	-0.435568	0.66315	0.798068	Naive vs. Primed
AluYk13	Non-LTR Retrotransposon	SINE	33613.7	0.0118435	0.0873097	0.13565	0.892098	0.956394	Naive vs. Primed
ERVL-B4	LTR Retrotransposon	ERV3	1.80133	-0.276324	1.53238	-0.180323	0.856899	NA	Naive vs. Primed
FAM	Non-LTR Retrotransposon	SINE	5314.23	0.386432	0.229608	1.68301	0.0923735	0.212982	Naive vs. Primed
FLAM	Non-LTR Retrotransposon	SINE	18232.9	-0.225336	0.131333	-1.71576	0.0862063	0.204074	Naive vs. Primed
FRAM	Non-LTR Retrotransposon	SINE	10727.4	0.669919	0.178165	3.7601	0.000169849	0.000932861	Naive vs. Primed
HARLEQUIN	LTR Retrotransposon	ERV1	11.1707	0.138091	0.636981	0.216789	0.828372	0.924153	Naive vs. Primed
HERV-Fc1	LTR Retrotransposon	ERV1	4.25746	-0.0243606	1.01268	-0.0240556	0.980808	0.995487	Naive vs. Primed
HERV17	LTR Retrotransposon	ERV1	22.1341	-1.0157	0.48094	-2.1119	0.034695	0.0998881	Naive vs. Primed
HERV19I	LTR Retrotransposon	ERV1	2.7838	0.839656	1.27562	0.658232	0.510389	0.717358	Naive vs. Primed
HERV1_LTRb	LTR Retrotransposon	ERV1	2.12571	1.74255	1.91058	0.91205	0.361742	0.554896	Naive vs. Primed
HERV4_I	LTR Retrotransposon	ERV1	4.91441	1.97077	1.04073	1.89363	0.0582739	0.147545	Naive vs. Primed
HERV9	LTR Retrotransposon	ERV1	30.6841	3.21216	0.512127	6.2722	3.55984e-10	4.7069e-09	Naive vs. Primed
HERVE	LTR Retrotransposon	ERV1	3.45083	0.663206	1.12771	0.588102	0.556464	0.75444	Naive vs. Primed
HERVE_a	LTR Retrotransposon	ERV1	6.4226	0.488832	0.838164	0.583218	0.559747	0.75444	Naive vs. Primed
HERVH	LTR Retrotransposon	ERV1	2550.67	1.61165	0.120241	13.4036	5.76358e-41	2.93942e-39	Naive vs. Primed
HERVIP10FH	LTR Retrotransposon	ERV1	7.22357	-1.12401	0.820678	-1.36962	0.170807	0.342574	Naive vs. Primed
HERVK	LTR Retrotransposon	ERV2	474.278	-0.937924	0.155853	-6.01801	1.76574e-09	2.03345e-08	Naive vs. Primed
HERVK11I	LTR Retrotransposon	ERV2	12.3974	-1.48889	0.640234	-2.32553	0.0200434	0.0645207	Naive vs. Primed
HERVK22I	LTR Retrotransposon	ERV2	7.09484	-0.367871	0.799612	-0.460062	0.645472	0.787941	Naive vs. Primed
HERVK3I	LTR Retrotransposon	ERV2	2.611	-0.0108595	1.31062	-0.00828578	0.993389	0.996179	Naive vs. Primed
HERVK9I	LTR Retrotransposon	ERV2	55.7234	-2.61921	0.359012	-7.29562	2.97297e-13	4.61457e-12	Naive vs. Primed
HERVKC4	LTR Retrotransposon	ERV2	2.48234	-4.78948	1.89793	-2.52353	0.0116182	0.0414771	Naive vs. Primed
HERVL	LTR Retrotransposon	ERV3	13.436	0.615612	0.595533	1.03372	0.301269	0.500811	Naive vs. Primed
HERVS71	LTR Retrotransposon	ERV1	8.27574	-1.25581	0.763992	-1.64374	0.10023	0.226468	Naive vs. Primed
HUERS-P1	LTR Retrotransposon	ERV1	3.78039	0.606503	1.07251	0.565496	0.571736	0.755962	Naive vs. Primed
L1	Non-LTR Retrotransposon	L1	327.108	-0.341318	0.156341	-2.18316	0.0290241	0.0856332	Naive vs. Primed
L1HS	Non-LTR Retrotransposon	L1	771.854	-1.01718	0.126301	-8.05363	8.03754e-16	1.59411e-14	Naive vs. Primed
L1M1B_5	Non-LTR Retrotransposon	L1	3.8083	-0.430731	1.13162	-0.380634	0.703475	0.828846	Naive vs. Primed
L1M1_5	Non-LTR Retrotransposon	L1	9.20978	0.273339	0.707333	0.386436	0.699174	0.828846	Naive vs. Primed
L1M4B	Non-LTR Retrotransposon	L1	2.95951	-1.02408	1.22316	-0.837241	0.402457	0.598655	Naive vs. Primed
L1MA1	Non-LTR Retrotransposon	L1	39.1181	0.217648	0.381634	0.570304	0.568471	0.75444	Naive vs. Primed
L1MA2	Non-LTR Retrotransposon	L1	28.6829	0.932923	0.604886	1.54231	0.122998	0.267745	Naive vs. Primed
L1MA3	Non-LTR Retrotransposon	L1	38.3834	1.09938	0.469644	2.34088	0.0192382	0.0630094	Naive vs. Primed
L1MA4	Non-LTR Retrotransposon	L1	13.6936	0.899923	0.685667	1.31248	0.189359	0.367398	Naive vs. Primed
L1MA4A	Non-LTR Retrotransposon	L1	16.8248	-0.372915	0.736096	-0.506612	0.612427	0.77021	Naive vs. Primed
L1MA5	Non-LTR Retrotransposon	L1	10.4303	-0.549766	0.677939	-0.810938	0.417401	0.616327	Naive vs. Primed
L1MA5A	Non-LTR Retrotransposon	L1	17.1044	0.130853	0.524629	0.249421	0.803035	0.913005	Naive vs. Primed
L1MA6	Non-LTR Retrotransposon	L1	6.56512	0.544707	0.837773	0.650185	0.515573	0.721802	Naive vs. Primed
L1MA7	Non-LTR Retrotransposon	L1	14.897	0.260447	0.568201	0.458371	0.646686	0.787941	Naive vs. Primed
L1MA8	Non-LTR Retrotransposon	L1	33.6801	-1.33197	0.439335	-3.03179	0.00243105	0.010332	Naive vs. Primed
L1MA9	Non-LTR Retrotransposon	L1	5.89834	1.15846	0.936618	1.23686	0.21614	0.396767	Naive vs. Primed
L1MB1	Non-LTR Retrotransposon	L1	9.34419	-0.181432	0.708641	-0.256028	0.797929	0.913005	Naive vs. Primed
L1MB2	Non-LTR Retrotransposon	L1	57.5555	0.80601	0.339776	2.37218	0.0176833	0.0601232	Naive vs. Primed
L1MB3	Non-LTR Retrotransposon	L1	67.6623	0.0904521	0.300373	0.301133	0.763313	0.884749	Naive vs. Primed
L1MB3_5	Non-LTR Retrotransposon	L1	3.77823	0.871386	1.09558	0.795363	0.426402	0.618804	Naive vs. Primed
L1MB4	Non-LTR Retrotransposon	L1	18.107	0.745084	0.59629	1.24953	0.21147	0.396767	Naive vs. Primed
L1MB5	Non-LTR Retrotransposon	L1	62.6493	-1.82063	0.322579	-5.64398	1.66162e-08	1.56105e-07	Naive vs. Primed
L1MB7	Non-LTR Retrotransposon	L1	35.4388	0.125272	0.430984	0.290666	0.771307	0.891122	Naive vs. Primed
L1MB8	Non-LTR Retrotransposon	L1	38.4314	-0.934162	0.424296	-2.20167	0.0276883	0.0831237	Naive vs. Primed
L1MC1	Non-LTR Retrotransposon	L1	41.7383	-0.188652	0.365849	-0.515657	0.606094	0.77002	Naive vs. Primed
L1MC2	Non-LTR Retrotransposon	L1	15.1522	0.212303	0.592316	0.358428	0.720023	0.842781	Naive vs. Primed
L1MC3	Non-LTR Retrotransposon	L1	3.10336	1.4652	1.27031	1.15341	0.24874	0.435295	Naive vs. Primed
L1MCA_5	Non-LTR Retrotransposon	L1	1.80701	-0.301252	1.53257	-0.196566	0.844167	NA	Naive vs. Primed
L1MD1_5	Non-LTR Retrotransposon	L1	22.8058	-5.09004	0.858868	-5.92646	3.09543e-09	3.45334e-08	Naive vs. Primed
L1MD2	Non-LTR Retrotransposon	L1	38.8585	-0.450778	0.399245	-1.12908	0.258866	0.44645	Naive vs. Primed
L1MD3	Non-LTR Retrotransposon	L1	3.44132	0.659018	1.14455	0.575786	0.56476	0.75444	Naive vs. Primed
L1ME1	Non-LTR Retrotransposon	L1	10.3138	0.0161476	0.677356	0.0238391	0.980981	0.995487	Naive vs. Primed
L1ME3	Non-LTR Retrotransposon	L1	5.36922	2.84927	1.35196	2.10752	0.0350725	0.100167	Naive vs. Primed
L1ME3E_3end	Non-LTR Retrotransposon	L1	2.75455	3.85902	1.74344	2.21345	0.0268663	0.0826834	Naive vs. Primed
L1ME5	Non-LTR Retrotransposon	L1	14.9467	-2.47527	0.737405	-3.35673	0.000788714	0.00375428	Naive vs. Primed
L1ME_ORF2	Non-LTR Retrotransposon	L1	5.22386	-0.201047	0.947574	-0.21217	0.831975	0.92528	Naive vs. Primed
L1PA10	Non-LTR Retrotransposon	L1	94.2545	0.1614	0.265411	0.608115	0.543111	0.742876	Naive vs. Primed
L1PA11	Non-LTR Retrotransposon	L1	52.528	0.13574	0.327182	0.414876	0.678232	0.812305	Naive vs. Primed
L1PA12	Non-LTR Retrotransposon	L1	30.848	-1.00601	0.440443	-2.28408	0.0223668	0.0706634	Naive vs. Primed
L1PA12_5	Non-LTR Retrotransposon	L1	2.12194	-0.237015	1.41402	-0.167618	0.866884	0.943881	Naive vs. Primed
L1PA13	Non-LTR Retrotransposon	L1	83.7198	0.202923	0.306023	0.663099	0.507267	0.717358	Naive vs. Primed
L1PA13_5	Non-LTR Retrotransposon	L1	2.29276	1.84436	1.46311	1.26058	0.207461	0.39187	Naive vs. Primed
L1PA14	Non-LTR Retrotransposon	L1	30.1238	0.127705	0.527194	0.242235	0.808598	0.916411	Naive vs. Primed
L1PA15	Non-LTR Retrotransposon	L1	75.2	-0.416657	0.308182	-1.35198	0.176381	0.349822	Naive vs. Primed
L1PA16	Non-LTR Retrotransposon	L1	80.5361	0.518131	0.289563	1.78936	0.0735572	0.181919	Naive vs. Primed
L1PA2	Non-LTR Retrotransposon	L1	394.453	-0.967984	0.158527	-6.10613	1.02076e-09	1.25659e-08	Naive vs. Primed
L1PA3	Non-LTR Retrotransposon	L1	601.762	0.148314	0.130942	1.13267	0.257354	0.445997	Naive vs. Primed
L1PA4	Non-LTR Retrotransposon	L1	337.978	0.420699	0.204506	2.05714	0.0396723	0.110901	Naive vs. Primed
L1PA5	Non-LTR Retrotransposon	L1	429.998	0.0513867	0.141899	0.362136	0.71725	0.842297	Naive vs. Primed
L1PA6	Non-LTR Retrotransposon	L1	404.189	-0.621842	0.146524	-4.24396	2.19614e-05	0.000147929	Naive vs. Primed
L1PA7	Non-LTR Retrotransposon	L1	260.426	-0.0952024	0.178939	-0.532039	0.594699	0.77002	Naive vs. Primed
L1PA7_5	Non-LTR Retrotransposon	L1	40.3929	0.444483	0.359018	1.23805	0.215697	0.396767	Naive vs. Primed
L1PA8	Non-LTR Retrotransposon	L1	142.844	0.550077	0.285119	1.92929	0.0536949	0.13992	Naive vs. Primed
L1PB1	Non-LTR Retrotransposon	L1	99.4645	-0.582025	0.313567	-1.85615	0.0634328	0.159475	Naive vs. Primed
L1PB2	Non-LTR Retrotransposon	L1	38.3115	-1.06581	0.411781	-2.58828	0.00964553	0.0358693	Naive vs. Primed
L1PB2c	Non-LTR Retrotransposon	L1	63.7305	-0.252499	0.290764	-0.868398	0.385176	0.582661	Naive vs. Primed
L1PB3	Non-LTR Retrotransposon	L1	15.627	-0.80736	0.56411	-1.43121	0.15237	0.316255	Naive vs. Primed
L1PB4	Non-LTR Retrotransposon	L1	22.6982	1.83335	0.505638	3.62582	0.00028804	0.00151221	Naive vs. Primed
L1PBA1_5	Non-LTR Retrotransposon	L1	21.8843	-1.9911	0.577643	-3.44694	0.000566977	0.00281126	Naive vs. Primed
L1PBA_5	Non-LTR Retrotransposon	L1	14.7229	-0.136673	0.582409	-0.234669	0.814466	0.92014	Naive vs. Primed
L1PREC1	Non-LTR Retrotransposon	L1	99.3774	-0.00626739	0.235042	-0.026665	0.978727	0.995487	Naive vs. Primed
L1PREC2	Non-LTR Retrotransposon	L1	24.9113	0.510209	0.441676	1.15517	0.248023	0.435295	Naive vs. Primed
L1P_MA2	Non-LTR Retrotransposon	L1	13.5968	0.146895	0.588729	0.249512	0.802965	0.913005	Naive vs. Primed
L2	Non-LTR Retrotransposon	CR1	54.5688	0.299566	0.304192	0.984794	0.324725	0.523984	Naive vs. Primed
LOR1a_LTR	LTR Retrotransposon	ERV1	5.62622	5.93875	1.67465	3.54627	0.000390721	0.00202156	Naive vs. Primed
LOR1b_LTR	LTR Retrotransposon	ERV1	21.2604	-1.92781	0.613848	-3.14053	0.00168642	0.00725366	Naive vs. Primed
LOR1I	LTR Retrotransposon	ERV1	2.80171	0.473073	1.23697	0.382446	0.702131	0.828846	Naive vs. Primed
LTR10A	LTR Retrotransposon	ERV1	7.48874	1.50887	1.41708	1.06477	0.286979	0.485552	Naive vs. Primed
LTR10B1	LTR Retrotransposon	ERV1	2.25928	1.85813	1.86246	0.997676	0.318436	0.519095	Naive vs. Primed
LTR10C	LTR Retrotransposon	ERV1	76.9839	0.342148	0.32693	1.04655	0.295308	0.497288	Naive vs. Primed
LTR10D	LTR Retrotransposon	ERV1	21.6898	0.961888	0.70213	1.36996	0.170701	0.342574	Naive vs. Primed
LTR10E	LTR Retrotransposon	ERV1	15.3246	0.738716	0.625304	1.18137	0.237455	0.421428	Naive vs. Primed
LTR10F	LTR Retrotransposon	ERV1	15.0023	-1.42837	0.730797	-1.95454	0.0506375	0.135922	Naive vs. Primed
LTR10G	LTR Retrotransposon	ERV1	18.0088	1.26214	0.750154	1.6825	0.0924712	0.212982	Naive vs. Primed
LTR12	LTR Retrotransposon	ERV1	27.9493	-0.902425	0.449841	-2.0061	0.0448459	0.123154	Naive vs. Primed
LTR12B	LTR Retrotransposon	ERV1	55.96	-1.25575	0.373385	-3.36314	0.000770599	0.00371762	Naive vs. Primed
LTR12C	LTR Retrotransposon	ERV1	593.36	1.23688	0.185305	6.67484	2.47495e-11	3.53422e-10	Naive vs. Primed
LTR12D	LTR Retrotransposon	ERV1	61.0936	1.4577	0.308329	4.72773	2.27042e-06	1.65416e-05	Naive vs. Primed
LTR12E	LTR Retrotransposon	ERV1	101.26	1.44606	0.253888	5.69568	1.22883e-08	1.18565e-07	Naive vs. Primed
LTR12F	LTR Retrotransposon	ERV1	50.6772	-0.250597	0.379333	-0.660627	0.508852	0.717358	Naive vs. Primed
LTR13	LTR Retrotransposon	ERV2	240.721	-0.103142	0.172354	-0.598431	0.549552	0.748817	Naive vs. Primed
LTR13A	LTR Retrotransposon	ERV2	76.7701	0.664368	0.283726	2.34158	0.0192021	0.0630094	Naive vs. Primed
LTR14	LTR Retrotransposon	ERV2	10.5482	-0.492461	0.686998	-0.71683	0.473479	0.681581	Naive vs. Primed
LTR14A	LTR Retrotransposon	ERV2	41.6761	1.50915	0.8671	1.74046	0.0817784	0.197263	Naive vs. Primed
LTR14B	LTR Retrotransposon	ERV2	42.5291	0.00400008	0.352496	0.0113479	0.990946	0.996179	Naive vs. Primed
LTR14C	LTR Retrotransposon	ERV2	17.1549	-1.1925	0.622908	-1.91441	0.0555683	0.143753	Naive vs. Primed
LTR15	LTR Retrotransposon	ERV1	22.8899	-0.011964	0.582201	-0.0205495	0.983605	0.995487	Naive vs. Primed
LTR17	LTR Retrotransposon	ERV1	333.959	0.681473	0.159246	4.27937	1.87419e-05	0.00012867	Naive vs. Primed
LTR18B	LTR Retrotransposon	ERV3	6.78025	0.484717	0.938825	0.516302	0.605644	0.77002	Naive vs. Primed
LTR18C	LTR Retrotransposon	ERV3	6.63236	-3.19394	1.60908	-1.98494	0.0471509	0.127522	Naive vs. Primed
LTR19A	LTR Retrotransposon	ERV3	19.3057	-0.0187692	0.527512	-0.0355806	0.971617	0.995487	Naive vs. Primed
LTR19B	LTR Retrotransposon	ERV3	3.55773	-1.7527	1.58524	-1.10563	0.268885	0.4615	Naive vs. Primed
LTR19C	LTR Retrotransposon	ERV3	8.85431	-0.237659	0.74209	-0.320257	0.748774	0.873569	Naive vs. Primed
LTR1A2	LTR Retrotransposon	ERV1	38.8781	-0.37636	0.372313	-1.01087	0.312079	0.513421	Naive vs. Primed
LTR1B	LTR Retrotransposon	ERV1	2.16685	0.156089	1.59668	0.0977589	0.922124	0.985623	Naive vs. Primed
LTR1B0	LTR Retrotransposon	ERV1	7.64357	-0.95451	0.956601	-0.997814	0.318369	0.519095	Naive vs. Primed
LTR1B1	LTR Retrotransposon	ERV1	2.14685	2.38484	1.82617	1.30592	0.191579	0.369696	Naive vs. Primed
LTR1D	LTR Retrotransposon	ERV1	1.78071	0.806655	1.96225	0.411086	0.681009	NA	Naive vs. Primed
LTR1E	LTR Retrotransposon	ERV1	5.538	-4.00742	1.39133	-2.88028	0.00397323	0.0161187	Naive vs. Primed
LTR21A	LTR Retrotransposon	ERV1	10.9776	1.74908	0.752225	2.3252	0.0200611	0.0645207	Naive vs. Primed
LTR21B	LTR Retrotransposon	ERV1	34.3931	-0.0492988	0.536146	-0.0919502	0.926738	0.987598	Naive vs. Primed
LTR22	LTR Retrotransposon	ERV2	2.26254	-0.850324	1.67544	-0.507522	0.611789	0.77021	Naive vs. Primed
LTR22A	LTR Retrotransposon	ERV2	14.4164	-0.0180155	0.689677	-0.0261217	0.97916	0.995487	Naive vs. Primed
LTR22B1	LTR Retrotransposon	ERV2	10.3752	0.95463	0.74113	1.28807	0.19772	0.377466	Naive vs. Primed
LTR22B2	LTR Retrotransposon	ERV2	9.60734	-1.08794	0.792699	-1.37245	0.169924	0.342574	Naive vs. Primed
LTR22C	LTR Retrotransposon	ERV2	1.94207	0.997989	1.9202	0.519732	0.603251	0.77002	Naive vs. Primed
LTR22C0	LTR Retrotransposon	ERV2	9.44205	-1.04428	0.865257	-1.20691	0.227468	0.40807	Naive vs. Primed
LTR22C2	LTR Retrotransposon	ERV2	14.3185	-2.41972	0.804321	-3.0084	0.0026263	0.0110305	Naive vs. Primed
LTR22E	LTR Retrotransposon	ERV2	13.5612	-0.321807	0.59795	-0.538184	0.59045	0.769309	Naive vs. Primed
LTR23	LTR Retrotransposon	ERV1	2.61938	4.83333	1.88117	2.56933	0.0101896	0.0375021	Naive vs. Primed
LTR24	LTR Retrotransposon	ERV1	4.50376	1.14343	1.57787	0.724668	0.468656	0.677369	Naive vs. Primed
LTR24B	LTR Retrotransposon	ERV1	4.27575	0.834147	1.46115	0.570884	0.568078	0.75444	Naive vs. Primed
LTR25	LTR Retrotransposon	ERV1	7.53512	1.1761	0.86512	1.35946	0.174	0.347029	Naive vs. Primed
LTR26	LTR Retrotransposon	ERV1	3.38673	-1.67774	1.62122	-1.03486	0.300734	0.500811	Naive vs. Primed
LTR26B	LTR Retrotransposon	ERV1	3.43694	1.33517	1.6682	0.800366	0.423499	0.618804	Naive vs. Primed
LTR26E	LTR Retrotransposon	ERV1	5.4617	0.555158	1.19039	0.466366	0.640953	0.786324	Naive vs. Primed
LTR27	LTR Retrotransposon	ERV1	2.19032	0.106461	1.98718	0.0535738	0.957275	0.995487	Naive vs. Primed
LTR27C	LTR Retrotransposon	ERV1	2.38587	-1.40983	1.73997	-0.810261	0.41779	0.616327	Naive vs. Primed
LTR28	LTR Retrotransposon	ERV1	2.16979	-1.20516	1.6995	-0.709125	0.478247	0.682937	Naive vs. Primed
LTR28C	LTR Retrotransposon	ERV1	2.91705	0.322815	1.44212	0.223847	0.822876	0.920899	Naive vs. Primed
LTR29	LTR Retrotransposon	ERV1	2.06273	-1.11478	2.10956	-0.528445	0.59719	0.77002	Naive vs. Primed
LTR2B	LTR Retrotransposon	ERV1	183.098	-0.602834	0.251911	-2.39304	0.0167093	0.057358	Naive vs. Primed
LTR2C	LTR Retrotransposon	ERV1	548.101	0.76749	0.20729	3.70249	0.000213491	0.00113756	Naive vs. Primed
LTR3	LTR Retrotransposon	ERV2	7.64205	1.09705	1.06202	1.03299	0.301609	0.500811	Naive vs. Primed
LTR30	LTR Retrotransposon	ERV1	17.8833	-0.0976677	0.669563	-0.145868	0.884026	0.950594	Naive vs. Primed
LTR32	LTR Retrotransposon	ERV3	2.94025	5.00042	1.82258	2.74359	0.00607707	0.0233281	Naive vs. Primed
LTR35A	LTR Retrotransposon	ERV1	31.4165	3.87215	0.597034	6.48565	8.83485e-11	1.21309e-09	Naive vs. Primed
LTR39	LTR Retrotransposon	ERV1	23.1451	-0.584919	0.471992	-1.23925	0.215251	0.396767	Naive vs. Primed
LTR3A	LTR Retrotransposon	ERV2	137.912	-0.765754	0.218159	-3.51008	0.000447976	0.00228468	Naive vs. Primed
LTR3B	LTR Retrotransposon	ERV2	14.9528	0.622683	0.774719	0.803754	0.421539	0.618804	Naive vs. Primed
LTR4	LTR Retrotransposon	ERV1	9.58905	2.12335	0.969906	2.18923	0.0285799	0.0850252	Naive vs. Primed
LTR40B	LTR Retrotransposon	ERV3	3.24718	1.99309	1.60134	1.24464	0.213265	0.396767	Naive vs. Primed
LTR43	LTR Retrotransposon	ERV1	8.89026	-0.132004	0.789467	-0.167206	0.867208	0.943881	Naive vs. Primed
LTR44	LTR Retrotransposon	ERV1	8.44507	-3.59317	1.08499	-3.31172	0.00092724	0.00429902	Naive vs. Primed
LTR45	LTR Retrotransposon	ERV1	2.69367	-2.8533	1.92757	-1.48026	0.138804	0.293048	Naive vs. Primed
LTR45B	LTR Retrotransposon	ERV1	2.86304	0.0481174	1.88801	0.0254858	0.979667	0.995487	Naive vs. Primed
LTR45C	LTR Retrotransposon	ERV1	2.22372	-0.318319	2.00385	-0.158854	0.873784	0.947385	Naive vs. Primed
LTR46	LTR Retrotransposon	ERV1	2.9046	-1.00582	1.60079	-0.628329	0.529788	0.733079	Naive vs. Primed
LTR47A	LTR Retrotransposon	ERV3	13.5498	-1.66748	0.757466	-2.2014	0.0277079	0.0831237	Naive vs. Primed
LTR47A2	LTR Retrotransposon	ERV3	14.9501	2.35739	0.843723	2.79404	0.00520546	0.0204214	Naive vs. Primed
LTR48B	LTR Retrotransposon	ERV1	5.23779	-0.544725	1.12695	-0.483364	0.628838	0.779471	Naive vs. Primed
LTR49	LTR Retrotransposon	ERV1	5.90265	0.782095	0.915421	0.854355	0.392908	0.589362	Naive vs. Primed
LTR5	LTR Retrotransposon	ERV2	212.988	-1.76055	0.19671	-8.94998	3.55552e-19	7.93325e-18	Naive vs. Primed
LTR54	LTR Retrotransposon	ERV1	5.67343	5.94997	1.54359	3.85464	0.000115902	0.000646515	Naive vs. Primed
LTR54B	LTR Retrotransposon	ERV1	4.3014	1.12868	1.23859	0.911259	0.362159	0.554896	Naive vs. Primed
LTR56	LTR Retrotransposon	ERV1	4.77838	-0.948676	0.997777	-0.95079	0.341711	0.539783	Naive vs. Primed
LTR57	LTR Retrotransposon	ERV3	9.57777	1.96551	0.955892	2.0562	0.0397629	0.110901	Naive vs. Primed
LTR58	LTR Retrotransposon	ERV1	3.41893	-0.398198	1.48177	-0.268732	0.788136	0.907628	Naive vs. Primed
LTR5A	LTR Retrotransposon	ERV2	107.153	-0.371397	0.234627	-1.58293	0.113438	0.24845	Naive vs. Primed
LTR5B	LTR Retrotransposon	ERV2	108.076	-0.526402	0.243825	-2.15893	0.0308554	0.0902899	Naive vs. Primed
LTR5_Hs	LTR Retrotransposon	ERV2	1221.1	-1.2945	0.129801	-9.97299	2.00111e-23	5.10282e-22	Naive vs. Primed
LTR61	LTR Retrotransposon	ERV1	21.0701	0.467102	0.503038	0.928562	0.353116	0.552906	Naive vs. Primed
LTR62	LTR Retrotransposon	ERV3	2.42067	-1.00315	1.64159	-0.611086	0.541143	0.742876	Naive vs. Primed
LTR64	LTR Retrotransposon	ERV1	5.2104	-2.44503	1.16538	-2.09806	0.0358997	0.101716	Naive vs. Primed
LTR66	LTR Retrotransposon	ERV3	142.472	-1.36798	0.23216	-5.89241	3.806e-09	4.1174e-08	Naive vs. Primed
LTR6A	LTR Retrotransposon	ERV1	26.4186	-2.20063	0.565676	-3.89026	0.000100137	0.000586051	Naive vs. Primed
LTR6B	LTR Retrotransposon	ERV1	632.409	-1.90677	0.154998	-12.3019	8.84767e-35	3.50958e-33	Naive vs. Primed
LTR70	LTR Retrotransposon	ERV1	56.9806	-3.08216	0.383483	-8.03726	9.18681e-16	1.72615e-14	Naive vs. Primed
LTR71A	LTR Retrotransposon	ERV1	6.86124	1.00003	1.50848	0.662942	0.507368	0.717358	Naive vs. Primed
LTR71B	LTR Retrotransposon	ERV1	4.72084	-0.0833704	1.30347	-0.0639601	0.949002	0.995487	Naive vs. Primed
LTR72	LTR Retrotransposon	ERV1	8.51736	-0.139813	0.799458	-0.174885	0.86117	0.943061	Naive vs. Primed
LTR72B	LTR Retrotransposon	ERV1	9.94404	2.19036	1.32691	1.65072	0.0987961	0.224651	Naive vs. Primed
LTR73	LTR Retrotransposon	ERV1	3.9149	1.59564	1.57301	1.01438	0.3104	0.513022	Naive vs. Primed
LTR76	LTR Retrotransposon	ERV1	5.01272	0.708679	1.28942	0.549609	0.582588	0.763221	Naive vs. Primed
LTR7A	LTR Retrotransposon	ERV3	18206.4	2.12417	0.126783	16.7544	5.2611e-63	3.75643e-61	Naive vs. Primed
LTR7B	LTR Retrotransposon	ERV3	2684	0.546829	0.110173	4.96335	6.92892e-07	5.37744e-06	Naive vs. Primed
LTR7C	LTR Retrotransposon	ERV3	92.2217	1.69561	0.362548	4.67692	2.9122e-06	2.07931e-05	Naive vs. Primed
LTR7Y	LTR Retrotransposon	ERV3	8066.7	-0.213932	0.122085	-1.75232	0.0797193	0.19493	Naive vs. Primed
LTR8	LTR Retrotransposon	ERV1	136.54	1.09724	0.227435	4.82443	1.40407e-06	1.04428e-05	Naive vs. Primed
LTR8A	LTR Retrotransposon	ERV1	8.9901	0.476313	1.08558	0.438763	0.660833	0.798068	Naive vs. Primed
LTR8B	LTR Retrotransposon	ERV1	3.25756	1.58423	1.34387	1.17886	0.238455	0.421428	Naive vs. Primed
LTR9	LTR Retrotransposon	ERV1	8.9028	-1.1439	0.763888	-1.49748	0.134269	0.29051	Naive vs. Primed
LTR9A1	LTR Retrotransposon	ERV1	6.6883	0.631914	0.888926	0.710874	0.477162	0.682937	Naive vs. Primed
LTR9B	LTR Retrotransposon	ERV1	27.2546	-0.699468	0.438318	-1.5958	0.110533	0.245095	Naive vs. Primed
LTR9C	LTR Retrotransposon	ERV1	8.98372	-2.37532	0.945492	-2.51226	0.0119962	0.0424025	Naive vs. Primed
LTR9D	LTR Retrotransposon	ERV1	4.01576	-1.36069	1.38909	-0.979553	0.327307	0.523984	Naive vs. Primed
MER11A	LTR Retrotransposon	ERV2	166.88	-2.78643	0.234627	-11.876	1.57689e-32	5.11774e-31	Naive vs. Primed
MER11B	LTR Retrotransposon	ERV2	109.611	0.00448521	0.22841	0.0196367	0.984333	0.995487	Naive vs. Primed
MER11C	LTR Retrotransposon	ERV2	116.825	-0.395928	0.221523	-1.7873	0.0738886	0.181919	Naive vs. Primed
MER11D	LTR Retrotransposon	ERV2	36.372	-0.572532	0.391737	-1.46152	0.143872	0.300365	Naive vs. Primed
MER21A	LTR Retrotransposon	ERV3	5.10256	1.49318	1.17481	1.271	0.20373	0.38687	Naive vs. Primed
MER21B	LTR Retrotransposon	ERV3	6.23811	1.43654	0.962287	1.49284	0.135479	0.291361	Naive vs. Primed
MER21C	LTR Retrotransposon	ERV3	3.81029	1.14707	1.17031	0.980142	0.327016	0.523984	Naive vs. Primed
MER31A	LTR Retrotransposon	ERV1	4.2249	2.45108	1.45465	1.685	0.0919887	0.212982	Naive vs. Primed
MER31B	LTR Retrotransposon	ERV1	4.43822	0.290859	1.264	0.230109	0.818007	0.920899	Naive vs. Primed
MER34B	LTR Retrotransposon	ERV1	2.02243	0.381535	2.00328	0.190455	0.848952	0.932992	Naive vs. Primed
MER34C	LTR Retrotransposon	ERV1	16.3402	-3.5335	0.913816	-3.86675	0.000110293	0.000624996	Naive vs. Primed
MER34C2	LTR Retrotransposon	ERV1	2.91365	0.994302	1.73556	0.5729	0.566713	0.75444	Naive vs. Primed
MER39	LTR Retrotransposon	ERV1	3.92353	-0.0154508	1.12355	-0.0137518	0.989028	0.996179	Naive vs. Primed
MER39B	LTR Retrotransposon	ERV1	21.9576	-1.464	0.512969	-2.85398	0.00431758	0.0173188	Naive vs. Primed
MER41A	LTR Retrotransposon	ERV1	166.603	1.16079	0.1975	5.87742	4.1671e-09	4.25044e-08	Naive vs. Primed
MER41B	LTR Retrotransposon	ERV1	24.1486	1.88427	0.59821	3.14985	0.00163352	0.00711179	Naive vs. Primed
MER41C	LTR Retrotransposon	ERV1	13.9848	0.326797	0.680374	0.48032	0.631	0.779471	Naive vs. Primed
MER41D	LTR Retrotransposon	ERV1	1.79066	1.41394	1.92688	0.733797	0.463072	NA	Naive vs. Primed
MER41E	LTR Retrotransposon	ERV1	8.69717	1.89408	0.806287	2.34914	0.0188167	0.0627808	Naive vs. Primed
MER48	LTR Retrotransposon	ERV1	23.6457	0.305229	0.701333	0.435212	0.663408	0.798068	Naive vs. Primed
MER49	LTR Retrotransposon	ERV1	24.8791	0.754073	0.507545	1.48573	0.137351	0.291871	Naive vs. Primed
MER4A	LTR Retrotransposon	ERV1	45.4275	2.28804	0.460308	4.97067	6.67219e-07	5.29327e-06	Naive vs. Primed
MER4A1	LTR Retrotransposon	ERV1	298.021	0.00597416	0.206499	0.0289306	0.97692	0.995487	Naive vs. Primed
MER4A1_LTR	LTR Retrotransposon	ERV1	45.3658	-0.862679	0.499812	-1.72601	0.0843458	0.20209	Naive vs. Primed
MER4B	LTR Retrotransposon	ERV1	4.15356	1.03637	1.29964	0.797427	0.425203	0.618804	Naive vs. Primed
MER4C	LTR Retrotransposon	ERV1	12.7003	1.17911	0.954518	1.23529	0.216721	0.396767	Naive vs. Primed
MER4D	LTR Retrotransposon	ERV1	27.6425	1.26302	0.432411	2.92089	0.00349036	0.0143225	Naive vs. Primed
MER4D1	LTR Retrotransposon	ERV1	47.3393	2.31758	0.445022	5.2078	1.91097e-07	1.66395e-06	Naive vs. Primed
MER4D_LTR	LTR Retrotransposon	ERV1	14.0785	2.09516	0.664293	3.15397	0.00161066	0.00709882	Naive vs. Primed
MER4E	LTR Retrotransposon	ERV1	62.3484	0.766047	0.311932	2.45582	0.0140565	0.0487202	Naive vs. Primed
MER4E1	LTR Retrotransposon	ERV1	66.5756	2.24343	0.381147	5.88602	3.95618e-09	4.15399e-08	Naive vs. Primed
MER50	LTR Retrotransposon	ERV1	56.5451	-2.98101	0.400106	-7.45057	9.29406e-14	1.65899e-12	Naive vs. Primed
MER50B	LTR Retrotransposon	ERV1	3.3968	-0.994208	1.60271	-0.620329	0.535041	0.737489	Naive vs. Primed
MER50I	LTR Retrotransposon	ERV1	2.77652	1.24081	1.31293	0.945071	0.344623	0.541983	Naive vs. Primed
MER51A	LTR Retrotransposon	ERV1	21.6935	1.04509	0.550943	1.89691	0.0578401	0.147492	Naive vs. Primed
MER51B	LTR Retrotransposon	ERV1	37.7223	-0.765206	0.517913	-1.47748	0.139547	0.293048	Naive vs. Primed
MER51C	LTR Retrotransposon	ERV1	23.9541	2.30436	0.557202	4.1356	3.54026e-05	0.000225692	Naive vs. Primed
MER51E	LTR Retrotransposon	ERV1	35.9791	2.10146	0.827184	2.5405	0.0110695	0.0399171	Naive vs. Primed
MER52A	LTR Retrotransposon	ERV1	6.71245	-2.55064	0.99999	-2.55066	0.0107519	0.0391677	Naive vs. Primed
MER52C	LTR Retrotransposon	ERV1	3.91846	0.72769	1.12911	0.64448	0.519264	0.724131	Naive vs. Primed
MER54A	LTR Retrotransposon	ERV3	1.80541	0.789455	1.70357	0.463412	0.643069	NA	Naive vs. Primed
MER54B	LTR Retrotransposon	ERV3	2.78183	2.22886	1.69279	1.31668	0.187946	0.366649	Naive vs. Primed
MER57A1	LTR Retrotransposon	ERV1	17.2281	-0.00011339	0.711321	-0.000159407	0.999873	0.999873	Naive vs. Primed
MER57B1	LTR Retrotransposon	ERV1	8.0614	0.828158	1.59243	0.52006	0.603022	0.77002	Naive vs. Primed
MER57B2	LTR Retrotransposon	ERV1	4.44992	0.259097	1.34005	0.193348	0.846686	0.932992	Naive vs. Primed
MER57E3	LTR Retrotransposon	ERV1	11.1601	-4.45966	1.123	-3.9712	7.15101e-05	0.000425485	Naive vs. Primed
MER61B	LTR Retrotransposon	ERV1	3.12382	5.08683	1.82582	2.78606	0.00533532	0.0207033	Naive vs. Primed
MER61C	LTR Retrotransposon	ERV1	4.11478	0.528598	1.28298	0.412008	0.680334	0.812305	Naive vs. Primed
MER65A	LTR Retrotransposon	ERV1	7.04982	2.8379	1.286	2.20677	0.02733	0.0831237	Naive vs. Primed
MER65D	LTR Retrotransposon	ERV1	1.97149	4.42287	2.08995	2.11626	0.0343229	0.0996201	Naive vs. Primed
MER66A	LTR Retrotransposon	ERV1	2.94013	1.82161	2.09766	0.868404	0.385173	0.582661	Naive vs. Primed
MER66B	LTR Retrotransposon	ERV1	1.76012	4.26239	2.66496	1.59942	0.109727	NA	Naive vs. Primed
MER66C	LTR Retrotransposon	ERV1	12.8764	1.1835	0.747067	1.58419	0.11315	0.24845	Naive vs. Primed
MER68A	LTR Retrotransposon	ERV3	35.6455	0.531042	0.436401	1.21687	0.223655	0.405304	Naive vs. Primed
MER68B	LTR Retrotransposon	ERV3	3.552	-2.60472	2.01782	-1.29086	0.196752	0.377466	Naive vs. Primed
MER70A	LTR Retrotransposon	ERV3	1.94118	-1.00107	2.11648	-0.472989	0.636221	NA	Naive vs. Primed
MER77	LTR Retrotransposon	ERV3	3.89575	-0.719694	1.51366	-0.475466	0.634455	0.781036	Naive vs. Primed
MER83	LTR Retrotransposon	ERV1	17.3386	-0.611923	0.539489	-1.13426	0.256684	0.445997	Naive vs. Primed
MER83B	LTR Retrotransposon	ERV1	11.7974	-0.039784	1.0646	-0.0373699	0.97019	0.995487	Naive vs. Primed
MER83C	LTR Retrotransposon	ERV1	5.63865	-5.97328	2.69456	-2.2168	0.0266371	0.0826834	Naive vs. Primed
MER84	LTR Retrotransposon	ERV1	5.7721	0.0400688	0.915743	0.0437555	0.965099	0.995487	Naive vs. Primed
MER87B	LTR Retrotransposon	ERV1	7.94078	0.0666571	1.1684	0.0570502	0.954505	0.995487	Naive vs. Primed
MER9	LTR Retrotransposon	ERV2	33.4502	0.806356	0.416489	1.93608	0.0528579	0.138752	Naive vs. Primed
MER9a1	LTR Retrotransposon	ERV2	37.0448	-0.21814	0.375501	-0.58093	0.561288	0.75444	Naive vs. Primed
MER9a2	LTR Retrotransposon	ERV2	100.993	-0.162569	0.258252	-0.629499	0.529023	0.733079	Naive vs. Primed
MER9a3	LTR Retrotransposon	ERV2	213.213	0.31536	0.185399	1.70098	0.0889464	0.208907	Naive vs. Primed
MER9B	LTR Retrotransposon	ERV2	13.2209	0.158967	0.702798	0.226192	0.821052	0.920899	Naive vs. Primed
MIR	Non-LTR Retrotransposon	SINE	1658.94	-1.50249	0.136892	-10.9757	4.99969e-28	1.48741e-26	Naive vs. Primed
MIR3	Non-LTR Retrotransposon	SINE	723.022	1.4138	0.690147	2.04855	0.0405063	0.112099	Naive vs. Primed
MIRb	Non-LTR Retrotransposon	SINE	5.83618	-6.02018	2.68898	-2.23883	0.0251668	0.0788118	Naive vs. Primed
MIRc	Non-LTR Retrotransposon	SINE	330.585	-0.324615	0.234949	-1.38164	0.167082	0.340847	Naive vs. Primed
MLT1A0	LTR Retrotransposon	ERV3	67.9962	0.836336	0.35546	2.35283	0.0186312	0.0627485	Naive vs. Primed
MLT1A1	LTR Retrotransposon	ERV3	60.4616	-0.560913	0.400932	-1.39902	0.161806	0.331982	Naive vs. Primed
MLT1B	LTR Retrotransposon	ERV3	56.1287	0.357992	0.367411	0.974362	0.329877	0.525741	Naive vs. Primed
MLT1C	LTR Retrotransposon	ERV3	31.7922	-0.118616	0.466431	-0.254306	0.799259	0.913005	Naive vs. Primed
MLT1C1	LTR Retrotransposon	ERV3	9.4865	0.672431	0.769103	0.874306	0.381952	0.582661	Naive vs. Primed
MLT1C2	LTR Retrotransposon	ERV3	19.5865	0.615174	0.575286	1.06934	0.284918	0.484361	Naive vs. Primed
MLT1D	LTR Retrotransposon	ERV3	8.50125	-0.447683	0.812443	-0.551033	0.581611	0.763221	Naive vs. Primed
MLT1E2	LTR Retrotransposon	ERV3	6.12975	-0.268927	0.872328	-0.308287	0.757864	0.881295	Naive vs. Primed
MLT1F2	LTR Retrotransposon	ERV3	1.90285	-0.893225	2.45627	-0.36365	0.716119	NA	Naive vs. Primed
MLT1H1	LTR Retrotransposon	ERV3	3.24181	1.21609	1.32611	0.917039	0.359122	0.554896	Naive vs. Primed
MLT1J1	LTR Retrotransposon	ERV3	2.79496	-2.9449	2.70139	-1.09014	0.275651	0.470848	Naive vs. Primed
MLT2A1	LTR Retrotransposon	ERV3	173.257	0.0835634	0.216988	0.385106	0.700159	0.828846	Naive vs. Primed
MLT2A2	LTR Retrotransposon	ERV3	246.921	-0.0394517	0.258583	-0.152569	0.878738	0.947763	Naive vs. Primed
MLT2B2	LTR Retrotransposon	ERV3	3.50253	0.889222	1.68471	0.527818	0.597625	0.77002	Naive vs. Primed
MLT2B4	LTR Retrotransposon	ERV3	11.4433	1.19336	0.742667	1.60685	0.108087	0.241169	Naive vs. Primed
MLT2C2	LTR Retrotransposon	ERV3	8.8533	-0.0433439	0.828518	-0.052315	0.958278	0.995487	Naive vs. Primed
MSTA	LTR Retrotransposon	ERV3	371.37	0.707547	0.167652	4.22034	2.43936e-05	0.000161269	Naive vs. Primed
MSTA1	LTR Retrotransposon	ERV3	32.4473	0.734386	0.421353	1.74292	0.0813473	0.197263	Naive vs. Primed
MSTA2	LTR Retrotransposon	ERV3	16.2433	2.05778	0.646642	3.18226	0.00146129	0.00652101	Naive vs. Primed
MSTB	LTR Retrotransposon	ERV3	135.858	0.561989	0.338841	1.65856	0.0972035	0.222447	Naive vs. Primed
MSTB1	LTR Retrotransposon	ERV3	21.9828	1.16244	0.955187	1.21698	0.223612	0.405304	Naive vs. Primed
MSTC	LTR Retrotransposon	ERV3	34.6421	0.789649	0.439617	1.79622	0.0724591	0.180894	Naive vs. Primed
MSTD	LTR Retrotransposon	ERV3	14.3159	0.0470781	0.670746	0.0701878	0.944044	0.995487	Naive vs. Primed
MST_I	LTR Retrotransposon	ERV3	62.8899	0.884623	0.295698	2.99164	0.00277484	0.0115188	Naive vs. Primed
PABL_A	LTR Retrotransposon	ERV1	32.4824	0.389396	0.424309	0.917717	0.358767	0.554896	Naive vs. Primed
PABL_AI	LTR Retrotransposon	ERV1	4.11155	0.0817819	1.02067	0.0801257	0.936137	0.994646	Naive vs. Primed
PABL_B	LTR Retrotransposon	ERV1	10.238	0.772214	0.777829	0.992782	0.320816	0.520597	Naive vs. Primed
PB1D11	Non-LTR Retrotransposon	SINE	217594	-0.0184041	0.0968985	-0.189932	0.849363	0.932992	Naive vs. Primed
PRIMA4_LTR	LTR Retrotransposon	ERV1	36.5788	2.3658	0.578742	4.08782	4.35445e-05	0.000268024	Naive vs. Primed
RLTR10B	LTR Retrotransposon	ERV2	98.5198	-10.0987	1.21926	-8.28263	1.20489e-16	2.53027e-15	Naive vs. Primed
RLTR10C	LTR Retrotransposon	ERV2	329.86	-11.8428	1.19053	-9.94751	2.58561e-23	6.15376e-22	Naive vs. Primed
RMER10B	LTR Retrotransposon	ERV3	677.736	-9.17602	1.47441	-6.22352	4.8612e-10	6.19803e-09	Naive vs. Primed
SVA_A	Non-LTR Retrotransposon	SINE	1623.78	-3.9601	0.221567	-17.8732	1.90748e-71	2.2699e-69	Naive vs. Primed
SVA_B	Non-LTR Retrotransposon	SINE	802.017	-2.06571	0.170103	-12.1438	6.1856e-34	2.20826e-32	Naive vs. Primed
SVA_C	Non-LTR Retrotransposon	SINE	470.579	-2.64298	0.205768	-12.8445	9.23803e-38	4.12247e-36	Naive vs. Primed
SVA_D	Non-LTR Retrotransposon	SINE	5068.41	-4.28505	0.18703	-22.9109	3.61383e-116	1.29014e-113	Naive vs. Primed
SVA_E	Non-LTR Retrotransposon	SINE	1116.43	-3.24526	0.187202	-17.3356	2.53565e-67	2.26307e-65	Naive vs. Primed
SVA_F	Non-LTR Retrotransposon	SINE	1520.84	-2.99735	0.158169	-18.9503	4.39272e-80	7.841e-78	Naive vs. Primed
THE1A	LTR Retrotransposon	ERV3	916.514	1.09739	0.150086	7.31171	2.63761e-13	4.28011e-12	Naive vs. Primed
THE1B	LTR Retrotransposon	ERV3	666.189	1.0605	0.213063	4.9774	6.44446e-07	5.2288e-06	Naive vs. Primed
THE1C	LTR Retrotransposon	ERV3	366.318	0.621383	0.186185	3.33744	0.000845528	0.00397176	Naive vs. Primed
THE1D	LTR Retrotransposon	ERV3	740.582	1.02804	0.204162	5.0354	4.76858e-07	3.95903e-06	Naive vs. Primed
THER1	Non-LTR Retrotransposon	SINE	6.29296	6.10003	1.57011	3.88509	0.00010229	0.000588995	Naive vs. Primed
THER2	Non-LTR Retrotransposon	SINE	20.0459	-21.8936	3.90898	-5.60084	NA	NA	Naive vs. Primed
X5B_LINE	Non-LTR Retrotransposon	CR1	3.20869	5.12766	2.98962	1.71515	0.0863171	0.204074	Naive vs. Primed
ALU	Non-LTR Retrotransposon	SINE	3804.95	-0.0965722	0.100995	-0.956207	0.338968	0.998858	Primed vs. Primed EZH2i
AluJb	Non-LTR Retrotransposon	SINE	15024.2	-0.0306224	0.0862463	-0.355058	0.722546	0.998858	Primed vs. Primed EZH2i
AluJr	Non-LTR Retrotransposon	SINE	687.644	0.415839	0.183046	2.27178	0.0231	0.857009	Primed vs. Primed EZH2i
AluJr4	Non-LTR Retrotransposon	SINE	3132.68	-0.090658	0.0917269	-0.988347	0.322983	0.998858	Primed vs. Primed EZH2i
AluSc	Non-LTR Retrotransposon	SINE	44363.3	0.0485422	0.0815883	0.594965	0.551867	0.998858	Primed vs. Primed EZH2i
AluSc5	Non-LTR Retrotransposon	SINE	30199.6	0.0838705	0.0880416	0.952623	0.340781	0.998858	Primed vs. Primed EZH2i
AluSc8	Non-LTR Retrotransposon	SINE	4961.29	-0.0429111	0.10215	-0.420078	0.674428	0.998858	Primed vs. Primed EZH2i
AluSg	Non-LTR Retrotransposon	SINE	547.43	0.301922	0.208846	1.44567	0.148269	0.998858	Primed vs. Primed EZH2i
AluSg1	Non-LTR Retrotransposon	SINE	1388.83	0.338861	0.135357	2.50347	0.0122983	0.73527	Primed vs. Primed EZH2i
AluSg4	Non-LTR Retrotransposon	SINE	3230.53	0.118083	0.108448	1.08884	0.276223	0.998858	Primed vs. Primed EZH2i
AluSg7	Non-LTR Retrotransposon	SINE	45735.5	0.0422594	0.084687	0.499008	0.617774	0.998858	Primed vs. Primed EZH2i
AluSp	Non-LTR Retrotransposon	SINE	54316.4	-0.0339638	0.0805644	-0.421573	0.673337	0.998858	Primed vs. Primed EZH2i
AluSq	Non-LTR Retrotransposon	SINE	96624.7	-0.126115	0.0908416	-1.3883	0.165047	0.998858	Primed vs. Primed EZH2i
AluSq10	Non-LTR Retrotransposon	SINE	6026.01	0.00686384	0.0994066	0.0690481	0.944951	0.998858	Primed vs. Primed EZH2i
AluSq2	Non-LTR Retrotransposon	SINE	23860.6	0.116118	0.0820242	1.41565	0.156877	0.998858	Primed vs. Primed EZH2i
AluSq4	Non-LTR Retrotransposon	SINE	3171.58	0.0195358	0.106581	0.183296	0.854566	0.998858	Primed vs. Primed EZH2i
AluSx1	Non-LTR Retrotransposon	SINE	2.01881	4.45854	2.6348	1.69217	0.0906132	0.998858	Primed vs. Primed EZH2i
AluSx3	Non-LTR Retrotransposon	SINE	17181.9	-0.0208384	0.0813077	-0.25629	0.797727	0.998858	Primed vs. Primed EZH2i
AluSx4	Non-LTR Retrotransposon	SINE	12065.9	0.0488211	0.0868273	0.562278	0.573926	0.998858	Primed vs. Primed EZH2i
AluSz	Non-LTR Retrotransposon	SINE	38265.3	0.0148348	0.0833665	0.177947	0.858764	0.998858	Primed vs. Primed EZH2i
AluSz6	Non-LTR Retrotransposon	SINE	23271.3	-0.0325549	0.0841321	-0.38695	0.698793	0.998858	Primed vs. Primed EZH2i
AluY	Non-LTR Retrotransposon	SINE	3218.04	0.358418	0.331971	1.07967	0.28029	0.998858	Primed vs. Primed EZH2i
AluYa1	Non-LTR Retrotransposon	SINE	1805.86	0.227725	0.170845	1.33293	0.182554	0.998858	Primed vs. Primed EZH2i
AluYa4	Non-LTR Retrotransposon	SINE	47504.2	-0.187821	0.0913158	-2.05683	0.0397024	0.998858	Primed vs. Primed EZH2i
AluYa5	Non-LTR Retrotransposon	SINE	17825.9	-0.0720552	0.109526	-0.657879	0.510616	0.998858	Primed vs. Primed EZH2i
AluYa8	Non-LTR Retrotransposon	SINE	3540.98	0.0578373	0.106534	0.542901	0.587198	0.998858	Primed vs. Primed EZH2i
AluYb10	Non-LTR Retrotransposon	SINE	4299.46	0.062544	0.131927	0.47408	0.635443	0.998858	Primed vs. Primed EZH2i
AluYb11	Non-LTR Retrotransposon	SINE	435.109	0.459356	0.202032	2.27368	0.0229853	0.857009	Primed vs. Primed EZH2i
AluYb3a1	Non-LTR Retrotransposon	SINE	26431.9	0.0866366	0.0848634	1.0209	0.307304	0.998858	Primed vs. Primed EZH2i
AluYb3a2	Non-LTR Retrotransposon	SINE	1659.56	0.0884295	0.117305	0.753844	0.450943	0.998858	Primed vs. Primed EZH2i
AluYb8	Non-LTR Retrotransposon	SINE	4345	0.267293	0.127574	2.09521	0.0361525	0.998858	Primed vs. Primed EZH2i
AluYb8a1	Non-LTR Retrotransposon	SINE	8159.85	-0.0741321	0.100837	-0.735165	0.462239	0.998858	Primed vs. Primed EZH2i
AluYb9	Non-LTR Retrotransposon	SINE	3264.56	-0.0361181	0.101195	-0.356915	0.721155	0.998858	Primed vs. Primed EZH2i
AluYbc3a	Non-LTR Retrotransposon	SINE	7204.47	0.191407	0.0896375	2.13535	0.0327326	0.998858	Primed vs. Primed EZH2i
AluYc1	Non-LTR Retrotransposon	SINE	1788.51	0.132573	0.112268	1.18087	0.237656	0.998858	Primed vs. Primed EZH2i
AluYc2	Non-LTR Retrotransposon	SINE	757.077	-0.0671366	0.151609	-0.442827	0.657891	0.998858	Primed vs. Primed EZH2i
AluYc5	Non-LTR Retrotransposon	SINE	2657.34	0.000878072	0.113236	0.00775435	0.993813	0.998858	Primed vs. Primed EZH2i
AluYd2	Non-LTR Retrotransposon	SINE	159.588	0.0505807	3.2379	0.0156214	0.987536	0.998858	Primed vs. Primed EZH2i
AluYd3	Non-LTR Retrotransposon	SINE	243.513	0.777262	1.14062	0.68144	0.495593	0.998858	Primed vs. Primed EZH2i
AluYd3a1	Non-LTR Retrotransposon	SINE	1299.01	-0.119022	0.111866	-1.06397	0.287342	0.998858	Primed vs. Primed EZH2i
AluYd8	Non-LTR Retrotransposon	SINE	301.725	0.141583	0.481818	0.293851	0.768871	0.998858	Primed vs. Primed EZH2i
AluYe2	Non-LTR Retrotransposon	SINE	2522.15	0.284429	0.169897	1.67412	0.0941064	0.998858	Primed vs. Primed EZH2i
AluYe5	Non-LTR Retrotransposon	SINE	2435.12	0.10297	0.128028	0.80428	0.421235	0.998858	Primed vs. Primed EZH2i
AluYf1	Non-LTR Retrotransposon	SINE	22.2679	-0.233165	0.83592	-0.278932	0.780297	0.998858	Primed vs. Primed EZH2i
AluYf2	Non-LTR Retrotransposon	SINE	3172.07	0.120454	0.101817	1.18304	0.236794	0.998858	Primed vs. Primed EZH2i
AluYf5	Non-LTR Retrotransposon	SINE	79.2257	-0.895431	1.68045	-0.532853	0.594135	0.998858	Primed vs. Primed EZH2i
AluYg6	Non-LTR Retrotransposon	SINE	9842.83	0.00560859	0.0812935	0.0689919	0.944996	0.998858	Primed vs. Primed EZH2i
AluYh9	Non-LTR Retrotransposon	SINE	8762.33	0.0238215	0.0861845	0.276401	0.78224	0.998858	Primed vs. Primed EZH2i
AluYi6	Non-LTR Retrotransposon	SINE	17396.9	0.000141331	0.0876261	0.00161288	0.998713	0.998858	Primed vs. Primed EZH2i
AluYk11	Non-LTR Retrotransposon	SINE	17992.5	0.0247485	0.0861417	0.2873	0.773883	0.998858	Primed vs. Primed EZH2i
AluYk12	Non-LTR Retrotransposon	SINE	10948	-0.0478653	0.0908333	-0.526958	0.598223	0.998858	Primed vs. Primed EZH2i
AluYk13	Non-LTR Retrotransposon	SINE	34608.5	-0.000892075	0.0819653	-0.0108836	0.991316	0.998858	Primed vs. Primed EZH2i
FAM	Non-LTR Retrotransposon	SINE	6430.77	0.116973	0.152199	0.768552	0.442159	0.998858	Primed vs. Primed EZH2i
FLAM	Non-LTR Retrotransposon	SINE	16501.3	-0.129634	0.0866599	-1.49589	0.134681	0.998858	Primed vs. Primed EZH2i
FRAM	Non-LTR Retrotransposon	SINE	13560.9	0.0138397	0.129764	0.106653	0.915064	0.998858	Primed vs. Primed EZH2i
HARLEQUIN	LTR Retrotransposon	ERV1	11.3865	-0.155984	0.741203	-0.210448	0.833318	0.998858	Primed vs. Primed EZH2i
HERV-Fc1	LTR Retrotransposon	ERV1	3.81457	-0.396878	1.25197	-0.317003	0.751241	0.998858	Primed vs. Primed EZH2i
HERV-K14I	LTR Retrotransposon	ERV2	1.81639	0.241747	1.76867	0.136683	0.891282	0.998858	Primed vs. Primed EZH2i
HERV17	LTR Retrotransposon	ERV1	12.7305	-0.520278	0.705738	-0.737212	0.460993	0.998858	Primed vs. Primed EZH2i
HERV19I	LTR Retrotransposon	ERV1	3.30473	-0.316959	1.34316	-0.23598	0.813449	0.998858	Primed vs. Primed EZH2i
HERV1_LTRb	LTR Retrotransposon	ERV1	4.12052	0.555068	1.25131	0.443589	0.65734	0.998858	Primed vs. Primed EZH2i
HERV4_I	LTR Retrotransposon	ERV1	7.44932	-0.220162	0.909798	-0.24199	0.808788	0.998858	Primed vs. Primed EZH2i
HERV9	LTR Retrotransposon	ERV1	67.3832	0.45835	0.317943	1.44161	0.149413	0.998858	Primed vs. Primed EZH2i
HERVE	LTR Retrotransposon	ERV1	5.61255	0.668799	1.04574	0.639545	0.522468	0.998858	Primed vs. Primed EZH2i
HERVE_a	LTR Retrotransposon	ERV1	7.45587	-0.0899834	0.907046	-0.0992049	0.920976	0.998858	Primed vs. Primed EZH2i
HERVH	LTR Retrotransposon	ERV1	3636.06	-0.240685	0.0978183	-2.46053	0.013873	0.73527	Primed vs. Primed EZH2i
HERVIP10FH	LTR Retrotransposon	ERV1	3.97693	-0.508139	1.22903	-0.413447	0.679279	0.998858	Primed vs. Primed EZH2i
HERVK	LTR Retrotransposon	ERV2	414.223	0.568595	0.148531	3.82813	0.00012912	0.0239519	Primed vs. Primed EZH2i
HERVK11I	LTR Retrotransposon	ERV2	6.76813	0.0403573	0.949501	0.0425037	0.966097	0.998858	Primed vs. Primed EZH2i
HERVK22I	LTR Retrotransposon	ERV2	5.79719	-0.271664	1.02659	-0.264628	0.791296	0.998858	Primed vs. Primed EZH2i
HERVK3I	LTR Retrotransposon	ERV2	2.31916	-0.439377	1.57884	-0.278291	0.780789	0.998858	Primed vs. Primed EZH2i
HERVK9I	LTR Retrotransposon	ERV2	17.4985	0.247546	0.602427	0.410914	0.681136	0.998858	Primed vs. Primed EZH2i
HERVL	LTR Retrotransposon	ERV3	15.8634	-0.148033	0.629661	-0.235099	0.814132	0.998858	Primed vs. Primed EZH2i
HERVS71	LTR Retrotransposon	ERV1	4.96586	-0.0251578	1.09867	-0.0228984	0.981731	0.998858	Primed vs. Primed EZH2i
HUERS-P1	LTR Retrotransposon	ERV1	4.30551	-0.24707	1.17785	-0.209764	0.833852	0.998858	Primed vs. Primed EZH2i
L1	Non-LTR Retrotransposon	L1	286.751	-0.0929938	0.169618	-0.548256	0.583516	0.998858	Primed vs. Primed EZH2i
L1HS	Non-LTR Retrotransposon	L1	493.111	-0.179576	0.140803	-1.27537	0.202178	0.998858	Primed vs. Primed EZH2i
L1M1B_5	Non-LTR Retrotransposon	L1	3.44536	0.10172	1.32935	0.0765188	0.939006	0.998858	Primed vs. Primed EZH2i
L1M1_5	Non-LTR Retrotransposon	L1	9.76034	-0.171644	0.799771	-0.214616	0.830067	0.998858	Primed vs. Primed EZH2i
L1M2_5	Non-LTR Retrotransposon	L1	1.81499	-0.297684	1.76879	-0.168298	0.866349	0.998858	Primed vs. Primed EZH2i
L1M4B	Non-LTR Retrotransposon	L1	1.82066	-0.290403	1.76749	-0.164302	0.869493	0.998858	Primed vs. Primed EZH2i
L1MA1	Non-LTR Retrotransposon	L1	44.0032	0.0582721	0.39287	0.148324	0.882087	0.998858	Primed vs. Primed EZH2i
L1MA10	Non-LTR Retrotransposon	L1	2.47728	0.158557	1.53083	0.103576	0.917506	0.998858	Primed vs. Primed EZH2i
L1MA2	Non-LTR Retrotransposon	L1	36.9236	-0.136804	0.4322	-0.31653	0.751601	0.998858	Primed vs. Primed EZH2i
L1MA3	Non-LTR Retrotransposon	L1	50.7886	-0.167058	0.360687	-0.463166	0.643245	0.998858	Primed vs. Primed EZH2i
L1MA4	Non-LTR Retrotransposon	L1	19.2969	0.146936	0.580118	0.253286	0.800047	0.998858	Primed vs. Primed EZH2i
L1MA4A	Non-LTR Retrotransposon	L1	16.8758	0.316175	0.614729	0.514333	0.607019	0.998858	Primed vs. Primed EZH2i
L1MA5	Non-LTR Retrotransposon	L1	8.7412	0.0231129	0.848259	0.0272474	0.978262	0.998858	Primed vs. Primed EZH2i
L1MA5A	Non-LTR Retrotransposon	L1	17.8322	-0.0814373	0.600051	-0.135717	0.892045	0.998858	Primed vs. Primed EZH2i
L1MA6	Non-LTR Retrotransposon	L1	8.75532	0.250007	0.844319	0.296105	0.76715	0.998858	Primed vs. Primed EZH2i
L1MA7	Non-LTR Retrotransposon	L1	13.7368	-0.626469	0.679313	-0.92221	0.356419	0.998858	Primed vs. Primed EZH2i
L1MA8	Non-LTR Retrotransposon	L1	18.1134	-0.25765	0.612791	-0.420453	0.674155	0.998858	Primed vs. Primed EZH2i
L1MA9	Non-LTR Retrotransposon	L1	9.42758	0.330078	0.824038	0.400561	0.688743	0.998858	Primed vs. Primed EZH2i
L1MB1	Non-LTR Retrotransposon	L1	10.2129	0.343262	0.794297	0.432158	0.665627	0.998858	Primed vs. Primed EZH2i
L1MB2	Non-LTR Retrotransposon	L1	68.7823	-0.263524	0.314551	-0.837781	0.402154	0.998858	Primed vs. Primed EZH2i
L1MB3	Non-LTR Retrotransposon	L1	71.5494	0.00283434	0.311451	0.00910045	0.992739	0.998858	Primed vs. Primed EZH2i
L1MB3_5	Non-LTR Retrotransposon	L1	5.12639	0.0709583	1.08681	0.0652904	0.947943	0.998858	Primed vs. Primed EZH2i
L1MB4	Non-LTR Retrotransposon	L1	23.389	0.0121847	0.535538	0.0227522	0.981848	0.998858	Primed vs. Primed EZH2i
L1MB5	Non-LTR Retrotransposon	L1	31.2464	0.265111	0.458832	0.577796	0.563402	0.998858	Primed vs. Primed EZH2i
L1MB7	Non-LTR Retrotransposon	L1	35.9688	-0.161525	0.43194	-0.373952	0.70844	0.998858	Primed vs. Primed EZH2i
L1MB8	Non-LTR Retrotransposon	L1	26.1897	-0.0954741	0.496833	-0.192165	0.847613	0.998858	Primed vs. Primed EZH2i
L1MC1	Non-LTR Retrotransposon	L1	38.9662	-0.0771099	0.413234	-0.186601	0.851973	0.998858	Primed vs. Primed EZH2i
L1MC2	Non-LTR Retrotransposon	L1	14.0904	-0.534951	0.673068	-0.794796	0.426732	0.998858	Primed vs. Primed EZH2i
L1MC3	Non-LTR Retrotransposon	L1	4.13416	-0.376934	1.20339	-0.313226	0.754109	0.998858	Primed vs. Primed EZH2i
L1MCA_5	Non-LTR Retrotransposon	L1	1.81639	0.241747	1.76867	0.136683	0.891282	0.998858	Primed vs. Primed EZH2i
L1MD2	Non-LTR Retrotransposon	L1	30.1612	-0.344	0.468409	-0.734401	0.462704	0.998858	Primed vs. Primed EZH2i
L1MD3	Non-LTR Retrotransposon	L1	3.81221	-0.389768	1.2753	-0.305629	0.759887	0.998858	Primed vs. Primed EZH2i
L1ME1	Non-LTR Retrotransposon	L1	10.762	0.025166	0.766791	0.0328199	0.973818	0.998858	Primed vs. Primed EZH2i
L1ME2	Non-LTR Retrotransposon	L1	1.82343	2.1483	2.08887	1.02845	0.303736	0.998858	Primed vs. Primed EZH2i
L1ME3	Non-LTR Retrotransposon	L1	10.0219	0.104021	0.807077	0.128886	0.897448	0.998858	Primed vs. Primed EZH2i
L1ME3E_3end	Non-LTR Retrotransposon	L1	5.97222	0.308005	1.02048	0.301822	0.762787	0.998858	Primed vs. Primed EZH2i
L1ME4	Non-LTR Retrotransposon	L1	1.96974	0.457772	1.81858	0.25172	0.801257	0.998858	Primed vs. Primed EZH2i
L1ME5	Non-LTR Retrotransposon	L1	3.63524	-0.827245	1.30609	-0.633373	0.52649	0.998858	Primed vs. Primed EZH2i
L1ME_ORF2	Non-LTR Retrotransposon	L1	4.78218	-0.132397	1.12543	-0.117642	0.906352	0.998858	Primed vs. Primed EZH2i
L1PA10	Non-LTR Retrotransposon	L1	100.468	-0.0457177	0.26413	-0.173088	0.862582	0.998858	Primed vs. Primed EZH2i
L1PA11	Non-LTR Retrotransposon	L1	57.9625	0.0797921	0.34191	0.233372	0.815473	0.998858	Primed vs. Primed EZH2i
L1PA12	Non-LTR Retrotransposon	L1	20.8395	-0.028395	0.572356	-0.0496107	0.960433	0.998858	Primed vs. Primed EZH2i
L1PA12_5	Non-LTR Retrotransposon	L1	2.15203	0.198837	1.6312	0.121896	0.902981	0.998858	Primed vs. Primed EZH2i
L1PA13	Non-LTR Retrotransposon	L1	85.0243	-0.234962	0.294257	-0.798491	0.424586	0.998858	Primed vs. Primed EZH2i
L1PA13_5	Non-LTR Retrotransposon	L1	4.13131	0.322649	1.20416	0.267946	0.788741	0.998858	Primed vs. Primed EZH2i
L1PA14	Non-LTR Retrotransposon	L1	31.7211	-0.0508828	0.483976	-0.105135	0.916269	0.998858	Primed vs. Primed EZH2i
L1PA15	Non-LTR Retrotransposon	L1	68.3274	0.092964	0.316766	0.293478	0.769157	0.998858	Primed vs. Primed EZH2i
L1PA16	Non-LTR Retrotransposon	L1	93.4103	-0.116317	0.274204	-0.424197	0.671422	0.998858	Primed vs. Primed EZH2i
L1PA16_5	Non-LTR Retrotransposon	L1	2.15203	0.198837	1.6312	0.121896	0.902981	0.998858	Primed vs. Primed EZH2i
L1PA2	Non-LTR Retrotransposon	L1	258.825	-0.16707	0.177952	-0.938852	0.347807	0.998858	Primed vs. Primed EZH2i
L1PA3	Non-LTR Retrotransposon	L1	620.023	-0.133437	0.130767	-1.02042	0.307528	0.998858	Primed vs. Primed EZH2i
L1PA4	Non-LTR Retrotransposon	L1	401.371	0.0330922	0.148826	0.222356	0.824037	0.998858	Primed vs. Primed EZH2i
L1PA5	Non-LTR Retrotransposon	L1	453.856	0.0330276	0.145949	0.226296	0.820971	0.998858	Primed vs. Primed EZH2i
L1PA6	Non-LTR Retrotransposon	L1	318.604	-0.0716092	0.168564	-0.42482	0.670968	0.998858	Primed vs. Primed EZH2i
L1PA7	Non-LTR Retrotransposon	L1	263.808	0.0599964	0.17438	0.344056	0.730804	0.998858	Primed vs. Primed EZH2i
L1PA7_5	Non-LTR Retrotransposon	L1	49.1546	0.0830755	0.36751	0.22605	0.821163	0.998858	Primed vs. Primed EZH2i
L1PA8	Non-LTR Retrotransposon	L1	165.719	-0.144401	0.218229	-0.661697	0.508166	0.998858	Primed vs. Primed EZH2i
L1PB1	Non-LTR Retrotransposon	L1	84.5324	0.0911632	0.289385	0.315024	0.752743	0.998858	Primed vs. Primed EZH2i
L1PB2	Non-LTR Retrotransposon	L1	27.4562	0.218191	0.48414	0.450677	0.652223	0.998858	Primed vs. Primed EZH2i
L1PB2c	Non-LTR Retrotransposon	L1	56.7179	-0.151626	0.346251	-0.437907	0.661454	0.998858	Primed vs. Primed EZH2i
L1PB3	Non-LTR Retrotransposon	L1	11.8751	0.0533129	0.727181	0.0733145	0.941556	0.998858	Primed vs. Primed EZH2i
L1PB4	Non-LTR Retrotransposon	L1	34.459	-0.16075	0.436716	-0.368089	0.712807	0.998858	Primed vs. Primed EZH2i
L1PBA1_5	Non-LTR Retrotransposon	L1	10.1345	0.326254	0.839737	0.38852	0.697632	0.998858	Primed vs. Primed EZH2i
L1PBA_5	Non-LTR Retrotransposon	L1	13.5504	-0.170316	0.680766	-0.250184	0.802445	0.998858	Primed vs. Primed EZH2i
L1PREC1	Non-LTR Retrotransposon	L1	97.3779	-0.129419	0.26961	-0.480023	0.631211	0.998858	Primed vs. Primed EZH2i
L1PREC2	Non-LTR Retrotransposon	L1	29.916	-0.0114001	0.463853	-0.024577	0.980392	0.998858	Primed vs. Primed EZH2i
L1P_MA2	Non-LTR Retrotransposon	L1	14.0351	-0.130287	0.671296	-0.194082	0.846112	0.998858	Primed vs. Primed EZH2i
L2	Non-LTR Retrotransposon	CR1	63.4554	0.0767335	0.329782	0.23268	0.81601	0.998858	Primed vs. Primed EZH2i
LOR1a_LTR	LTR Retrotransposon	ERV1	15.5334	0.742	0.735367	1.00902	0.312965	0.998858	Primed vs. Primed EZH2i
LOR1b_LTR	LTR Retrotransposon	ERV1	4.52562	-5.64367	1.68821	-3.34299	0.000828807	0.102496	Primed vs. Primed EZH2i
LOR1I	LTR Retrotransposon	ERV1	2.80483	-0.553943	1.46693	-0.377621	0.705712	0.998858	Primed vs. Primed EZH2i
LTR1	LTR Retrotransposon	ERV1	4.64919	0.828314	1.17733	0.703553	0.481711	0.998858	Primed vs. Primed EZH2i
LTR10A	LTR Retrotransposon	ERV1	11.7557	0.0963431	0.734337	0.131197	0.895619	0.998858	Primed vs. Primed EZH2i
LTR10B1	LTR Retrotransposon	ERV1	4.61564	0.61923	1.20964	0.511912	0.608713	0.998858	Primed vs. Primed EZH2i
LTR10C	LTR Retrotransposon	ERV1	85.792	-0.0800423	0.285186	-0.280667	0.778966	0.998858	Primed vs. Primed EZH2i
LTR10D	LTR Retrotransposon	ERV1	24.0087	-0.65716	0.525231	-1.25118	0.210868	0.998858	Primed vs. Primed EZH2i
LTR10E	LTR Retrotransposon	ERV1	21.219	0.210145	0.558483	0.376278	0.70671	0.998858	Primed vs. Primed EZH2i
LTR10F	LTR Retrotransposon	ERV1	10.3202	0.568331	0.808897	0.702601	0.482304	0.998858	Primed vs. Primed EZH2i
LTR10G	LTR Retrotransposon	ERV1	23.6146	-0.29528	0.525183	-0.562243	0.573951	0.998858	Primed vs. Primed EZH2i
LTR12	LTR Retrotransposon	ERV1	21.7287	0.231829	0.557102	0.416133	0.677312	0.998858	Primed vs. Primed EZH2i
LTR12B	LTR Retrotransposon	ERV1	41.5843	0.542356	0.424095	1.27886	0.200948	0.998858	Primed vs. Primed EZH2i
LTR12C	LTR Retrotransposon	ERV1	920.99	0.211185	0.127822	1.65218	0.0984977	0.998858	Primed vs. Primed EZH2i
LTR12D	LTR Retrotransposon	ERV1	94.1287	0.0714446	0.275892	0.258958	0.795668	0.998858	Primed vs. Primed EZH2i
LTR12E	LTR Retrotransposon	ERV1	158.247	0.117589	0.221789	0.530184	0.595984	0.998858	Primed vs. Primed EZH2i
LTR12F	LTR Retrotransposon	ERV1	52.1987	0.264586	0.358918	0.737177	0.461014	0.998858	Primed vs. Primed EZH2i
LTR13	LTR Retrotransposon	ERV2	233.074	-0.0602742	0.182747	-0.329823	0.741534	0.998858	Primed vs. Primed EZH2i
LTR13A	LTR Retrotransposon	ERV2	105.132	0.237273	0.262759	0.903007	0.366522	0.998858	Primed vs. Primed EZH2i
LTR14	LTR Retrotransposon	ERV2	9.7424	0.222994	0.806228	0.276589	0.782095	0.998858	Primed vs. Primed EZH2i
LTR14A	LTR Retrotransposon	ERV2	61.7001	-0.0751515	0.348526	-0.215627	0.829279	0.998858	Primed vs. Primed EZH2i
LTR14B	LTR Retrotransposon	ERV2	48.1292	0.269322	0.375534	0.71717	0.473269	0.998858	Primed vs. Primed EZH2i
LTR14C	LTR Retrotransposon	ERV2	10.7231	0.00115382	0.806237	0.00143112	0.998858	0.998858	Primed vs. Primed EZH2i
LTR15	LTR Retrotransposon	ERV1	27.7997	0.463142	0.493222	0.939014	0.347724	0.998858	Primed vs. Primed EZH2i
LTR17	LTR Retrotransposon	ERV1	403.43	-0.132675	0.161524	-0.821393	0.411423	0.998858	Primed vs. Primed EZH2i
LTR18B	LTR Retrotransposon	ERV3	9.85631	0.523169	0.878406	0.59559	0.551449	0.998858	Primed vs. Primed EZH2i
LTR18C	LTR Retrotransposon	ERV3	1.83678	0.809942	2.05434	0.39426	0.693389	0.998858	Primed vs. Primed EZH2i
LTR19A	LTR Retrotransposon	ERV3	20.7162	0.146548	0.571971	0.256216	0.797784	0.998858	Primed vs. Primed EZH2i
LTR19B	LTR Retrotransposon	ERV3	1.81309	0.220636	1.78848	0.123365	0.901818	0.998858	Primed vs. Primed EZH2i
LTR19C	LTR Retrotransposon	ERV3	9.01777	0.218573	0.855259	0.255564	0.798288	0.998858	Primed vs. Primed EZH2i
LTR1A2	LTR Retrotransposon	ERV1	34.248	-0.0375652	0.436086	-0.0861417	0.931354	0.998858	Primed vs. Primed EZH2i
LTR1B	LTR Retrotransposon	ERV1	3.14469	0.754929	1.38685	0.544349	0.586202	0.998858	Primed vs. Primed EZH2i
LTR1B0	LTR Retrotransposon	ERV1	3.96425	-1.03802	1.25849	-0.824811	0.409479	0.998858	Primed vs. Primed EZH2i
LTR1B1	LTR Retrotransposon	ERV1	3.98075	0.222978	1.23502	0.180546	0.856724	0.998858	Primed vs. Primed EZH2i
LTR1D	LTR Retrotransposon	ERV1	1.97786	-0.515957	1.70876	-0.301948	0.762691	0.998858	Primed vs. Primed EZH2i
LTR21A	LTR Retrotransposon	ERV1	16.2869	-0.176512	0.647064	-0.272789	0.785015	0.998858	Primed vs. Primed EZH2i
LTR21B	LTR Retrotransposon	ERV1	35.49	0.067963	0.46226	0.147023	0.883113	0.998858	Primed vs. Primed EZH2i
LTR22	LTR Retrotransposon	ERV2	1.81115	0.22303	1.80797	0.123359	0.901823	0.998858	Primed vs. Primed EZH2i
LTR22A	LTR Retrotransposon	ERV2	16.2515	0.283796	0.649822	0.436729	0.662308	0.998858	Primed vs. Primed EZH2i
LTR22B	LTR Retrotransposon	ERV2	2.44374	0.967391	1.73845	0.556466	0.577892	0.998858	Primed vs. Primed EZH2i
LTR22B1	LTR Retrotransposon	ERV2	12.4305	-0.377497	0.719824	-0.52443	0.59998	0.998858	Primed vs. Primed EZH2i
LTR22B2	LTR Retrotransposon	ERV2	4.57587	-1.13387	1.27572	-0.888812	0.374104	0.998858	Primed vs. Primed EZH2i
LTR22C0	LTR Retrotransposon	ERV2	5.94582	-0.188991	1.01586	-0.18604	0.852413	0.998858	Primed vs. Primed EZH2i
LTR22C2	LTR Retrotransposon	ERV2	4.13182	-0.339715	1.35414	-0.250871	0.801914	0.998858	Primed vs. Primed EZH2i
LTR22E	LTR Retrotransposon	ERV2	11.7915	-0.130317	0.801893	-0.162512	0.870903	0.998858	Primed vs. Primed EZH2i
LTR23	LTR Retrotransposon	ERV1	5.28214	-0.0400693	1.08061	-0.0370804	0.970421	0.998858	Primed vs. Primed EZH2i
LTR24	LTR Retrotransposon	ERV1	5.28737	-0.573777	1.07735	-0.532582	0.594323	0.998858	Primed vs. Primed EZH2i
LTR24B	LTR Retrotransposon	ERV1	5.89587	0.148299	1.14755	0.129231	0.897175	0.998858	Primed vs. Primed EZH2i
LTR25	LTR Retrotransposon	ERV1	9.72825	-0.29044	0.826823	-0.351273	0.725384	0.998858	Primed vs. Primed EZH2i
LTR26	LTR Retrotransposon	ERV1	1.96086	0.456273	1.75046	0.260658	0.794356	0.998858	Primed vs. Primed EZH2i
LTR26B	LTR Retrotransposon	ERV1	3.94492	-0.803851	1.40546	-0.57195	0.567356	0.998858	Primed vs. Primed EZH2i
LTR26E	LTR Retrotransposon	ERV1	6.61893	-0.0188925	0.981664	-0.0192454	0.984645	0.998858	Primed vs. Primed EZH2i
LTR27	LTR Retrotransposon	ERV1	1.80972	-0.85512	1.91566	-0.446384	0.65532	0.998858	Primed vs. Primed EZH2i
LTR27B	LTR Retrotransposon	ERV1	5.05636	1.02529	1.14601	0.89466	0.370969	0.998858	Primed vs. Primed EZH2i
LTR28C	LTR Retrotransposon	ERV1	3.31365	-0.0315604	1.35766	-0.0232462	0.981454	0.998858	Primed vs. Primed EZH2i
LTR2B	LTR Retrotransposon	ERV1	158.525	0.169705	0.21807	0.778215	0.436442	0.998858	Primed vs. Primed EZH2i
LTR2C	LTR Retrotransposon	ERV1	691.799	-0.0670181	0.128051	-0.523369	0.600718	0.998858	Primed vs. Primed EZH2i
LTR3	LTR Retrotransposon	ERV2	9.69385	-0.291049	0.836141	-0.348086	0.727776	0.998858	Primed vs. Primed EZH2i
LTR30	LTR Retrotransposon	ERV1	20.7891	0.433282	0.570436	0.759562	0.447516	0.998858	Primed vs. Primed EZH2i
LTR32	LTR Retrotransposon	ERV3	5.30287	-0.398249	1.08734	-0.36626	0.714171	0.998858	Primed vs. Primed EZH2i
LTR35	LTR Retrotransposon	ERV1	2.14642	-0.251002	1.77454	-0.141447	0.887517	0.998858	Primed vs. Primed EZH2i
LTR35A	LTR Retrotransposon	ERV1	60.1793	-0.00217305	0.347137	-0.00625993	0.995005	0.998858	Primed vs. Primed EZH2i
LTR36	LTR Retrotransposon	ERV1	1.82453	-0.294896	1.90828	-0.154535	0.877188	0.998858	Primed vs. Primed EZH2i
LTR38B	LTR Retrotransposon	ERV1	3.11155	0.718119	1.56433	0.45906	0.646191	0.998858	Primed vs. Primed EZH2i
LTR39	LTR Retrotransposon	ERV1	17.4002	-0.272474	0.606593	-0.449187	0.653297	0.998858	Primed vs. Primed EZH2i
LTR3A	LTR Retrotransposon	ERV2	102.628	-0.0589933	0.26075	-0.226245	0.821011	0.998858	Primed vs. Primed EZH2i
LTR3B	LTR Retrotransposon	ERV2	17.7283	-0.151869	0.617406	-0.24598	0.805698	0.998858	Primed vs. Primed EZH2i
LTR4	LTR Retrotransposon	ERV1	17.1048	0.178292	0.618938	0.288061	0.7733	0.998858	Primed vs. Primed EZH2i
LTR40B	LTR Retrotransposon	ERV3	5.66881	0.169527	1.08946	0.155606	0.876343	0.998858	Primed vs. Primed EZH2i
LTR43	LTR Retrotransposon	ERV1	10.3174	0.453145	0.807409	0.561233	0.574639	0.998858	Primed vs. Primed EZH2i
LTR45B	LTR Retrotransposon	ERV1	3.09366	0.104645	1.45374	0.071983	0.942615	0.998858	Primed vs. Primed EZH2i
LTR45C	LTR Retrotransposon	ERV1	2.33614	0.394932	1.60466	0.246116	0.805592	0.998858	Primed vs. Primed EZH2i
LTR46	LTR Retrotransposon	ERV1	3.60166	1.39564	1.37897	1.01209	0.311494	0.998858	Primed vs. Primed EZH2i
LTR47A	LTR Retrotransposon	ERV3	7.76133	0.413523	0.903655	0.457612	0.647231	0.998858	Primed vs. Primed EZH2i
LTR47A2	LTR Retrotransposon	ERV3	24.462	-0.147071	0.536533	-0.274113	0.783998	0.998858	Primed vs. Primed EZH2i
LTR48	LTR Retrotransposon	ERV1	2.136	0.629788	1.68203	0.37442	0.708092	0.998858	Primed vs. Primed EZH2i
LTR48B	LTR Retrotransposon	ERV1	4.92771	0.341883	1.15409	0.296235	0.76705	0.998858	Primed vs. Primed EZH2i
LTR49	LTR Retrotransposon	ERV1	8.54394	0.306797	0.874752	0.350725	0.725795	0.998858	Primed vs. Primed EZH2i
LTR5	LTR Retrotransposon	ERV2	108.434	0.238332	0.25628	0.929968	0.352388	0.998858	Primed vs. Primed EZH2i
LTR54	LTR Retrotransposon	ERV1	12.1786	0.127653	0.725408	0.175975	0.860314	0.998858	Primed vs. Primed EZH2i
LTR54B	LTR Retrotransposon	ERV1	5.3365	-0.379415	1.08624	-0.349291	0.726871	0.998858	Primed vs. Primed EZH2i
LTR56	LTR Retrotransposon	ERV1	3.46952	0.105317	1.36601	0.0770984	0.938545	0.998858	Primed vs. Primed EZH2i
LTR57	LTR Retrotransposon	ERV3	19.7833	0.612772	0.583228	1.05066	0.293417	0.998858	Primed vs. Primed EZH2i
LTR58	LTR Retrotransposon	ERV1	2.83376	-0.185825	1.48792	-0.12489	0.900611	0.998858	Primed vs. Primed EZH2i
LTR5A	LTR Retrotransposon	ERV2	99.8832	0.119804	0.26677	0.44909	0.653367	0.998858	Primed vs. Primed EZH2i
LTR5B	LTR Retrotransposon	ERV2	93.4345	0.0820814	0.288783	0.284232	0.776232	0.998858	Primed vs. Primed EZH2i
LTR5_Hs	LTR Retrotransposon	ERV2	984.244	0.778937	0.128609	6.05662	1.39008e-09	5.15721e-07	Primed vs. Primed EZH2i
LTR61	LTR Retrotransposon	ERV1	22.0385	-0.399822	0.547221	-0.730641	0.464998	0.998858	Primed vs. Primed EZH2i
LTR62	LTR Retrotransposon	ERV3	1.95047	0.445645	1.7608	0.253092	0.800197	0.998858	Primed vs. Primed EZH2i
LTR66	LTR Retrotransposon	ERV3	81.1019	-0.0223639	0.297352	-0.0752102	0.940047	0.998858	Primed vs. Primed EZH2i
LTR6A	LTR Retrotransposon	ERV1	12.2011	0.599998	0.734278	0.817126	0.413856	0.998858	Primed vs. Primed EZH2i
LTR6B	LTR Retrotransposon	ERV1	280.636	0.079615	0.186167	0.427654	0.668903	0.998858	Primed vs. Primed EZH2i
LTR70	LTR Retrotransposon	ERV1	11.0518	-0.336194	0.756396	-0.444468	0.656704	0.998858	Primed vs. Primed EZH2i
LTR71A	LTR Retrotransposon	ERV1	9.31206	-0.0110107	0.837521	-0.0131468	0.989511	0.998858	Primed vs. Primed EZH2i
LTR71B	LTR Retrotransposon	ERV1	5.46953	0.405469	1.09079	0.371719	0.710102	0.998858	Primed vs. Primed EZH2i
LTR72	LTR Retrotransposon	ERV1	8.14062	-0.0800502	0.901745	-0.0887726	0.929263	0.998858	Primed vs. Primed EZH2i
LTR72B	LTR Retrotransposon	ERV1	16.4211	-0.062283	0.686412	-0.090737	0.927702	0.998858	Primed vs. Primed EZH2i
LTR73	LTR Retrotransposon	ERV1	6.10299	0.0345581	1.05845	0.0326497	0.973954	0.998858	Primed vs. Primed EZH2i
LTR76	LTR Retrotransposon	ERV1	6.27389	-0.0331693	0.98808	-0.0335694	0.973221	0.998858	Primed vs. Primed EZH2i
LTR77	LTR Retrotransposon	ERV1	1.8466	0.810027	1.84489	0.439064	0.660615	0.998858	Primed vs. Primed EZH2i
LTR7A	LTR Retrotransposon	ERV3	28408.4	-0.196531	0.101655	-1.93331	0.0531985	0.998858	Primed vs. Primed EZH2i
LTR7B	LTR Retrotransposon	ERV3	3480.2	0.177076	0.0959002	1.84646	0.0648259	0.998858	Primed vs. Primed EZH2i
LTR7C	LTR Retrotransposon	ERV3	134.898	-0.20809	0.230311	-0.903514	0.366253	0.998858	Primed vs. Primed EZH2i
LTR7Y	LTR Retrotransposon	ERV3	7215.52	-0.176062	0.096143	-1.83125	0.0670628	0.998858	Primed vs. Primed EZH2i
LTR8	LTR Retrotransposon	ERV1	184.349	-0.0980725	0.207542	-0.472543	0.636539	0.998858	Primed vs. Primed EZH2i
LTR8A	LTR Retrotransposon	ERV1	10.5662	-0.0336711	0.769721	-0.0437445	0.965108	0.998858	Primed vs. Primed EZH2i
LTR8B	LTR Retrotransposon	ERV1	5.29393	0.149402	1.07116	0.139478	0.889073	0.998858	Primed vs. Primed EZH2i
LTR9	LTR Retrotransposon	ERV1	5.29538	-0.212854	1.07344	-0.198291	0.842817	0.998858	Primed vs. Primed EZH2i
LTR9A1	LTR Retrotransposon	ERV1	8.89704	0.181462	0.837121	0.216769	0.828388	0.998858	Primed vs. Primed EZH2i
LTR9B	LTR Retrotransposon	ERV1	21.3304	-0.00185458	0.549928	-0.00337241	0.997309	0.998858	Primed vs. Primed EZH2i
LTR9C	LTR Retrotransposon	ERV1	3.09366	0.104645	1.45374	0.071983	0.942615	0.998858	Primed vs. Primed EZH2i
LTR9D	LTR Retrotransposon	ERV1	1.94761	-0.524262	1.99448	-0.262856	0.792662	0.998858	Primed vs. Primed EZH2i
MER11A	LTR Retrotransposon	ERV2	48.6102	0.312416	0.3781	0.826279	0.408646	0.998858	Primed vs. Primed EZH2i
MER11B	LTR Retrotransposon	ERV2	110.94	-0.041855	0.251776	-0.166239	0.867969	0.998858	Primed vs. Primed EZH2i
MER11C	LTR Retrotransposon	ERV2	103.352	-0.00399227	0.259467	-0.0153864	0.987724	0.998858	Primed vs. Primed EZH2i
MER11D	LTR Retrotransposon	ERV2	29.2807	-0.0708422	0.474597	-0.149268	0.881342	0.998858	Primed vs. Primed EZH2i
MER21A	LTR Retrotransposon	ERV3	7.50225	-0.0777632	0.934992	-0.0831698	0.933716	0.998858	Primed vs. Primed EZH2i
MER21B	LTR Retrotransposon	ERV3	9.10471	-0.0722644	0.827104	-0.0873703	0.930377	0.998858	Primed vs. Primed EZH2i
MER21C	LTR Retrotransposon	ERV3	5.81183	0.227277	1.03407	0.219789	0.826036	0.998858	Primed vs. Primed EZH2i
MER31A	LTR Retrotransposon	ERV1	6.81015	-0.227185	0.954431	-0.238032	0.811856	0.998858	Primed vs. Primed EZH2i
MER31B	LTR Retrotransposon	ERV1	7.5866	1.0212	0.932053	1.09565	0.273233	0.998858	Primed vs. Primed EZH2i
MER34	LTR Retrotransposon	ERV1	2.64481	-0.774053	1.51112	-0.512239	0.608484	0.998858	Primed vs. Primed EZH2i
MER34A1	LTR Retrotransposon	ERV1	2.14021	0.201801	1.67109	0.12076	0.903881	0.998858	Primed vs. Primed EZH2i
MER34B	LTR Retrotransposon	ERV1	2.15385	-0.259859	1.67723	-0.154934	0.876874	0.998858	Primed vs. Primed EZH2i
MER34C	LTR Retrotransposon	ERV1	2.12002	-0.710375	1.83867	-0.386354	0.699235	0.998858	Primed vs. Primed EZH2i
MER34C2	LTR Retrotransposon	ERV1	3.13107	-0.803711	1.39522	-0.576045	0.564585	0.998858	Primed vs. Primed EZH2i
MER39	LTR Retrotransposon	ERV1	3.81637	-0.158018	1.29401	-0.122115	0.902808	0.998858	Primed vs. Primed EZH2i
MER39B	LTR Retrotransposon	ERV1	15.6848	0.690029	0.644912	1.06996	0.284638	0.998858	Primed vs. Primed EZH2i
MER41A	LTR Retrotransposon	ERV1	211.99	-0.331476	0.190472	-1.74029	0.0818081	0.998858	Primed vs. Primed EZH2i
MER41B	LTR Retrotransposon	ERV1	43.6811	0.309179	0.394194	0.784332	0.432845	0.998858	Primed vs. Primed EZH2i
MER41C	LTR Retrotransposon	ERV1	14.5275	-0.283906	0.677783	-0.418875	0.675308	0.998858	Primed vs. Primed EZH2i
MER41D	LTR Retrotransposon	ERV1	2.29787	-0.473031	1.62822	-0.290521	0.771418	0.998858	Primed vs. Primed EZH2i
MER41E	LTR Retrotransposon	ERV1	10.6262	-0.955616	0.778067	-1.22819	0.219375	0.998858	Primed vs. Primed EZH2i
MER48	LTR Retrotransposon	ERV1	32.4538	0.511218	0.47159	1.08403	0.278352	0.998858	Primed vs. Primed EZH2i
MER49	LTR Retrotransposon	ERV1	32.7297	0.0591166	0.44584	0.132596	0.894513	0.998858	Primed vs. Primed EZH2i
MER4A	LTR Retrotransposon	ERV1	65.5043	-0.523181	0.343887	-1.52138	0.128165	0.998858	Primed vs. Primed EZH2i
MER4A1	LTR Retrotransposon	ERV1	263.443	-0.471622	0.188392	-2.5034	0.0123005	0.73527	Primed vs. Primed EZH2i
MER4A1_LTR	LTR Retrotransposon	ERV1	39.5843	0.482143	0.418297	1.15263	0.24906	0.998858	Primed vs. Primed EZH2i
MER4B	LTR Retrotransposon	ERV1	4.31223	-0.947899	1.22135	-0.776106	0.437686	0.998858	Primed vs. Primed EZH2i
MER4C	LTR Retrotransposon	ERV1	16.8202	-0.211918	0.634739	-0.333866	0.738481	0.998858	Primed vs. Primed EZH2i
MER4D	LTR Retrotransposon	ERV1	38.0747	-0.149659	0.413525	-0.36191	0.71742	0.998858	Primed vs. Primed EZH2i
MER4D1	LTR Retrotransposon	ERV1	74.1348	-0.259961	0.304516	-0.853686	0.393279	0.998858	Primed vs. Primed EZH2i
MER4D_LTR	LTR Retrotransposon	ERV1	21.3848	-0.271678	0.550226	-0.493758	0.621477	0.998858	Primed vs. Primed EZH2i
MER4E	LTR Retrotransposon	ERV1	80.5726	0.00439984	0.296056	0.0148615	0.988143	0.998858	Primed vs. Primed EZH2i
MER4E1	LTR Retrotransposon	ERV1	107.551	-0.14071	0.262042	-0.536975	0.591285	0.998858	Primed vs. Primed EZH2i
MER50	LTR Retrotransposon	ERV1	11.9459	-0.264958	0.750231	-0.353169	0.723962	0.998858	Primed vs. Primed EZH2i
MER50B	LTR Retrotransposon	ERV1	2.31811	-0.0227769	1.60643	-0.0141785	0.988688	0.998858	Primed vs. Primed EZH2i
MER50C	LTR Retrotransposon	ERV1	2.65341	-0.0224499	1.53809	-0.014596	0.988355	0.998858	Primed vs. Primed EZH2i
MER50I	LTR Retrotransposon	ERV1	4.14404	0.0941269	1.19947	0.0784737	0.937451	0.998858	Primed vs. Primed EZH2i
MER51A	LTR Retrotransposon	ERV1	29.4763	-0.049685	0.482593	-0.102954	0.917999	0.998858	Primed vs. Primed EZH2i
MER51B	LTR Retrotransposon	ERV1	31.184	0.233904	0.505688	0.462546	0.64369	0.998858	Primed vs. Primed EZH2i
MER51C	LTR Retrotransposon	ERV1	41.3413	0.0437547	0.414459	0.105571	0.915923	0.998858	Primed vs. Primed EZH2i
MER51E	LTR Retrotransposon	ERV1	85.4654	0.888616	0.321612	2.76301	0.00572715	0.531193	Primed vs. Primed EZH2i
MER52A	LTR Retrotransposon	ERV1	2.82611	0.861949	1.4703	0.586241	0.557714	0.998858	Primed vs. Primed EZH2i
MER52C	LTR Retrotransposon	ERV1	4.79172	-0.131439	1.13091	-0.116224	0.907475	0.998858	Primed vs. Primed EZH2i
MER54A	LTR Retrotransposon	ERV3	3.14096	0.749934	1.38176	0.542736	0.587311	0.998858	Primed vs. Primed EZH2i
MER54B	LTR Retrotransposon	ERV3	4.79648	0.0657976	1.13763	0.0578373	0.953878	0.998858	Primed vs. Primed EZH2i
MER57A1	LTR Retrotransposon	ERV1	17.3572	-0.0549149	0.620505	-0.0885004	0.929479	0.998858	Primed vs. Primed EZH2i
MER57B1	LTR Retrotransposon	ERV1	14.4908	0.800313	0.762415	1.04971	0.293852	0.998858	Primed vs. Primed EZH2i
MER57B2	LTR Retrotransposon	ERV1	5.60529	0.310069	1.19207	0.260111	0.794778	0.998858	Primed vs. Primed EZH2i
MER57C2	LTR Retrotransposon	ERV1	2.00759	1.6056	2.02166	0.794198	0.42708	0.998858	Primed vs. Primed EZH2i
MER61B	LTR Retrotransposon	ERV1	7.33375	0.378851	0.959301	0.394924	0.692899	0.998858	Primed vs. Primed EZH2i
MER61C	LTR Retrotransposon	ERV1	3.67764	-1.08972	1.4137	-0.770827	0.440809	0.998858	Primed vs. Primed EZH2i
MER65A	LTR Retrotransposon	ERV1	12.6906	0.00322776	0.726937	0.00444021	0.996457	0.998858	Primed vs. Primed EZH2i
MER65D	LTR Retrotransposon	ERV1	3.32225	-0.625499	1.50279	-0.416226	0.677245	0.998858	Primed vs. Primed EZH2i
MER66A	LTR Retrotransposon	ERV1	3.96204	-0.512807	1.38629	-0.369912	0.711448	0.998858	Primed vs. Primed EZH2i
MER66B	LTR Retrotransposon	ERV1	2.90949	-0.733615	1.89527	-0.387077	0.698699	0.998858	Primed vs. Primed EZH2i
MER66C	LTR Retrotransposon	ERV1	19.033	0.0969874	0.591585	0.163945	0.869775	0.998858	Primed vs. Primed EZH2i
MER68A	LTR Retrotransposon	ERV3	38.6745	-0.334466	0.426549	-0.784122	0.432969	0.998858	Primed vs. Primed EZH2i
MER74A	LTR Retrotransposon	ERV3	2.14266	-0.707091	1.68056	-0.420747	0.67394	0.998858	Primed vs. Primed EZH2i
MER77	LTR Retrotransposon	ERV3	3.79841	0.598813	1.30575	0.458596	0.646524	0.998858	Primed vs. Primed EZH2i
MER83	LTR Retrotransposon	ERV1	17.1794	0.531658	0.614268	0.865515	0.386756	0.998858	Primed vs. Primed EZH2i
MER83B	LTR Retrotransposon	ERV1	9.88352	-0.614831	0.817187	-0.752375	0.451826	0.998858	Primed vs. Primed EZH2i
MER84	LTR Retrotransposon	ERV1	5.6253	-0.19175	1.0394	-0.184481	0.853636	0.998858	Primed vs. Primed EZH2i
MER87B	LTR Retrotransposon	ERV1	8.32194	-0.0216199	0.891476	-0.0242518	0.980652	0.998858	Primed vs. Primed EZH2i
MER9	LTR Retrotransposon	ERV2	52.3952	0.481636	0.37303	1.29115	0.196653	0.998858	Primed vs. Primed EZH2i
MER9a1	LTR Retrotransposon	ERV2	39.531	0.323829	0.413992	0.782212	0.43409	0.998858	Primed vs. Primed EZH2i
MER9a2	LTR Retrotransposon	ERV2	99.8805	0.0569813	0.297428	0.19158	0.848071	0.998858	Primed vs. Primed EZH2i
MER9a3	LTR Retrotransposon	ERV2	238.043	-0.0517417	0.190385	-0.271774	0.785795	0.998858	Primed vs. Primed EZH2i
MER9B	LTR Retrotransposon	ERV2	12.9658	-0.308689	0.729683	-0.423046	0.672262	0.998858	Primed vs. Primed EZH2i
MIR	Non-LTR Retrotransposon	SINE	927.065	0.123688	0.144641	0.855141	0.392473	0.998858	Primed vs. Primed EZH2i
MIR3	Non-LTR Retrotransposon	SINE	1039.39	-0.107036	0.124371	-0.860617	0.389449	0.998858	Primed vs. Primed EZH2i
MIRc	Non-LTR Retrotransposon	SINE	314.217	0.122927	0.183332	0.670517	0.502529	0.998858	Primed vs. Primed EZH2i
MLT1A0	LTR Retrotransposon	ERV3	89.2009	-0.00453595	0.284789	-0.0159274	0.987292	0.998858	Primed vs. Primed EZH2i
MLT1A1	LTR Retrotransposon	ERV3	48.6284	-0.081457	0.409747	-0.198798	0.84242	0.998858	Primed vs. Primed EZH2i
MLT1B	LTR Retrotransposon	ERV3	64.636	-0.00839201	0.331957	-0.0252804	0.979831	0.998858	Primed vs. Primed EZH2i
MLT1C	LTR Retrotransposon	ERV3	32.4205	0.101969	0.46699	0.218354	0.827153	0.998858	Primed vs. Primed EZH2i
MLT1C1	LTR Retrotransposon	ERV3	10.5675	-0.386736	0.779834	-0.49592	0.619951	0.998858	Primed vs. Primed EZH2i
MLT1C2	LTR Retrotransposon	ERV3	21.1442	-0.45387	0.585608	-0.775041	0.438316	0.998858	Primed vs. Primed EZH2i
MLT1D	LTR Retrotransposon	ERV3	9.37554	0.629609	0.836262	0.752885	0.451519	0.998858	Primed vs. Primed EZH2i
MLT1E2	LTR Retrotransposon	ERV3	5.95906	0.131817	1.01562	0.129789	0.896733	0.998858	Primed vs. Primed EZH2i
MLT1F	LTR Retrotransposon	ERV3	1.96744	0.434223	1.84798	0.234971	0.814231	0.998858	Primed vs. Primed EZH2i
MLT1F1	LTR Retrotransposon	ERV3	2.14303	0.655283	1.65365	0.396264	0.69191	0.998858	Primed vs. Primed EZH2i
MLT1H1	LTR Retrotransposon	ERV3	3.8273	-0.649829	1.26362	-0.51426	0.60707	0.998858	Primed vs. Primed EZH2i
MLT1_I	LTR Retrotransposon	ERV3	1.97401	-0.0348715	1.72742	-0.0201871	0.983894	0.998858	Primed vs. Primed EZH2i
MLT2A1	LTR Retrotransposon	ERV3	177.089	-0.0917026	0.211515	-0.433552	0.664614	0.998858	Primed vs. Primed EZH2i
MLT2A2	LTR Retrotransposon	ERV3	236.162	-0.160769	0.207133	-0.776164	0.437652	0.998858	Primed vs. Primed EZH2i
MLT2B2	LTR Retrotransposon	ERV3	4.41966	-0.14882	1.1969	-0.124338	0.901048	0.998858	Primed vs. Primed EZH2i
MLT2B4	LTR Retrotransposon	ERV3	15.2549	-0.198937	0.682565	-0.291455	0.770704	0.998858	Primed vs. Primed EZH2i
MLT2C2	LTR Retrotransposon	ERV3	9.25508	0.0825399	0.853707	0.096684	0.922977	0.998858	Primed vs. Primed EZH2i
MLT2D	LTR Retrotransposon	ERV3	2.50808	-0.538243	2.02253	-0.266124	0.790144	0.998858	Primed vs. Primed EZH2i
MSTA	LTR Retrotransposon	ERV3	461.115	-0.0694852	0.149778	-0.463921	0.642704	0.998858	Primed vs. Primed EZH2i
MSTA1	LTR Retrotransposon	ERV3	40.7353	-0.0540561	0.421319	-0.128302	0.89791	0.998858	Primed vs. Primed EZH2i
MSTA2	LTR Retrotransposon	ERV3	24.4599	-0.295353	0.535067	-0.551993	0.580953	0.998858	Primed vs. Primed EZH2i
MSTB	LTR Retrotransposon	ERV3	174.935	0.145041	0.244802	0.592482	0.553528	0.998858	Primed vs. Primed EZH2i
MSTB1	LTR Retrotransposon	ERV3	29.1111	-0.212526	0.505627	-0.420322	0.67425	0.998858	Primed vs. Primed EZH2i
MSTC	LTR Retrotransposon	ERV3	41.4728	-0.241897	0.429445	-0.563278	0.573246	0.998858	Primed vs. Primed EZH2i
MSTD	LTR Retrotransposon	ERV3	17.8216	0.465973	0.6434	0.724235	0.468921	0.998858	Primed vs. Primed EZH2i
MST_I	LTR Retrotransposon	ERV3	80.0125	-0.133308	0.292208	-0.456208	0.648241	0.998858	Primed vs. Primed EZH2i
PABL_A	LTR Retrotransposon	ERV1	33.7313	-0.343175	0.451552	-0.759989	0.447261	0.998858	Primed vs. Primed EZH2i
PABL_AI	LTR Retrotransposon	ERV1	3.95381	-0.2748	1.23128	-0.223181	0.823394	0.998858	Primed vs. Primed EZH2i
PABL_B	LTR Retrotransposon	ERV1	11.3908	-0.481605	0.767274	-0.627683	0.530212	0.998858	Primed vs. Primed EZH2i
PB1D11	Non-LTR Retrotransposon	SINE	218179	-0.0470096	0.0911408	-0.515792	0.606	0.998858	Primed vs. Primed EZH2i
PRIMA4_LTR	LTR Retrotransposon	ERV1	64.3069	0.0669424	0.329451	0.203194	0.838984	0.998858	Primed vs. Primed EZH2i
PrimLTR79	LTR Retrotransposon	ERV1	2.2856	1.28867	1.65185	0.780139	0.435309	0.998858	Primed vs. Primed EZH2i
SVA_A	Non-LTR Retrotransposon	SINE	211.088	0.141182	0.210672	0.670152	0.502761	0.998858	Primed vs. Primed EZH2i
SVA_B	Non-LTR Retrotransposon	SINE	313.205	-0.0346091	0.165815	-0.208721	0.834666	0.998858	Primed vs. Primed EZH2i
SVA_C	Non-LTR Retrotransposon	SINE	135.061	0.0403739	0.232687	0.173512	0.862249	0.998858	Primed vs. Primed EZH2i
SVA_D	Non-LTR Retrotransposon	SINE	537.246	0.164844	0.145769	1.13085	0.258116	0.998858	Primed vs. Primed EZH2i
SVA_E	Non-LTR Retrotransposon	SINE	220.845	0.0334676	0.191931	0.174373	0.861572	0.998858	Primed vs. Primed EZH2i
SVA_F	Non-LTR Retrotransposon	SINE	350.852	0.0329625	0.164324	0.200594	0.841016	0.998858	Primed vs. Primed EZH2i
THE1A	LTR Retrotransposon	ERV3	1237.8	-0.100565	0.122619	-0.820143	0.412134	0.998858	Primed vs. Primed EZH2i
THE1B	LTR Retrotransposon	ERV3	886.125	-0.119428	0.129276	-0.923827	0.355577	0.998858	Primed vs. Primed EZH2i
THE1C	LTR Retrotransposon	ERV3	454.402	-0.00710371	0.146688	-0.0484274	0.961376	0.998858	Primed vs. Primed EZH2i
THE1D	LTR Retrotransposon	ERV3	979.751	-0.114882	0.113945	-1.00822	0.31335	0.998858	Primed vs. Primed EZH2i
THER1	Non-LTR Retrotransposon	SINE	11.7968	-0.289037	0.816924	-0.353811	0.723481	0.998858	Primed vs. Primed EZH2i
THER2	Non-LTR Retrotransposon	SINE	4.5035	5.61228	3.91645	1.433	0.151857	0.998858	Primed vs. Primed EZH2i
X5B_LINE	Non-LTR Retrotransposon	CR1	3.36038	-5.2143	2.29328	-2.27373	0.0229825	0.857009	Primed vs. Primed EZH2i

## Sheet: Collinson_2016
name	class	clade	baseMean	log2FoldChange	lfcSE	stat	pvalue	padj	comparison
ALU	Non-LTR Retrotransposon	SINE	6437.07	0.21393	0.155496	1.37579	0.168886	0.86396	Null vs. Null EZH2
AluJb	Non-LTR Retrotransposon	SINE	12682.9	0.0206002	0.108021	0.190705	0.848757	0.993249	Null vs. Null EZH2
AluJr	Non-LTR Retrotransposon	SINE	375.567	0.0186563	0.378065	0.0493468	0.960643	0.993249	Null vs. Null EZH2
AluJr4	Non-LTR Retrotransposon	SINE	2322.88	-0.0859303	0.127782	-0.672478	0.50128	0.993249	Null vs. Null EZH2
AluSc	Non-LTR Retrotransposon	SINE	42833.6	-0.0157851	0.101012	-0.156271	0.87582	0.993249	Null vs. Null EZH2
AluSc5	Non-LTR Retrotransposon	SINE	26061.6	-0.0227274	0.113308	-0.200581	0.841026	0.993249	Null vs. Null EZH2
AluSc8	Non-LTR Retrotransposon	SINE	4980.67	-0.0177807	0.116973	-0.152008	0.879181	0.993249	Null vs. Null EZH2
AluSg	Non-LTR Retrotransposon	SINE	885.19	-0.779019	0.243878	-3.1943	0.00140172	0.0764621	Null vs. Null EZH2
AluSg1	Non-LTR Retrotransposon	SINE	893.413	0.145902	0.192791	0.756789	0.449176	0.993249	Null vs. Null EZH2
AluSg4	Non-LTR Retrotransposon	SINE	3049.24	-0.119931	0.106391	-1.12727	0.25963	0.944462	Null vs. Null EZH2
AluSg7	Non-LTR Retrotransposon	SINE	37681.9	-0.12303	0.0968668	-1.27009	0.204053	0.909778	Null vs. Null EZH2
AluSp	Non-LTR Retrotransposon	SINE	50667.7	-0.00719543	0.105781	-0.068022	0.945768	0.993249	Null vs. Null EZH2
AluSq	Non-LTR Retrotransposon	SINE	78205.8	0.0419168	0.106907	0.392088	0.694993	0.993249	Null vs. Null EZH2
AluSq10	Non-LTR Retrotransposon	SINE	5716.29	-0.0103455	0.106685	-0.0969721	0.922749	0.993249	Null vs. Null EZH2
AluSq2	Non-LTR Retrotransposon	SINE	20555.2	-0.00229956	0.135484	-0.0169729	0.986458	0.993249	Null vs. Null EZH2
AluSq4	Non-LTR Retrotransposon	SINE	2277.62	0.275774	0.260845	1.05723	0.290405	0.99299	Null vs. Null EZH2
AluSx	Non-LTR Retrotransposon	SINE	86.56	9.85842	3.90726	2.5231	0.0116325	0.222396	Null vs. Null EZH2
AluSx1	Non-LTR Retrotransposon	SINE	2345.53	-2.76555	1.54797	-1.78656	0.0740079	0.65607	Null vs. Null EZH2
AluSx3	Non-LTR Retrotransposon	SINE	17165.5	-0.194151	0.11689	-1.66098	0.0967174	0.704963	Null vs. Null EZH2
AluSx4	Non-LTR Retrotransposon	SINE	11070.7	-0.0549872	0.102408	-0.536943	0.591307	0.993249	Null vs. Null EZH2
AluSz	Non-LTR Retrotransposon	SINE	38731.3	0.0117992	0.1028	0.114777	0.908622	0.993249	Null vs. Null EZH2
AluSz6	Non-LTR Retrotransposon	SINE	17252.1	0.0369162	0.105204	0.350899	0.725664	0.993249	Null vs. Null EZH2
AluY	Non-LTR Retrotransposon	SINE	3460.77	-1.43118	0.277475	-5.15786	2.49785e-07	4.09647e-05	Null vs. Null EZH2
AluYa1	Non-LTR Retrotransposon	SINE	2622.79	-0.913328	0.261817	-3.48842	0.000485875	0.0531224	Null vs. Null EZH2
AluYa4	Non-LTR Retrotransposon	SINE	38159.7	0.149	0.0759266	1.96242	0.0497132	0.56054	Null vs. Null EZH2
AluYa5	Non-LTR Retrotransposon	SINE	20562	-0.306956	0.161009	-1.90645	0.056592	0.59878	Null vs. Null EZH2
AluYa8	Non-LTR Retrotransposon	SINE	3786.83	0.0802677	0.167474	0.479285	0.631736	0.993249	Null vs. Null EZH2
AluYb10	Non-LTR Retrotransposon	SINE	3965.26	0.0309478	0.124194	0.249189	0.803215	0.993249	Null vs. Null EZH2
AluYb11	Non-LTR Retrotransposon	SINE	450.352	0.31612	0.33832	0.934382	0.350107	0.993249	Null vs. Null EZH2
AluYb3a1	Non-LTR Retrotransposon	SINE	24926.9	-0.235746	0.105172	-2.24153	0.0249916	0.371982	Null vs. Null EZH2
AluYb3a2	Non-LTR Retrotransposon	SINE	1257.86	-0.408784	0.245453	-1.66543	0.0958273	0.704963	Null vs. Null EZH2
AluYb8	Non-LTR Retrotransposon	SINE	6495.25	-0.694338	0.255984	-2.71243	0.00667927	0.168523	Null vs. Null EZH2
AluYb8a1	Non-LTR Retrotransposon	SINE	6681.57	-0.0229061	0.140027	-0.163584	0.870059	0.993249	Null vs. Null EZH2
AluYb9	Non-LTR Retrotransposon	SINE	2293.45	-0.459677	0.134846	-3.40891	0.00065224	0.0534837	Null vs. Null EZH2
AluYbc3a	Non-LTR Retrotransposon	SINE	7749.54	-0.335731	0.137146	-2.44798	0.014366	0.224384	Null vs. Null EZH2
AluYc1	Non-LTR Retrotransposon	SINE	2644.27	-0.776749	0.264875	-2.93252	0.00336228	0.0995184	Null vs. Null EZH2
AluYc2	Non-LTR Retrotransposon	SINE	847.394	-0.700661	0.376748	-1.85976	0.0629193	0.637938	Null vs. Null EZH2
AluYc5	Non-LTR Retrotransposon	SINE	2552.08	-0.324065	0.206211	-1.57152	0.116062	0.742977	Null vs. Null EZH2
AluYd2	Non-LTR Retrotransposon	SINE	121.536	-4.01696	2.95375	-1.35995	0.173846	0.86396	Null vs. Null EZH2
AluYd3	Non-LTR Retrotransposon	SINE	224.762	0.488132	1.38091	0.353485	0.723725	0.993249	Null vs. Null EZH2
AluYd3a1	Non-LTR Retrotransposon	SINE	1158.79	-0.561393	0.212311	-2.6442	0.00818853	0.179056	Null vs. Null EZH2
AluYd8	Non-LTR Retrotransposon	SINE	322.35	-1.04793	0.495191	-2.11622	0.0343262	0.450359	Null vs. Null EZH2
AluYe2	Non-LTR Retrotransposon	SINE	3961.05	-0.327126	0.265711	-1.23113	0.218273	0.909778	Null vs. Null EZH2
AluYe5	Non-LTR Retrotransposon	SINE	1920.22	-0.641117	0.258419	-2.48092	0.0131045	0.222396	Null vs. Null EZH2
AluYf1	Non-LTR Retrotransposon	SINE	29.9873	0.101772	1.24717	0.0816025	0.934963	0.993249	Null vs. Null EZH2
AluYf2	Non-LTR Retrotransposon	SINE	2173.45	-0.534369	0.210834	-2.53455	0.0112593	0.222396	Null vs. Null EZH2
AluYf5	Non-LTR Retrotransposon	SINE	52.1123	-0.502111	1.25233	-0.400941	0.688464	0.993249	Null vs. Null EZH2
AluYg6	Non-LTR Retrotransposon	SINE	7797.04	-0.0922793	0.102443	-0.90079	0.3677	0.993249	Null vs. Null EZH2
AluYh9	Non-LTR Retrotransposon	SINE	6827.24	-0.0909595	0.120059	-0.757623	0.448677	0.993249	Null vs. Null EZH2
AluYi6	Non-LTR Retrotransposon	SINE	12736.1	0.0129222	0.115335	0.11204	0.910791	0.993249	Null vs. Null EZH2
AluYk11	Non-LTR Retrotransposon	SINE	15563.8	-0.045749	0.0838694	-0.545479	0.585424	0.993249	Null vs. Null EZH2
AluYk12	Non-LTR Retrotransposon	SINE	9134.36	-0.169141	0.133527	-1.26671	0.205258	0.909778	Null vs. Null EZH2
AluYk13	Non-LTR Retrotransposon	SINE	29232.2	0.0772146	0.0851235	0.907089	0.36436	0.993249	Null vs. Null EZH2
FAM	Non-LTR Retrotransposon	SINE	53209.2	-0.304407	1.37246	-0.221797	0.824472	0.993249	Null vs. Null EZH2
FLAM	Non-LTR Retrotransposon	SINE	7528.9	0.30818	0.20321	1.51656	0.129378	0.771565	Null vs. Null EZH2
FRAM	Non-LTR Retrotransposon	SINE	5258.69	0.098318	0.544831	0.180456	0.856795	0.993249	Null vs. Null EZH2
HARLEQUIN	LTR Retrotransposon	ERV1	10.1793	-0.284332	0.599038	-0.474648	0.635038	0.993249	Null vs. Null EZH2
HERV-K14CI	LTR Retrotransposon	ERV2	4.2691	0.19036	1.04236	0.182625	0.855092	0.993249	Null vs. Null EZH2
HERV17	LTR Retrotransposon	ERV1	9.11777	-0.199438	0.707331	-0.281959	0.777975	0.993249	Null vs. Null EZH2
HERV19I	LTR Retrotransposon	ERV1	8.82586	-0.0907805	0.638657	-0.142143	0.886967	0.993249	Null vs. Null EZH2
HERV1_LTRb	LTR Retrotransposon	ERV1	2.84665	1.21746	1.35441	0.898887	0.368713	0.993249	Null vs. Null EZH2
HERV4_I	LTR Retrotransposon	ERV1	66.4203	0.43219	0.355548	1.21556	0.224152	0.909778	Null vs. Null EZH2
HERV9	LTR Retrotransposon	ERV1	76.9413	-0.12291	0.238111	-0.516189	0.605723	0.993249	Null vs. Null EZH2
HERVE	LTR Retrotransposon	ERV1	16.1682	-1.34486	0.604444	-2.22496	0.0260841	0.371982	Null vs. Null EZH2
HERVE_a	LTR Retrotransposon	ERV1	3.01286	-0.705365	1.07724	-0.65479	0.512603	0.993249	Null vs. Null EZH2
HERVH	LTR Retrotransposon	ERV1	5519.85	0.121202	0.185824	0.65224	0.514246	0.993249	Null vs. Null EZH2
HERVIP10F	LTR Retrotransposon	ERV1	6.12553	-0.591087	0.810081	-0.729664	0.465596	0.993249	Null vs. Null EZH2
HERVIP10FH	LTR Retrotransposon	ERV1	6.63084	0.24516	0.73757	0.332389	0.739595	0.993249	Null vs. Null EZH2
HERVK	LTR Retrotransposon	ERV2	477.641	-0.341633	0.278862	-1.2251	0.220539	0.909778	Null vs. Null EZH2
HERVK11I	LTR Retrotransposon	ERV2	20.2346	-0.527038	0.654447	-0.805319	0.420636	0.993249	Null vs. Null EZH2
HERVK22I	LTR Retrotransposon	ERV2	6.48447	0.0265507	0.744516	0.0356617	0.971552	0.993249	Null vs. Null EZH2
HERVK3I	LTR Retrotransposon	ERV2	3.67179	-0.309038	1.03197	-0.299465	0.764585	0.993249	Null vs. Null EZH2
HERVK9I	LTR Retrotransposon	ERV2	23.243	-0.168706	0.44493	-0.379173	0.704559	0.993249	Null vs. Null EZH2
HERVKC4	LTR Retrotransposon	ERV2	3.38897	-2.06331	1.17334	-1.75849	0.0786637	0.661582	Null vs. Null EZH2
HERVL	LTR Retrotransposon	ERV3	16.7772	-0.0164164	0.477589	-0.0343735	0.972579	0.993249	Null vs. Null EZH2
HERVS71	LTR Retrotransposon	ERV1	7.78729	-1.25976	0.790503	-1.59361	0.111023	0.742977	Null vs. Null EZH2
HUERS-P1	LTR Retrotransposon	ERV1	11.7514	0.000498667	0.643298	0.000775173	0.999382	0.999382	Null vs. Null EZH2
IN25	Non-LTR Retrotransposon	L1	1.79924	0.762861	1.43364	0.532113	0.594648	NA	Null vs. Null EZH2
L1	Non-LTR Retrotransposon	L1	318.683	-0.19017	0.451029	-0.421635	0.673291	0.993249	Null vs. Null EZH2
L1HS	Non-LTR Retrotransposon	L1	1045.36	0.334984	0.377228	0.888014	0.374533	0.993249	Null vs. Null EZH2
L1M1B_5	Non-LTR Retrotransposon	L1	3.15001	-0.194732	1.04499	-0.186348	0.852172	0.993249	Null vs. Null EZH2
L1M1_5	Non-LTR Retrotransposon	L1	6.45241	0.192093	0.819438	0.234421	0.814658	0.993249	Null vs. Null EZH2
L1M4B	Non-LTR Retrotransposon	L1	10.447	3.83571	1.55374	2.46869	0.0135607	0.222396	Null vs. Null EZH2
L1MA1	Non-LTR Retrotransposon	L1	40.3763	0.273559	0.481337	0.568332	0.569809	0.993249	Null vs. Null EZH2
L1MA2	Non-LTR Retrotransposon	L1	27.235	0.226325	0.41122	0.550375	0.582062	0.993249	Null vs. Null EZH2
L1MA3	Non-LTR Retrotransposon	L1	19.584	-0.225537	0.516819	-0.436394	0.662551	0.993249	Null vs. Null EZH2
L1MA4	Non-LTR Retrotransposon	L1	10.9192	0.31584	0.622431	0.50743	0.611853	0.993249	Null vs. Null EZH2
L1MA4A	Non-LTR Retrotransposon	L1	18.0493	-0.0663432	0.53113	-0.12491	0.900595	0.993249	Null vs. Null EZH2
L1MA5	Non-LTR Retrotransposon	L1	12.9986	0.160097	0.715418	0.223781	0.822928	0.993249	Null vs. Null EZH2
L1MA5A	Non-LTR Retrotransposon	L1	7.30663	0.49103	0.71172	0.689921	0.490244	0.993249	Null vs. Null EZH2
L1MA6	Non-LTR Retrotransposon	L1	3.65907	-0.294178	1.01821	-0.288917	0.772645	0.993249	Null vs. Null EZH2
L1MA7	Non-LTR Retrotransposon	L1	6.82203	-0.0933129	0.773018	-0.120712	0.903919	0.993249	Null vs. Null EZH2
L1MA8	Non-LTR Retrotransposon	L1	6.76524	0.324481	0.799505	0.405852	0.684851	0.993249	Null vs. Null EZH2
L1MA9	Non-LTR Retrotransposon	L1	6.4481	0.80567	0.784161	1.02743	0.304219	0.993249	Null vs. Null EZH2
L1MB1	Non-LTR Retrotransposon	L1	8.03587	-0.641142	0.761489	-0.841959	0.399811	0.993249	Null vs. Null EZH2
L1MB2	Non-LTR Retrotransposon	L1	24.6522	0.439083	0.465529	0.943192	0.345583	0.993249	Null vs. Null EZH2
L1MB3	Non-LTR Retrotransposon	L1	47.9166	0.255479	0.302102	0.845673	0.397735	0.993249	Null vs. Null EZH2
L1MB3_5	Non-LTR Retrotransposon	L1	2.31299	0.37579	1.22873	0.305836	0.759729	NA	Null vs. Null EZH2
L1MB4	Non-LTR Retrotransposon	L1	11.9673	-0.375413	0.607524	-0.61794	0.536615	0.993249	Null vs. Null EZH2
L1MB5	Non-LTR Retrotransposon	L1	89.173	-0.697914	0.415611	-1.67925	0.0931035	0.704963	Null vs. Null EZH2
L1MB7	Non-LTR Retrotransposon	L1	25.3843	0.517147	0.39715	1.30215	0.192866	0.909778	Null vs. Null EZH2
L1MB8	Non-LTR Retrotransposon	L1	17.1426	0.216493	0.491181	0.440761	0.659386	0.993249	Null vs. Null EZH2
L1MC1	Non-LTR Retrotransposon	L1	24.4683	-0.210486	0.412139	-0.510715	0.609551	0.993249	Null vs. Null EZH2
L1MC2	Non-LTR Retrotransposon	L1	11.9799	0.0411749	0.547307	0.0752318	0.94003	0.993249	Null vs. Null EZH2
L1MC3	Non-LTR Retrotransposon	L1	3.82024	0.331699	0.967818	0.342729	0.731802	0.993249	Null vs. Null EZH2
L1MD2	Non-LTR Retrotransposon	L1	22.8846	0.111668	0.463029	0.241168	0.809425	0.993249	Null vs. Null EZH2
L1MD3	Non-LTR Retrotransposon	L1	1.98691	0.97375	1.33477	0.729529	0.465678	NA	Null vs. Null EZH2
L1ME1	Non-LTR Retrotransposon	L1	8.12351	0.62218	0.679162	0.9161	0.359615	0.993249	Null vs. Null EZH2
L1ME3	Non-LTR Retrotransposon	L1	12.418	0.247423	0.603318	0.410104	0.681729	0.993249	Null vs. Null EZH2
L1ME_ORF2	Non-LTR Retrotransposon	L1	3.13921	0.130336	1.07975	0.12071	0.903921	0.993249	Null vs. Null EZH2
L1PA10	Non-LTR Retrotransposon	L1	82.8102	0.130108	0.238285	0.546016	0.585055	0.993249	Null vs. Null EZH2
L1PA11	Non-LTR Retrotransposon	L1	42.9874	-0.510705	0.474057	-1.07731	0.281343	0.992265	Null vs. Null EZH2
L1PA12	Non-LTR Retrotransposon	L1	25.5606	-0.267945	0.409088	-0.654982	0.512479	0.993249	Null vs. Null EZH2
L1PA13	Non-LTR Retrotransposon	L1	74.0381	-0.0351549	0.257046	-0.136765	0.891216	0.993249	Null vs. Null EZH2
L1PA13_5	Non-LTR Retrotransposon	L1	13.4184	0.13992	0.617639	0.226539	0.820782	0.993249	Null vs. Null EZH2
L1PA14	Non-LTR Retrotransposon	L1	23.2477	-0.150445	0.453446	-0.331782	0.740054	0.993249	Null vs. Null EZH2
L1PA15	Non-LTR Retrotransposon	L1	154.018	0.535171	0.343992	1.55577	0.119763	0.742977	Null vs. Null EZH2
L1PA16	Non-LTR Retrotransposon	L1	56.0821	-0.0677515	0.313248	-0.216287	0.828764	0.993249	Null vs. Null EZH2
L1PA2	Non-LTR Retrotransposon	L1	413.296	-0.58263	0.414431	-1.40585	0.159768	0.863313	Null vs. Null EZH2
L1PA3	Non-LTR Retrotransposon	L1	711.35	-0.225182	0.218337	-1.03135	0.302377	0.993249	Null vs. Null EZH2
L1PA4	Non-LTR Retrotransposon	L1	483.599	-0.348378	0.207709	-1.67725	0.0934943	0.704963	Null vs. Null EZH2
L1PA5	Non-LTR Retrotransposon	L1	344.539	-0.112395	0.22026	-0.510281	0.609854	0.993249	Null vs. Null EZH2
L1PA6	Non-LTR Retrotransposon	L1	282.911	-0.0157197	0.306963	-0.0512102	0.959158	0.993249	Null vs. Null EZH2
L1PA7	Non-LTR Retrotransposon	L1	244.925	0.101706	0.209961	0.484407	0.628097	0.993249	Null vs. Null EZH2
L1PA7_5	Non-LTR Retrotransposon	L1	38.8621	-0.0689341	0.476248	-0.144744	0.884913	0.993249	Null vs. Null EZH2
L1PA8	Non-LTR Retrotransposon	L1	125.561	-0.0530461	0.224744	-0.236029	0.81341	0.993249	Null vs. Null EZH2
L1PB1	Non-LTR Retrotransposon	L1	78.5445	-0.0395422	0.301611	-0.131103	0.895694	0.993249	Null vs. Null EZH2
L1PB2	Non-LTR Retrotransposon	L1	50.7398	-0.162282	0.376412	-0.431129	0.666375	0.993249	Null vs. Null EZH2
L1PB2c	Non-LTR Retrotransposon	L1	38.893	-0.0965038	0.531574	-0.181543	0.855941	0.993249	Null vs. Null EZH2
L1PB3	Non-LTR Retrotransposon	L1	17.0022	-0.209332	0.564041	-0.37113	0.710541	0.993249	Null vs. Null EZH2
L1PB4	Non-LTR Retrotransposon	L1	12.2356	-0.261724	0.687174	-0.380871	0.703299	0.993249	Null vs. Null EZH2
L1PBA1_5	Non-LTR Retrotransposon	L1	19.7578	-0.15976	0.44893	-0.355868	0.721939	0.993249	Null vs. Null EZH2
L1PBA_5	Non-LTR Retrotransposon	L1	11.6235	-0.213961	0.717164	-0.298344	0.765441	0.993249	Null vs. Null EZH2
L1PBB_5	Non-LTR Retrotransposon	L1	2.64664	-0.428213	1.38973	-0.308128	0.757985	0.993249	Null vs. Null EZH2
L1PREC1	Non-LTR Retrotransposon	L1	63.1912	0.0483145	0.459716	0.105096	0.916299	0.993249	Null vs. Null EZH2
L1PREC2	Non-LTR Retrotransposon	L1	23.8655	0.0471513	0.474808	0.0993059	0.920895	0.993249	Null vs. Null EZH2
L1P_MA2	Non-LTR Retrotransposon	L1	5.80885	0.0439247	0.844764	0.0519964	0.958532	0.993249	Null vs. Null EZH2
L2	Non-LTR Retrotransposon	CR1	71.4098	0.224675	0.307314	0.731095	0.464721	0.993249	Null vs. Null EZH2
LOR1a_LTR	LTR Retrotransposon	ERV1	12.2803	-0.94799	1.0752	-0.881689	0.377945	0.993249	Null vs. Null EZH2
LOR1b_LTR	LTR Retrotransposon	ERV1	4.8044	5.68977	1.7973	3.16574	0.00154689	0.0764621	Null vs. Null EZH2
LTR1	LTR Retrotransposon	ERV1	6.45347	0.795903	0.790122	1.00732	0.313783	0.993249	Null vs. Null EZH2
LTR10A	LTR Retrotransposon	ERV1	6.26917	0.110164	0.774335	0.14227	0.886867	0.993249	Null vs. Null EZH2
LTR10B1	LTR Retrotransposon	ERV1	5.94655	0.464298	1.27836	0.363199	0.716457	0.993249	Null vs. Null EZH2
LTR10C	LTR Retrotransposon	ERV1	97.4439	0.172199	0.231138	0.745005	0.456269	0.993249	Null vs. Null EZH2
LTR10D	LTR Retrotransposon	ERV1	14.248	0.060545	0.583298	0.103798	0.91733	0.993249	Null vs. Null EZH2
LTR10E	LTR Retrotransposon	ERV1	12.7587	0.850161	0.576926	1.47361	0.140588	0.808996	Null vs. Null EZH2
LTR10F	LTR Retrotransposon	ERV1	18.4446	-0.128952	0.594998	-0.216727	0.828421	0.993249	Null vs. Null EZH2
LTR10G	LTR Retrotransposon	ERV1	4.62737	-0.0509775	1.02271	-0.0498455	0.960245	0.993249	Null vs. Null EZH2
LTR12	LTR Retrotransposon	ERV1	23.0783	-0.227874	0.445703	-0.51127	0.609162	0.993249	Null vs. Null EZH2
LTR12B	LTR Retrotransposon	ERV1	77.2123	-0.528514	0.308771	-1.71167	0.0869574	0.695659	Null vs. Null EZH2
LTR12C	LTR Retrotransposon	ERV1	1108.5	-0.191343	0.169843	-1.12659	0.259917	0.944462	Null vs. Null EZH2
LTR12D	LTR Retrotransposon	ERV1	102.267	0.0320175	0.223881	0.143011	0.886281	0.993249	Null vs. Null EZH2
LTR12E	LTR Retrotransposon	ERV1	107.723	-0.252778	0.291588	-0.866902	0.385996	0.993249	Null vs. Null EZH2
LTR12F	LTR Retrotransposon	ERV1	60.4763	0.125289	0.265094	0.472622	0.636483	0.993249	Null vs. Null EZH2
LTR13	LTR Retrotransposon	ERV2	241.585	-0.0561898	0.159384	-0.352544	0.724431	0.993249	Null vs. Null EZH2
LTR13A	LTR Retrotransposon	ERV2	64.8235	0.35708	0.430345	0.829751	0.40668	0.993249	Null vs. Null EZH2
LTR14	LTR Retrotransposon	ERV2	6.08438	0.215995	0.868203	0.248784	0.803528	0.993249	Null vs. Null EZH2
LTR14A	LTR Retrotransposon	ERV2	39.5695	0.170897	0.507813	0.336535	0.736467	0.993249	Null vs. Null EZH2
LTR14B	LTR Retrotransposon	ERV2	27.4959	0.137661	0.423463	0.325083	0.745118	0.993249	Null vs. Null EZH2
LTR14C	LTR Retrotransposon	ERV2	23.5368	0.254499	0.469834	0.541678	0.58804	0.993249	Null vs. Null EZH2
LTR15	LTR Retrotransposon	ERV1	63.2125	0.286875	0.312777	0.917189	0.359044	0.993249	Null vs. Null EZH2
LTR17	LTR Retrotransposon	ERV1	516.618	-0.0894305	0.180058	-0.496675	0.619418	0.993249	Null vs. Null EZH2
LTR18B	LTR Retrotransposon	ERV3	6.05812	-0.547322	0.859463	-0.636819	0.524243	0.993249	Null vs. Null EZH2
LTR18C	LTR Retrotransposon	ERV3	3.05608	-0.688594	1.32961	-0.517892	0.604534	0.993249	Null vs. Null EZH2
LTR19A	LTR Retrotransposon	ERV3	16.1326	0.15963	0.489091	0.326381	0.744136	0.993249	Null vs. Null EZH2
LTR19B	LTR Retrotransposon	ERV3	5.5196	-0.13723	1.16135	-0.118164	0.905938	0.993249	Null vs. Null EZH2
LTR19C	LTR Retrotransposon	ERV3	14.2911	-0.995513	0.731843	-1.36028	0.173741	0.86396	Null vs. Null EZH2
LTR1A2	LTR Retrotransposon	ERV1	26.4012	-0.835798	0.454842	-1.83756	0.0661277	0.637938	Null vs. Null EZH2
LTR1B	LTR Retrotransposon	ERV1	2.15737	-0.734809	1.32253	-0.555607	0.57848	NA	Null vs. Null EZH2
LTR1B0	LTR Retrotransposon	ERV1	28.109	0.19461	0.51786	0.375796	0.707069	0.993249	Null vs. Null EZH2
LTR1B1	LTR Retrotransposon	ERV1	2.51085	-0.226364	1.24636	-0.181621	0.85588	0.993249	Null vs. Null EZH2
LTR1E	LTR Retrotransposon	ERV1	2.17157	-0.281479	1.2694	-0.221741	0.824515	NA	Null vs. Null EZH2
LTR1F1	LTR Retrotransposon	ERV1	1.84238	-2.25556	1.97787	-1.1404	0.25412	NA	Null vs. Null EZH2
LTR21A	LTR Retrotransposon	ERV1	18.1672	-0.44395	0.552953	-0.802872	0.422049	0.993249	Null vs. Null EZH2
LTR21B	LTR Retrotransposon	ERV1	21.8868	-0.68858	0.498536	-1.3812	0.167216	0.86396	Null vs. Null EZH2
LTR22	LTR Retrotransposon	ERV2	2.03192	-1.63075	1.52072	-1.07235	0.283561	NA	Null vs. Null EZH2
LTR22A	LTR Retrotransposon	ERV2	11.6222	0.727681	0.893564	0.814358	0.41544	0.993249	Null vs. Null EZH2
LTR22B	LTR Retrotransposon	ERV2	1.98773	-1.00211	1.59609	-0.627856	0.530098	NA	Null vs. Null EZH2
LTR22B1	LTR Retrotransposon	ERV2	7.47864	0.306088	0.783735	0.390551	0.696129	0.993249	Null vs. Null EZH2
LTR22C0	LTR Retrotransposon	ERV2	6.50584	0.0324289	1.13818	0.028492	0.97727	0.993249	Null vs. Null EZH2
LTR22C2	LTR Retrotransposon	ERV2	6.15709	-0.425529	0.866205	-0.491257	0.623245	0.993249	Null vs. Null EZH2
LTR22E	LTR Retrotransposon	ERV2	11.0262	-1.11626	0.718064	-1.55455	0.120054	0.742977	Null vs. Null EZH2
LTR23	LTR Retrotransposon	ERV1	2.01295	0.954255	1.3615	0.700883	0.483376	NA	Null vs. Null EZH2
LTR24	LTR Retrotransposon	ERV1	4.47443	-0.367828	0.986109	-0.37301	0.709141	0.993249	Null vs. Null EZH2
LTR24B	LTR Retrotransposon	ERV1	4.80975	0.491701	1.07231	0.458543	0.646562	0.993249	Null vs. Null EZH2
LTR25	LTR Retrotransposon	ERV1	18.5685	0.494632	0.572885	0.863406	0.387914	0.993249	Null vs. Null EZH2
LTR26B	LTR Retrotransposon	ERV1	6.16458	-0.120063	0.831091	-0.144465	0.885134	0.993249	Null vs. Null EZH2
LTR26E	LTR Retrotransposon	ERV1	2.67491	1.53899	1.46115	1.05327	0.292216	0.99299	Null vs. Null EZH2
LTR27B	LTR Retrotransposon	ERV1	1.83071	0.191102	1.57946	0.120992	0.903698	NA	Null vs. Null EZH2
LTR27C	LTR Retrotransposon	ERV1	2.13076	1.11321	1.34706	0.8264	0.408577	NA	Null vs. Null EZH2
LTR28C	LTR Retrotransposon	ERV1	1.83464	-1.45057	1.41008	-1.02871	0.303614	NA	Null vs. Null EZH2
LTR2B	LTR Retrotransposon	ERV1	178.734	0.423339	0.430976	0.982281	0.325961	0.993249	Null vs. Null EZH2
LTR2C	LTR Retrotransposon	ERV1	488.012	0.739595	0.410851	1.80015	0.0718363	0.654509	Null vs. Null EZH2
LTR3	LTR Retrotransposon	ERV2	7.51903	-1.03456	0.770434	-1.34283	0.179326	0.877895	Null vs. Null EZH2
LTR30	LTR Retrotransposon	ERV1	29.4299	0.29779	0.464752	0.64075	0.521685	0.993249	Null vs. Null EZH2
LTR32	LTR Retrotransposon	ERV3	10.9906	-0.108967	0.656262	-0.166042	0.868124	0.993249	Null vs. Null EZH2
LTR35A	LTR Retrotransposon	ERV1	67.2478	0.498123	0.537072	0.927479	0.353678	0.993249	Null vs. Null EZH2
LTR39	LTR Retrotransposon	ERV1	14.6282	0.421761	0.532021	0.792753	0.427922	0.993249	Null vs. Null EZH2
LTR3A	LTR Retrotransposon	ERV2	121.647	-1.07681	0.347147	-3.10187	0.001923	0.0764621	Null vs. Null EZH2
LTR3B	LTR Retrotransposon	ERV2	8.85258	0.617636	0.766123	0.806183	0.420137	0.993249	Null vs. Null EZH2
LTR4	LTR Retrotransposon	ERV1	6.89313	0.39044	0.803511	0.485918	0.627026	0.993249	Null vs. Null EZH2
LTR40B	LTR Retrotransposon	ERV3	5.47443	0.403419	0.86933	0.464058	0.642606	0.993249	Null vs. Null EZH2
LTR43	LTR Retrotransposon	ERV1	6.78231	-0.105173	0.741285	-0.141879	0.887175	0.993249	Null vs. Null EZH2
LTR44	LTR Retrotransposon	ERV1	2.62972	0.342555	1.17433	0.291702	0.770514	0.993249	Null vs. Null EZH2
LTR45C	LTR Retrotransposon	ERV1	2.16853	0.178111	1.45323	0.122562	0.902454	NA	Null vs. Null EZH2
LTR46	LTR Retrotransposon	ERV1	1.8366	1.40939	1.6688	0.844551	0.398362	NA	Null vs. Null EZH2
LTR47A	LTR Retrotransposon	ERV3	5.28857	-0.052973	0.984025	-0.053833	0.957068	0.993249	Null vs. Null EZH2
LTR47A2	LTR Retrotransposon	ERV3	15.1434	1.00438	0.835208	1.20255	0.229151	0.909778	Null vs. Null EZH2
LTR48B	LTR Retrotransposon	ERV1	6.03533	0.421491	0.844172	0.499295	0.617571	0.993249	Null vs. Null EZH2
LTR49	LTR Retrotransposon	ERV1	19.5498	0.450261	0.466734	0.964707	0.334692	0.993249	Null vs. Null EZH2
LTR5	LTR Retrotransposon	ERV2	485.198	0.114773	0.229141	0.500885	0.616452	0.993249	Null vs. Null EZH2
LTR54	LTR Retrotransposon	ERV1	10.0118	0.656025	0.677465	0.968353	0.332868	0.993249	Null vs. Null EZH2
LTR57	LTR Retrotransposon	ERV3	13.2459	-0.0435042	0.627857	-0.06929	0.944759	0.993249	Null vs. Null EZH2
LTR58	LTR Retrotransposon	ERV1	7.66169	0.0844611	0.707601	0.119363	0.904988	0.993249	Null vs. Null EZH2
LTR5A	LTR Retrotransposon	ERV2	146.049	-1.06222	0.348907	-3.04444	0.00233116	0.0764621	Null vs. Null EZH2
LTR5B	LTR Retrotransposon	ERV2	91.5491	-0.608028	0.244451	-2.48732	0.0128711	0.222396	Null vs. Null EZH2
LTR5_Hs	LTR Retrotransposon	ERV2	1180.84	-0.409482	0.259862	-1.57577	0.11508	0.742977	Null vs. Null EZH2
LTR61	LTR Retrotransposon	ERV1	6.79909	0.461825	0.738907	0.625011	0.531964	0.993249	Null vs. Null EZH2
LTR62	LTR Retrotransposon	ERV3	3.17962	-0.508094	1.2016	-0.422848	0.672407	0.993249	Null vs. Null EZH2
LTR64	LTR Retrotransposon	ERV1	3.83399	0.328985	0.96474	0.341009	0.733097	0.993249	Null vs. Null EZH2
LTR66	LTR Retrotransposon	ERV3	49.4045	0.223535	0.313332	0.713413	0.47559	0.993249	Null vs. Null EZH2
LTR6A	LTR Retrotransposon	ERV1	62.8758	-1.88929	0.618659	-3.05384	0.0022593	0.0764621	Null vs. Null EZH2
LTR6B	LTR Retrotransposon	ERV1	401.777	-0.726548	0.271885	-2.67227	0.00753408	0.176513	Null vs. Null EZH2
LTR71A	LTR Retrotransposon	ERV1	2.69042	-2.1428	1.37826	-1.55472	0.120013	0.742977	Null vs. Null EZH2
LTR71B	LTR Retrotransposon	ERV1	4.10811	0.326014	1.07935	0.302046	0.762617	0.993249	Null vs. Null EZH2
LTR72	LTR Retrotransposon	ERV1	6.3087	-0.490653	0.884628	-0.554643	0.579139	0.993249	Null vs. Null EZH2
LTR72B	LTR Retrotransposon	ERV1	3.84174	-0.664823	1.11165	-0.59805	0.549807	0.993249	Null vs. Null EZH2
LTR73	LTR Retrotransposon	ERV1	3.1444	0.758449	1.17906	0.643264	0.520053	0.993249	Null vs. Null EZH2
LTR76	LTR Retrotransposon	ERV1	5.00574	-0.62527	0.840189	-0.744201	0.456755	0.993249	Null vs. Null EZH2
LTR77	LTR Retrotransposon	ERV1	11.5522	0.737043	0.661107	1.11486	0.26491	0.944462	Null vs. Null EZH2
LTR7A	LTR Retrotransposon	ERV3	39184.6	0.237705	0.268138	0.886501	0.375348	0.993249	Null vs. Null EZH2
LTR7B	LTR Retrotransposon	ERV3	9065.35	0.305216	0.258234	1.18194	0.23723	0.924933	Null vs. Null EZH2
LTR7C	LTR Retrotransposon	ERV3	323.361	0.448394	0.383773	1.16838	0.242653	0.925467	Null vs. Null EZH2
LTR7Y	LTR Retrotransposon	ERV3	24713.2	0.0803172	0.149127	0.538584	0.590174	0.993249	Null vs. Null EZH2
LTR8	LTR Retrotransposon	ERV1	206.598	0.346146	0.22816	1.51712	0.129237	0.771565	Null vs. Null EZH2
LTR8A	LTR Retrotransposon	ERV1	11.8134	0.41282	0.562568	0.733814	0.463062	0.993249	Null vs. Null EZH2
LTR8B	LTR Retrotransposon	ERV1	2.6252	0.340202	1.19617	0.28441	0.776096	0.993249	Null vs. Null EZH2
LTR9	LTR Retrotransposon	ERV1	6.19871	0.191262	0.837044	0.228497	0.81926	0.993249	Null vs. Null EZH2
LTR9A1	LTR Retrotransposon	ERV1	6.64869	0.549272	0.850301	0.645974	0.518296	0.993249	Null vs. Null EZH2
LTR9B	LTR Retrotransposon	ERV1	31.9408	0.0674277	0.361706	0.186416	0.852119	0.993249	Null vs. Null EZH2
LTR9C	LTR Retrotransposon	ERV1	8.71336	-1.34682	0.690952	-1.94922	0.0512689	0.56054	Null vs. Null EZH2
LTR9D	LTR Retrotransposon	ERV1	1.88061	-0.842645	1.62946	-0.517133	0.605063	NA	Null vs. Null EZH2
MER101	LTR Retrotransposon	ERV1	2.28285	0.373609	1.50829	0.247703	0.804364	NA	Null vs. Null EZH2
MER11A	LTR Retrotransposon	ERV2	208.029	-1.14516	0.210096	-5.45068	5.0178e-08	1.64584e-05	Null vs. Null EZH2
MER11B	LTR Retrotransposon	ERV2	75.3585	0.369826	0.248419	1.48872	0.136562	0.799864	Null vs. Null EZH2
MER11C	LTR Retrotransposon	ERV2	165.814	-0.0989914	0.178381	-0.554943	0.578934	0.993249	Null vs. Null EZH2
MER11D	LTR Retrotransposon	ERV2	51.5807	-0.205247	0.284509	-0.721408	0.470659	0.993249	Null vs. Null EZH2
MER21A	LTR Retrotransposon	ERV3	5.11629	0.43554	0.895473	0.486379	0.626698	0.993249	Null vs. Null EZH2
MER21B	LTR Retrotransposon	ERV3	3.28613	0.244962	1.15332	0.212398	0.831796	0.993249	Null vs. Null EZH2
MER21C	LTR Retrotransposon	ERV3	4.16667	0.288899	0.937415	0.308187	0.75794	0.993249	Null vs. Null EZH2
MER21C_BT	LTR Retrotransposon	ERV3	2.31226	0.800989	1.28338	0.624124	0.532546	NA	Null vs. Null EZH2
MER31A	LTR Retrotransposon	ERV1	5.06406	-1.07894	1.25815	-0.857567	0.391131	0.993249	Null vs. Null EZH2
MER31B	LTR Retrotransposon	ERV1	3.9475	1.56828	1.08686	1.44294	0.149036	0.842824	Null vs. Null EZH2
MER34A1	LTR Retrotransposon	ERV1	2.76471	0.514968	1.50734	0.341641	0.732621	0.993249	Null vs. Null EZH2
MER34B	LTR Retrotransposon	ERV1	2.17857	-1.768	1.46129	-1.2099	0.226319	NA	Null vs. Null EZH2
MER34C	LTR Retrotransposon	ERV1	3.45088	0.688946	1.14667	0.600824	0.547958	0.993249	Null vs. Null EZH2
MER34C2	LTR Retrotransposon	ERV1	3.25482	0.545304	1.15443	0.472359	0.636671	0.993249	Null vs. Null EZH2
MER39	LTR Retrotransposon	ERV1	4.31436	0.183952	0.898715	0.204683	0.83782	0.993249	Null vs. Null EZH2
MER39B	LTR Retrotransposon	ERV1	16.2358	0.307462	0.48781	0.630291	0.528504	0.993249	Null vs. Null EZH2
MER41A	LTR Retrotransposon	ERV1	313.735	0.335009	0.165979	2.01837	0.0435523	0.54943	Null vs. Null EZH2
MER41B	LTR Retrotransposon	ERV1	41.2203	0.248028	0.376106	0.659462	0.509599	0.993249	Null vs. Null EZH2
MER41C	LTR Retrotransposon	ERV1	17.0328	0.351057	0.527943	0.664954	0.50608	0.993249	Null vs. Null EZH2
MER41E	LTR Retrotransposon	ERV1	4.77851	0.673495	0.889622	0.757057	0.449015	0.993249	Null vs. Null EZH2
MER48	LTR Retrotransposon	ERV1	27.9246	-0.233778	0.592029	-0.394877	0.692934	0.993249	Null vs. Null EZH2
MER49	LTR Retrotransposon	ERV1	23.8322	0.557657	0.44462	1.25423	0.209757	0.909778	Null vs. Null EZH2
MER4A	LTR Retrotransposon	ERV1	61.4298	0.220575	0.26289	0.839038	0.401448	0.993249	Null vs. Null EZH2
MER4A1	LTR Retrotransposon	ERV1	889.312	-0.328535	0.181058	-1.81453	0.0695962	0.652216	Null vs. Null EZH2
MER4A1_LTR	LTR Retrotransposon	ERV1	44.7458	0.287678	0.343681	0.837049	0.402565	0.993249	Null vs. Null EZH2
MER4B	LTR Retrotransposon	ERV1	3.94772	0.674739	1.10588	0.610139	0.54177	0.993249	Null vs. Null EZH2
MER4C	LTR Retrotransposon	ERV1	37.6035	-0.46222	0.569644	-0.811418	0.417125	0.993249	Null vs. Null EZH2
MER4CL34	LTR Retrotransposon	ERV1	2.47925	-0.237088	1.19329	-0.198685	0.842509	NA	Null vs. Null EZH2
MER4D	LTR Retrotransposon	ERV1	30.9587	0.834355	0.387691	2.15211	0.0313885	0.428976	Null vs. Null EZH2
MER4D1	LTR Retrotransposon	ERV1	114.507	0.136756	0.258892	0.528238	0.597334	0.993249	Null vs. Null EZH2
MER4D_LTR	LTR Retrotransposon	ERV1	7.98096	0.699991	0.742621	0.942595	0.345888	0.993249	Null vs. Null EZH2
MER4E	LTR Retrotransposon	ERV1	51.7499	0.00636312	0.327137	0.0194509	0.984481	0.993249	Null vs. Null EZH2
MER4E1	LTR Retrotransposon	ERV1	61.7362	0.432116	0.266014	1.62441	0.104288	0.742977	Null vs. Null EZH2
MER50	LTR Retrotransposon	ERV1	9.643	0.15292	0.622947	0.245478	0.806086	0.993249	Null vs. Null EZH2
MER50B	LTR Retrotransposon	ERV1	2.15055	0.647824	1.28389	0.504579	0.613854	NA	Null vs. Null EZH2
MER50C	LTR Retrotransposon	ERV1	2.84283	0.467784	1.10453	0.423512	0.671921	0.993249	Null vs. Null EZH2
MER50I	LTR Retrotransposon	ERV1	4.48298	0.283013	0.881796	0.320951	0.748248	0.993249	Null vs. Null EZH2
MER51A	LTR Retrotransposon	ERV1	40.3826	0.420351	0.371231	1.13232	0.257501	0.944462	Null vs. Null EZH2
MER51B	LTR Retrotransposon	ERV1	234.764	-0.424254	0.588889	-0.720433	0.471259	0.993249	Null vs. Null EZH2
MER51C	LTR Retrotransposon	ERV1	63.1099	0.111816	0.386968	0.288954	0.772617	0.993249	Null vs. Null EZH2
MER51E	LTR Retrotransposon	ERV1	95.8371	1.1006	0.36074	3.05095	0.00228117	0.0764621	Null vs. Null EZH2
MER52A	LTR Retrotransposon	ERV1	2.34542	-0.911347	1.41467	-0.644212	0.519438	NA	Null vs. Null EZH2
MER52C	LTR Retrotransposon	ERV1	10.0048	0.152788	0.612883	0.249294	0.803134	0.993249	Null vs. Null EZH2
MER54A	LTR Retrotransposon	ERV3	3.78259	0.563707	1.10536	0.509976	0.610068	0.993249	Null vs. Null EZH2
MER57A1	LTR Retrotransposon	ERV1	14.4784	-0.0716253	0.557875	-0.12839	0.897841	0.993249	Null vs. Null EZH2
MER57B1	LTR Retrotransposon	ERV1	9.61011	-0.74278	0.693846	-1.07053	0.284382	0.992312	Null vs. Null EZH2
MER57C2	LTR Retrotransposon	ERV1	2.37519	-0.439862	1.44608	-0.304175	0.760994	NA	Null vs. Null EZH2
MER61B	LTR Retrotransposon	ERV1	12.8373	-1.00471	0.576957	-1.74139	0.0816153	0.669245	Null vs. Null EZH2
MER61C	LTR Retrotransposon	ERV1	1.81408	0.277849	2.10847	0.131778	0.89516	NA	Null vs. Null EZH2
MER65A	LTR Retrotransposon	ERV1	12.2113	1.01195	0.645765	1.56705	0.117102	0.742977	Null vs. Null EZH2
MER66B	LTR Retrotransposon	ERV1	2.49444	-1.51001	1.34714	-1.1209	0.262331	0.944462	Null vs. Null EZH2
MER66C	LTR Retrotransposon	ERV1	21.2214	0.447684	0.463827	0.965197	0.334446	0.993249	Null vs. Null EZH2
MER68A	LTR Retrotransposon	ERV3	58.9875	0.331048	0.476776	0.694347	0.487464	0.993249	Null vs. Null EZH2
MER70A	LTR Retrotransposon	ERV3	1.82543	0.249714	2.01637	0.123843	0.90144	NA	Null vs. Null EZH2
MER72	LTR Retrotransposon	ERV1	2.00041	0.96766	1.43754	0.673137	0.50086	NA	Null vs. Null EZH2
MER83	LTR Retrotransposon	ERV1	12.8603	-0.011448	0.573774	-0.0199522	0.984082	0.993249	Null vs. Null EZH2
MER83B	LTR Retrotransposon	ERV1	18.8799	-2.06617	1.61641	-1.27824	0.201164	0.909778	Null vs. Null EZH2
MER83C	LTR Retrotransposon	ERV1	19.4554	1.42866	1.7078	0.836551	0.402845	0.993249	Null vs. Null EZH2
MER84	LTR Retrotransposon	ERV1	5.49172	0.0744297	0.90842	0.0819332	0.9347	0.993249	Null vs. Null EZH2
MER87	LTR Retrotransposon	ERV1	3.92761	-0.693995	1.30275	-0.532717	0.59423	0.993249	Null vs. Null EZH2
MER87B	LTR Retrotransposon	ERV1	7.51248	0.93791	0.779401	1.20337	0.228833	0.909778	Null vs. Null EZH2
MER9	LTR Retrotransposon	ERV2	27.6485	-0.0499085	0.587088	-0.0850102	0.932253	0.993249	Null vs. Null EZH2
MER9a1	LTR Retrotransposon	ERV2	48.0347	-0.466833	0.478789	-0.97503	0.329545	0.993249	Null vs. Null EZH2
MER9a2	LTR Retrotransposon	ERV2	88.6312	0.240209	0.334059	0.719061	0.472104	0.993249	Null vs. Null EZH2
MER9a3	LTR Retrotransposon	ERV2	149.468	0.687189	0.349533	1.96602	0.049296	0.56054	Null vs. Null EZH2
MER9B	LTR Retrotransposon	ERV2	20.6541	-0.0453887	0.546791	-0.0830093	0.933844	0.993249	Null vs. Null EZH2
MIR	Non-LTR Retrotransposon	SINE	716.865	0.199652	0.142282	1.40321	0.160555	0.863313	Null vs. Null EZH2
MIR3	Non-LTR Retrotransposon	SINE	906.21	0.171667	0.30471	0.56338	0.573176	0.993249	Null vs. Null EZH2
MIRc	Non-LTR Retrotransposon	SINE	312.468	-0.21526	0.172304	-1.2493	0.211555	0.909778	Null vs. Null EZH2
MLT1A0	LTR Retrotransposon	ERV3	101.326	-0.239053	0.280539	-0.852122	0.394147	0.993249	Null vs. Null EZH2
MLT1A1	LTR Retrotransposon	ERV3	44.5524	0.105153	0.490625	0.214324	0.830295	0.993249	Null vs. Null EZH2
MLT1B	LTR Retrotransposon	ERV3	60.3892	0.334279	0.28431	1.17575	0.239693	0.924933	Null vs. Null EZH2
MLT1C	LTR Retrotransposon	ERV3	27.1322	0.0951351	0.426179	0.223228	0.823358	0.993249	Null vs. Null EZH2
MLT1C1	LTR Retrotransposon	ERV3	5.66116	-0.396958	0.819082	-0.484638	0.627933	0.993249	Null vs. Null EZH2
MLT1C2	LTR Retrotransposon	ERV3	24.5103	0.396508	0.406205	0.976129	0.329001	0.993249	Null vs. Null EZH2
MLT1D	LTR Retrotransposon	ERV3	14.7701	0.587123	0.508996	1.15349	0.248709	0.93766	Null vs. Null EZH2
MLT1E2	LTR Retrotransposon	ERV3	3.28294	0.834716	1.10681	0.754164	0.450751	0.993249	Null vs. Null EZH2
MLT1F	LTR Retrotransposon	ERV3	1.9708	-0.0231739	1.56636	-0.0147948	0.988196	NA	Null vs. Null EZH2
MLT1F1	LTR Retrotransposon	ERV3	1.78563	2.10203	1.75207	1.19974	0.23024	NA	Null vs. Null EZH2
MLT1F2	LTR Retrotransposon	ERV3	2.37038	0.368941	1.30679	0.282325	0.777694	NA	Null vs. Null EZH2
MLT2A1	LTR Retrotransposon	ERV3	189.33	-0.00673961	0.172665	-0.0390329	0.968864	0.993249	Null vs. Null EZH2
MLT2A2	LTR Retrotransposon	ERV3	191.326	0.0319162	0.170427	0.187272	0.851447	0.993249	Null vs. Null EZH2
MLT2B2	LTR Retrotransposon	ERV3	5.2811	0.699672	0.837166	0.835763	0.403288	0.993249	Null vs. Null EZH2
MLT2B4	LTR Retrotransposon	ERV3	8.22423	-0.0280973	0.833669	-0.0337032	0.973114	0.993249	Null vs. Null EZH2
MLT2C2	LTR Retrotransposon	ERV3	7.25102	-0.296946	1.17569	-0.252572	0.800599	0.993249	Null vs. Null EZH2
MSTA	LTR Retrotransposon	ERV3	419.041	0.183538	0.141168	1.30013	0.193555	0.909778	Null vs. Null EZH2
MSTA1	LTR Retrotransposon	ERV3	18.6064	0.858704	0.608464	1.41126	0.158167	0.863313	Null vs. Null EZH2
MSTA2	LTR Retrotransposon	ERV3	21.905	0.123228	0.444799	0.277042	0.781748	0.993249	Null vs. Null EZH2
MSTB	LTR Retrotransposon	ERV3	166.484	0.00272127	0.22203	0.0122564	0.990221	0.993249	Null vs. Null EZH2
MSTB1	LTR Retrotransposon	ERV3	33.2996	0.219899	0.451793	0.486726	0.626453	0.993249	Null vs. Null EZH2
MSTC	LTR Retrotransposon	ERV3	35.8276	-0.00929582	0.38706	-0.0240165	0.980839	0.993249	Null vs. Null EZH2
MSTD	LTR Retrotransposon	ERV3	69.465	-0.00617588	0.420834	-0.0146753	0.988291	0.993249	Null vs. Null EZH2
MST_I	LTR Retrotransposon	ERV3	146.828	0.267624	0.216808	1.23438	0.217061	0.909778	Null vs. Null EZH2
PABL_A	LTR Retrotransposon	ERV1	14.9481	-0.424576	0.700816	-0.605831	0.544627	0.993249	Null vs. Null EZH2
PABL_AI	LTR Retrotransposon	ERV1	7.31305	-0.170623	0.69686	-0.244845	0.806577	0.993249	Null vs. Null EZH2
PABL_B	LTR Retrotransposon	ERV1	3.30457	0.234285	1.06021	0.22098	0.825108	0.993249	Null vs. Null EZH2
PB1D11	Non-LTR Retrotransposon	SINE	228338	-0.0191016	0.0915395	-0.20867	0.834706	0.993249	Null vs. Null EZH2
PRIMA4_LTR	LTR Retrotransposon	ERV1	19.0561	0.0086024	0.52848	0.0162776	0.987013	0.993249	Null vs. Null EZH2
RLTR10B	LTR Retrotransposon	ERV2	2.96024	-5.02953	2.72179	-1.84788	0.0646202	0.637938	Null vs. Null EZH2
RLTR10C	LTR Retrotransposon	ERV2	6.17581	-1.50513	1.09462	-1.37502	0.169126	0.86396	Null vs. Null EZH2
RMER10B	LTR Retrotransposon	ERV3	9.26417	-2.40388	0.826729	-2.90771	0.00364092	0.0995184	Null vs. Null EZH2
SVA_A	Non-LTR Retrotransposon	SINE	154.961	-0.414325	0.345329	-1.1998	0.230218	0.909778	Null vs. Null EZH2
SVA_B	Non-LTR Retrotransposon	SINE	235.613	0.0603967	0.188168	0.320971	0.748232	0.993249	Null vs. Null EZH2
SVA_C	Non-LTR Retrotransposon	SINE	86.7254	-0.161618	0.248201	-0.651159	0.514944	0.993249	Null vs. Null EZH2
SVA_D	Non-LTR Retrotransposon	SINE	415.838	-0.280744	0.222937	-1.2593	0.207923	0.909778	Null vs. Null EZH2
SVA_E	Non-LTR Retrotransposon	SINE	94.6025	-0.225543	0.325123	-0.693715	0.487861	0.993249	Null vs. Null EZH2
SVA_F	Non-LTR Retrotransposon	SINE	323.641	-0.0961121	0.277032	-0.346935	0.72864	0.993249	Null vs. Null EZH2
THE1A	LTR Retrotransposon	ERV3	1381.36	0.273979	0.138471	1.97861	0.0478602	0.56054	Null vs. Null EZH2
THE1B	LTR Retrotransposon	ERV3	717.613	0.0902497	0.124962	0.722219	0.47016	0.993249	Null vs. Null EZH2
THE1C	LTR Retrotransposon	ERV3	441.625	0.342419	0.193004	1.77416	0.0760371	0.65632	Null vs. Null EZH2
THE1D	LTR Retrotransposon	ERV3	1140.01	0.253823	0.241706	1.05013	0.293659	0.99299	Null vs. Null EZH2
THER1	Non-LTR Retrotransposon	SINE	4.77413	-1.25045	3.1436	-0.397777	0.690795	0.993249	Null vs. Null EZH2
X5B_LINE	Non-LTR Retrotransposon	CR1	2.70208	-4.90126	3.92339	-1.24924	0.211577	0.909778	Null vs. Null EZH2
ALU	Non-LTR Retrotransposon	SINE	6230.17	-0.00150532	0.103765	-0.014507	0.988426	0.998165	WT vs. Het
AluJb	Non-LTR Retrotransposon	SINE	13932.9	-0.00761843	0.107381	-0.0709478	0.943439	0.998165	WT vs. Het
AluJr	Non-LTR Retrotransposon	SINE	401.054	-0.0308127	0.268759	-0.114648	0.908724	0.998165	WT vs. Het
AluJr4	Non-LTR Retrotransposon	SINE	2808.68	0.0174338	0.305218	0.0571191	0.95445	0.998165	WT vs. Het
AluSc	Non-LTR Retrotransposon	SINE	46169.9	0.000317458	0.103595	0.00306443	0.997555	0.999392	WT vs. Het
AluSc5	Non-LTR Retrotransposon	SINE	27070.4	-0.127593	0.0770717	-1.65551	0.0978206	0.998165	WT vs. Het
AluSc8	Non-LTR Retrotransposon	SINE	5324.86	-0.0524168	0.136918	-0.382834	0.701843	0.998165	WT vs. Het
AluSg	Non-LTR Retrotransposon	SINE	436.636	0.121572	0.419932	0.289504	0.772196	0.998165	WT vs. Het
AluSg1	Non-LTR Retrotransposon	SINE	986.176	-0.145793	0.229575	-0.635057	0.525391	0.998165	WT vs. Het
AluSg4	Non-LTR Retrotransposon	SINE	3105.33	0.0283726	0.164155	0.172841	0.862777	0.998165	WT vs. Het
AluSg7	Non-LTR Retrotransposon	SINE	40301.1	-0.0666366	0.0692956	-0.961628	0.336237	0.998165	WT vs. Het
AluSp	Non-LTR Retrotransposon	SINE	54046.9	-0.0278042	0.0954958	-0.291156	0.770932	0.998165	WT vs. Het
AluSq	Non-LTR Retrotransposon	SINE	89211.9	0.0166742	0.128824	0.129435	0.897014	0.998165	WT vs. Het
AluSq10	Non-LTR Retrotransposon	SINE	5810.2	-0.152093	0.0910514	-1.67041	0.0948389	0.998165	WT vs. Het
AluSq2	Non-LTR Retrotransposon	SINE	21765.6	-0.0634365	0.104983	-0.604257	0.545673	0.998165	WT vs. Het
AluSq4	Non-LTR Retrotransposon	SINE	2273.92	-0.28536	0.157407	-1.81288	0.0698501	0.998165	WT vs. Het
AluSx	Non-LTR Retrotransposon	SINE	20.3923	-21.8862	3.90891	-5.59905	NA	NA	WT vs. Het
AluSx1	Non-LTR Retrotransposon	SINE	141.438	-0.316259	2.99038	-0.105759	0.915774	0.998165	WT vs. Het
AluSx3	Non-LTR Retrotransposon	SINE	15589.9	-0.0771805	0.227446	-0.339336	0.734357	0.998165	WT vs. Het
AluSx4	Non-LTR Retrotransposon	SINE	11864.8	0.00114743	0.0981081	0.0116956	0.990669	0.998165	WT vs. Het
AluSz	Non-LTR Retrotransposon	SINE	38901.8	-0.073016	0.0709245	-1.02949	0.30325	0.998165	WT vs. Het
AluSz6	Non-LTR Retrotransposon	SINE	18209	-0.0241133	0.0675515	-0.356961	0.721121	0.998165	WT vs. Het
AluY	Non-LTR Retrotransposon	SINE	1125.84	-1.13225	0.787414	-1.43793	0.150453	0.998165	WT vs. Het
AluYa1	Non-LTR Retrotransposon	SINE	1157.14	0.95666	0.3837	2.49325	0.0126581	0.998165	WT vs. Het
AluYa4	Non-LTR Retrotransposon	SINE	46774.2	-0.0956619	0.139682	-0.684855	0.493435	0.998165	WT vs. Het
AluYa5	Non-LTR Retrotransposon	SINE	18799.7	0.143999	0.229004	0.628807	0.529475	0.998165	WT vs. Het
AluYa8	Non-LTR Retrotransposon	SINE	5105.45	-0.0644326	0.233837	-0.275545	0.782897	0.998165	WT vs. Het
AluYb10	Non-LTR Retrotransposon	SINE	4473.66	0.0457651	0.217657	0.210263	0.833463	0.998165	WT vs. Het
AluYb11	Non-LTR Retrotransposon	SINE	559.453	0.470355	0.298254	1.57703	0.114789	0.998165	WT vs. Het
AluYb3a1	Non-LTR Retrotransposon	SINE	23230.7	-0.0042896	0.0949255	-0.0451891	0.963957	0.998165	WT vs. Het
AluYb3a2	Non-LTR Retrotransposon	SINE	1067.9	0.0512827	0.169955	0.301743	0.762848	0.998165	WT vs. Het
AluYb8	Non-LTR Retrotransposon	SINE	4118.56	0.214842	0.249058	0.86262	0.388347	0.998165	WT vs. Het
AluYb8a1	Non-LTR Retrotransposon	SINE	7207.79	-0.101554	0.143049	-0.709923	0.477752	0.998165	WT vs. Het
AluYb9	Non-LTR Retrotransposon	SINE	2153.37	0.115844	0.225555	0.513594	0.607536	0.998165	WT vs. Het
AluYbc3a	Non-LTR Retrotransposon	SINE	7203.69	-0.114901	0.114692	-1.00182	0.316431	0.998165	WT vs. Het
AluYc1	Non-LTR Retrotransposon	SINE	1284.89	-0.141934	0.4488	-0.316252	0.751811	0.998165	WT vs. Het
AluYc2	Non-LTR Retrotransposon	SINE	688.756	0.276246	0.43071	0.641374	0.52128	0.998165	WT vs. Het
AluYc5	Non-LTR Retrotransposon	SINE	2416.51	0.164256	0.20389	0.805612	0.420467	0.998165	WT vs. Het
AluYd2	Non-LTR Retrotransposon	SINE	4.62047	5.67201	3.47455	1.63244	0.102586	0.998165	WT vs. Het
AluYd3	Non-LTR Retrotransposon	SINE	883.692	0.197048	0.468863	0.420267	0.67429	0.998165	WT vs. Het
AluYd3a1	Non-LTR Retrotransposon	SINE	963.071	-0.169123	0.211919	-0.798057	0.424837	0.998165	WT vs. Het
AluYd8	Non-LTR Retrotransposon	SINE	115.745	0.328412	0.779779	0.42116	0.673638	0.998165	WT vs. Het
AluYe2	Non-LTR Retrotransposon	SINE	1972.4	0.390296	0.563004	0.693238	0.48816	0.998165	WT vs. Het
AluYe5	Non-LTR Retrotransposon	SINE	1692.55	0.172665	0.196184	0.88012	0.378794	0.998165	WT vs. Het
AluYf1	Non-LTR Retrotransposon	SINE	38.5301	0.382156	3.72983	0.102459	0.918392	0.998165	WT vs. Het
AluYf2	Non-LTR Retrotransposon	SINE	1977.89	0.150282	0.121374	1.23818	0.21565	0.998165	WT vs. Het
AluYf5	Non-LTR Retrotransposon	SINE	72.0443	0.175727	0.703156	0.249911	0.802656	0.998165	WT vs. Het
AluYg6	Non-LTR Retrotransposon	SINE	7825.95	-0.0816612	0.13195	-0.618878	0.535997	0.998165	WT vs. Het
AluYh9	Non-LTR Retrotransposon	SINE	7043.59	-0.0419223	0.113614	-0.368989	0.712136	0.998165	WT vs. Het
AluYi6	Non-LTR Retrotransposon	SINE	13279.5	-0.0685496	0.0910576	-0.752816	0.45156	0.998165	WT vs. Het
AluYk11	Non-LTR Retrotransposon	SINE	15828.6	-0.0353185	0.0816749	-0.432429	0.66543	0.998165	WT vs. Het
AluYk12	Non-LTR Retrotransposon	SINE	9513.01	-0.0372174	0.122622	-0.303513	0.761499	0.998165	WT vs. Het
AluYk13	Non-LTR Retrotransposon	SINE	32491.7	-0.061266	0.0968904	-0.632323	0.527176	0.998165	WT vs. Het
ERVL	LTR Retrotransposon	ERV3	2.14539	-0.201493	1.09825	-0.183468	0.854431	0.998165	WT vs. Het
ERVL-B4	LTR Retrotransposon	ERV3	2.96674	0.341948	0.934828	0.365787	0.714524	0.998165	WT vs. Het
FAM	Non-LTR Retrotransposon	SINE	32674.9	0.408171	0.694415	0.587791	0.556672	0.998165	WT vs. Het
FLAM	Non-LTR Retrotransposon	SINE	9060.98	-0.264773	0.269686	-0.981782	0.326207	0.998165	WT vs. Het
FRAM	Non-LTR Retrotransposon	SINE	7119.82	-0.0973969	0.310574	-0.313603	0.753823	0.998165	WT vs. Het
HARLEQUIN	LTR Retrotransposon	ERV1	10.2215	-0.447999	0.512236	-0.874596	0.381794	0.998165	WT vs. Het
HERV-K14CI	LTR Retrotransposon	ERV2	3.56563	1.09713	1.15202	0.952359	0.340915	0.998165	WT vs. Het
HERV17	LTR Retrotransposon	ERV1	11.03	0.408955	0.523305	0.781485	0.434517	0.998165	WT vs. Het
HERV19I	LTR Retrotransposon	ERV1	3.29752	0.0187511	0.884037	0.0212108	0.983078	0.998165	WT vs. Het
HERV1_LTRb	LTR Retrotransposon	ERV1	3.78641	-1.47871	1.01424	-1.45795	0.144855	0.998165	WT vs. Het
HERV4_I	LTR Retrotransposon	ERV1	55.7577	0.419062	0.535366	0.782758	0.433769	0.998165	WT vs. Het
HERV9	LTR Retrotransposon	ERV1	55.6224	0.229281	0.293211	0.781966	0.434235	0.998165	WT vs. Het
HERVE	LTR Retrotransposon	ERV1	7.22385	0.677834	0.675042	1.00414	0.315313	0.998165	WT vs. Het
HERVE_a	LTR Retrotransposon	ERV1	2.46591	-0.173908	1.00174	-0.173606	0.862175	0.998165	WT vs. Het
HERVH	LTR Retrotransposon	ERV1	3536.02	0.4619	0.190167	2.42891	0.0151441	0.998165	WT vs. Het
HERVIP10F	LTR Retrotransposon	ERV1	2.94392	0.666722	1.06429	0.626446	0.531023	0.998165	WT vs. Het
HERVIP10FH	LTR Retrotransposon	ERV1	3.95913	0.0229597	0.808694	0.0283911	0.97735	0.998165	WT vs. Het
HERVK	LTR Retrotransposon	ERV2	254.011	0.366093	0.289832	1.26312	0.206546	0.998165	WT vs. Het
HERVK11I	LTR Retrotransposon	ERV2	8.69916	0.0705058	0.640365	0.110103	0.912328	0.998165	WT vs. Het
HERVK22I	LTR Retrotransposon	ERV2	6.90634	0.01944	0.655259	0.0296677	0.976332	0.998165	WT vs. Het
HERVK3I	LTR Retrotransposon	ERV2	2.63593	0.0207669	0.970052	0.021408	0.98292	0.998165	WT vs. Het
HERVK9I	LTR Retrotransposon	ERV2	25.405	0.0220397	0.386329	0.057049	0.954506	0.998165	WT vs. Het
HERVL	LTR Retrotransposon	ERV3	18.9808	-0.0526838	0.386776	-0.136213	0.891653	0.998165	WT vs. Het
HERVS71	LTR Retrotransposon	ERV1	6.06357	0.398487	0.750936	0.530654	0.595659	0.998165	WT vs. Het
HUERS-P1	LTR Retrotransposon	ERV1	11.9104	0.102085	0.483009	0.211353	0.832612	0.998165	WT vs. Het
L1	Non-LTR Retrotransposon	L1	250.85	0.190984	0.43492	0.439124	0.660572	0.998165	WT vs. Het
L1HS	Non-LTR Retrotransposon	L1	741.229	0.884619	0.451504	1.95927	0.0500807	0.998165	WT vs. Het
L1M1B_5	Non-LTR Retrotransposon	L1	3.28922	-0.272504	0.893088	-0.305125	0.760271	0.998165	WT vs. Het
L1M1_5	Non-LTR Retrotransposon	L1	7.25195	-0.239087	0.652413	-0.366466	0.714017	0.998165	WT vs. Het
L1M4B	Non-LTR Retrotransposon	L1	11.694	2.58591	1.57893	1.63776	0.101472	0.998165	WT vs. Het
L1MA1	Non-LTR Retrotransposon	L1	36.8483	0.314026	0.419629	0.748343	0.454253	0.998165	WT vs. Het
L1MA2	Non-LTR Retrotransposon	L1	20.6127	-0.471196	0.396334	-1.18889	0.234484	0.998165	WT vs. Het
L1MA3	Non-LTR Retrotransposon	L1	25.4654	0.214243	0.413073	0.518657	0.604	0.998165	WT vs. Het
L1MA4	Non-LTR Retrotransposon	L1	11.8283	0.642163	0.585048	1.09762	0.272368	0.998165	WT vs. Het
L1MA4A	Non-LTR Retrotransposon	L1	11.2421	0.897657	0.555681	1.61542	0.10622	0.998165	WT vs. Het
L1MA5	Non-LTR Retrotransposon	L1	8.9163	0.0153594	0.568777	0.0270043	0.978456	0.998165	WT vs. Het
L1MA5A	Non-LTR Retrotransposon	L1	9.72363	0.0706987	0.526784	0.134208	0.893238	0.998165	WT vs. Het
L1MA6	Non-LTR Retrotransposon	L1	5.25461	-0.3421	0.731287	-0.467806	0.639923	0.998165	WT vs. Het
L1MA7	Non-LTR Retrotransposon	L1	9.42807	-0.437157	0.533415	-0.819545	0.412475	0.998165	WT vs. Het
L1MA8	Non-LTR Retrotransposon	L1	8.27987	0.0232703	0.57686	0.0403396	0.967822	0.998165	WT vs. Het
L1MA9	Non-LTR Retrotransposon	L1	6.4534	-0.356264	0.655797	-0.543254	0.586955	0.998165	WT vs. Het
L1MB1	Non-LTR Retrotransposon	L1	8.39438	-0.602067	0.65956	-0.912832	0.361331	0.998165	WT vs. Het
L1MB2	Non-LTR Retrotransposon	L1	39.6426	0.125792	0.551813	0.227962	0.819676	0.998165	WT vs. Het
L1MB3	Non-LTR Retrotransposon	L1	47.2004	-0.281013	0.28458	-0.987465	0.323415	0.998165	WT vs. Het
L1MB3_5	Non-LTR Retrotransposon	L1	2.97802	-0.305631	0.966076	-0.316364	0.751726	0.998165	WT vs. Het
L1MB4	Non-LTR Retrotransposon	L1	14.0621	-0.224223	0.481368	-0.465804	0.641356	0.998165	WT vs. Het
L1MB5	Non-LTR Retrotransposon	L1	42.2834	0.390718	0.415616	0.940094	0.347169	0.998165	WT vs. Het
L1MB7	Non-LTR Retrotransposon	L1	33.5106	-0.567416	0.308022	-1.84213	0.0654564	0.998165	WT vs. Het
L1MB8	Non-LTR Retrotransposon	L1	13.9342	0.162876	0.478259	0.34056	0.733435	0.998165	WT vs. Het
L1MC1	Non-LTR Retrotransposon	L1	26.2266	-0.143784	0.33153	-0.433698	0.664508	0.998165	WT vs. Het
L1MC2	Non-LTR Retrotransposon	L1	12.2065	-0.37009	0.489258	-0.756431	0.449391	0.998165	WT vs. Het
L1MC3	Non-LTR Retrotransposon	L1	4.12798	0.368748	0.782451	0.471273	0.637445	0.998165	WT vs. Het
L1MD2	Non-LTR Retrotransposon	L1	25.8257	-0.0719791	0.373168	-0.192887	0.847048	0.998165	WT vs. Het
L1MD3	Non-LTR Retrotransposon	L1	2.63593	0.0207669	0.970052	0.021408	0.98292	0.998165	WT vs. Het
L1ME1	Non-LTR Retrotransposon	L1	7.24831	-0.114508	0.658541	-0.173881	0.861959	0.998165	WT vs. Het
L1ME3	Non-LTR Retrotransposon	L1	14.2767	0.350687	0.508558	0.689572	0.490463	0.998165	WT vs. Het
L1ME3E_3end	Non-LTR Retrotransposon	L1	1.81575	-0.244987	1.28793	-0.190218	0.849139	0.998165	WT vs. Het
L1ME_ORF2	Non-LTR Retrotransposon	L1	2.45346	-0.180619	1.06911	-0.168943	0.865841	0.998165	WT vs. Het
L1PA10	Non-LTR Retrotransposon	L1	82.6604	0.0488837	0.210552	0.232169	0.816407	0.998165	WT vs. Het
L1PA11	Non-LTR Retrotransposon	L1	44.4847	-0.0267509	0.330021	-0.0810584	0.935396	0.998165	WT vs. Het
L1PA12	Non-LTR Retrotransposon	L1	15.6872	0.298632	0.434586	0.687166	0.491978	0.998165	WT vs. Het
L1PA13	Non-LTR Retrotransposon	L1	82.8561	0.0225111	0.241321	0.0932829	0.925679	0.998165	WT vs. Het
L1PA13_5	Non-LTR Retrotransposon	L1	10.3939	0.817364	0.523576	1.56112	0.118496	0.998165	WT vs. Het
L1PA14	Non-LTR Retrotransposon	L1	21.9519	-0.219842	0.354242	-0.620598	0.534864	0.998165	WT vs. Het
L1PA14_5	Non-LTR Retrotransposon	L1	2.14227	1.18731	1.20093	0.988654	0.322832	0.998165	WT vs. Het
L1PA15	Non-LTR Retrotransposon	L1	111.728	0.402105	0.296524	1.35606	0.175079	0.998165	WT vs. Het
L1PA16	Non-LTR Retrotransposon	L1	46.2256	-0.224962	0.310511	-0.724489	0.468765	0.998165	WT vs. Het
L1PA2	Non-LTR Retrotransposon	L1	196.047	0.0778069	0.498246	0.156162	0.875906	0.998165	WT vs. Het
L1PA3	Non-LTR Retrotransposon	L1	451.641	0.167153	0.300509	0.556234	0.578051	0.998165	WT vs. Het
L1PA4	Non-LTR Retrotransposon	L1	362.308	0.127028	0.247733	0.512764	0.608116	0.998165	WT vs. Het
L1PA5	Non-LTR Retrotransposon	L1	317.082	0.113258	0.182066	0.622067	0.533898	0.998165	WT vs. Het
L1PA6	Non-LTR Retrotransposon	L1	238.829	0.0303318	0.360308	0.0841828	0.932911	0.998165	WT vs. Het
L1PA7	Non-LTR Retrotransposon	L1	199.98	-0.0499868	0.361876	-0.138132	0.890136	0.998165	WT vs. Het
L1PA7_5	Non-LTR Retrotransposon	L1	39.1433	-0.000327738	0.430024	-0.00076214	0.999392	0.999392	WT vs. Het
L1PA8	Non-LTR Retrotransposon	L1	131.536	0.13693	0.189328	0.723239	0.469533	0.998165	WT vs. Het
L1PB1	Non-LTR Retrotransposon	L1	72.8484	0.0947585	0.232846	0.406958	0.684039	0.998165	WT vs. Het
L1PB2	Non-LTR Retrotransposon	L1	25.9913	0.644459	0.529861	1.21628	0.223878	0.998165	WT vs. Het
L1PB2c	Non-LTR Retrotransposon	L1	32.1193	0.364417	0.399124	0.913041	0.361221	0.998165	WT vs. Het
L1PB3	Non-LTR Retrotransposon	L1	11.5257	-0.399174	0.508035	-0.785721	0.432031	0.998165	WT vs. Het
L1PB4	Non-LTR Retrotransposon	L1	16.7148	0.395749	0.438432	0.902646	0.366714	0.998165	WT vs. Het
L1PBA1_5	Non-LTR Retrotransposon	L1	10.3825	1.0275	0.864724	1.18824	0.234737	0.998165	WT vs. Het
L1PBA_5	Non-LTR Retrotransposon	L1	8.56168	0.349656	0.573563	0.609622	0.542112	0.998165	WT vs. Het
L1PREC1	Non-LTR Retrotransposon	L1	63.2144	0.0986562	0.36379	0.27119	0.786245	0.998165	WT vs. Het
L1PREC2	Non-LTR Retrotransposon	L1	20.7537	0.156588	0.413705	0.378503	0.705057	0.998165	WT vs. Het
L1P_MA2	Non-LTR Retrotransposon	L1	5.27516	-0.341209	0.697445	-0.489226	0.624682	0.998165	WT vs. Het
L2	Non-LTR Retrotransposon	CR1	88.851	-0.0335996	0.270124	-0.124386	0.90101	0.998165	WT vs. Het
LOR1a_LTR	LTR Retrotransposon	ERV1	8.27276	-1.78561	0.818268	-2.18218	0.029096	0.998165	WT vs. Het
LOR1b_LTR	LTR Retrotransposon	ERV1	12.0593	0.786515	0.636464	1.23576	0.216549	0.998165	WT vs. Het
LOR1I	LTR Retrotransposon	ERV1	1.80436	-0.791722	1.19723	-0.661294	0.508424	0.998165	WT vs. Het
LTR1	LTR Retrotransposon	ERV1	8.09941	-0.0288439	0.735176	-0.0392339	0.968704	0.998165	WT vs. Het
LTR10A	LTR Retrotransposon	ERV1	12.0989	0.0561127	0.531657	0.105543	0.915945	0.998165	WT vs. Het
LTR10B	LTR Retrotransposon	ERV1	2.38021	3.64572	2.92999	1.24428	0.213398	0.998165	WT vs. Het
LTR10B1	LTR Retrotransposon	ERV1	5.86998	-0.304747	1.1592	-0.262895	0.792631	0.998165	WT vs. Het
LTR10C	LTR Retrotransposon	ERV1	107.079	0.323628	0.184688	1.7523	0.0797225	0.998165	WT vs. Het
LTR10D	LTR Retrotransposon	ERV1	16.5445	0.0505722	0.575408	0.0878894	0.929965	0.998165	WT vs. Het
LTR10E	LTR Retrotransposon	ERV1	17.1028	-0.399584	0.50298	-0.794432	0.426944	0.998165	WT vs. Het
LTR10F	LTR Retrotransposon	ERV1	7.16636	0.540435	0.869063	0.621859	0.534035	0.998165	WT vs. Het
LTR10G	LTR Retrotransposon	ERV1	6.11347	-0.061888	0.653769	-0.0946634	0.924582	0.998165	WT vs. Het
LTR12	LTR Retrotransposon	ERV1	19.3672	-0.686535	0.44157	-1.55476	0.120003	0.998165	WT vs. Het
LTR12B	LTR Retrotransposon	ERV1	52.0438	0.0820408	0.448707	0.182838	0.854925	0.998165	WT vs. Het
LTR12C	LTR Retrotransposon	ERV1	897.553	0.173568	0.1464	1.18557	0.235791	0.998165	WT vs. Het
LTR12D	LTR Retrotransposon	ERV1	71.336	0.326212	0.228868	1.42533	0.154061	0.998165	WT vs. Het
LTR12E	LTR Retrotransposon	ERV1	72.9833	0.178079	0.257465	0.691665	0.489148	0.998165	WT vs. Het
LTR12F	LTR Retrotransposon	ERV1	53.403	0.336233	0.284644	1.18124	0.237508	0.998165	WT vs. Het
LTR13	LTR Retrotransposon	ERV2	230.614	0.00172861	0.186873	0.00925018	0.99262	0.998165	WT vs. Het
LTR13A	LTR Retrotransposon	ERV2	83.0041	-0.270059	0.351828	-0.767589	0.442731	0.998165	WT vs. Het
LTR14	LTR Retrotransposon	ERV2	9.42765	0.175507	0.59728	0.293843	0.768878	0.998165	WT vs. Het
LTR14A	LTR Retrotransposon	ERV2	62.2779	-0.348468	0.319434	-1.09089	0.27532	0.998165	WT vs. Het
LTR14B	LTR Retrotransposon	ERV2	34.7366	-0.173555	0.328843	-0.527776	0.597655	0.998165	WT vs. Het
LTR14C	LTR Retrotransposon	ERV2	15.66	1.0065	0.742612	1.35535	0.175305	0.998165	WT vs. Het
LTR15	LTR Retrotransposon	ERV1	66.3605	0.00562088	0.330062	0.0170298	0.986413	0.998165	WT vs. Het
LTR17	LTR Retrotransposon	ERV1	342.101	0.325419	0.206992	1.57213	0.11592	0.998165	WT vs. Het
LTR18B	LTR Retrotransposon	ERV3	8.6065	-1.01937	0.661942	-1.53997	0.123568	0.998165	WT vs. Het
LTR18C	LTR Retrotransposon	ERV3	2.62078	0.393781	1.5965	0.246652	0.805178	0.998165	WT vs. Het
LTR19A	LTR Retrotransposon	ERV3	15.0444	0.441428	0.459874	0.959889	0.337111	0.998165	WT vs. Het
LTR19C	LTR Retrotransposon	ERV3	10.1798	0.287973	0.579063	0.497308	0.618972	0.998165	WT vs. Het
LTR1A2	LTR Retrotransposon	ERV1	12.6968	-0.951936	0.486601	-1.9563	0.0504301	0.998165	WT vs. Het
LTR1B0	LTR Retrotransposon	ERV1	23.4747	0.223097	0.35639	0.625991	0.531321	0.998165	WT vs. Het
LTR1B1	LTR Retrotransposon	ERV1	3.13877	0.168929	0.983967	0.171681	0.863688	0.998165	WT vs. Het
LTR1D	LTR Retrotransposon	ERV1	2.50936	-0.15422	1.23908	-0.124463	0.900948	0.998165	WT vs. Het
LTR1F	LTR Retrotransposon	ERV1	2.47265	-1.47024	1.27301	-1.15493	0.248119	0.998165	WT vs. Het
LTR21A	LTR Retrotransposon	ERV1	10.101	-0.402704	0.561242	-0.717522	0.473052	0.998165	WT vs. Het
LTR21B	LTR Retrotransposon	ERV1	16.1545	-0.521341	0.472654	-1.10301	0.270024	0.998165	WT vs. Het
LTR22	LTR Retrotransposon	ERV2	3.26494	-0.561408	1.24371	-0.451397	0.651703	0.998165	WT vs. Het
LTR22A	LTR Retrotransposon	ERV2	11.4009	-0.435438	0.528436	-0.824013	0.409932	0.998165	WT vs. Het
LTR22B1	LTR Retrotransposon	ERV2	7.58188	0.525522	0.594185	0.884442	0.376458	0.998165	WT vs. Het
LTR22B2	LTR Retrotransposon	ERV2	2.15798	0.707591	1.15236	0.614037	0.539191	0.998165	WT vs. Het
LTR22C	LTR Retrotransposon	ERV2	2.34972	-1.88682	1.79462	-1.05137	0.293087	0.998165	WT vs. Het
LTR22C0	LTR Retrotransposon	ERV2	5.63691	0.199142	0.730643	0.272556	0.785194	0.998165	WT vs. Het
LTR22C2	LTR Retrotransposon	ERV2	8.71405	-1.07496	0.65227	-1.64803	0.0993471	0.998165	WT vs. Het
LTR22E	LTR Retrotransposon	ERV2	19.6143	-0.0507467	0.396499	-0.127987	0.898159	0.998165	WT vs. Het
LTR23	LTR Retrotransposon	ERV1	3.31949	0.900436	1.00065	0.899849	0.368201	0.998165	WT vs. Het
LTR24	LTR Retrotransposon	ERV1	2.96043	-0.988049	1.02121	-0.967525	0.333282	0.998165	WT vs. Het
LTR24B	LTR Retrotransposon	ERV1	4.32961	0.0185088	1.01263	0.018278	0.985417	0.998165	WT vs. Het
LTR25	LTR Retrotransposon	ERV1	21.9227	0.0268366	0.460847	0.0582332	0.953563	0.998165	WT vs. Het
LTR26B	LTR Retrotransposon	ERV1	5.92896	-0.484348	1.08426	-0.446708	0.655086	0.998165	WT vs. Het
LTR26E	LTR Retrotransposon	ERV1	2.65313	0.0120032	0.991497	0.0121061	0.990341	0.998165	WT vs. Het
LTR27B	LTR Retrotransposon	ERV1	2.80479	0.532632	0.950196	0.56055	0.575104	0.998165	WT vs. Het
LTR28C	LTR Retrotransposon	ERV1	2.14551	-0.200336	1.06801	-0.187579	0.851207	0.998165	WT vs. Het
LTR29	LTR Retrotransposon	ERV1	1.82612	0.833884	1.2569	0.663442	0.507047	0.998165	WT vs. Het
LTR2B	LTR Retrotransposon	ERV1	172.078	-0.0382721	0.232303	-0.164751	0.86914	0.998165	WT vs. Het
LTR2C	LTR Retrotransposon	ERV1	701.877	0.122641	0.599698	0.204504	0.83796	0.998165	WT vs. Het
LTR3	LTR Retrotransposon	ERV2	9.30198	0.228527	0.545748	0.418741	0.675406	0.998165	WT vs. Het
LTR30	LTR Retrotransposon	ERV1	26.2054	0.0119244	0.442973	0.0269191	0.978524	0.998165	WT vs. Het
LTR32	LTR Retrotransposon	ERV3	9.43361	0.899033	0.577281	1.55736	0.119386	0.998165	WT vs. Het
LTR35A	LTR Retrotransposon	ERV1	67.6399	0.0748259	0.407694	0.183535	0.854379	0.998165	WT vs. Het
LTR38C	LTR Retrotransposon	ERV1	1.97745	-1.56679	1.30539	-1.20025	0.230044	0.998165	WT vs. Het
LTR39	LTR Retrotransposon	ERV1	19.8838	-0.166701	0.398008	-0.418839	0.675334	0.998165	WT vs. Het
LTR3A	LTR Retrotransposon	ERV2	70.0964	0.0641568	0.515343	0.124493	0.900925	0.998165	WT vs. Het
LTR3B	LTR Retrotransposon	ERV2	9.21834	-0.505568	0.601908	-0.839942	0.400941	0.998165	WT vs. Het
LTR4	LTR Retrotransposon	ERV1	7.86903	0.0210877	0.697147	0.0302485	0.975869	0.998165	WT vs. Het
LTR40B	LTR Retrotransposon	ERV3	9.04074	-0.130004	0.704311	-0.184583	0.853556	0.998165	WT vs. Het
LTR43	LTR Retrotransposon	ERV1	5.44311	0.646947	0.727233	0.889602	0.37368	0.998165	WT vs. Het
LTR46	LTR Retrotransposon	ERV1	3.58208	-1.36948	1.57724	-0.868279	0.385241	0.998165	WT vs. Het
LTR47A	LTR Retrotransposon	ERV3	6.44516	0.571818	1.21024	0.472481	0.636583	0.998165	WT vs. Het
LTR47A2	LTR Retrotransposon	ERV3	10.5355	-0.00998736	0.768124	-0.0130023	0.989626	0.998165	WT vs. Het
LTR48B	LTR Retrotransposon	ERV1	5.61214	-0.319083	0.748112	-0.426518	0.669731	0.998165	WT vs. Het
LTR49	LTR Retrotransposon	ERV1	17.9382	-0.277651	0.488172	-0.568756	0.569522	0.998165	WT vs. Het
LTR5	LTR Retrotransposon	ERV2	243.02	0.375376	0.489956	0.766143	0.443591	0.998165	WT vs. Het
LTR54	LTR Retrotransposon	ERV1	14.8919	-0.764242	0.456569	-1.67388	0.0941539	0.998165	WT vs. Het
LTR54B	LTR Retrotransposon	ERV1	2.48336	-0.171621	1.11324	-0.154164	0.877481	0.998165	WT vs. Het
LTR56	LTR Retrotransposon	ERV1	3.1417	-1.10023	1.10247	-0.997969	0.318294	0.998165	WT vs. Het
LTR57	LTR Retrotransposon	ERV3	14.7594	0.198998	0.602201	0.33045	0.74106	0.998165	WT vs. Het
LTR58	LTR Retrotransposon	ERV1	8.72267	-0.037522	0.602856	-0.0622404	0.950371	0.998165	WT vs. Het
LTR5A	LTR Retrotransposon	ERV2	99.7622	-0.0784121	0.2185	-0.358866	0.719696	0.998165	WT vs. Het
LTR5B	LTR Retrotransposon	ERV2	84.6415	-0.0387508	0.252107	-0.153708	0.87784	0.998165	WT vs. Het
LTR5_Hs	LTR Retrotransposon	ERV2	563.803	0.459705	0.471321	0.975355	0.329384	0.998165	WT vs. Het
LTR61	LTR Retrotransposon	ERV1	7.05715	-0.734607	0.710163	-1.03442	0.30094	0.998165	WT vs. Het
LTR64	LTR Retrotransposon	ERV1	3.46262	-0.391477	0.872566	-0.44865	0.653684	0.998165	WT vs. Het
LTR66	LTR Retrotransposon	ERV3	69.1523	-0.0500668	0.220249	-0.227319	0.820176	0.998165	WT vs. Het
LTR6A	LTR Retrotransposon	ERV1	23.8416	0.325875	0.472028	0.690372	0.48996	0.998165	WT vs. Het
LTR6B	LTR Retrotransposon	ERV1	335.912	0.446045	0.171917	2.59454	0.00947171	0.998165	WT vs. Het
LTR70	LTR Retrotransposon	ERV1	9.07981	0.921521	0.69983	1.31678	0.187913	0.998165	WT vs. Het
LTR71A	LTR Retrotransposon	ERV1	7.84568	-0.0244601	0.78584	-0.031126	0.975169	0.998165	WT vs. Het
LTR71B	LTR Retrotransposon	ERV1	4.56382	-1.31997	0.947902	-1.39252	0.163764	0.998165	WT vs. Het
LTR72	LTR Retrotransposon	ERV1	5.66087	0.0141243	0.742293	0.019028	0.984819	0.998165	WT vs. Het
LTR72B	LTR Retrotransposon	ERV1	2.49833	1.50486	1.27445	1.18079	0.237687	0.998165	WT vs. Het
LTR73	LTR Retrotransposon	ERV1	6.00171	-0.128879	0.796734	-0.161759	0.871496	0.998165	WT vs. Het
LTR76	LTR Retrotransposon	ERV1	4.84237	0.735144	0.85142	0.863432	0.3879	0.998165	WT vs. Het
LTR77	LTR Retrotransposon	ERV1	6.94419	0.868498	0.66522	1.30558	0.191695	0.998165	WT vs. Het
LTR7A	LTR Retrotransposon	ERV3	23355.2	0.482564	0.373118	1.29333	0.195898	0.998165	WT vs. Het
LTR7B	LTR Retrotransposon	ERV3	7395.78	0.315641	0.369261	0.854791	0.392667	0.998165	WT vs. Het
LTR7C	LTR Retrotransposon	ERV3	242.88	-0.0790023	0.389886	-0.202629	0.839425	0.998165	WT vs. Het
LTR7Y	LTR Retrotransposon	ERV3	14105.4	0.428572	0.27667	1.54904	0.121373	0.998165	WT vs. Het
LTR8	LTR Retrotransposon	ERV1	208.734	-0.177336	0.18597	-0.953573	0.3403	0.998165	WT vs. Het
LTR8A	LTR Retrotransposon	ERV1	8.60485	0.0259381	0.562051	0.0461491	0.963191	0.998165	WT vs. Het
LTR8B	LTR Retrotransposon	ERV1	4.61585	-0.601437	0.773654	-0.777398	0.436924	0.998165	WT vs. Het
LTR9	LTR Retrotransposon	ERV1	5.28306	-1.12316	0.749845	-1.49785	0.134171	0.998165	WT vs. Het
LTR9A1	LTR Retrotransposon	ERV1	6.25769	0.0301761	0.732457	0.0411985	0.967138	0.998165	WT vs. Het
LTR9B	LTR Retrotransposon	ERV1	22.1032	-0.151167	0.397361	-0.380429	0.703627	0.998165	WT vs. Het
LTR9C	LTR Retrotransposon	ERV1	4.48169	0.567319	0.770421	0.736375	0.461502	0.998165	WT vs. Het
LTR9D	LTR Retrotransposon	ERV1	2.14335	0.238913	1.13149	0.211149	0.832771	0.998165	WT vs. Het
MER101	LTR Retrotransposon	ERV1	1.79992	0.260574	1.36493	0.190907	0.848599	0.998165	WT vs. Het
MER11A	LTR Retrotransposon	ERV2	91.6706	-0.258154	0.223383	-1.15566	0.247821	0.998165	WT vs. Het
MER11B	LTR Retrotransposon	ERV2	82.5499	0.256995	0.220686	1.16453	0.24421	0.998165	WT vs. Het
MER11C	LTR Retrotransposon	ERV2	112.8	0.049138	0.19295	0.254668	0.79898	0.998165	WT vs. Het
MER11D	LTR Retrotransposon	ERV2	45.2279	-0.688217	0.437406	-1.57341	0.115625	0.998165	WT vs. Het
MER21A	LTR Retrotransposon	ERV3	6.28696	-0.439191	0.648167	-0.677589	0.498032	0.998165	WT vs. Het
MER21B	LTR Retrotransposon	ERV3	9.33618	0.555067	0.831544	0.667514	0.504444	0.998165	WT vs. Het
MER21C	LTR Retrotransposon	ERV3	4.76769	-0.2854	0.766236	-0.37247	0.709543	0.998165	WT vs. Het
MER21C_BT	LTR Retrotransposon	ERV3	4.29889	0.468615	0.853623	0.548972	0.583025	0.998165	WT vs. Het
MER31A	LTR Retrotransposon	ERV1	4.62165	1.36425	1.32414	1.03029	0.302873	0.998165	WT vs. Het
MER31B	LTR Retrotransposon	ERV1	6.05667	-1.43268	0.832847	-1.72022	0.0853927	0.998165	WT vs. Het
MER34	LTR Retrotransposon	ERV1	2.47807	-0.987605	1.13209	-0.872373	0.383005	0.998165	WT vs. Het
MER34C	LTR Retrotransposon	ERV1	4.36476	1.47255	1.28937	1.14207	0.253424	0.998165	WT vs. Het
MER34C2	LTR Retrotransposon	ERV1	3.47413	-1.32253	1.0952	-1.20757	0.227211	0.998165	WT vs. Het
MER39	LTR Retrotransposon	ERV1	4.15819	-1.06052	0.913228	-1.16128	0.245527	0.998165	WT vs. Het
MER39B	LTR Retrotransposon	ERV1	17.1597	-0.374968	0.404566	-0.926839	0.35401	0.998165	WT vs. Het
MER41A	LTR Retrotransposon	ERV1	238.618	0.269511	0.191135	1.41006	0.158523	0.998165	WT vs. Het
MER41B	LTR Retrotransposon	ERV1	47.3802	0.0856882	0.276105	0.310347	0.756297	0.998165	WT vs. Het
MER41C	LTR Retrotransposon	ERV1	15.486	-0.407243	0.457069	-0.890989	0.372935	0.998165	WT vs. Het
MER41E	LTR Retrotransposon	ERV1	9.2219	-0.717317	0.556948	-1.28794	0.197766	0.998165	WT vs. Het
MER48	LTR Retrotransposon	ERV1	27.6981	-0.348208	0.386257	-0.901493	0.367326	0.998165	WT vs. Het
MER49	LTR Retrotransposon	ERV1	30.7707	-0.197952	0.43149	-0.458764	0.646404	0.998165	WT vs. Het
MER4A	LTR Retrotransposon	ERV1	33.7887	0.660638	0.334923	1.97251	0.0485513	0.998165	WT vs. Het
MER4A1	LTR Retrotransposon	ERV1	307.494	0.352664	0.216866	1.62618	0.103911	0.998165	WT vs. Het
MER4A1_LTR	LTR Retrotransposon	ERV1	63.3081	0.15377	0.360146	0.426967	0.669403	0.998165	WT vs. Het
MER4B	LTR Retrotransposon	ERV1	3.64227	0.30508	0.988853	0.308519	0.757688	0.998165	WT vs. Het
MER4C	LTR Retrotransposon	ERV1	28.8755	0.58916	0.442287	1.33208	0.182835	0.998165	WT vs. Het
MER4CL34	LTR Retrotransposon	ERV1	2.13403	0.242426	1.1294	0.214651	0.830039	0.998165	WT vs. Het
MER4D	LTR Retrotransposon	ERV1	27.3341	-0.403643	0.359519	-1.12273	0.261552	0.998165	WT vs. Het
MER4D1	LTR Retrotransposon	ERV1	85.6125	0.100456	0.36411	0.275895	0.782629	0.998165	WT vs. Het
MER4D_LTR	LTR Retrotransposon	ERV1	7.9209	1.019	0.622494	1.63696	0.101639	0.998165	WT vs. Het
MER4E	LTR Retrotransposon	ERV1	53.118	-0.0112434	0.270891	-0.0415051	0.966893	0.998165	WT vs. Het
MER4E1	LTR Retrotransposon	ERV1	53.1396	0.20931	0.282952	0.739735	0.459461	0.998165	WT vs. Het
MER50	LTR Retrotransposon	ERV1	11.3688	0.457352	0.852017	0.536787	0.591415	0.998165	WT vs. Het
MER50B	LTR Retrotransposon	ERV1	2.46154	0.205393	1.04898	0.195802	0.844765	0.998165	WT vs. Het
MER50C	LTR Retrotransposon	ERV1	3.63253	-1.07805	0.868428	-1.24138	0.214464	0.998165	WT vs. Het
MER50I	LTR Retrotransposon	ERV1	4.95947	0.406842	0.716941	0.56747	0.570395	0.998165	WT vs. Het
MER51A	LTR Retrotransposon	ERV1	39.9415	-0.0269589	0.288472	-0.0934543	0.925543	0.998165	WT vs. Het
MER51B	LTR Retrotransposon	ERV1	37.4173	-0.0163172	0.694225	-0.0235042	0.981248	0.998165	WT vs. Het
MER51C	LTR Retrotransposon	ERV1	24.3642	0.0833673	0.484593	0.172036	0.863409	0.998165	WT vs. Het
MER51E	LTR Retrotransposon	ERV1	89.9493	0.262229	0.428408	0.612101	0.540471	0.998165	WT vs. Het
MER52A	LTR Retrotransposon	ERV1	2.30527	0.439106	1.06233	0.413342	0.679356	0.998165	WT vs. Het
MER52C	LTR Retrotransposon	ERV1	8.09723	0.0778178	0.560503	0.138836	0.88958	0.998165	WT vs. Het
MER54A	LTR Retrotransposon	ERV3	4.46512	-0.0840091	0.786634	-0.106796	0.914951	0.998165	WT vs. Het
MER57A1	LTR Retrotransposon	ERV1	18.5964	-0.168365	0.438457	-0.383993	0.700983	0.998165	WT vs. Het
MER57B1	LTR Retrotransposon	ERV1	14.053	-0.0570812	0.767796	-0.0743443	0.940736	0.998165	WT vs. Het
MER57B2	LTR Retrotransposon	ERV1	5.01122	-1.42858	1.04063	-1.37281	0.169812	0.998165	WT vs. Het
MER61B	LTR Retrotransposon	ERV1	3.496	1.72655	1.72181	1.00276	0.315979	0.998165	WT vs. Het
MER65A	LTR Retrotransposon	ERV1	16.0209	-0.382227	0.555756	-0.687761	0.491603	0.998165	WT vs. Het
MER65D	LTR Retrotransposon	ERV1	2.16986	2.47926	1.42115	1.74454	0.0810647	0.998165	WT vs. Het
MER66B	LTR Retrotransposon	ERV1	5.47298	0.2922	0.763578	0.382672	0.701963	0.998165	WT vs. Het
MER66C	LTR Retrotransposon	ERV1	22.7135	-0.0275108	0.403245	-0.0682234	0.945608	0.998165	WT vs. Het
MER68A	LTR Retrotransposon	ERV3	61.9297	-0.0823647	0.409836	-0.20097	0.840722	0.998165	WT vs. Het
MER72	LTR Retrotransposon	ERV1	2.48208	0.206335	1.05375	0.19581	0.844759	0.998165	WT vs. Het
MER72B	LTR Retrotransposon	ERV1	2.71221	4.90134	1.92897	2.54091	0.0110565	0.998165	WT vs. Het
MER77	LTR Retrotransposon	ERV3	2.80354	-0.515874	1.16067	-0.444462	0.656709	0.998165	WT vs. Het
MER83	LTR Retrotransposon	ERV1	8.89799	-0.416135	0.667005	-0.623885	0.532703	0.998165	WT vs. Het
MER83B	LTR Retrotransposon	ERV1	22.4438	0.39735	0.536357	0.740832	0.458795	0.998165	WT vs. Het
MER83C	LTR Retrotransposon	ERV1	9.24986	1.47258	2.33602	0.630378	0.528447	0.998165	WT vs. Het
MER84	LTR Retrotransposon	ERV1	3.42886	1.01073	0.994717	1.0161	0.309583	0.998165	WT vs. Het
MER87	LTR Retrotransposon	ERV1	2.99754	0.0213776	0.944127	0.0226427	0.981935	0.998165	WT vs. Het
MER87B	LTR Retrotransposon	ERV1	7.40791	-0.0741522	1.08096	-0.0685986	0.945309	0.998165	WT vs. Het
MER9	LTR Retrotransposon	ERV2	37.9857	-0.497898	0.463032	-1.0753	0.28224	0.998165	WT vs. Het
MER9a1	LTR Retrotransposon	ERV2	30.8371	-0.611807	0.362383	-1.68829	0.0913554	0.998165	WT vs. Het
MER9a2	LTR Retrotransposon	ERV2	113.64	0.16199	0.455349	0.355749	0.722029	0.998165	WT vs. Het
MER9a3	LTR Retrotransposon	ERV2	163.214	-0.136956	0.165866	-0.8257	0.408975	0.998165	WT vs. Het
MER9B	LTR Retrotransposon	ERV2	27.5577	0.185329	0.468052	0.395958	0.692136	0.998165	WT vs. Het
MIR	Non-LTR Retrotransposon	SINE	666.113	0.00223343	0.150885	0.0148022	0.98819	0.998165	WT vs. Het
MIR3	Non-LTR Retrotransposon	SINE	1184.87	-0.00966903	0.203164	-0.0475923	0.962041	0.998165	WT vs. Het
MIRb	Non-LTR Retrotransposon	SINE	25.1632	21.4415	3.90852	5.48582	NA	NA	WT vs. Het
MIRc	Non-LTR Retrotransposon	SINE	402.366	-0.0421471	0.180481	-0.233526	0.815353	0.998165	WT vs. Het
MLT1A0	LTR Retrotransposon	ERV3	89.4331	-0.227289	0.247264	-0.919213	0.357984	0.998165	WT vs. Het
MLT1A1	LTR Retrotransposon	ERV3	47.4243	-1.08006	0.618995	-1.74486	0.0810086	0.998165	WT vs. Het
MLT1B	LTR Retrotransposon	ERV3	68.3055	0.0619929	0.232801	0.266292	0.790015	0.998165	WT vs. Het
MLT1C	LTR Retrotransposon	ERV3	34.3336	-0.305147	0.364104	-0.838077	0.401988	0.998165	WT vs. Het
MLT1C1	LTR Retrotransposon	ERV3	8.70317	-0.59268	0.581175	-1.0198	0.307825	0.998165	WT vs. Het
MLT1C2	LTR Retrotransposon	ERV3	27.7528	-0.114909	0.371636	-0.309198	0.757171	0.998165	WT vs. Het
MLT1D	LTR Retrotransposon	ERV3	13.3695	-0.242639	0.63077	-0.384671	0.700481	0.998165	WT vs. Het
MLT1E2	LTR Retrotransposon	ERV3	3.63705	-0.489086	1.03655	-0.471842	0.63704	0.998165	WT vs. Het
MLT1F	LTR Retrotransposon	ERV3	1.97006	0.487037	1.5912	0.306081	0.759543	0.998165	WT vs. Het
MLT1F1	LTR Retrotransposon	ERV3	2.29899	-0.401317	1.31179	-0.305932	0.759656	0.998165	WT vs. Het
MLT1F2	LTR Retrotransposon	ERV3	2.31888	0.0377654	1.12506	0.0335673	0.973222	0.998165	WT vs. Het
MLT1H1	LTR Retrotransposon	ERV3	1.94565	-0.990601	1.36268	-0.726949	0.467257	0.998165	WT vs. Het
MLT1_I	LTR Retrotransposon	ERV3	1.97557	0.026228	1.12917	0.0232277	0.981469	0.998165	WT vs. Het
MLT2A1	LTR Retrotransposon	ERV3	152.893	0.00737145	0.195409	0.0377232	0.969908	0.998165	WT vs. Het
MLT2A2	LTR Retrotransposon	ERV3	204.91	0.253727	0.215176	1.17916	0.238334	0.998165	WT vs. Het
MLT2B2	LTR Retrotransposon	ERV3	4.26726	0.68042	0.877259	0.775621	0.437973	0.998165	WT vs. Het
MLT2B4	LTR Retrotransposon	ERV3	8.54275	-0.091862	0.60173	-0.152663	0.878664	0.998165	WT vs. Het
MLT2C2	LTR Retrotransposon	ERV3	5.28755	0.0308912	0.8457	0.0365274	0.970862	0.998165	WT vs. Het
MLT2D	LTR Retrotransposon	ERV3	3.90138	-0.997741	1.10186	-0.905504	0.365199	0.998165	WT vs. Het
MSTA	LTR Retrotransposon	ERV3	404.536	0.0840173	0.163432	0.514081	0.607196	0.998165	WT vs. Het
MSTA1	LTR Retrotransposon	ERV3	31.4619	0.740901	0.389581	1.90179	0.0571986	0.998165	WT vs. Het
MSTA2	LTR Retrotransposon	ERV3	28.3265	0.00529623	0.337945	0.0156718	0.987496	0.998165	WT vs. Het
MSTB	LTR Retrotransposon	ERV3	182.258	0.165578	0.260931	0.634569	0.52571	0.998165	WT vs. Het
MSTB1	LTR Retrotransposon	ERV3	32.9988	0.244519	0.41022	0.596067	0.551131	0.998165	WT vs. Het
MSTC	LTR Retrotransposon	ERV3	33.6887	-0.237866	0.323314	-0.735711	0.461907	0.998165	WT vs. Het
MSTD	LTR Retrotransposon	ERV3	53.0716	0.0107656	0.248128	0.0433872	0.965393	0.998165	WT vs. Het
MST_I	LTR Retrotransposon	ERV3	128.329	0.234799	0.250846	0.93603	0.349258	0.998165	WT vs. Het
PABL_A	LTR Retrotransposon	ERV1	23.5202	-0.534165	0.546651	-0.977159	0.328491	0.998165	WT vs. Het
PABL_AI	LTR Retrotransposon	ERV1	3.96603	0.504837	0.821415	0.614594	0.538823	0.998165	WT vs. Het
PABL_B	LTR Retrotransposon	ERV1	2.94491	-0.316971	1.1136	-0.284636	0.775923	0.998165	WT vs. Het
PB1D11	Non-LTR Retrotransposon	SINE	247924	0.0248364	0.0918575	0.270379	0.786869	0.998165	WT vs. Het
PRIMA4_LTR	LTR Retrotransposon	ERV1	20.7648	0.275931	0.414143	0.66627	0.505238	0.998165	WT vs. Het
PrimLTR79	LTR Retrotransposon	ERV1	3.02125	2.35869	1.4217	1.65906	0.0971027	0.998165	WT vs. Het
RMER10B	LTR Retrotransposon	ERV3	2.14437	-0.600203	2.22393	-0.269884	0.78725	0.998165	WT vs. Het
SVA_A	Non-LTR Retrotransposon	SINE	110.663	-0.0388198	0.216282	-0.179487	0.857555	0.998165	WT vs. Het
SVA_B	Non-LTR Retrotransposon	SINE	228.488	-0.230412	0.193925	-1.18815	0.234774	0.998165	WT vs. Het
SVA_C	Non-LTR Retrotransposon	SINE	76.9383	0.0760128	0.262247	0.289852	0.77193	0.998165	WT vs. Het
SVA_D	Non-LTR Retrotransposon	SINE	337.384	0.16993	0.140649	1.20819	0.226976	0.998165	WT vs. Het
SVA_E	Non-LTR Retrotransposon	SINE	102.407	0.0687317	0.219816	0.312678	0.754525	0.998165	WT vs. Het
SVA_F	Non-LTR Retrotransposon	SINE	244.724	0.0145371	0.145278	0.100064	0.920294	0.998165	WT vs. Het
THE1A	LTR Retrotransposon	ERV3	1479.89	-0.104706	0.0890978	-1.17518	0.239925	0.998165	WT vs. Het
THE1B	LTR Retrotransposon	ERV3	844.727	0.104902	0.125955	0.83285	0.404929	0.998165	WT vs. Het
THE1C	LTR Retrotransposon	ERV3	461.071	-0.148308	0.145814	-1.0171	0.309106	0.998165	WT vs. Het
THE1D	LTR Retrotransposon	ERV3	1014.08	0.142577	0.252742	0.564119	0.572673	0.998165	WT vs. Het
THER1	Non-LTR Retrotransposon	SINE	17.9592	-0.313513	0.583075	-0.537689	0.590792	0.998165	WT vs. Het
THER2	Non-LTR Retrotransposon	SINE	10.4885	-6.83508	3.91093	-1.74769	0.0805185	0.998165	WT vs. Het
ALU	Non-LTR Retrotransposon	SINE	6612.07	0.0991028	0.105758	0.937068	0.348724	0.760068	WT vs. Null
AluJb	Non-LTR Retrotransposon	SINE	13478.5	-0.17856	0.105723	-1.68894	0.0912303	0.432792	WT vs. Null
AluJr	Non-LTR Retrotransposon	SINE	395.179	-0.145946	0.340955	-0.42805	0.668615	0.92364	WT vs. Null
AluJr4	Non-LTR Retrotransposon	SINE	2545.85	-0.358863	0.164402	-2.18285	0.0290471	0.258613	WT vs. Null
AluSc	Non-LTR Retrotransposon	SINE	44728.1	-0.165774	0.0985859	-1.68152	0.0926625	0.432792	WT vs. Null
AluSc5	Non-LTR Retrotransposon	SINE	27276.1	-0.178024	0.101072	-1.76136	0.0781774	0.432792	WT vs. Null
AluSc8	Non-LTR Retrotransposon	SINE	5226.53	-0.181109	0.0961294	-1.88401	0.0595641	0.365326	WT vs. Null
AluSg	Non-LTR Retrotransposon	SINE	536.136	0.587166	0.299568	1.96004	0.0499908	0.331729	WT vs. Null
AluSg1	Non-LTR Retrotransposon	SINE	995.31	-0.191029	0.232173	-0.822788	0.410628	0.798123	WT vs. Null
AluSg4	Non-LTR Retrotransposon	SINE	3020.09	-0.123319	0.116853	-1.05534	0.291271	0.712409	WT vs. Null
AluSg7	Non-LTR Retrotransposon	SINE	38967.4	-0.242632	0.0743803	-3.26204	0.00110613	0.0200243	WT vs. Null
AluSp	Non-LTR Retrotransposon	SINE	52965.2	-0.159919	0.097095	-1.64704	0.0995507	0.443161	WT vs. Null
AluSq	Non-LTR Retrotransposon	SINE	84692.1	-0.210622	0.108246	-1.94577	0.0516825	0.331729	WT vs. Null
AluSq10	Non-LTR Retrotransposon	SINE	5950.86	-0.152788	0.104569	-1.46112	0.143982	0.50951	WT vs. Null
AluSq2	Non-LTR Retrotransposon	SINE	21564.1	-0.164204	0.130911	-1.25432	0.209727	0.620066	WT vs. Null
AluSq4	Non-LTR Retrotransposon	SINE	2517.37	-0.0485332	0.269061	-0.18038	0.856854	0.979423	WT vs. Null
AluSx	Non-LTR Retrotransposon	SINE	106.086	2.01954	3.72773	0.541761	0.587983	0.904944	WT vs. Null
AluSx1	Non-LTR Retrotransposon	SINE	375.892	1.8775	2.45366	0.765183	0.444163	0.828303	WT vs. Null
AluSx3	Non-LTR Retrotransposon	SINE	16116.5	-0.0502496	0.0985863	-0.509702	0.61026	0.918147	WT vs. Null
AluSx4	Non-LTR Retrotransposon	SINE	11448.4	-0.176519	0.0877643	-2.01128	0.0442954	0.305639	WT vs. Null
AluSz	Non-LTR Retrotransposon	SINE	39664.5	-0.0866389	0.0642839	-1.34775	0.177738	0.570414	WT vs. Null
AluSz6	Non-LTR Retrotransposon	SINE	18050.6	-0.120816	0.085645	-1.41066	0.158345	0.539547	WT vs. Null
AluY	Non-LTR Retrotransposon	SINE	1718.01	0.222308	0.442539	0.502345	0.615425	0.918147	WT vs. Null
AluYa1	Non-LTR Retrotransposon	SINE	1304.45	1.15904	0.298531	3.88247	0.000103402	0.0046608	WT vs. Null
AluYa4	Non-LTR Retrotransposon	SINE	44606.4	-0.317797	0.0891102	-3.56633	0.000362009	0.0083262	WT vs. Null
AluYa5	Non-LTR Retrotransposon	SINE	18247.9	-0.00789266	0.154224	-0.0511764	0.959185	0.99312	WT vs. Null
AluYa8	Non-LTR Retrotransposon	SINE	4601.21	-0.472063	0.151417	-3.11763	0.00182311	0.0279543	WT vs. Null
AluYb10	Non-LTR Retrotransposon	SINE	4237.17	-0.186057	0.121595	-1.53014	0.125982	0.503928	WT vs. Null
AluYb11	Non-LTR Retrotransposon	SINE	487.067	0.0417804	0.256637	0.1628	0.870676	0.979423	WT vs. Null
AluYb3a1	Non-LTR Retrotransposon	SINE	23238.8	-0.0734264	0.0732871	-1.0019	0.316391	0.742586	WT vs. Null
AluYb3a2	Non-LTR Retrotransposon	SINE	1071.75	-0.00702952	0.227849	-0.0308516	0.975388	0.996656	WT vs. Null
AluYb8	Non-LTR Retrotransposon	SINE	4408.92	0.331024	0.121359	2.72763	0.00637907	0.0800284	WT vs. Null
AluYb8a1	Non-LTR Retrotransposon	SINE	7104.59	-0.219284	0.151464	-1.44776	0.147684	0.50951	WT vs. Null
AluYb9	Non-LTR Retrotransposon	SINE	2014.02	-0.14741	0.165349	-0.891513	0.372654	0.779186	WT vs. Null
AluYbc3a	Non-LTR Retrotransposon	SINE	7222.54	-0.178901	0.128177	-1.39573	0.162796	0.547947	WT vs. Null
AluYc1	Non-LTR Retrotransposon	SINE	1654.64	0.482989	0.184776	2.61392	0.00895096	0.0988186	WT vs. Null
AluYc2	Non-LTR Retrotransposon	SINE	636.922	0.00103182	0.475094	0.00217182	0.998267	0.998818	WT vs. Null
AluYc5	Non-LTR Retrotransposon	SINE	2290.35	-0.0573777	0.18316	-0.313265	0.754079	0.950307	WT vs. Null
AluYd2	Non-LTR Retrotransposon	SINE	6.95329	6.22872	2.7643	2.25327	0.0242421	0.223028	WT vs. Null
AluYd3	Non-LTR Retrotransposon	SINE	551.67	-1.71001	1.06597	-1.60418	0.108675	0.476101	WT vs. Null
AluYd3a1	Non-LTR Retrotransposon	SINE	985.03	-0.173325	0.148352	-1.16834	0.242669	0.655897	WT vs. Null
AluYd8	Non-LTR Retrotransposon	SINE	156.191	0.987787	0.657614	1.50208	0.133077	0.50951	WT vs. Null
AluYe2	Non-LTR Retrotransposon	SINE	2609.57	0.988575	0.223695	4.41931	9.90164e-06	0.000683213	WT vs. Null
AluYe5	Non-LTR Retrotransposon	SINE	1555.84	-0.1362	0.218297	-0.623919	0.532681	0.883528	WT vs. Null
AluYf1	Non-LTR Retrotransposon	SINE	32.2756	-0.158002	3.73069	-0.042352	0.966218	0.99312	WT vs. Null
AluYf2	Non-LTR Retrotransposon	SINE	1837.68	-0.130347	0.19939	-0.653732	0.513284	0.883528	WT vs. Null
AluYf5	Non-LTR Retrotransposon	SINE	55.768	-0.703827	1.25465	-0.560974	0.574815	0.904944	WT vs. Null
AluYg6	Non-LTR Retrotransposon	SINE	7856.27	-0.142464	0.0842732	-1.69051	0.090931	0.432792	WT vs. Null
AluYh9	Non-LTR Retrotransposon	SINE	6928.84	-0.162313	0.106688	-1.52139	0.128163	0.505329	WT vs. Null
AluYi6	Non-LTR Retrotransposon	SINE	13292.7	-0.137115	0.100084	-1.36999	0.17069	0.566975	WT vs. Null
AluYk11	Non-LTR Retrotransposon	SINE	15785.9	-0.11453	0.0778352	-1.47144	0.141172	0.50951	WT vs. Null
AluYk12	Non-LTR Retrotransposon	SINE	9190.49	-0.212664	0.122417	-1.7372	0.0823511	0.432792	WT vs. Null
AluYk13	Non-LTR Retrotransposon	SINE	31845.8	-0.194383	0.0687367	-2.82793	0.00468495	0.0615736	WT vs. Null
ERVL	LTR Retrotransposon	ERV3	1.99558	-0.526286	1.3468	-0.390767	0.69597	NA	WT vs. Null
ERVL-B4	LTR Retrotransposon	ERV3	2.14752	-0.727814	1.30435	-0.55799	0.576851	NA	WT vs. Null
FAM	Non-LTR Retrotransposon	SINE	37797	0.705366	1.15388	0.6113	0.541001	0.883528	WT vs. Null
FLAM	Non-LTR Retrotransposon	SINE	9186.86	-0.297423	0.139805	-2.12742	0.0333853	0.279222	WT vs. Null
FRAM	Non-LTR Retrotransposon	SINE	6476.28	-0.481013	0.4312	-1.11552	0.264627	0.689028	WT vs. Null
HARLEQUIN	LTR Retrotransposon	ERV1	10.5762	-0.412436	0.61382	-0.671916	0.501637	0.882657	WT vs. Null
HERV-K14CI	LTR Retrotransposon	ERV2	3.41095	0.946336	1.16521	0.812161	0.416699	NA	WT vs. Null
HERV17	LTR Retrotransposon	ERV1	9.03415	-0.211211	0.747132	-0.282696	0.77741	0.95788	WT vs. Null
HERV19I	LTR Retrotransposon	ERV1	5.90972	1.33237	0.847358	1.57238	0.115863	0.484518	WT vs. Null
HERV1_LTRb	LTR Retrotransposon	ERV1	4.81343	-0.543725	0.927528	-0.586209	0.557735	NA	WT vs. Null
HERV4_I	LTR Retrotransposon	ERV1	62.1502	0.623719	0.392552	1.58888	0.112087	0.483376	WT vs. Null
HERV9	LTR Retrotransposon	ERV1	62.674	0.473983	0.268215	1.76717	0.077199	0.432792	WT vs. Null
HERVE	LTR Retrotransposon	ERV1	7.34197	0.658944	0.783434	0.841097	0.400294	0.795215	WT vs. Null
HERVE_a	LTR Retrotransposon	ERV1	2.4677	-0.245265	1.19866	-0.204616	0.837872	NA	WT vs. Null
HERVH	LTR Retrotransposon	ERV1	4367.03	0.899216	0.172891	5.20106	1.98153e-07	1.82301e-05	WT vs. Null
HERVIP10F	LTR Retrotransposon	ERV1	3.57689	1.04798	1.10938	0.944652	0.344837	NA	WT vs. Null
HERVIP10FH	LTR Retrotransposon	ERV1	5.56054	0.822716	0.848807	0.969262	0.332414	0.752019	WT vs. Null
HERVK	LTR Retrotransposon	ERV2	321.882	0.873097	0.22679	3.84981	0.000118209	0.0046608	WT vs. Null
HERVK11I	LTR Retrotransposon	ERV2	12.5128	0.910629	0.735499	1.23811	0.215675	0.620066	WT vs. Null
HERVK22I	LTR Retrotransposon	ERV2	6.74183	-0.11989	0.766096	-0.156494	0.875643	0.979423	WT vs. Null
HERVK3I	LTR Retrotransposon	ERV2	2.95609	0.271374	1.12463	0.2413	0.809323	NA	WT vs. Null
HERVK9I	LTR Retrotransposon	ERV2	23.7085	-0.253328	0.444366	-0.570087	0.568618	0.904944	WT vs. Null
HERVL	LTR Retrotransposon	ERV3	18.1297	-0.261299	0.480098	-0.544261	0.586262	0.904944	WT vs. Null
HERVS71	LTR Retrotransposon	ERV1	4.94426	-0.248374	0.871133	-0.285116	0.775555	NA	WT vs. Null
HUERS-P1	LTR Retrotransposon	ERV1	11.6795	-0.0165642	0.628167	-0.0263692	0.978963	0.996656	WT vs. Null
L1	Non-LTR Retrotransposon	L1	266.654	0.292764	0.421985	0.693778	0.487821	0.871875	WT vs. Null
L1HS	Non-LTR Retrotransposon	L1	845.711	1.11822	0.336617	3.32194	0.000893926	0.0176231	WT vs. Null
L1M1B_5	Non-LTR Retrotransposon	L1	3.29604	-0.345361	1.07581	-0.321023	0.748193	NA	WT vs. Null
L1M1_5	Non-LTR Retrotransposon	L1	7.41341	-0.239865	0.783481	-0.306154	0.759488	0.950307	WT vs. Null
L1M4B	Non-LTR Retrotransposon	L1	11.4872	2.51213	1.5032	1.67119	0.094684	0.432792	WT vs. Null
L1MA1	Non-LTR Retrotransposon	L1	38.6628	0.376628	0.407116	0.925113	0.354907	0.760068	WT vs. Null
L1MA2	Non-LTR Retrotransposon	L1	26.7973	0.246335	0.417674	0.589778	0.55534	0.898925	WT vs. Null
L1MA3	Non-LTR Retrotransposon	L1	20.9992	-0.432339	0.467988	-0.923826	0.355577	0.760068	WT vs. Null
L1MA4	Non-LTR Retrotransposon	L1	10.732	0.34545	0.643882	0.536511	0.591605	0.904944	WT vs. Null
L1MA4A	Non-LTR Retrotransposon	L1	12.7311	1.11904	0.625285	1.78964	0.0735113	0.431683	WT vs. Null
L1MA5	Non-LTR Retrotransposon	L1	11.3262	0.57824	0.687768	0.840749	0.400489	0.795215	WT vs. Null
L1MA5A	Non-LTR Retrotransposon	L1	9.07169	-0.203548	0.672095	-0.302856	0.761999	0.950307	WT vs. Null
L1MA6	Non-LTR Retrotransposon	L1	4.63406	-0.889024	0.938766	-0.947013	0.343632	NA	WT vs. Null
L1MA7	Non-LTR Retrotransposon	L1	8.82958	-0.763799	0.713068	-1.07115	0.284104	0.712409	WT vs. Null
L1MA8	Non-LTR Retrotransposon	L1	7.93161	-0.171232	0.689799	-0.248234	0.803953	0.968957	WT vs. Null
L1MA9	Non-LTR Retrotransposon	L1	7.78367	0.130366	0.714525	0.182451	0.855229	0.979423	WT vs. Null
L1MB1	Non-LTR Retrotransposon	L1	8.27297	-0.740626	0.805749	-0.919177	0.358003	0.760068	WT vs. Null
L1MB2	Non-LTR Retrotransposon	L1	33.4579	-0.469718	0.432092	-1.08708	0.277002	0.707894	WT vs. Null
L1MB3	Non-LTR Retrotransposon	L1	52.3044	-0.038458	0.310572	-0.123829	0.90145	0.99312	WT vs. Null
L1MB3_5	Non-LTR Retrotransposon	L1	2.98347	-0.37957	1.10569	-0.343287	0.731382	NA	WT vs. Null
L1MB4	Non-LTR Retrotransposon	L1	12.9111	-0.592619	0.634609	-0.933833	0.35039	0.760068	WT vs. Null
L1MB5	Non-LTR Retrotransposon	L1	52.5412	0.846957	0.472025	1.79431	0.0727643	0.431683	WT vs. Null
L1MB7	Non-LTR Retrotransposon	L1	35.2672	-0.470138	0.348408	-1.34939	0.177212	0.570414	WT vs. Null
L1MB8	Non-LTR Retrotransposon	L1	15.8614	0.440265	0.527867	0.834045	0.404255	0.796961	WT vs. Null
L1MC1	Non-LTR Retrotransposon	L1	25.3329	-0.329975	0.414799	-0.795505	0.42632	0.80287	WT vs. Null
L1MC2	Non-LTR Retrotransposon	L1	13.0539	-0.229535	0.555669	-0.413079	0.679549	0.92364	WT vs. Null
L1MC3	Non-LTR Retrotransposon	L1	3.94683	0.189782	0.960464	0.197594	0.843363	NA	WT vs. Null
L1MD2	Non-LTR Retrotransposon	L1	25.3311	-0.206594	0.48571	-0.425344	0.670586	0.92364	WT vs. Null
L1MD3	Non-LTR Retrotransposon	L1	2.64649	-0.0407144	1.16615	-0.0349134	0.972149	NA	WT vs. Null
L1ME1	Non-LTR Retrotransposon	L1	8.73576	0.334376	0.663971	0.5036	0.614542	0.918147	WT vs. Null
L1ME3	Non-LTR Retrotransposon	L1	13.1375	0.0555205	0.619368	0.0896406	0.928573	0.99312	WT vs. Null
L1ME_ORF2	Non-LTR Retrotransposon	L1	2.9654	0.279881	1.12676	0.248396	0.803828	NA	WT vs. Null
L1PA10	Non-LTR Retrotransposon	L1	84.4397	0.0413814	0.233186	0.177461	0.859146	0.979423	WT vs. Null
L1PA11	Non-LTR Retrotransposon	L1	40.5048	-0.39357	0.440394	-0.893676	0.371495	0.779186	WT vs. Null
L1PA12	Non-LTR Retrotransposon	L1	18.6732	0.674322	0.51759	1.30281	0.192639	0.584268	WT vs. Null
L1PA13	Non-LTR Retrotransposon	L1	78.2392	-0.219217	0.25251	-0.868152	0.385311	0.787748	WT vs. Null
L1PA13_5	Non-LTR Retrotransposon	L1	10.7949	0.850038	0.681552	1.24721	0.212321	0.620066	WT vs. Null
L1PA14	Non-LTR Retrotransposon	L1	23.032	-0.148665	0.439806	-0.338024	0.735345	0.950307	WT vs. Null
[truncated: 609 more rows]
