# Supplementary material for: Epigenetic dynamics during capacitation of naïve human pluripotent stem cells
Source: Sci Adv. 2023 Sep 29;9(39):eadg1936. doi: 10.1126/sciadv.adg1936 (PMC10541016; doi:10.1126/sciadv.adg1936)
Supplement: Supplementary file 2 — Tables S1 to S18 [file sciadv.adg1936_tables_s1_to_s18.zip › Sousa_SupplTables/Table_S12.xlsx]

## Sheet: Table S12
CLUSTER	ONTOLOGY	ID	Description	GeneRatio	BgRatio	pvalue	p.adjust	qvalue	geneID	Count
1	BP	GO:0007389	pattern specification process	25/298	473/18654	1.8467980367589932e-7	6.572754212825257e-4	6.065273552303221e-4	ISL1/FOXC1/WNT11/FOLR1/VAX2/HOXA7/BMP2/HOXD13/MEIS2/TBX3/GDF11/MEIS1/HHEX/ZIC1/CDX2/ITGAM/IRX2/SIX2/IRX3/PLD6/TSHZ1/GREM2/NEUROG1/HOXB4/HES4	25
1	BP	GO:0072073	kidney epithelium development	13/298	146/18654	6.462902900516292e-7	7.667157140979161e-4	7.075177912144151e-4	PROM1/FOXC1/RARB/WNT11/SDC4/BMP2/GDF11/GREB1L/HS3ST3A1/IRX2/SIX2/IRX3/POU3F3	13
1	MF	GO:0001228	DNA-binding transcription activator activity, RNA polymerase II-specific	23/300	463/18246	2.719170874133832e-6	8.882909910137134e-4	8.375739863194211e-4	ISL1/FOXC1/DLX3/SREBF1/NFKB2/KLF5/PRRX1/TFAP2E/HOXA7/SOX21/HOXD13/MEIS2/GRHL1/TBX3/KLF4/MEIS1/HHEX/ZIC1/ELF3/SPIC/SIX2/FOXR1/IRX3	23
1	MF	GO:0001216	DNA-binding transcription activator activity	23/300	467/18246	3.1388374240767257e-6	8.882909910137134e-4	8.375739863194211e-4	ISL1/FOXC1/DLX3/SREBF1/NFKB2/KLF5/PRRX1/TFAP2E/HOXA7/SOX21/HOXD13/MEIS2/GRHL1/TBX3/KLF4/MEIS1/HHEX/ZIC1/ELF3/SPIC/SIX2/FOXR1/IRX3	23
1	BP	GO:0090596	sensory organ morphogenesis	17/298	272/18654	1.934060450606868e-6	0.0013766642287419684	0.001270372338082827	DLX6/PROM1/PRDM1/RARB/SOBP/VAX2/ATP6V1B1/PRRX1/TBX3/GDF11/WNT9A/MEIS1/ZIC1/RDH13/SIX2/TSHZ1/NEUROG1	17
1	BP	GO:0048568	embryonic organ development	21/298	451/18654	1.2894779700630817e-5	0.005099168994949453	0.004705463469703878	DLX6/FOXC1/PRDM1/RARB/NCOA1/WNT11/FOLR1/SOBP/VAX2/ATP6V1B1/PRRX1/HOXA7/TBX3/ZIC1/CDX2/IGF2/SIX2/TSHZ1/NEUROG1/HOXB4/APELA	21
1	BP	GO:0048332	mesoderm morphogenesis	8/298	76/18654	2.8397251149547007e-5	0.006574327288618457	0.006066725171319438	FOXC1/WNT11/KDM6B/TBX3/KLF4/SIX2/APELA/ITGB3	8
1	BP	GO:0007498	mesoderm development	10/298	136/18654	6.725484148648815e-5	0.012364434301054182	0.011409779512071413	FOXC1/WNT11/KDM6B/TBX3/GDF11/KLF4/SIX2/IRX3/APELA/ITGB3	10
1	BP	GO:0045921	positive regulation of exocytosis	8/298	86/18654	6.962636999376634e-5	0.012364434301054182	0.011409779512071413	GAB2/EXPH5/SDC4/RAB15/SYK/ITGAM/ANXA2/HLA-F	8
1	BP	GO:0032725	positive regulation of granulocyte macrophage colony-stimulating factor production	4/298	15/18654	7.582125711647349e-5	0.012364434301054182	0.011409779512071413	ISL1/CD80/SYK/CARD9	4
1	BP	GO:0006869	lipid transport	19/298	434/18654	7.643089480842709e-5	0.012364434301054182	0.011409779512071413	ABCC2/ATP9A/SOAT1/PLSCR4/FABP3/UGCG/PLA2R1/SYK/ABCA1/PRAP1/SLC27A4/PLA2G4F/GRAMD1C/ABCA13/ATG9B/GLTPD2/ANXA2/CIDEC/ITGB3	19
1	BP	GO:0002065	columnar/cuboidal epithelial cell differentiation	9/298	116/18654	1.0278378543490668e-4	0.01524197884845137	0.014065149585829337	PRDM1/DLX3/RARB/WNT11/KLF5/BMP2/GDF11/KLF4/CDX2	9
1	BP	GO:0010876	lipid localization	20/298	484/18654	1.0908830638506079e-4	0.015529811296977256	0.014330758565111146	ABCC2/ATP9A/SOAT1/SREBF1/PLSCR4/FABP3/UGCG/PLA2R1/SYK/ABCA1/PRAP1/SLC27A4/PLA2G4F/GRAMD1C/ABCA13/ATG9B/GLTPD2/ANXA2/CIDEC/ITGB3	20
1	BP	GO:0061448	connective tissue development	14/298	275/18654	1.4514863554459815e-4	0.01986861515012403	0.018334564489843982	RARB/NCOA1/WNT11/SPTLC2/OGN/LOX/PRRX1/BMP2/WNT9A/PTH1R/COL3A1/SIX2/CRIP1/ITGB3	14
1	BP	GO:0032604	granulocyte macrophage colony-stimulating factor production	4/298	18/18654	1.6366031465543418e-4	0.02008507102961001	0.018534307866604528	ISL1/CD80/SYK/CARD9	4
1	BP	GO:0001707	mesoderm formation	7/298	74/18654	1.7837486098849664e-4	0.02047297490830496	0.018892261786696878	FOXC1/WNT11/KDM6B/KLF4/SIX2/APELA/ITGB3	7
1	BP	GO:0030198	extracellular matrix organization	15/298	317/18654	1.8902846312643528e-4	0.02047297490830496	0.018892261786696878	FOXC1/COL17A1/NFKB2/KIF9/RGCC/ADTRP/LOX/BMP2/CTSS/ELF3/COL3A1/VWA1/ANXA2/ADAMTSL2/ITGB3	15
1	BP	GO:0043062	extracellular structure organization	15/298	318/18654	1.9558335118920165e-4	0.02047297490830496	0.018892261786696878	FOXC1/COL17A1/NFKB2/KIF9/RGCC/ADTRP/LOX/BMP2/CTSS/ELF3/COL3A1/VWA1/ANXA2/ADAMTSL2/ITGB3	15
1	BP	GO:0031099	regeneration	11/298	191/18654	2.607996099388978e-4	0.025086103020879387	0.023149211465415685	ISL1/PTPRU/TXK/CAPN3/HMOX1/KLF5/FOLR1/PRRX1/KLF4/RTN4RL1/EPPK1	11
1	BP	GO:0060840	artery development	8/298	107/18654	3.2051512614380423e-4	0.02851783334864498	0.02631597877812288	PLXND1/FOXC1/PRDM1/WNT11/FOLR1/LOX/PRRX1/COL3A1	8
1	CC	GO:0045177	apical part of cell	19/316	434/19594	8.769760126781325e-5	0.029203301222181812	0.02714009976077589	PROM1/ABCC2/SLC9A3R2/SLC9A3/PLPP1/SLC12A3/HOMER2/CA2/ATP6V0A4/FOLR1/LCT/ATP6V1B1/PARD3B/ATP6V0D2/PTH1R/MYO5B/MFSD4B/MUC20/ITGB3	19
1	BP	GO:0043588	skin development	14/298	304/18654	4.044307807338815e-4	0.034270694015044866	0.03162466255362683	FOXC1/DLX3/EXPH5/IGFBP5/HOXA7/SOX21/GRHL1/KLF4/UGCG/DACT2/AQP3/SLC27A4/DNASE1L2/COL3A1	14
1	BP	GO:0003330	regulation of extracellular matrix constituent secretion	3/298	10/18654	4.456605794474149e-4	0.03688618609891511	0.03403821316709755	RGCC/ADTRP/BMP2	3
1	CC	GO:0016324	apical plasma membrane	16/316	367/19594	3.289753382050346e-4	0.03859369855050549	0.03586706930250866	PROM1/ABCC2/SLC9A3R2/SLC9A3/PLPP1/SLC12A3/ATP6V0A4/FOLR1/LCT/ATP6V1B1/PARD3B/ATP6V0D2/PTH1R/MFSD4B/MUC20/ITGB3	16
1	CC	GO:0016323	basolateral plasma membrane	12/316	228/19594	3.476909779324819e-4	0.03859369855050549	0.03586706930250866	SLC6A13/ATP6V0A4/FOLR1/SLC16A10/ATP6V1B1/SLC7A7/PTH1R/AQP3/SLCO4C1/MUC20/ANXA2/EPPK1	12
1	BP	GO:0030539	male genitalia development	4/298	24/18654	5.269815051443672e-4	0.04167838170686229	0.038460404585974876	HOXD13/TBX3/GREB1L/SYCP2	4
1	BP	GO:0050891	multicellular organismal water homeostasis	6/298	64/18654	5.445312391954674e-4	0.042130145223840613	0.038877287558120324	ATP6V1B1/GRHL1/KLF4/UGCG/AQP3/MYO5B	6
1	BP	GO:0050878	regulation of body fluid levels	16/298	390/18654	5.708287818010638e-4	0.042324575717291375	0.039056706123230686	TXK/ADTRP/KNG1/ATP6V1B1/GRHL1/KLF4/UGCG/FERMT3/SYK/AQP3/MYO5B/COL3A1/F2/NEUROG1/ANXA2/ITGB3	16
1	BP	GO:0045165	cell fate commitment	13/298	282/18654	6.405286639771437e-4	0.045592830301893095	0.04207261961281449	ISL1/PRDM1/WNT11/PRRX1/BMP2/MNX1/KDM6B/TBX3/KLF4/WNT9A/SIX2/OLIG3/NEUROG1	13
1	BP	GO:0030104	water homeostasis	6/298	70/18654	8.792553606579677e-4	0.05745629045352705	0.053020105060559417	ATP6V1B1/GRHL1/KLF4/UGCG/AQP3/MYO5B	6
1	BP	GO:0043583	ear development	11/298	221/18654	8.879168235302017e-4	0.05745629045352705	0.053020105060559417	DLX6/SOBP/ATP6V1B1/PRRX1/SDC4/BMP2/TBX3/ZIC1/SIX2/TSHZ1/NEUROG1	11
1	BP	GO:0051146	striated muscle cell differentiation	13/298	293/18654	9.116202942113472e-4	0.057936725483896154	0.053463445825928636	ISL1/RARB/CAPN3/KLF5/IGFBP5/BMP2/KDM6B/TBX3/TMOD1/CD53/IGF2/IRX3/ERVW-1	13
1	BP	GO:0032642	regulation of chemokine production	7/298	98/18654	9.9091751168551e-4	0.06038922829812067	0.055726591529299034	C1QTNF3/HMOX1/KLF4/AIRE/SYK/DEFB124/CARD9	7
1	BP	GO:0042886	amide transport	13/298	296/18654	0.0010003657668180266	0.06038922829812067	0.055726591529299034	ISL1/PTPRN/SREBF1/SLC8B1/CA2/FOLR1/FOLR3/SLC16A10/ABCA1/AQP3/ABCA13/GLTPD2/POU3F3	13
1	BP	GO:0034616	response to laminar fluid shear stress	3/298	13/18654	0.0010250304924946647	0.06038922829812067	0.055726591529299034	KLF2/KLF4/ABCA1	3
1	BP	GO:0038203	TORC2 signaling	3/298	13/18654	0.0010250304924946647	0.06038922829812067	0.055726591529299034	DEPTOR/PINK1/PRR5	3
1	BP	GO:0060249	anatomical structure homeostasis	14/298	335/18654	0.0010446338657767106	0.06038922829812067	0.055726591529299034	PROM1/FOXC1/CAPN3/HOMER2/CA2/TJP3/LOX/CDHR1/PTH1R/SYK/MAP1A/COL3A1/CDH5/ITGB3	14
1	BP	GO:0032602	chemokine production	7/298	99/18654	0.0010520180259858054	0.06038922829812067	0.055726591529299034	C1QTNF3/HMOX1/KLF4/AIRE/SYK/DEFB124/CARD9	7
1	BP	GO:0070278	extracellular matrix constituent secretion	3/298	14/18654	0.0012892272992357338	0.06842619324885796	0.06314302448542224	RGCC/ADTRP/BMP2	3
1	BP	GO:0030856	regulation of epithelial cell differentiation	9/298	164/18654	0.0013130742481754583	0.06842619324885796	0.06314302448542224	PROM1/FOXC1/HOXA7/BMP2/GRHL1/TBX3/AQP3/SIX2/CDH5	9
1	BP	GO:0060348	bone development	11/298	232/18654	0.0013151016445030418	0.06842619324885796	0.06314302448542224	FOXC1/RARB/OGN/LOX/BMP2/MEIS1/COL3A1/ATG9B/NEUROG1/ANXA2/HOXB4	11
1	BP	GO:0007009	plasma membrane organization	9/298	166/18654	0.0014285363685302597	0.07263087050855992	0.0670230596964573	FOLR1/FOLR3/ROPN1B/PLSCR4/SYPL2/DEGS1/UGCG/ATG9B/ANXA2	9
1	MF	GO:0038024	cargo receptor activity	7/300	82/18246	4.0156956239489807e-4	0.07576279077183744	0.07143711162603977	FOLR1/TMPRSS4/ACKR3/PRSS12/ABCA1/ITGAM/OLR1	7
1	BP	GO:0003151	outflow tract morphogenesis	6/298	80/18654	0.0017647803804387578	0.0860390873148156	0.07939603153524044	PLXND1/ISL1/FOXC1/WNT11/FOLR1/TBX3	6
1	CC	GO:0031253	cell projection membrane	14/316	346/19594	0.0015587399108552358	0.08731049611851777	0.08114204475689656	PLXND1/PROM1/PDE4A/SLC9A3/RASGRP2/ATP6V0A4/FOLR1/KCNC3/CDHR1/MXRA8/SLC27A4/PLA2G4F/MUC20/ITGB3	14
1	CC	GO:0045178	basal part of cell	12/316	271/19594	0.0015731620922255453	0.08731049611851777	0.08114204475689656	SLC6A13/ATP6V0A4/FOLR1/SLC16A10/ATP6V1B1/SLC7A7/PTH1R/AQP3/SLCO4C1/MUC20/ANXA2/EPPK1	12
1	BP	GO:0072132	mesenchyme morphogenesis	5/298	55/18654	0.0018219078896607873	0.08762392134192895	0.08085850093515871	ISL1/FOXC1/WNT11/BMP2/TBX3	5
1	BP	GO:0010718	positive regulation of epithelial to mesenchymal transition	5/298	56/18654	0.0019748066124878846	0.09371115645125841	0.08647574218894316	ISL1/FOXC1/RGCC/GLIPR2/BMP2	5
2	BP	GO:0034142	toll-like receptor 4 signaling pathway	5/174	42/18654	4.288246791660364e-5	0.03595523484290086	0.033352191267342485	NFKBIA/TNFAIP3/NMI/PIK3AP1/F2RL1	5
2	BP	GO:0072574	hepatocyte proliferation	4/174	22/18654	4.691381175478713e-5	0.03595523484290086	0.033352191267342485	CFLAR/FGL1/TNFAIP3/WNT3A	4
2	BP	GO:0072575	epithelial cell proliferation involved in liver morphogenesis	4/174	22/18654	4.691381175478713e-5	0.03595523484290086	0.033352191267342485	CFLAR/FGL1/TNFAIP3/WNT3A	4
2	BP	GO:0072576	liver morphogenesis	4/174	23/18654	5.637825925974263e-5	0.03595523484290086	0.033352191267342485	CFLAR/FGL1/TNFAIP3/WNT3A	4
2	BP	GO:0046462	monoacylglycerol metabolic process	3/174	14/18654	2.6920650346623384e-4	0.08363543456868174	0.0775804976006918	MGLL/MOGAT3/ABHD12B	3
2	BP	GO:0045165	cell fate commitment	10/174	282/18654	3.251451273220424e-4	0.08363543456868174	0.0775804976006918	WNT3/TBX18/GCM1/PRDM14/WNT3A/NODAL/NRG1/IL6R/GATA2/GDF3	10
2	BP	GO:0010273	detoxification of copper ion	3/174	15/18654	3.342049582463233e-4	0.08363543456868174	0.0775804976006918	MT1G/MT1H/MT1M	3
2	BP	GO:1990169	stress response to copper ion	3/174	15/18654	3.342049582463233e-4	0.08363543456868174	0.0775804976006918	MT1G/MT1H/MT1M	3
3	MF	GO:0004842	ubiquitin-protein transferase activity	11/76	441/18246	2.023149780863522e-6	3.4703607771899357e-4	3.2451508545005534e-4	RFPL2/TRIM43B/TRIM43/TRIM48/TRIM49/TRIM49B/TRIM64B/TRIM49C/TRIM49D1/RFPL4A/RFPL4AL1	11
3	MF	GO:0019787	ubiquitin-like protein transferase activity	11/76	465/18246	3.3692823079513937e-6	3.4703607771899357e-4	3.2451508545005534e-4	RFPL2/TRIM43B/TRIM43/TRIM48/TRIM49/TRIM49B/TRIM64B/TRIM49C/TRIM49D1/RFPL4A/RFPL4AL1	11
3	MF	GO:0031720	haptoglobin binding	2/76	10/18246	7.540115328115145e-4	0.0310652751518344	0.02904928642200151	HBA2/HBA1	2
3	CC	GO:0031838	haptoglobin-hemoglobin complex	2/87	11/19594	0.0010443584276174863	0.04915156135171595	0.04735386820682714	HBA2/HBA1	2
3	CC	GO:0005833	hemoglobin complex	2/87	12/19594	0.0012496159665690496	0.04915156135171595	0.04735386820682714	HBA2/HBA1	2
3	CC	GO:0043256	laminin complex	2/87	12/19594	0.0012496159665690496	0.04915156135171595	0.04735386820682714	NTN4/LAMB3	2
3	MF	GO:0005344	oxygen carrier activity	2/76	14/18246	0.0015083995820440045	0.05178838565017749	0.0484275655287812	HBA2/HBA1	2
4	CC	GO:0062023	collagen-containing extracellular matrix	19/122	431/19594	2.2089172918034992e-11	6.1849684170497975e-9	5.185142695496635e-9	LAMA3/LAMC2/TIMP3/SERPINE1/LAMA4/WNT5A/FN1/ITGB4/ANXA1/SERPINE2/LOXL4/CDH13/FBN3/ADAMTS5/NTNG1/IGFBP7/CLEC14A/VIT/SPON1	19
4	CC	GO:0005788	endoplasmic reticulum lumen	14/122	311/19594	8.830367905424945e-9	1.2362515067594923e-6	1.0364063383735594e-6	EDN1/APOB/WNT5A/FN1/SPP1/BMP4/ADAMTS5/APOA2/IGFBP7/PCSK9/COL22A1/FAM20C/COLGALT2/SPON1	14
4	BP	GO:0090130	tissue migration	15/120	374/18654	1.8012328764695493e-8	5.328046848596927e-5	3.955128189805768e-5	EDN1/FGF1/WNT5A/TACR1/BMP4/LGALS12/ANXA1/FGF2/CDH13/ACTA1/PLK2/ACTC1/ACTG2/CLEC14A/FOXC2	15
4	BP	GO:0001655	urogenital system development	14/120	360/18654	8.147152517312403e-8	8.684635680511161e-5	6.446799056811602e-5	CYP26A1/FGF1/WNT5A/BMP4/FOXJ1/ANXA1/FGF2/ENPEP/MYOCD/ARID5B/PCSK9/FOXC2/GCNT4/FOXD1	14
4	BP	GO:0060537	muscle tissue development	15/120	422/18654	8.807946937638094e-8	8.684635680511161e-5	6.446799056811602e-5	EDN1/CAV2/CAV1/WNT5A/NPPB/BMP4/BMAL1/FGF2/MYOCD/ACTA1/CSRP1/ACTC1/EOMES/VGLL2/FOXC2	15
4	BP	GO:1903034	regulation of response to wounding	10/120	172/18654	1.6562003671747888e-7	9.798081372206051e-5	7.273334665108652e-5	EDN1/PLAT/CAV1/SERPINE1/SPP1/CXCR4/ANXA1/SERPINE2/FGF2/FOXC2	10
4	BP	GO:0048545	response to steroid hormone	13/120	339/18654	2.860890767614005e-7	1.1348016826893369e-4	8.423886374470506e-5	EDN1/PLAT/CAV1/TACR1/SPP1/BMP4/BMAL1/ANXA1/ACTA1/FBXO32/APOA2/IGFBP7/SCNN1G	13
4	BP	GO:0060560	developmental growth involved in morphogenesis	11/120	232/18654	3.0691052946297143e-7	1.1348016826893369e-4	8.423886374470506e-5	EDN1/FGF1/WNT5A/FN1/SPP1/CXCR4/BMP4/MAP1B/DCLK1/DSCAM/NRN1L	11
4	BP	GO:0007517	muscle organ development	13/120	347/18654	3.731350296721415e-7	1.154999650302365e-4	8.573820399739273e-5	CAV2/CAV1/WNT5A/BMP4/BMAL1/GSC/MYOCD/ACTA1/ARID5B/ACTC1/EOMES/VGLL2/FOXC2	13
4	BP	GO:0036303	lymph vessel morphogenesis	5/120	24/18654	3.904664132191903e-7	1.154999650302365e-4	8.573820399739273e-5	LGALS12/FGF2/SVEP1/CLEC14A/FOXC2	5
4	BP	GO:0001667	ameboidal-type cell migration	15/120	492/18654	6.273578392776736e-7	1.6870222623485077e-4	1.252314308835624e-4	EDN1/FGF1/WNT5A/TACR1/FN1/BMP4/ITGB4/LGALS12/ANXA1/FGF2/CDH13/PLK2/ARID5B/CLEC14A/FOXC2	15
4	MF	GO:0005539	glycosaminoglycan binding	11/121	237/18246	5.125039093913491e-7	1.691262900991452e-4	1.5105378382060817e-4	LAMC2/APOB/CEMIP/FGF1/FN1/BMP4/SERPINE2/FGF2/ADAMTS5/CXCL8/VIT	11
4	BP	GO:0002065	columnar/cuboidal epithelial cell differentiation	8/120	116/18654	8.252337010175174e-7	1.8777240673921667e-4	1.3938765184797904e-4	CAV1/SERPINE1/WNT5A/BMP4/MAP1B/BMAL1/FGF2/FAM20C	8
4	BP	GO:0042060	wound healing	14/120	442/18654	9.734704758100517e-7	2.0568040481758093e-4	1.5268115883757653e-4	EDN1/PLAT/CAV1/SERPINE1/FGF1/WNT5A/FN1/PPL/CXCR4/ANXA1/SERPINE2/FGF2/CSRP1/FOXC2	14
4	BP	GO:0010634	positive regulation of epithelial cell migration	9/120	176/18654	2.0570014914534984e-6	3.4083257824403176e-4	2.5300763610442697e-4	EDN1/FGF1/WNT5A/TACR1/BMP4/ANXA1/FGF2/PLK2/FOXC2	9
4	BP	GO:0010595	positive regulation of endothelial cell migration	8/120	131/18654	2.0740319162922824e-6	3.4083257824403176e-4	2.5300763610442697e-4	EDN1/FGF1/WNT5A/BMP4/ANXA1/FGF2/PLK2/FOXC2	8
4	BP	GO:0110110	positive regulation of animal organ morphogenesis	5/120	34/18654	2.4281644538119294e-6	3.5912552271878434e-4	2.6658689740272025e-4	EDN1/FGF1/WNT5A/BMP4/FGF2	5
4	BP	GO:0061564	axon development	14/120	490/18654	3.2511411574770055e-6	4.5794645446747535e-4	3.3994388243092905e-4	LAMA3/LAMC2/EDN1/WNT5A/CSPG5/FN1/SPP1/MAP1B/DCLK1/PLXNC1/CDH11/NTNG1/DSCAM/FOXD1	14
4	BP	GO:0006940	regulation of smooth muscle contraction	6/120	65/18654	3.7868801790691428e-6	5.06324392056351e-4	3.758559061348522e-4	EDN1/CAV1/TACR1/CNN1/MYOCD/PROK2	6
4	BP	GO:0050921	positive regulation of chemotaxis	8/120	144/18654	4.2083386699151755e-6	5.06324392056351e-4	3.758559061348522e-4	EDN1/SERPINE1/WNT5A/CXCR4/FGF2/CDH13/CXCL8/DSCAM	8
4	BP	GO:0048732	gland development	13/120	442/18654	5.4637592162668115e-6	5.608280034065204e-4	4.163151543026944e-4	LIMS2/EDN1/CAV1/FGF1/WNT5A/BMP4/ANXA1/SERPINE2/FGF2/CYP1A1/ARID5B/PCSK9/CADM1	13
4	BP	GO:0050804	modulation of chemical synaptic transmission	13/120	444/18654	5.736612323652905e-6	5.608280034065204e-4	4.163151543026944e-4	PRKAR2B/SCT/CACNG4/EDN1/PLAT/RASGRF2/CSPG5/TACR1/MAP1B/SERPINE2/CDH11/PLK2/NTNG1	13
4	BP	GO:0099177	regulation of trans-synaptic signaling	13/120	445/18654	5.87750781122452e-6	5.608280034065204e-4	4.163151543026944e-4	PRKAR2B/SCT/CACNG4/EDN1/PLAT/RASGRF2/CSPG5/TACR1/MAP1B/SERPINE2/CDH11/PLK2/NTNG1	13
4	BP	GO:0050878	regulation of body fluid levels	12/120	390/18654	8.149807116705082e-6	7.533477953504261e-4	5.592268962318028e-4	SCT/EDN1/PLAT/CAV1/SERPINE1/TACR1/FN1/NPPB/SERPINE2/FLI1/CSRP1/SCNN1G	12
4	BP	GO:1990845	adaptive thermogenesis	8/120	160/18654	9.15869572017218e-6	8.209521800081608e-4	6.094111410615364e-4	SCT/CAV1/LAMA4/EPAS1/CXCR4/BMAL1/ADAMTS5/FOXC2	8
4	MF	GO:0005178	integrin binding	8/121	156/18246	9.481178962959931e-6	0.0010429296859255923	9.314842489925547e-4	LAMA3/FGF1/FN1/SPP1/ITGB4/LGALS12/FGF2/ADAMTS5	8
4	BP	GO:0016049	cell growth	13/120	491/18654	1.675842451818446e-5	0.0013062984950149808	9.696945520092701e-4	EDN1/WNT5A/FN1/SPP1/NPPB/CXCR4/MAP1B/DCLK1/SERPINE2/MYOCD/IGFBP7/DSCAM/NRN1L	13
4	BP	GO:0048588	developmental cell growth	9/120	228/18654	1.6781387021828692e-5	0.0013062984950149808	9.696945520092701e-4	EDN1/WNT5A/FN1/SPP1/CXCR4/MAP1B/DCLK1/DSCAM/NRN1L	9
4	MF	GO:0005201	extracellular matrix structural constituent	8/121	173/18246	2.0115399933953237e-5	0.0013230621600290647	0.0011816823119876814	LAMA3/LAMC2/LAMA4/FN1/FBN3/IGFBP7/COL22A1/SPON1	8
4	MF	GO:0048018	receptor ligand activity	13/121	486/18246	2.071920063196347e-5	0.0013230621600290647	0.0011816823119876814	SCT/EDN1/FGF1/WNT5A/CSPG5/TTR/SPP1/NPPB/BMP4/FGF2/TFF1/CXCL1/CXCL8	13
4	MF	GO:0030546	signaling receptor activator activity	13/121	493/18246	2.4055675636892085e-5	0.0013230621600290647	0.0011816823119876814	SCT/EDN1/FGF1/WNT5A/CSPG5/TTR/SPP1/NPPB/BMP4/FGF2/TFF1/CXCL1/CXCL8	13
4	BP	GO:0001704	formation of primary germ layer	7/120	127/18654	1.8057923095964084e-5	0.001335383412946544	9.912849362679233e-4	LAMA3/WNT5A/FN1/BMP4/ITGB4/EOMES/FOXC2	7
4	BP	GO:0002040	sprouting angiogenesis	8/120	185/18654	2.623862023595492e-5	0.0018930204550720645	0.001405231368734325	FGF1/BMP4/ANXA1/FGF2/CDH13/PLK2/CLEC14A/FOXC2	8
4	BP	GO:0010720	positive regulation of cell development	10/120	308/18654	3.0438653776964215e-5	0.0020463076789150035	0.0015190198990130946	LIMS2/CSPG5/FN1/CXCR4/BMP4/MAP1B/SERPINE2/PLXNC1/FGF2/DSCAM	10
4	BP	GO:0033002	muscle cell proliferation	9/120	247/18654	3.154170032107163e-5	0.0020627556037362345	0.0015312295610098521	EDN1/CAV2/TACR1/BMP4/CNN1/FGF2/CDH13/MYOCD/FOXC2	9
4	BP	GO:0043062	extracellular structure organization	10/120	318/18654	3.989230533003212e-5	0.0022247052902240913	0.001651448430805827	CAV2/CAV1/TEX14/LOXL4/ADAMTS5/NTNG1/COL22A1/FOXC2/COLGALT2/VIT	10
4	BP	GO:0106106	cold-induced thermogenesis	7/120	147/18654	4.628462407455568e-5	0.0023605158278023394	0.0017522636264886231	CAV1/LAMA4/EPAS1/CXCR4/BMAL1/ADAMTS5/FOXC2	7
4	BP	GO:0120161	regulation of cold-induced thermogenesis	7/120	147/18654	4.628462407455568e-5	0.0023605158278023394	0.0017522636264886231	CAV1/LAMA4/EPAS1/CXCR4/BMAL1/ADAMTS5/FOXC2	7
4	BP	GO:0050918	positive chemotaxis	5/120	62/18654	4.891444370115441e-5	0.002411482074466912	0.0017900970098352297	WNT5A/BMP4/FGF2/CDH13/CXCL8	5
4	BP	GO:1901654	response to ketone	8/120	205/18654	5.4438420454845395e-5	0.002570583188297304	0.001908201320518194	EDN1/PLAT/CAV1/TACR1/SPP1/FBXO32/IGFBP7/SCNN1G	8
4	BP	GO:0035815	positive regulation of renal sodium excretion	3/120	12/18654	5.474872916251865e-5	0.002570583188297304	0.001908201320518194	EDN1/TACR1/NPPB	3
4	BP	GO:0071384	cellular response to corticosteroid stimulus	5/120	64/18654	5.7046660205222796e-5	0.002605163238831636	0.001933870864454216	EDN1/PLAT/ANXA1/FBXO32/SCNN1G	5
4	BP	GO:0048638	regulation of developmental growth	10/120	333/18654	5.8733115103631055e-5	0.0026323114314627375	0.0019540235742611543	EDN1/WNT5A/FN1/SPP1/CXCR4/BMP4/MAP1B/FGF2/DSCAM/FOXC2	10
4	BP	GO:0090287	regulation of cellular response to growth factor stimulus	10/120	337/18654	6.488096397425681e-5	0.002830061334899718	0.002100817744778055	CAV2/CAV1/FGF1/WNT5A/SFRP5/BMP4/FGF2/MYOCD/FAM20C/FOXD1	10
4	BP	GO:0048754	branching morphogenesis of an epithelial tube	7/120	157/18654	7.024887822516327e-5	0.003002777472287001	0.0022290287915699386	EDN1/FGF1/WNT5A/BMP4/FGF2/FOXC2/FOXD1	7
4	BP	GO:0009612	response to mechanical stimulus	8/120	213/18654	7.12349320144078e-5	0.003002777472287001	0.0022290287915699386	EDN1/TACR1/PPL/CXCR4/MAP1B/SERPINE2/FGF2/ACTA1	8
4	BP	GO:0031128	developmental induction	4/120	35/18654	7.30899181895416e-5	0.003002777472287001	0.0022290287915699386	FGF1/WNT5A/BMP4/FGF2	4
4	BP	GO:0001558	regulation of cell growth	11/120	420/18654	8.511368216818814e-5	0.0034488530390890484	0.0025601606489234385	EDN1/WNT5A/FN1/SPP1/NPPB/CXCR4/MAP1B/SERPINE2/MYOCD/IGFBP7/DSCAM	11
4	BP	GO:0030193	regulation of blood coagulation	5/120	70/18654	8.781638326447433e-5	0.0034926236714178933	0.002592652567018158	EDN1/PLAT/CAV1/SERPINE1/SERPINE2	5
4	BP	GO:0043434	response to peptide hormone	11/120	422/18654	8.877540905997565e-5	0.0034926236714178933	0.002592652567018158	EDN1/PLAT/CAV2/CAV1/MAP1B/ANXA1/TFF1/SCNN1G/RAB31/PCSK9/FOXC2	11
4	BP	GO:0061043	regulation of vascular wound healing	3/120	14/18654	8.973610514799186e-5	0.0034926236714178933	0.002592652567018158	SERPINE1/CXCR4/FOXC2	3
4	BP	GO:0006939	smooth muscle contraction	6/120	115/18654	9.934861364071017e-5	0.003669589256063211	0.0027240180734307883	EDN1/CAV1/TACR1/CNN1/MYOCD/PROK2	6
4	MF	GO:1901681	sulfur compound binding	9/121	270/18246	7.938803568178545e-5	0.0037425788249984574	0.0033426541339699146	LAMC2/APOB/FGF1/FN1/BMP4/SERPINE2/FGF2/ADAMTS5/CXCL8	9
4	BP	GO:0003002	regionalization	10/120	360/18654	1.1193464637351156e-4	0.003938748727014565	0.002923821161009352	EDN1/FGF1/WNT5A/BMP4/FOXJ1/GSC/FGF2/EOMES/FOXC2/FOXD1	10
4	BP	GO:0050818	regulation of coagulation	5/120	75/18654	1.22067768204218e-4	0.004103141572137237	0.0030458536420334783	EDN1/PLAT/CAV1/SERPINE1/SERPINE2	5
4	BP	GO:0048332	mesoderm morphogenesis	5/120	76/18654	1.2999771808980674e-4	0.004272591667884982	0.0031716402331618348	WNT5A/BMP4/ITGB4/EOMES/FOXC2	5
4	BP	GO:0031589	cell-substrate adhesion	10/120	369/18654	1.3694957502634943e-4	0.004358631513290016	0.0032355095323024	LIMCH1/LIMS2/SERPINE1/CSPG5/FN1/ITGB4/CDH13/NTNG1/SNED1/VIT	10
4	BP	GO:0048660	regulation of smooth muscle cell proliferation	7/120	175/18654	1.3850958831956102e-4	0.004358631513290016	0.0032355095323024	EDN1/TACR1/BMP4/CNN1/FGF2/CDH13/MYOCD	7
4	BP	GO:0009914	hormone transport	9/120	301/18654	1.4380325993695523e-4	0.004430937946807433	0.0032891842130316736	NNAT/SCT/EDN1/TACR1/TTR/SPP1/BMAL1/ANXA1/FOXD1	9
4	BP	GO:1901653	cellular response to peptide	10/120	374/18654	1.52782437070484e-4	0.004597730649312454	0.0034129981617970107	VIM/EDN1/PLAT/CAV2/CAV1/MAP1B/SCNN1G/RAB31/PCSK9/FOXC2	10
4	CC	GO:0030055	cell-substrate junction	11/122	432/19594	8.240178408723637e-5	0.004614499908885236	0.0038685469160955185	VIM/LAMA3/LIMS2/CAV2/CAV1/CNN1/ITGB4/ANXA1/CDH13/CSRP1/ACTC1	11
4	BP	GO:0033189	response to vitamin A	3/120	17/18654	1.6529157034304154e-4	0.004672572835986293	0.003468555188736133	CYP26A1/MAP1B/CYP1A1	3
4	BP	GO:0050767	regulation of neurogenesis	10/120	378/18654	1.6653690317062643e-4	0.004672572835986293	0.003468555188736133	WNT5A/FN1/SPP1/CXCR4/MAP1B/BMAL1/SERPINE2/PLXNC1/FGF2/DSCAM	10
4	BP	GO:0048738	cardiac muscle tissue development	8/120	241/18654	1.6744175815231477e-4	0.004672572835986293	0.003468555188736133	EDN1/WNT5A/NPPB/BMP4/FGF2/MYOCD/ACTC1/FOXC2	8
4	BP	GO:0051960	regulation of nervous system development	11/120	457/18654	1.7845363582992226e-4	0.004933325745653364	0.0036621178980936336	WNT5A/FN1/SPP1/CXCR4/MAP1B/BMAL1/SERPINE2/PLXNC1/FGF2/DSCAM/AMIGO3	11
4	BP	GO:0008361	regulation of cell size	7/120	184/18654	1.8877028698042705e-4	0.005170208415630585	0.003837961195333049	SCT/EDN1/WNT5A/FN1/SPP1/MAP1B/DSCAM	7
4	BP	GO:0003159	morphogenesis of an endothelium	3/120	18/18654	1.9742027085315245e-4	0.005214010367710937	0.00387047636277891	FGF1/CXCR4/BMP4	3
4	BP	GO:0010755	regulation of plasminogen activation	3/120	18/18654	1.9742027085315245e-4	0.005214010367710937	0.00387047636277891	PLAT/SERPINE1/SERPINE2	3
4	BP	GO:0060326	cell chemotaxis	9/120	315/18654	2.0197398270427528e-4	0.005270558559861328	0.003912453348945138	EDN1/SERPINE1/FGF1/WNT5A/CXCR4/ANXA1/FGF2/CXCL1/CXCL8	9
4	BP	GO:0048863	stem cell differentiation	8/120	248/18654	2.0352954418306638e-4	0.005270558559861328	0.003912453348945138	EDN1/FN1/BMP4/GSC/FGF2/MYOCD/EOMES/FOXC2	8
4	BP	GO:0030324	lung development	7/120	187/18654	2.0847036900060022e-4	0.005270558559861328	0.003912453348945138	FGF1/WNT5A/EPAS1/BMP4/FOXJ1/FGF2/MYOCD	7
4	CC	GO:0005869	dynactin complex	3/122	16/19594	1.2430070423920388e-4	0.0058006995311628475	0.00486299246409517	ACTA1/ACTC1/ACTG2	3
4	BP	GO:0007589	body fluid secretion	5/120	89/18654	2.7330023194693364e-4	0.006315797547648669	0.004688357597379141	SCT/EDN1/CAV1/TACR1/NPPB	5
4	BP	GO:0001935	endothelial cell proliferation	7/120	199/18654	3.045544402057952e-4	0.006876885756707957	0.0051048659081501715	CAV2/CAV1/WNT5A/BMP4/FGF2/CDH13/PROK2	7
4	BP	GO:0035812	renal sodium excretion	3/120	21/18654	3.172751267049285e-4	0.007003730035769989	0.005199025249854524	EDN1/TACR1/NPPB	3
4	BP	GO:0060353	regulation of cell adhesion molecule production	3/120	21/18654	3.172751267049285e-4	0.007003730035769989	0.005199025249854524	CAV1/MYOCD/CXCL8	3
4	BP	GO:0032496	response to lipopolysaccharide	9/120	338/18654	3.39457062805465e-4	0.007329299210062522	0.005440702520262774	VIM/EDN1/APOB/SERPINE1/WNT5A/CYP1A1/CXCL1/CXCL8/LITAF	9
4	BP	GO:0051604	protein maturation	9/120	338/18654	3.39457062805465e-4	0.007329299210062522	0.005440702520262774	NNAT/PLAT/SERPINE1/FN1/SERPINE2/ENPEP/PCSK9/CTSE/SPON1	9
4	BP	GO:0001763	morphogenesis of a branching structure	7/120	203/18654	3.4350790774704263e-4	0.00736301732692574	0.005465732231581472	EDN1/FGF1/WNT5A/BMP4/FGF2/FOXC2/FOXD1	7
4	BP	GO:0031032	actomyosin structure organization	7/120	204/18654	3.5384497302501215e-4	0.0074762387871999	0.005549779050602822	LIMCH1/EDN1/TACR1/CNN1/ACTA1/CSRP1/ACTC1	7
4	BP	GO:0044062	regulation of excretion	3/120	22/18654	3.65651352512012e-4	0.007563613291821899	0.005614639097092802	EDN1/TACR1/NPPB	3
4	BP	GO:0050886	endocrine process	5/120	95/18654	3.699960557433714e-4	0.007600335645061755	0.005641898920180356	EDN1/TACR1/SPP1/ENPEP/FOXD1	5
4	BP	GO:0045778	positive regulation of ossification	4/120	54/18654	4.017977357585182e-4	0.008085154437916305	0.006001790739651049	WNT5A/TACR1/BMP4/FAM20C	4
4	BP	GO:0019216	regulation of lipid metabolic process	9/120	347/18654	4.1099058612171265e-4	0.00815912854864447	0.006056703374425239	SCT/APOB/CAV1/FGF1/LGALS12/ANXA1/FGF2/APOA2/IGFBP7	9
4	BP	GO:0044703	multi-organism reproductive process	7/120	210/18654	4.2122929297028726e-4	0.008251630785470926	0.006125369851070194	EDN1/TACR1/SPP1/ITGB4/SERPINE2/CYP1A1/IGFBP7	7
4	BP	GO:0034329	cell junction assembly	10/120	431/18654	4.72381096934192e-4	0.008856943918259787	0.006574707310590341	LAMA3/LIMCH1/CAV1/WNT5A/FN1/MAP1B/ITGB4/CDH11/DSCAM/AMIGO3	10
4	BP	GO:0060352	cell adhesion molecule production	3/120	24/18654	0.00047608319236082023	0.008856943918259787	0.006574707310590341	CAV1/MYOCD/CXCL8	3
4	BP	GO:0061162	establishment of monopolar cell polarity	3/120	24/18654	0.00047608319236082023	0.008856943918259787	0.006574707310590341	WNT5A/FOXJ1/MAP1B	3
4	BP	GO:0044706	multi-multicellular organism process	7/120	219/18654	5.41176007344231e-4	0.009643365239302622	0.007158485423716334	EDN1/TACR1/SPP1/ITGB4/SERPINE2/CYP1A1/IGFBP7	7
4	BP	GO:0008544	epidermis development	9/120	363/18654	5.687527682730877e-4	0.010074075979352056	0.00747821162696288	LAMA3/LAMC2/WNT5A/PPL/BMP4/ANXA1/FGF2/FOXQ1/SVEP1	9
4	BP	GO:0010810	regulation of cell-substrate adhesion	7/120	222/18654	5.867034178767544e-4	0.010330170893329998	0.007668316602073368	LIMCH1/LIMS2/SERPINE1/CSPG5/FN1/CDH13/VIT	7
4	BP	GO:0001658	branching involved in ureteric bud morphogenesis	4/120	60/18654	6.014352911880366e-4	0.010480353400813481	0.007779800432047586	FGF1/BMP4/FGF2/FOXD1	4
4	BP	GO:0046879	hormone secretion	8/120	292/18654	6.054600203610405e-4	0.010480353400813481	0.007779800432047586	NNAT/SCT/EDN1/TACR1/SPP1/BMAL1/ANXA1/FOXD1	8
4	BP	GO:0050679	positive regulation of epithelial cell proliferation	7/120	224/18654	6.187112838525162e-4	0.010586567468355968	0.007858645506918099	CAV2/FGF1/WNT5A/TACR1/BMP4/FGF2/CDH13	7
4	BP	GO:0051146	striated muscle cell differentiation	8/120	293/18654	6.191603015637534e-4	0.010586567468355968	0.007858645506918099	EDN1/CAV2/BMP4/MYOCD/ACTA1/ADAMTS5/CSRP1/ACTC1	8
4	BP	GO:0007596	blood coagulation	7/120	225/18654	6.352274855021724e-4	0.010793878554532387	0.008012537156953332	EDN1/PLAT/CAV1/SERPINE1/FN1/SERPINE2/CSRP1	7
4	CC	GO:0072562	blood microparticle	6/122	145/19594	2.9589330797712604e-4	0.010900451673554945	0.009138348583468995	FN1/HSPA2/ACTA1/APOA2/ACTC1/ACTG2	6
4	BP	GO:0010001	glial cell differentiation	7/120	227/18654	6.693105053581223e-4	0.011122586937355763	0.008256544731975417	VIM/CSPG5/CXCR4/ITGB4/SERPINE2/FGF2/EOMES	7
4	BP	GO:0050817	coagulation	7/120	230/18654	7.231410886240804e-4	0.011817963205248782	0.008772738068449151	EDN1/PLAT/CAV1/SERPINE1/FN1/SERPINE2/CSRP1	7
4	BP	GO:1905330	regulation of morphogenesis of an epithelium	4/120	65/18654	8.146750596855178e-4	0.01309678710081392	0.009722037611578891	FGF1/WNT5A/BMP4/FGF2	4
4	BP	GO:0032103	positive regulation of response to external stimulus	10/120	464/18654	8.338989645251025e-4	0.013163590268278536	0.009771627094989155	EDN1/PLAT/SERPINE1/WNT5A/CXCR4/FGF2/CDH13/CXCL8/DSCAM/CADM1	10
4	BP	GO:0010955	negative regulation of protein processing	3/120	29/18654	8.395869128972996e-4	0.013163590268278536	0.009771627094989155	PLAT/SERPINE1/SERPINE2	3
4	BP	GO:0030900	forebrain development	9/120	385/18654	8.6376753629214e-4	0.013238468250529274	0.009827210693784586	SCT/WNT5A/CHD5/CXCR4/BMP4/DCLK1/GSC/FGF2/EOMES	9
4	BP	GO:0007162	negative regulation of cell adhesion	8/120	309/18654	8.746755689344129e-4	0.013336548107773162	0.009900017562654288	SERPINE1/BMP4/FOXJ1/ANXA1/SERPINE2/PLXNC1/CDH13/DSCAM	8
4	BP	GO:0097254	renal tubular secretion	3/120	30/18654	9.285169601597654e-4	0.013699121532248053	0.010169163914547323	EDN1/TACR1/NPPB	3
4	BP	GO:0022604	regulation of cell morphogenesis	8/120	312/18654	9.308733698383565e-4	0.013699121532248053	0.010169163914547323	LIMS2/WNT5A/CSPG5/FN1/CXCR4/ANXA1/PLXNC1/NTNG1	8
4	BP	GO:0071900	regulation of protein serine/threonine kinase activity	9/120	391/18654	9.628684626363622e-4	0.013932032879374391	0.010342059210125968	PRKAR2B/EDN1/CEMIP/CAV1/FGF1/WNT5A/BMP4/FGF2/MYOCD	9
4	BP	GO:0030239	myofibril assembly	4/120	68/18654	9.655398040134383e-4	0.013932032879374391	0.010342059210125968	EDN1/ACTA1/CSRP1/ACTC1	4
4	BP	GO:0030858	positive regulation of epithelial cell differentiation	4/120	69/18654	0.0010199138183835874	0.01434420515123591	0.010648023894337607	SERPINE1/BMP4/FOXJ1/FGF2	4
4	BP	GO:0010927	cellular component assembly involved in morphogenesis	5/120	119/18654	0.0010320771425615643	0.014400397111778807	0.010689736441824346	EDN1/ITGB4/ACTA1/CSRP1/ACTC1	5
4	BP	GO:0050900	leukocyte migration	9/120	396/18654	0.0010523453457719396	0.014614260717339895	0.0108484921733643	EDN1/SERPINE1/WNT5A/TACR1/CXCR4/FOXJ1/ANXA1/CXCL1/CXCL8	9
4	BP	GO:0071774	response to fibroblast growth factor	5/120	120/18654	0.0010714867994119433	0.014810551180656674	0.010994202968880047	FGF1/WNT5A/FGF2/CXCL8/FAM20C	5
4	BP	GO:0031623	receptor internalization	5/120	121/18654	0.001112002448351292	0.015228255751032971	0.011304274401855727	CACNG4/CAV1/RAB31/PCSK9/CXCL8	5
4	BP	GO:0008202	steroid metabolic process	8/120	323/18654	0.0011622360522189307	0.015842830610431322	0.01176048704791991	APOB/CYP26A1/FGF1/SPP1/CYP1A1/APOA2/IGFBP7/PCSK9	8
4	BP	GO:0098801	regulation of renal system process	3/120	33/18654	0.0012303869695676113	0.016255265051842382	0.01206664634644433	EDN1/TACR1/NPPB	3
4	BP	GO:1905952	regulation of lipid localization	6/120	186/18654	0.0012940713572105638	0.01678887313433705	0.01246275554543507	EDN1/APOB/CAV1/SPP1/APOA2/PCSK9	6
4	BP	GO:0006898	receptor-mediated endocytosis	7/120	258/18654	0.0014091329482662442	0.017889335883998072	0.013279653625856721	CACNG4/CAV2/CAV1/SERPINE1/RAB31/PCSK9/CXCL8	7
4	BP	GO:0001765	membrane raft assembly	2/120	10/18654	0.0017855042399367023	0.020711849183265747	0.0153748682951825	CAV2/CAV1	2
4	BP	GO:0003253	cardiac neural crest cell migration involved in outflow tract morphogenesis	2/120	10/18654	0.0017855042399367023	0.020711849183265747	0.0153748682951825	EDN1/BMP4	2
4	BP	GO:0033085	negative regulation of T cell differentiation in thymus	2/120	10/18654	0.0017855042399367023	0.020711849183265747	0.0153748682951825	BMP4/FOXJ1	2
4	BP	GO:0007588	excretion	3/120	38/18654	0.0018584669928096982	0.02128601781175752	0.0158010864934793	EDN1/TACR1/NPPB	3
4	BP	GO:0007498	mesoderm development	5/120	136/18654	0.0018656667817618514	0.02128601781175752	0.0158010864934793	WNT5A/BMP4/ITGB4/EOMES/FOXC2	5
4	BP	GO:0043393	regulation of protein binding	6/120	200/18654	0.001870981957760972	0.02128601781175752	0.0158010864934793	CAV1/WNT5A/TEX14/BMP4/PCSK9/SPON1	6
4	BP	GO:0007492	endoderm development	4/120	83/18654	0.0020234903505187123	0.022603695440570403	0.01677922803068569	LAMA3/FN1/BMP4/EOMES	4
4	BP	GO:0061448	connective tissue development	7/120	275/18654	0.002025009902552791	0.022603695440570403	0.01677922803068569	EDN1/WNT5A/BMP4/FGF2/ARID5B/FOXC2/FOXD1	7
4	BP	GO:0003158	endothelium development	5/120	139/18654	0.0020526134288033223	0.022740189222472763	0.016880550413892095	FGF1/CXCR4/BMP4/COL22A1/FOXC2	5
4	CC	GO:0019897	extrinsic component of plasma membrane	6/122	172/19594	7.316375285036788e-4	0.022762056442336673	0.019082475889628116	CAV2/ANXA1/SERPINE2/CDH11/CDH13/PCSK9	6
4	BP	GO:0001990	regulation of systemic arterial blood pressure by hormone	3/120	40/18654	0.002156352192598524	0.023122570371961516	0.017164400482513692	EDN1/TACR1/ENPEP	3
4	BP	GO:0019065	receptor-mediated endocytosis of virus by host cell	2/120	11/18654	0.0021731151329970593	0.023122570371961516	0.017164400482513692	CAV2/CAV1	2
4	BP	GO:2000727	positive regulation of cardiac muscle cell differentiation	2/120	11/18654	0.0021731151329970593	0.023122570371961516	0.017164400482513692	BMP4/MYOCD	2
4	BP	GO:0010038	response to metal ion	8/120	359/18654	0.00225663095656257	0.0239251411093623	0.01776016666813628	EDN1/CAV1/WNT5A/CYP1A1/ACTA1/TFF1/CPNE7/RYR3	8
4	BP	GO:0002088	lens development in camera-type eye	4/120	86/18654	0.002304096905107918	0.024083104753742833	0.017877426609838636	VIM/WNT5A/BMP4/FGF2	4
4	BP	GO:0032092	positive regulation of protein binding	4/120	86/18654	0.002304096905107918	0.024083104753742833	0.017877426609838636	CAV1/WNT5A/BMP4/SPON1	4
4	BP	GO:0071277	cellular response to calcium ion	4/120	86/18654	0.002304096905107918	0.024083104753742833	0.017877426609838636	EDN1/WNT5A/CPNE7/RYR3	4
4	BP	GO:0030100	regulation of endocytosis	6/120	210/18654	0.002389552854374471	0.0248883709269003	0.01847519367763212	CAV1/SERPINE1/WNT5A/CDH13/RAB31/PCSK9	6
4	BP	GO:0006874	cellular calcium ion homeostasis	7/120	285/18654	0.0024741638025746254	0.025406906385499476	0.01886011413122377	EDN1/CEMIP/CAV2/CAV1/WNT5A/FGF2/RYR3	7
4	BP	GO:0010453	regulation of cell fate commitment	3/120	42/18654	0.002482283957203972	0.025406906385499476	0.01886011413122377	WNT5A/BMP4/FGF2	3
4	BP	GO:0006066	alcohol metabolic process	8/120	365/18654	0.002499346861295866	0.025467150379275195	0.018904834593490644	APOB/INPP4B/FGF1/TTR/FGF2/CYP1A1/APOA2/PCSK9	8
4	BP	GO:0048678	response to axon injury	4/120	88/18654	0.0025053890332552677	0.025467150379275195	0.018904834593490644	CSPG5/SPP1/MAP1B/FGF2	4
4	BP	GO:0051783	regulation of nuclear division	5/120	146/18654	0.0025416290839047006	0.025659176894846775	0.019047380165350118	EDN1/CAV2/WNT5A/TEX14/BMP4	5
4	BP	GO:0044857	plasma membrane raft organization	2/120	12/18654	0.0025967884137639684	0.025862963393649224	0.019198655435447947	CAV2/CAV1	2
4	BP	GO:0071372	cellular response to follicle-stimulating hormone stimulus	2/120	12/18654	0.0025967884137639684	0.025862963393649224	0.019198655435447947	EDN1/PLAT	2
4	BP	GO:0070098	chemokine-mediated signaling pathway	4/120	89/18654	0.0026104285062580066	0.025911568864131488	0.0192347363619011	EDN1/CXCR4/CXCL1/CXCL8	4
4	BP	GO:0002687	positive regulation of leukocyte migration	5/120	148/18654	0.002695659218714338	0.026490896906833924	0.019664784508613777	EDN1/SERPINE1/WNT5A/TACR1/CXCL8	5
4	BP	GO:0016055	Wnt signaling pathway	9/120	455/18654	0.0027140401355188323	0.02652310040148718	0.019688689882033473	EDN1/CAV1/WNT5A/SFRP5/BMAL1/GSC/FGF2/FOXL1/FOXD1	9
4	BP	GO:0035296	regulation of tube diameter	5/120	149/18654	0.0027751615876276054	0.026914517954762154	0.019979247875034287	EDN1/CAV1/TACR1/NPPB/FOXC2	5
4	BP	GO:0097746	blood vessel diameter maintenance	5/120	149/18654	0.0027751615876276054	0.026914517954762154	0.019979247875034287	EDN1/CAV1/TACR1/NPPB/FOXC2	5
4	BP	GO:0198738	cell-cell signaling by wnt	9/120	457/18654	0.0027943903362779156	0.027012439917353182	0.02005193753517624	EDN1/CAV1/WNT5A/SFRP5/BMAL1/GSC/FGF2/FOXL1/FOXD1	9
4	CC	GO:0098978	glutamatergic synapse	8/122	324/19594	9.657594919467806e-4	0.027041265774509857	0.02266993333727706	PRKAR2B/CACNG4/PLAT/WNT5A/CSPG5/CDH11/ACTC1/NTNG1	8
4	BP	GO:0044058	regulation of digestive system process	3/120	44/18654	0.0028371214457947143	0.027247419599547934	0.020226368202077148	SCT/TACR1/APOA2	3
4	MF	GO:0070325	lipoprotein particle receptor binding	3/121	29/18246	9.165057645149084e-4	0.027869500622929158	0.02489142001409941	APOB/APOA2/PCSK9	3
4	MF	GO:0071813	lipoprotein particle binding	3/121	30/18246	0.001013436386288333	0.027869500622929158	0.02489142001409941	CDH13/APOA2/PCSK9	3
4	MF	GO:0071814	protein-lipid complex binding	3/121	30/18246	0.001013436386288333	0.027869500622929158	0.02489142001409941	CDH13/APOA2/PCSK9	3
4	BP	GO:0001666	response to hypoxia	7/120	296/18654	0.003053088546202573	0.0279444473841129	0.02074378749626686	EDN1/PLAT/CAV1/EPAS1/CXCR4/CYP1A1/MYOCD	7
4	BP	GO:0007320	insemination	2/120	13/18654	0.0030560518864459593	0.0279444473841129	0.02074378749626686	TACR1/SERPINE2	2
4	BP	GO:0035810	positive regulation of urine volume	2/120	13/18654	0.0030560518864459593	0.0279444473841129	0.02074378749626686	EDN1/NPPB	2
4	BP	GO:0070243	regulation of thymocyte apoptotic process	2/120	13/18654	0.0030560518864459593	0.0279444473841129	0.02074378749626686	WNT5A/BMP4	2
4	BP	GO:0099550	trans-synaptic signaling, modulating synaptic transmission	2/120	13/18654	0.0030560518864459593	0.0279444473841129	0.02074378749626686	PLAT/CSPG5	2
4	CC	GO:0005769	early endosome	9/122	412/19594	0.001109509082979302	0.02824204938492769	0.023676605311424345	APOB/CAV1/CXCR4/LAMP5/ANXA1/APOA2/RAB31/PCSK9/LITAF	9
4	BP	GO:0032368	regulation of lipid transport	5/120	156/18654	0.003380017142407697	0.030205712106471203	0.02242237481018431	EDN1/CAV1/SPP1/APOA2/PCSK9	5
4	BP	GO:0018158	protein oxidation	2/120	14/18654	0.0035504378499956204	0.030986617496635165	0.023002058324608006	LOXL4/APOA2	2
4	BP	GO:1990868	response to chemokine	4/120	97/18654	0.003561680172027031	0.030986617496635165	0.023002058324608006	EDN1/CXCR4/CXCL1/CXCL8	4
4	BP	GO:0060976	coronary vasculature development	3/120	48/18654	0.0036367203022515536	0.03136273660075829	0.02328125993707762	BMP4/FGF2/MYOCD	3
4	BP	GO:0043279	response to alkaloid	4/120	98/18654	0.0036950674253272003	0.03149858629428778	0.02338210419909765	CACNG4/TACR1/CXCR4/RYR3	4
4	MF	GO:0031072	heat shock protein binding	5/121	124/18246	0.0014180232998128115	0.03256775875554733	0.02908763142441229	FGF1/HSPA2/BMAL1/CYP1A1/APOA2	5
4	MF	GO:0017022	myosin binding	4/121	74/18246	0.0014803526707066967	0.03256775875554733	0.02908763142441229	LIMCH1/CXCR4/ACTA1/ACTC1	4
4	BP	GO:0055074	calcium ion homeostasis	7/120	310/18654	0.003933870808273034	0.032686488345145044	0.024263910425953727	EDN1/CEMIP/CAV2/CAV1/WNT5A/FGF2/RYR3	7
4	BP	GO:0042632	cholesterol homeostasis	4/120	100/18654	0.003971937563853061	0.032818411491277524	0.024361839924132565	APOB/CAV1/APOA2/PCSK9	4
4	BP	GO:0014857	regulation of skeletal muscle cell proliferation	2/120	15/18654	0.004079483060610248	0.03281912119643429	0.02436236675412332	CAV2/FGF2	2
4	BP	GO:0060572	morphogenesis of an epithelial bud	2/120	15/18654	0.004079483060610248	0.03281912119643429	0.02436236675412332	WNT5A/BMP4	2
4	BP	GO:2000345	regulation of hepatocyte proliferation	2/120	15/18654	0.004079483060610248	0.03281912119643429	0.02436236675412332	LIMS2/FGF1	2
4	BP	GO:0150115	cell-substrate junction organization	4/120	101/18654	0.004115499148761403	0.03290174724874657	0.024423701918396268	LAMA3/LIMCH1/FN1/ITGB4	4
4	BP	GO:0030850	prostate gland development	3/120	51/18654	0.004318019310947317	0.03424316654633288	0.025419467426657547	WNT5A/BMP4/ANXA1	3
4	BP	GO:0019233	sensory perception of pain	4/120	103/18654	0.004413069943523253	0.03467633154524258	0.025741015481077555	EDN1/TACR1/CXCR4/PROK2	4
4	BP	GO:0032677	regulation of interleukin-8 production	4/120	103/18654	0.004413069943523253	0.03467633154524258	0.025741015481077555	SERPINE1/WNT5A/ANXA1/APOA2	4
4	BP	GO:0006641	triglyceride metabolic process	4/120	104/18654	0.004567156104758702	0.03564550859597953	0.026460457254622	APOB/CAV1/APOA2/PCSK9	4
4	BP	GO:0032637	interleukin-8 production	4/120	104/18654	0.004567156104758702	0.03564550859597953	0.026460457254622	SERPINE1/WNT5A/ANXA1/APOA2	4
4	BP	GO:0030214	hyaluronan catabolic process	2/120	16/18654	0.004642728694522631	0.03567062721661803	0.026479103367803715	CEMIP/FGF2	2
4	BP	GO:0034374	low-density lipoprotein particle remodeling	2/120	16/18654	0.004642728694522631	0.03567062721661803	0.026479103367803715	APOB/APOA2	2
4	BP	GO:0070365	hepatocyte differentiation	2/120	16/18654	0.004642728694522631	0.03567062721661803	0.026479103367803715	ANXA1/CYP1A1	2
4	BP	GO:0042445	hormone metabolic process	6/120	241/18654	0.004695099727710455	0.035979546618050584	0.026708421139907308	CYP26A1/TTR/SPP1/ENPEP/CYP1A1/GCNT4	6
4	BP	GO:1901655	cellular response to ketone	4/120	105/18654	0.0047248269044738314	0.036113793238846496	0.02680807540522892	PLAT/SPP1/FBXO32/SCNN1G	4
4	BP	GO:0034381	plasma lipoprotein particle clearance	3/120	53/18654	0.004812354274104409	0.03640650624757248	0.027025362810019642	APOB/APOA2/PCSK9	3
4	BP	GO:0051155	positive regulation of striated muscle cell differentiation	3/120	53/18654	0.004812354274104409	0.03640650624757248	0.027025362810019642	EDN1/BMP4/MYOCD	3
4	BP	GO:0022600	digestive system process	4/120	106/18654	0.004886120052971164	0.036870263052777304	0.027369619845590356	SCT/TACR1/APOA2/TFF1	4
4	BP	GO:1904064	positive regulation of cation transmembrane transport	5/120	171/18654	0.004986817265131442	0.037411462784428424	0.027771364495326748	CACNG4/EDN1/CEMIP/CAV1/HSPA2	5
4	CC	GO:0042383	sarcolemma	5/122	136/19594	0.0016206240233385873	0.037814560544567034	0.03170168045653552	CACNG4/CAV2/CAV1/ANXA1/RYR3	5
4	BP	GO:0031103	axon regeneration	3/120	54/18654	0.005071798776360046	0.037884799950689434	0.02812273324690871	CSPG5/SPP1/MAP1B	3
4	BP	GO:0032409	regulation of transporter activity	7/120	326/18654	0.005163548206657636	0.038472986386129185	0.028559357176422717	CACNG4/EDN1/CAV1/RASGRF2/HSPA2/APOA2/PCSK9	7
4	BP	GO:0060192	negative regulation of lipase activity	2/120	17/18654	0.005239720311079905	0.03874773170043589	0.028763306760296533	ANXA1/APOA2	2
4	CC	GO:0009897	external side of plasma membrane	9/122	449/19594	0.002001911858532758	0.040771009085814734	0.034180206865175505	CXCR4/ANXA1/SERPINE2/ENPEP/CDH13/SCNN1G/PCSK9/CLEC14A/TRGV9	9
4	CC	GO:1904090	peptidase inhibitor complex	2/122	11/19594	0.0020385504542907366	0.040771009085814734	0.034180206865175505	PLAT/SERPINE1	2
4	BP	GO:0009408	response to heat	4/120	111/18654	0.0057482185419121205	0.04173914211550054	0.03098389753138113	FGF1/TACR1/HSPA2/IGFBP7	4
4	BP	GO:0034446	substrate adhesion-dependent cell spreading	4/120	111/18654	0.0057482185419121205	0.04173914211550054	0.03098389753138113	LIMS2/CSPG5/FN1/NTNG1	4
4	BP	GO:0001764	neuron migration	5/120	177/18654	0.0057600716650889885	0.04173914211550054	0.03098389753138113	CXCR4/MAP1B/DCLK1/NTNG1/EOMES	5
4	BP	GO:0032354	response to follicle-stimulating hormone	2/120	18/18654	0.0058700078161082565	0.04173914211550054	0.03098389753138113	EDN1/PLAT	2
4	BP	GO:0086103	G protein-coupled receptor signaling pathway involved in heart process	2/120	18/18654	0.0058700078161082565	0.04173914211550054	0.03098389753138113	EDN1/CAV1	2
4	BP	GO:0016042	lipid catabolic process	7/120	336/18654	0.006066821536773156	0.04282973294934367	0.03179346746817939	SCT/APOB/CYP26A1/SPP1/LGALS12/APOA2/ACOX2	7
4	BP	GO:0001961	positive regulation of cytokine-mediated signaling pathway	3/120	58/18654	0.006193116947172126	0.042902201240597536	0.03184726229952189	EDN1/WNT5A/CXCR4	3
4	BP	GO:0048008	platelet-derived growth factor receptor signaling pathway	3/120	58/18654	0.006193116947172126	0.042902201240597536	0.03184726229952189	PLAT/MYOCD/ARID5B	3
4	BP	GO:0001503	ossification	8/120	427/18654	0.00639156504770862	0.044173479932528265	0.032790960869454454	WNT5A/TACR1/SPP1/BMP4/FGF2/CDH11/FOXC2/FAM20C	8
4	BP	GO:0007566	embryo implantation	3/120	59/18654	0.0064946703450562285	0.044425388893817475	0.032977958518381284	SPP1/ITGB4/IGFBP7	3
4	BP	GO:0042303	molting cycle	4/120	115/18654	0.006506826442227025	0.044425388893817475	0.032977958518381284	WNT5A/BMAL1/FOXQ1/TSPEAR	4
4	BP	GO:0042633	hair cycle	4/120	115/18654	0.006506826442227025	0.044425388893817475	0.032977958518381284	WNT5A/BMAL1/FOXQ1/TSPEAR	4
4	BP	GO:0070242	thymocyte apoptotic process	2/120	19/18654	0.006533145425561393	0.044425388893817475	0.032977958518381284	WNT5A/BMP4	2
4	BP	GO:0071216	cellular response to biotic stimulus	6/120	259/18654	0.006621891944984501	0.044822783462847036	0.03327295338368702	VIM/SERPINE1/WNT5A/CXCL1/CXCL8/LITAF	6
4	MF	GO:0002020	protease binding	5/121	137/18246	0.0021979820151718467	0.045333379062919336	0.04048914238474455	TIMP3/SERPINE1/FN1/BANK1/FAM20C	5
4	BP	GO:0070588	calcium ion transmembrane transport	7/120	345/18654	0.006976502698050273	0.04689636741177148	0.034812221067205905	CACNG4/EDN1/CEMIP/CAV1/HSPA2/FGF2/RYR3	7
4	BP	GO:0045927	positive regulation of growth	6/120	262/18654	0.006991649096886823	0.04689636741177148	0.034812221067205905	EDN1/FN1/CXCR4/MAP1B/FGF2/DSCAM	6
4	BP	GO:0006869	lipid transport	8/120	434/18654	0.007023326990532766	0.047002265244334665	0.03489083139378745	EDN1/APOB/CAV1/SPP1/ANXA1/ANO4/APOA2/PCSK9	8
4	BP	GO:1902893	regulation of miRNA transcription	3/120	61/18654	0.007123687402826054	0.047201920176414	0.03503903970961873	BMP4/FGF2/MYOCD	3
4	BP	GO:0001780	neutrophil homeostasis	2/120	20/18654	0.007228691629450825	0.047201920176414	0.03503903970961873	ANXA1/GCNT4	2
4	BP	GO:0042474	middle ear morphogenesis	2/120	20/18654	0.007228691629450825	0.047201920176414	0.03503903970961873	EDN1/GSC	2
4	BP	GO:0032102	negative regulation of response to external stimulus	8/120	437/18654	0.0073081215717275515	0.047615470504779954	0.03534602735595565	EDN1/PLAT/SERPINE1/WNT5A/SPP1/SERPINE2/FGF2/PLK2	8
4	BP	GO:0007088	regulation of mitotic nuclear division	4/120	119/18654	0.007329128778094109	0.047647391045279944	0.035369722686186954	EDN1/CAV2/TEX14/BMP4	4
4	BP	GO:0061614	miRNA transcription	3/120	62/18654	0.007451268142449142	0.04833519992404509	0.03588029858067616	BMP4/FGF2/MYOCD	3
4	BP	GO:0006816	calcium ion transport	8/120	440/18654	0.007601572509495819	0.04920230083826834	0.036523966957982906	CACNG4/EDN1/CEMIP/CAV1/CXCR4/HSPA2/FGF2/RYR3	8
4	BP	GO:0032355	response to estradiol	4/120	121/18654	0.007764837983419982	0.0497534197603953	0.03693307484437728	APOB/TACR1/MAP1B/ANXA1	4
4	BP	GO:0031099	regeneration	5/120	191/18654	0.007886767801765924	0.05027814473625777	0.037322589914890465	CSPG5/SPP1/MAP1B/ANXA1/APOA2	5
4	BP	GO:0035902	response to immobilization stress	2/120	21/18654	0.007956209156055657	0.050287321973531265	0.037329402383113136	CYP1A1/TFF1	2
4	BP	GO:0060973	cell migration involved in heart development	2/120	21/18654	0.007956209156055657	0.050287321973531265	0.037329402383113136	EDN1/BMP4	2
4	BP	GO:0060760	positive regulation of response to cytokine stimulus	3/120	65/18654	0.008486955418419569	0.052851398163547544	0.03923277341345866	EDN1/WNT5A/CXCR4	3
4	BP	GO:0010766	negative regulation of sodium ion transport	2/120	22/18654	0.00871526493641003	0.053263953888224934	0.039539022743260814	SERPINE2/PCSK9	2
4	CC	GO:0042627	chylomicron	2/122	13/19594	0.002867579902170275	0.05352815817384514	0.04487511004799799	APOB/APOA2	2
4	BP	GO:0003014	renal system process	4/120	126/18654	0.008927807898764236	0.05433838634679961	0.04033659795716308	EDN1/TACR1/NPPB/BMP4	4
4	BP	GO:0003231	cardiac ventricle development	4/120	127/18654	0.009173284553748365	0.055489929877275385	0.04119141444218941	WNT5A/BMP4/MYOCD/FOXC2	4
4	BP	GO:0021904	dorsal/ventral neural tube patterning	2/120	23/18654	0.009505430069066005	0.056802145746055036	0.04216550159292225	BMP4/GSC	2
4	BP	GO:0045540	regulation of cholesterol biosynthetic process	2/120	23/18654	0.009505430069066005	0.056802145746055036	0.04216550159292225	APOB/FGF1	2
4	BP	GO:0046794	transport of virus	2/120	23/18654	0.009505430069066005	0.056802145746055036	0.04216550159292225	CAV2/CAV1	2
4	BP	GO:0106118	regulation of sterol biosynthetic process	2/120	23/18654	0.009505430069066005	0.056802145746055036	0.04216550159292225	APOB/FGF1	2
4	BP	GO:2000178	negative regulation of neural precursor cell proliferation	2/120	23/18654	0.009505430069066005	0.056802145746055036	0.04216550159292225	LIMS2/WNT5A	2
4	MF	GO:0001664	G protein-coupled receptor binding	7/121	285/18246	0.0029286262262997313	0.05684980321640654	0.05077494386154333	SCT/EDN1/WNT5A/ITGB4/PROK2/CXCL1/CXCL8	7
4	BP	GO:0048706	embryonic skeletal system development	4/120	129/18654	0.009677361748722286	0.057323674457939	0.04255264400528833	WNT5A/BMP4/GSC/FOXC2	4
4	BP	GO:0032412	regulation of ion transmembrane transporter activity	6/120	281/18654	0.009689600145020114	0.057323674457939	0.04255264400528833	CACNG4/EDN1/CAV1/RASGRF2/HSPA2/PCSK9	6
4	BP	GO:0098742	cell-cell adhesion via plasma-membrane adhesion molecules	6/120	283/18654	0.010011369716011744	0.05910904514962623	0.04387796455005883	CDH11/CDH13/NTNG1/DSCAM/AMIGO3/CADM1	6
4	BP	GO:0070527	platelet aggregation	3/120	71/18654	0.010800931897956048	0.06252281126057532	0.04641207938847732	FN1/SERPINE2/CSRP1	3
4	BP	GO:0031579	membrane raft organization	2/120	26/18654	0.012058354346797535	0.06794106943429792	0.050434173459999815	CAV2/CAV1	2
4	BP	GO:0034377	plasma lipoprotein particle assembly	2/120	26/18654	0.012058354346797535	0.06794106943429792	0.050434173459999815	APOB/APOA2	2
4	BP	GO:0060384	innervation	2/120	26/18654	0.012058354346797535	0.06794106943429792	0.050434173459999815	EDN1/SERPINE2	2
4	BP	GO:0045669	positive regulation of osteoblast differentiation	3/120	74/18654	0.012081474821650003	0.06794106943429792	0.050434173459999815	BMP4/FGF2/FAM20C	3
4	BP	GO:2000628	regulation of miRNA metabolic process	3/120	74/18654	0.012081474821650003	0.06794106943429792	0.050434173459999815	BMP4/FGF2/MYOCD	3
4	BP	GO:0051051	negative regulation of transport	8/120	479/18654	0.012277818435404212	0.06878368737107132	0.05105966757626233	SCT/EDN1/CAV1/MAP1B/ANXA1/SERPINE2/APOA2/PCSK9	8
4	BP	GO:0007586	digestion	4/120	139/18654	0.012467604221429101	0.0695833458245043	0.051653271908443106	SCT/TACR1/APOA2/TFF1	4
4	BP	GO:2000242	negative regulation of reproductive process	3/120	75/18654	0.012526862996677079	0.06978241194759097	0.05180104313820673	PLAT/WNT5A/BMP4	3
4	BP	GO:0032967	positive regulation of collagen biosynthetic process	2/120	27/18654	0.012968750006502348	0.07070570182722292	0.05248642183964522	VIM/BMP4	2
4	BP	GO:0010876	lipid localization	8/120	484/18654	0.01300334746247778	0.07070570182722292	0.05248642183964522	EDN1/APOB/CAV1/SPP1/ANXA1/ANO4/APOA2/PCSK9	8
4	BP	GO:0051047	positive regulation of secretion	6/120	304/18654	0.013863256814564578	0.07346495038091123	0.054534673675164874	NNAT/SCT/EDN1/TACR1/SPP1/NPPB	6
4	BP	GO:0010714	positive regulation of collagen metabolic process	2/120	28/18654	0.013908171809773592	0.07346495038091123	0.054534673675164874	VIM/BMP4	2
4	BP	GO:0042634	regulation of hair cycle	2/120	28/18654	0.013908171809773592	0.07346495038091123	0.054534673675164874	WNT5A/BMAL1	2
4	BP	GO:0043583	ear development	5/120	221/18654	0.014168983582269314	0.07457625166610789	0.055359617442618074	EDN1/WNT5A/BMP4/GSC/FGF2	5
4	BP	GO:0014065	phosphatidylinositol 3-kinase signaling	4/120	145/18654	0.014365258768298217	0.07534119758267044	0.05592745388329616	EDN1/FN1/SERPINE2/FGF2	4
4	BP	GO:0050866	negative regulation of cell activation	5/120	222/18654	0.014422947330456036	0.07550987292652912	0.056052665358791415	BMP4/FOXJ1/ANXA1/SERPINE2/BANK1	5
4	CC	GO:0031983	vesicle lumen	7/122	327/19594	0.0044147155536442915	0.07684648565320859	0.06442393346114855	APOB/TIMP3/COTL1/SERPINE1/FN1/TTR/CXCL1	7
4	CC	GO:0030175	filopodium	4/122	109/19594	0.004813927827740213	0.07684648565320859	0.06442393346114855	ACTA1/ACTC1/ACTG2/SPATA13	4
4	CC	GO:0031252	cell leading edge	8/122	422/19594	0.004940131220563409	0.07684648565320859	0.06442393346114855	VIM/CXCR4/LAMP5/ITGB4/ACTA1/ACTC1/ACTG2/SPATA13	8
4	BP	GO:0010800	positive regulation of peptidyl-threonine phosphorylation	2/120	29/18654	0.01487621513546815	0.07706452604328334	0.057206719094085284	CEMIP/WNT5A	2
4	BP	GO:0065005	protein-lipid complex assembly	2/120	29/18654	0.01487621513546815	0.07706452604328334	0.057206719094085284	APOB/APOA2	2
4	CC	GO:0005884	actin filament	4/122	113/19594	0.005466826579341135	0.07717470934558358	0.06469909843633512	COTL1/ANXA1/ACTA1/ACTC1	4
4	CC	GO:0030139	endocytic vesicle	7/122	341/19594	0.005530141636439428	0.07717470934558358	0.06469909843633512	VIM/CACNG4/APOB/CEMIP/CAV1/WNT5A/RAB31	7
4	BP	GO:0019932	second-messenger-mediated signaling	6/120	313/18654	0.01579450796223306	0.07975062175732325	0.05920066794269824	SCT/EDN1/NPPB/CXCR4/CDH13/CXCL8	6
4	BP	GO:0010464	regulation of mesenchymal cell proliferation	2/120	30/18654	0.015872479290847317	0.07975062175732325	0.05920066794269824	WNT5A/BMP4	2
4	BP	GO:0034368	protein-lipid complex remodeling	2/120	30/18654	0.015872479290847317	0.07975062175732325	0.05920066794269824	APOB/APOA2	2
4	BP	GO:2000108	positive regulation of leukocyte apoptotic process	2/120	30/18654	0.015872479290847317	0.07975062175732325	0.05920066794269824	WNT5A/ANXA1	2
4	CC	GO:0030666	endocytic vesicle membrane	5/122	191/19594	0.006910140058687378	0.08061830068468608	0.06758601899505637	CACNG4/APOB/CAV1/WNT5A/RAB31	5
4	BP	GO:0002790	peptide secretion	5/120	231/18654	0.016847482115499482	0.08288564942175874	0.06152786900601002	NNAT/SCT/EDN1/BMAL1/ANXA1	5
4	BP	GO:0061311	cell surface receptor signaling pathway involved in heart development	2/120	31/18654	0.016896567478472117	0.08288564942175874	0.06152786900601002	WNT5A/BMP4	2
4	BP	GO:2001236	regulation of extrinsic apoptotic signaling pathway	4/120	154/18654	0.017539390732509364	0.08547202271295337	0.0634477916726169	TIMP3/CAV1/SERPINE1/BMP4	4
4	BP	GO:0001516	prostaglandin biosynthetic process	2/120	32/18654	0.017948086763356227	0.08674908602288843	0.06439578429370672	EDN1/ANXA1	2
4	BP	GO:0046457	prostanoid biosynthetic process	2/120	32/18654	0.017948086763356227	0.08674908602288843	0.06439578429370672	EDN1/ANXA1	2
4	BP	GO:0061036	positive regulation of cartilage development	2/120	32/18654	0.017948086763356227	0.08674908602288843	0.06439578429370672	WNT5A/BMP4	2
4	BP	GO:0001523	retinoid metabolic process	3/120	86/18654	0.01804653126253052	0.08694078090320077	0.06453808368530543	CYP26A1/TTR/CYP1A1	3
4	BP	GO:0035050	embryonic heart tube development	3/120	86/18654	0.01804653126253052	0.08694078090320077	0.06453808368530543	EDN1/WNT5A/FOXC2	3
4	BP	GO:0014910	regulation of smooth muscle cell migration	3/120	87/18654	0.018605218359242226	0.08905216166122736	0.06610540878449887	SERPINE1/TACR1/MYOCD	3
4	BP	GO:0048145	regulation of fibroblast proliferation	3/120	87/18654	0.018605218359242226	0.08905216166122736	0.06610540878449887	CAV1/WNT5A/FN1	3
4	BP	GO:2000243	positive regulation of reproductive process	3/120	87/18654	0.018605218359242226	0.08905216166122736	0.06610540878449887	PLAT/WNT5A/TACR1	3
4	BP	GO:0042573	retinoic acid metabolic process	2/120	33/18654	0.019026648040374884	0.08976208118569204	0.06663239790518259	CYP26A1/CYP1A1	2
4	BP	GO:0045684	positive regulation of epidermis development	2/120	33/18654	0.019026648040374884	0.08976208118569204	0.06663239790518259	BMP4/FGF2	2
4	BP	GO:0044409	entry into host	4/120	158/18654	0.019079734914854166	0.08986919725818253	0.06671191255847433	CAV2/CAV1/CXCR4/CXCL8	4
4	BP	GO:0033627	cell adhesion mediated by integrin	3/120	88/18654	0.019173447629571194	0.09002390172741523	0.06682675314166335	SERPINE1/ITGB4/FOXC2	3
4	MF	GO:0055102	lipase inhibitor activity	2/121	16/18246	0.004925235932555991	0.09029599209685983	0.08064713807694021	ANXA1/APOA2	2
4	MF	GO:0098632	cell-cell adhesion mediator activity	3/121	54/18246	0.005516593969627606	0.09170426234147294	0.08190492330338892	ANXA1/NTNG1/DSCAM	3
4	MF	GO:0050840	extracellular matrix binding	3/121	56/18246	0.006106357524650969	0.09338372810200804	0.08340492462061323	SPP1/ADAMTS5/CLEC14A	3
4	MF	GO:0045236	CXCR chemokine receptor binding	2/121	18/18246	0.006225581873467202	0.09338372810200804	0.08340492462061323	CXCL1/CXCL8	2
4	BP	GO:0010586	miRNA metabolic process	3/120	90/18654	0.020338564415888986	0.09385565295194948	0.06967114766654804	BMP4/FGF2/MYOCD	3
4	BP	GO:0060191	regulation of lipase activity	3/120	90/18654	0.020338564415888986	0.09385565295194948	0.06967114766654804	ANXA1/FGF2/APOA2	3
4	MF	GO:0005520	insulin-like growth factor binding	2/121	19/18246	0.006927993179376501	0.09525990621642688	0.085080617992343	ITGB4/IGFBP7	2
4	MF	GO:0008301	DNA binding, bending	2/121	19/18246	0.006927993179376501	0.09525990621642688	0.085080617992343	FOXL1/FOXD1	2
4	BP	GO:0030212	hyaluronan metabolic process	2/120	35/18654	0.021263359105852895	0.09736380222153693	0.07227532523188715	CEMIP/FGF2	2
4	BP	GO:0050974	detection of mechanical stimulus involved in sensory perception	2/120	35/18654	0.021263359105852895	0.09736380222153693	0.07227532523188715	CXCR4/SERPINE2	2
4	BP	GO:0045666	positive regulation of neuron differentiation	3/120	92/18654	0.021541930744890848	0.09848691057710529	0.07310903365141513	BMP4/MAP1B/FGF2	3
4	CC	GO:0030665	clathrin-coated vesicle membrane	4/122	130/19594	0.008898883754399971	0.09857598478784231	0.08264076920183772	APOB/CEMIP/WNT5A/GAD1	4
4	CC	GO:0034704	calcium channel complex	3/122	69/19594	0.009153484301728214	0.09857598478784231	0.08264076920183772	CACNG4/HSPA2/RYR3	3
5	MF	GO:0001618	virus receptor activity	4/77	77/18246	3.141453749940502e-4	0.040764052326214995	0.0380452906858772	SLC7A1/CLDN1/ITGA2/AXL	4
5	MF	GO:0140272	exogenous protein binding	4/77	78/18246	3.300732981879757e-4	0.040764052326214995	0.0380452906858772	SLC7A1/CLDN1/ITGA2/AXL	4
5	CC	GO:0099569	presynaptic cytoskeleton	2/77	10/19594	6.720838482690186e-4	0.07324896552903541	0.06920796362603852	SEPTIN3/ERC2	2
5	CC	GO:0005940	septin ring	2/77	14/19594	0.0013453188091980314	0.07324896552903541	0.06920796362603852	SEPTIN3/SEPTIN10	2
5	CC	GO:0031105	septin complex	2/77	14/19594	0.0013453188091980314	0.07324896552903541	0.06920796362603852	SEPTIN3/SEPTIN10	2
5	CC	GO:0032156	septin cytoskeleton	2/77	16/19594	0.0017650353139526604	0.07324896552903541	0.06920796362603852	SEPTIN3/SEPTIN10	2
5	CC	GO:0032153	cell division site	3/77	72/19594	0.002864359434909459	0.09509673323899405	0.08985043280031776	MYLK/SEPTIN3/SEPTIN10	3
6	MF	GO:0019199	transmembrane receptor protein kinase activity	4/48	79/18246	5.479843585053139e-5	0.0067950060454658925	0.005883621533425476	TIE1/TEK/BMPR1B/DDR2	4
6	BP	GO:0035988	chondrocyte proliferation	3/49	24/18654	3.316099039147382e-5	0.03140345790072571	0.027575981483436127	LTF/BMPR1B/DDR2	3
6	MF	GO:0005326	neurotransmitter transmembrane transporter activity	2/48	19/18246	0.0011262113446799521	0.04655006891343803	0.0403065112832825	SLC22A2/SLC22A3	2
6	MF	GO:0015101	organic cation transmembrane transporter activity	2/48	29/18246	0.002629482920248178	0.08151397052769352	0.07058085733297742	SLC22A2/SLC22A3	2
7	CC	GO:0098984	neuron to neuron synapse	22/276	352/19594	6.174073160922435e-9	2.0312700699434813e-6	1.6897463387787719e-6	FYN/NRCAM/ZDHHC2/GRIK5/SLC30A3/SLITRK3/PRKCG/SYT11/SH3GL3/MAL2/GRID2/SPOCK1/GRIP1/PPP1R9A/SHANK2/GNG3/NETO1/NLGN1/DLGAP1/SLC8A1/ANKS1B/SYNGAP1	22
7	CC	GO:0014069	postsynaptic density	20/276	322/19594	3.428383223256439e-8	5.100432182690949e-6	4.242880715084456e-6	FYN/NRCAM/ZDHHC2/GRIK5/SLITRK3/PRKCG/SYT11/SH3GL3/GRID2/SPOCK1/GRIP1/PPP1R9A/SHANK2/GNG3/NETO1/NLGN1/DLGAP1/SLC8A1/ANKS1B/SYNGAP1	20
7	CC	GO:0098978	glutamatergic synapse	18/276	324/19594	8.676097009396017e-7	5.708871832182579e-5	4.749021520932556e-5	SEMA3F/CTTNBP2/NRCAM/GRIK5/SLC30A3/SH3GL3/MAL2/ADGRL3/GRID2/CAMK4/SPARCL1/SHANK2/NETO1/NLGN1/DLGAP1/KCNA3/SYNGAP1/NOS1AP	18
7	CC	GO:0097060	synaptic membrane	18/276	379/19594	7.8395910861885e-6	4.2987091122600275e-4	3.5759538287877366e-4	RIMS1/NRCAM/RIMS4/GRIK5/SLITRK3/SSPN/PRKCG/SYT11/GRID2/UTRN/GRIP1/SHANK2/CADM3/NETO1/NLGN1/KCNA3/KCTD12/SLC8A1	18
7	CC	GO:0005604	basement membrane	8/276	98/19594	7.371797583318483e-5	0.003464744864159687	0.002882206573929031	COL9A1/THBS4/TGFBI/COL2A1/HMCN1/FREM2/EFNA5/TMEFF1	8
7	BP	GO:0010975	regulation of neuron projection development	21/263	447/18654	1.6012249573232454e-6	0.0045939144025603906	0.004318250884907531	SEMA3F/FYN/CTNNA2/SEMA5B/NRCAM/PLA2G3/STMN2/FIG4/SEMA5A/PLPPR5/FEZ1/GRID2/SPOCK1/DPYSL5/FAT3/NLGN1/PRKD1/EFNA5/ROR1/ALKAL2/SYNGAP1	21
7	BP	GO:0050808	synapse organization	20/263	434/18654	3.818787794218611e-6	0.005478051090806598	0.005149333857256885	SEMA3F/FYN/CTNNA2/CTTNBP2/NRCAM/ZDHHC2/WASF1/SLITRK3/SNCA/ADGRL3/GRID2/SPARCL1/CAST/SHANK2/NFASC/NLGN1/LRRN1/EFNA5/SYNGAP1/NOS1AP	20
7	BP	GO:0050803	regulation of synapse structure or activity	13/263	218/18654	1.3945634353406661e-5	0.013336674986641237	0.012536391302957145	SEMA3F/FYN/CTNNA2/CTTNBP2/NRCAM/SLITRK3/SNCA/GRID2/SHANK2/NLGN1/LRRN1/EFNA5/SYNGAP1	13
7	CC	GO:0005583	fibrillar collagen trimer	3/276	12/19594	5.535505378607141e-4	0.014009086688936532	0.01165369553390977	COL11A1/COL16A1/COL2A1	3
7	CC	GO:0098643	banded collagen fibril	3/276	12/19594	5.535505378607141e-4	0.014009086688936532	0.01165369553390977	COL11A1/COL16A1/COL2A1	3
7	CC	GO:0042383	sarcolemma	8/276	136/19594	6.969651150311615e-4	0.014562165887305361	0.012113783812828008	SSPN/UTRN/PDE9A/SNTB1/SLC8A1/KCNJ11/NOS1AP/FXYD1	8
7	CC	GO:1990907	beta-catenin-TCF complex	3/276	13/19594	7.121402201253366e-4	0.014562165887305361	0.012113783812828008	TLE4/TCF7L1/TCF4	3
7	CC	GO:0043197	dendritic spine	9/276	175/19594	8.63704592925373e-4	0.014562165887305361	0.012113783812828008	CTTNBP2/SYT11/GRID2/SLA/PPP1R9A/SHANK2/NLGN1/SLC8A1/ANKS1B	9
7	CC	GO:0044309	neuron spine	9/276	176/19594	8.992749080180195e-4	0.014562165887305361	0.012113783812828008	CTTNBP2/SYT11/GRID2/SLA/PPP1R9A/SHANK2/NLGN1/SLC8A1/ANKS1B	9
7	CC	GO:0030133	transport vesicle	15/276	421/19594	9.838173209703361e-4	0.014712540845420027	0.012238875763267338	ICA1/CTTNBP2/AMPH/TRIM9/CPE/SLC30A3/SSPN/SYT11/APH1B/SNCA/PAM/MAL2/STEAP2/SLC18A2/HLA-DRA	15
7	CC	GO:0042613	MHC class II protein complex	3/276	15/19594	0.0011095579918702814	0.015049567130671713	0.012519236774834892	HLA-DOA/HLA-DRA/HLA-DMB	3
7	CC	GO:0043679	axon terminus	7/276	115/19594	0.001225293864715419	0.015049567130671713	0.012519236774834892	GRIK5/PRKCG/SNCA/SLC18A2/KCNA3/SLC8A1/ROR1	7
7	CC	GO:0098791	Golgi apparatus subcompartment	14/276	387/19594	0.0012479947065878497	0.015049567130671713	0.012519236774834892	LPCAT2/XYLT1/TGFBI/RAB38/ATP8A1/SYT11/MARCHF4/PAM/GOLT1A/GAL3ST3/CALN1/PRKD1/HLA-DRA/GOLGA8N	14
7	CC	GO:0043025	neuronal cell body	16/276	496/19594	0.00188403352445029	0.020661567651471514	0.017187674258142997	SLC2A3/STMN2/MAST1/GRIK5/SYT11/KCNN3/SNCA/PAM/FEZ1/GFRA1/GRIP1/DPYSL5/PDE9A/SHANK2/ALCAM/SLC8A1	16
7	CC	GO:0044306	neuron projection terminus	7/276	131/19594	0.0025822900383801867	0.02740559427829295	0.022797806790453262	GRIK5/PRKCG/SNCA/SLC18A2/KCNA3/SLC8A1/ROR1	7
7	CC	GO:0090665	glycoprotein complex	3/276	22/19594	0.0034917681098549317	0.03282262023263636	0.027304051385331797	SSPN/UTRN/SNTB1	3
7	BP	GO:0050807	regulation of synapse organization	12/263	212/18654	4.9728300988393804e-5	0.035667623883925456	0.03352734398217498	SEMA3F/FYN/CTNNA2/CTTNBP2/NRCAM/SLITRK3/SNCA/GRID2/SHANK2/NLGN1/LRRN1/EFNA5	12
7	BP	GO:0007157	heterophilic cell-cell adhesion via plasma membrane cell adhesion molecules	6/263	52/18654	8.769872671834936e-5	0.03594394956499204	0.03378708839885881	HMCN1/GRID2/ITGA5/CADM3/NLGN1/ALCAM	6
7	BP	GO:0007411	axon guidance	12/263	236/18654	1.382134585460916e-4	0.03750373811650013	0.035253279908449064	SEMA3F/FYN/SEMA5B/NRCAM/SEMA5A/FEZ1/UNC5D/DPYSL5/NFASC/ALCAM/EFNA5/TMEFF1	12
7	BP	GO:0097485	neuron projection guidance	12/263	237/18654	1.4379265224172236e-4	0.03750373811650013	0.035253279908449064	SEMA3F/FYN/SEMA5B/NRCAM/SEMA5A/FEZ1/UNC5D/DPYSL5/NFASC/ALCAM/EFNA5/TMEFF1	12
7	CC	GO:0005788	endoplasmic reticulum lumen	11/276	311/19594	0.004787542574019002	0.04145003965400662	0.034480916045566225	COL11A1/COL16A1/COL9A1/ADAMTS7/COL2A1/SLC27A2/FKBP10/SPARCL1/ERAP1/TSPAN5/PDGFD	11
7	CC	GO:0060076	excitatory synapse	4/276	52/19594	0.006136519934580769	0.04569979046083311	0.03801614308052026	SYT11/GRID2/NETO1/NLGN1	4
7	CC	GO:0150034	distal axon	10/276	278/19594	0.006250731218047082	0.04569979046083311	0.03801614308052026	STMN2/GRIK5/PRKCG/SNCA/FEZ1/SHANK2/SLC18A2/KCNA3/SLC8A1/ROR1	10
7	BP	GO:0002478	antigen processing and presentation of exogenous peptide antigen	5/263	39/18654	2.0864253512634041e-4	0.046045802559805435	0.04328276720596633	MFSD6/HLA-DOA/TAP2/HLA-DRA/HLA-DMB	5
7	BP	GO:0045666	positive regulation of neuron differentiation	7/263	92/18654	3.2299330208956147e-4	0.06177785224633013	0.058070795786207476	NRCAM/MMD/RARA/SH3GL3/FEZ1/TCF4/ADRA2B	7
7	BP	GO:0023061	signal release	17/263	471/18654	3.9709567327277914e-4	0.0712042179137252	0.0669315207187408	ICA1/RIMS1/PLA2G3/RIMS4/GRIK5/CPE/PRKCG/SYT11/SNCA/PFKM/SCG5/NLGN1/FAM3B/EFNA5/KCNJ11/SLC44A4/ADRA2B	17
7	BP	GO:0031345	negative regulation of cell projection organization	10/263	193/18654	4.267438302046693e-4	0.07201929699159977	0.067697689968072	SEMA3F/FYN/SEMA5B/STMN2/SEMA5A/SPOCK1/DPYSL5/FAT3/NLGN1/SYNGAP1	10
7	BP	GO:0050804	modulation of chemical synaptic transmission	16/263	444/18654	5.962540189616121e-4	0.08762134916274275	0.08236352169468435	FYN/RIMS1/RIMS4/ZDHHC2/GRIK5/PRKCG/RARA/SYT11/SNCA/GRID2/PPP1R9A/SHANK2/NETO1/NLGN1/DLGAP1/SYNGAP1	16
7	BP	GO:0099177	regulation of trans-synaptic signaling	16/263	445/18654	6.108145636998449e-4	0.08762134916274275	0.08236352169468435	FYN/RIMS1/RIMS4/ZDHHC2/GRIK5/PRKCG/RARA/SYT11/SNCA/GRID2/PPP1R9A/SHANK2/NETO1/NLGN1/DLGAP1/SYNGAP1	16
7	CC	GO:0005938	cell cortex	10/276	312/19594	0.013375447528258344	0.0916775465999374	0.07626351660849055	RAI14/RHOBTB1/CTTNBP2/RIMS1/CCN2/HMCN1/SNCA/UTRN/PPP1R9A/PRKD1	10
8	BP	GO:0007156	homophilic cell adhesion via plasma membrane adhesion molecules	14/216	170/18654	1.1612754217935486e-8	3.3793114774192266e-5	3.153779566555111e-5	PCDHB4/PCDH17/PCDHB10/PCDHB14/CDHR3/CNTN4/ROBO1/CADM2/PCDHB9/ROBO2/PCDHA8/PCDHGB7/PCDHB16/PCDH20	14
8	BP	GO:0021988	olfactory lobe development	6/216	35/18654	2.7573895097178037e-6	0.0026746678244262694	0.002496163135112959	ATP1A2/SALL1/SLIT2/ROBO1/CHD7/ROBO2	6
8	BP	GO:0034329	cell junction assembly	16/216	431/18654	4.470173393877006e-5	0.01858314939454584	0.01734292835519199	PRKCH/PCDHB4/EPB41L3/SFRP1/PCDH17/PCDHB10/PCDHB14/CDHR3/SLITRK5/PCDHB9/ADGRB1/ROBO2/CLDN4/STON1/ACTN3/PCDHB16	16
8	BP	GO:0045823	positive regulation of heart contraction	5/216	40/18654	9.401572099418215e-5	0.03419821851163376	0.03191586317960394	ATP1A2/CHGA/SLC1A1/HRC/TACR3	5
8	BP	GO:0007416	synapse assembly	9/216	185/18654	3.1356415759454446e-4	0.08801466996015114	0.08214065780328811	PCDHB4/PCDH17/PCDHB10/PCDHB14/SLITRK5/PCDHB9/ADGRB1/ROBO2/PCDHB16	9
8	BP	GO:0018958	phenol-containing compound metabolic process	7/216	113/18654	3.464230404770863e-4	0.08801466996015114	0.08214065780328811	OPN3/HPN/SLC1A1/CTSK/NPR1/TACR3/GRIN2A	7
8	BP	GO:0007215	glutamate receptor signaling pathway	5/216	53/18654	3.6294709261918e-4	0.08801466996015114	0.08214065780328811	NECAB2/SLC1A1/GRIA4/GRM8/GRIN2A	5
8	MF	GO:0005343	organic acid:sodium symporter activity	4/213	32/18246	5.024186572019966e-4	0.08872134455338425	0.08243763658956432	SLC6A15/SLC1A1/SLC5A12/SLC13A3	4
8	MF	GO:0004993	G protein-coupled serotonin receptor activity	4/213	33/18246	5.665291766576314e-4	0.08872134455338425	0.08243763658956432	HRH2/CHRM3/HTR7/HTR6	4
8	MF	GO:0099589	serotonin receptor activity	4/213	33/18246	5.665291766576314e-4	0.08872134455338425	0.08243763658956432	HRH2/CHRM3/HTR7/HTR6	4
8	MF	GO:0072341	modified amino acid binding	6/213	92/18246	7.302168275998704e-4	0.08872134455338425	0.08243763658956432	DPEP1/MFGE8/FTCD/CD300A/SYT9/ADGRB1	6
8	BP	GO:0048839	inner ear development	9/216	193/18654	4.2752757488193234e-4	0.09570040330049408	0.08931345289031462	PVALB/FGF9/HPN/LIN7A/CYTL1/CHD7/MAF/FZD2/HMX2	9
