# Supplementary material for: Epigenetic dynamics during capacitation of naïve human pluripotent stem cells
Source: Sci Adv. 2023 Sep 29;9(39):eadg1936. doi: 10.1126/sciadv.adg1936 (PMC10541016; doi:10.1126/sciadv.adg1936)
Supplement: Supplementary file 2 — Tables S1 to S18 [file sciadv.adg1936_tables_s1_to_s18.zip › Sousa_SupplTables/Table_S5.xlsx]

## Sheet: Table S5
Day of capacitation/Condition	Cell line	Replicate (independent round of capacitation)	RNA-Seq	ATAC-Seq	ChIP-Seq (H3K4me3)	ChIP-Seq (H3K4me1)	ChIP-Seq (H3K9me3)	ChIP-Seq (H3K27me3)	ChIP-Seq (H3K27ac)	PBAT
0	HNES1	Rep1	+							+
0	HNES1	Rep2	+	+	+	+	+	+	+	+
0	HNES1	Rep3	+	+	+	+	+	+	+	+
0	HNES1	Rep4								+
0	cRH9-EOS	Rep1	+	+	+	+	+	+	+
0	cRH9-EOS	Rep2	+							+
0	cRH9-EOS	Rep3	+	+	+	+	+	+	+	+
0	cRH9-EOS	Rep4								+
1	HNES1	Rep1	+
1	HNES1	Rep2	+
1	HNES1	Rep3	+
1	cRH9-EOS	Rep1	+
1	cRH9-EOS	Rep2	+
1	cRH9-EOS	Rep3	+
2	HNES1	Rep1	+
2	HNES1	Rep2	+
2	HNES1	Rep3	+
2	cRH9-EOS	Rep1	+
2	cRH9-EOS	Rep2	+
2	cRH9-EOS	Rep3	+
3	HNES1	Rep1	+
3	HNES1	Rep2	+
3	HNES1	Rep3	+
3	cRH9-EOS	Rep1	+
3	cRH9-EOS	Rep2	+
3	cRH9-EOS	Rep3	+
7	HNES1	Rep1	+
7	HNES1	Rep2	+
7	HNES1	Rep3	+
7	cRH9-EOS	Rep1	+
7	cRH9-EOS	Rep2	+
7	cRH9-EOS	Rep3	+
10	HNES1	Rep1	+							+
10	HNES1	Rep2	+	+	+	+	+	+	+	+
10	HNES1	Rep3	+	+	+	+	+	+	+	+
10	HNES1	Rep4								+
10	cRH9-EOS	Rep1	+	+	+	+	+	+	+	+
10	cRH9-EOS	Rep2	+							+
10	cRH9-EOS	Rep3	+	+	+	+	+	+	+	+
10	cRH9-EOS	Rep4								+
20X	HNES1	Rep1	+
20X	HNES1	Rep2	+
20X	HNES1	Rep3	+
20X	cRH9-EOS	Rep1	+	+	+	+	+	+	+	+
20X	cRH9-EOS	Rep2	+							+
20X	cRH9-EOS	Rep3	+	+	+	+	+	+	+	+
20E	HNES1	Rep1	+
20E	HNES1	Rep2	+
20E	HNES1	Rep3	+
20E	cRH9-EOS	Rep1	+	+	+	+	+	+	+	+
20E	cRH9-EOS	Rep2	+							++
20E	cRH9-EOS	Rep3	+	+	+	+	+	+	+	+
Conventional Primed control	H9-EOS	Rep1	+	+	+	+	+	+	+	+
Conventional Primed control	H9-EOS	Rep2	+		+	+	+	+	+	+
Conventional Primed control	H9-EOS	Rep3	+	+						+
Conventional Primed control	H9-EOS	Rep4								+
