# Supplementary material for: Epigenetic dynamics during capacitation of naïve human pluripotent stem cells
Source: Sci Adv. 2023 Sep 29;9(39):eadg1936. doi: 10.1126/sciadv.adg1936 (PMC10541016; doi:10.1126/sciadv.adg1936)
Supplement: Supplementary file 2 — Tables S1 to S18 [file sciadv.adg1936_tables_s1_to_s18.zip › Sousa_SupplTables/Table_S6.xlsx]

## Sheet: Table S6
state	collection	description	pValueLog	oddsRatio	qValue
1	Genome annotation	lncRNAs	11.0628	1.10984	3.23401e-11
1	Genome annotation	3'UTRs	30.9069	1.39092	5.34163e-31
1	Genome annotation	Human imprints	51.8114	16.907	7.28258e-52
1	Genome annotation	ZNF genes	85.5674	2.54377	1.44109e-85
1	Genome annotation	Introns	322.005	1.98008	0
1	Genome annotation	Exons	322.005	12.7677	0
1	Genome annotation	Bivalent promoters HNES1 d0	322.005	17.8908	0
1	Genome annotation	Bivalent promoters cR-H9 d20E	322.005	18.3889	0
1	Genome annotation	Bivalent promoters cR-H9 d0	322.005	18.4105	0
1	Genome annotation	Bivalent promoters cR-H9 d20X	322.005	18.6139	0
1	Genome annotation	Bivalent promoters cR-H9 d10	322.005	18.6513	0
1	Genome annotation	Bivalent promoters HNES1 d10	322.005	18.672	0
1	Genome annotation	Bivalent promoters H9 Primed	322.005	18.8035	0
1	Genome annotation	5'UTRs	322.005	40.5541	0
1	CpG islands	CGI shores	322.005	19.6127	0
1	CpG islands	CpG islands	322.005	276.02	0
1	Promoters	Non-CGI Promoters (median expression)	5.33823	1.40786	1.60601e-05
1	Promoters	Non-CGI Promoters (high expression)	60.1889	4.38509	3.15842e-60
1	Promoters	CGI Promoters (low expression)	322.005	11.6943	0
1	Promoters	CGI Promoters (median expression)	322.005	14.5748	0
1	Promoters	Promoters	322.005	17.1394	0
1	Promoters	CGI Promoters (high expression)	322.005	17.3039	0
1	Promoters	CGI Promoters	322.005	36.4662	0
1	Enhancers	Promoter-proximal Primed super-enhancers	42.4201	1.69203	1.71998e-42
1	Enhancers	Distal Primed enhancers	67.778	1.7958	8.36824e-68
1	Enhancers	Promoter-proximal Naive super-enhancers	103.636	2.18868	1.28575e-103
1	Enhancers	Distal Naive enhancers	150.049	2.16305	5.32256e-150
1	Enhancers	FANTOM5 enhancers	318.457	2.48913	2.58639e-318
1	Enhancers	Promoter-proximal Primed enhancers	322.005	20.5071	0
1	Enhancers	Promoter-proximal Naive enhancers	322.005	21.5049	0
1	UCSC features	UCSC Genomic superdups	15.2686	1.26416	3.81203e-15
1	UCSC features	UCSC LaminBq	69.8199	1.24682	1.50526e-69
1	UCSC features	UCSC Evo CpG islands	322.005	61.2442	0
1	UCSC features	UCSC CpG islands	322.005	254.283	0
1	Repeats	Simple_repeat_Simple_repeat	322.005	1.91787	0
1	Repeats	Low_complexity_Low_complexity	322.005	2.6689	0
1	Chromosomes	Chromosome 20	3.51573	1.13374	0.00102374
1	Chromosomes	Chromosome 11	3.57159	1.09914	0.000903157
1	Chromosomes	Chromosome 9	3.60365	1.11176	0.000839984
1	Chromosomes	Chromosome 15	3.973	1.14051	0.000363658
1	Chromosomes	Chromosome 1	16.1308	1.18954	2.90772e-16
1	Chromosomes	Chromosome 22	19.5179	1.46782	1.22651e-19
1	Chromosomes	Chromosome 16	31.7181	1.44223	8.31375e-32
1	Chromosomes	Chromosome 17	114.793	1.88716	9.15347e-115
1	Chromosomes	Chromosome 19	322.005	2.98821	0
2	Genome annotation	Human imprints	76.033	21.5207	4.8074e-76
2	Genome annotation	ZNF genes	170.295	3.18104	3.12807e-170
2	Genome annotation	Introns	277.702	1.53985	1.41385e-277
2	Genome annotation	Exons	322.005	5.35667	0
2	Genome annotation	Bivalent promoters H9 Primed	322.005	13.6122	0
2	Genome annotation	Bivalent promoters cR-H9 d20E	322.005	13.6594	0
2	Genome annotation	Bivalent promoters cR-H9 d0	322.005	13.9836	0
2	Genome annotation	Bivalent promoters HNES1 d0	322.005	14.1153	0
2	Genome annotation	Bivalent promoters HNES1 d10	322.005	14.1223	0
2	Genome annotation	Bivalent promoters cR-H9 d10	322.005	14.5249	0
2	Genome annotation	Bivalent promoters cR-H9 d20X	322.005	15.1845	0
2	Genome annotation	5'UTRs	322.005	16.4126	0
2	CpG islands	CGI shores	322.005	20.4835	0
2	CpG islands	CpG islands	322.005	44.1961	0
2	Promoters	Non-CGI Promoters (median expression)	23.7406	1.93394	7.52284e-24
2	Promoters	Non-CGI Promoters (high expression)	183.196	7.70285	4.00846e-183
2	Promoters	CGI Promoters (low expression)	322.005	9.72376	0
2	Promoters	CGI Promoters (median expression)	322.005	16.2406	0
2	Promoters	Promoters	322.005	22.5093	0
2	Promoters	CGI Promoters (high expression)	322.005	26.2449	0
2	Promoters	CGI Promoters	322.005	44.3955	0
2	Enhancers	Distal Primed enhancers	19.4683	1.36752	1.37372e-19
2	Enhancers	Distal Naive enhancers	20.573	1.35132	1.08652e-20
2	Enhancers	Promoter-proximal Primed super-enhancers	47.9871	1.69227	4.76774e-48
2	Enhancers	Promoter-proximal Naive super-enhancers	134.899	2.29086	7.39174e-135
2	Enhancers	FANTOM5 enhancers	191.605	2.02183	1.57529e-191
2	Enhancers	Promoter-proximal Naive enhancers	322.005	16.9387	0
2	Enhancers	Promoter-proximal Primed enhancers	322.005	18.3659	0
2	UCSC features	UCSC Genomic superdups	10.7266	1.20226	1.23663e-10
2	UCSC features	UCSC Evo CpG islands	322.005	24.3813	0
2	UCSC features	UCSC CpG islands	322.005	43.4248	0
2	Repeats	Satellite_telo	3.2646	2.68819	0.00181335
2	Repeats	Satellite_Satellite	3.61194	1.73621	0.000824657
2	Repeats	Low_complexity_Low_complexity	10.5381	1.19088	1.07956e-10
2	Repeats	tRNA_tRNA	100.695	8.20666	1.11574e-100
2	Chromosomes	Chromosome 12	2.07172	1.06482	0.0271725
2	Chromosomes	Chromosome 14	2.28854	1.08632	0.0167241
2	Chromosomes	Chromosome 15	3.69442	1.12559	0.000683818
2	Chromosomes	Chromosome 22	4.38537	1.1811	0.000141466
2	Chromosomes	Chromosome 6	5.09033	1.10937	2.81708e-05
2	Chromosomes	Chromosome 16	25.9234	1.36918	4.97858e-26
2	Chromosomes	Chromosome 1	31.4473	1.25646	1.54563e-31
2	Chromosomes	Chromosome 17	90.7109	1.72237	1.05075e-90
2	Chromosomes	Chromosome 19	322.005	2.95564	0
3	Genome annotation	Human imprints	2.30709	1.65583	0.0160556
3	Genome annotation	Bivalent promoters cR-H9 d20X	4.9202	1.12741	4.15112e-05
3	Genome annotation	Introns	16.7462	1.05086	7.09356e-17
3	Genome annotation	3'UTRs	29.408	1.17437	1.67372e-29
3	Genome annotation	Exons	79.9817	1.1559	5.44284e-80
3	Genome annotation	5'UTRs	80.0923	1.34901	4.2242e-80
3	CpG islands	CGI shelves	9.31503	1.07342	1.78331e-09
3	CpG islands	CGI shores	322.005	1.69249	0
3	Promoters	Non-CGI Promoters	2.02886	1.02573	0.0298967
3	Promoters	Non-CGI Promoters (high expression)	13.8001	1.58801	6.08612e-14
3	Promoters	Non-CGI Promoters (median expression)	17.9085	1.38147	4.92001e-18
3	Promoters	CGI Promoters (low expression)	36.4951	1.33858	1.41601e-36
3	Promoters	CGI Promoters (median expression)	75.6094	1.59936	1.27227e-75
3	Promoters	CGI Promoters (high expression)	193.56	1.72446	1.75318e-193
3	Promoters	Promoters	298.057	1.33682	6.37959e-298
3	Promoters	CGI Promoters	322.005	1.64911	0
3	Enhancers	Distal Naive super-enhancers	228.515	2.22025	2.01761e-228
3	Enhancers	Distal Primed super-enhancers	290.109	2.18752	5.6292e-290
3	Enhancers	Promoter-proximal Primed enhancers	290.57	2.53522	1.94988e-290
3	Enhancers	FANTOM5 enhancers	322.005	1.88234	0
3	Enhancers	Promoter-proximal Naive super-enhancers	322.005	2.4389	0
3	Enhancers	Promoter-proximal Primed super-enhancers	322.005	2.43923	0
3	Enhancers	Promoter-proximal Naive enhancers	322.005	2.51983	0
3	Enhancers	Distal Primed enhancers	322.005	3.31688	0
3	Enhancers	Distal Naive enhancers	322.005	3.47329	0
3	UCSC features	UCSC Vista enhancers	3.09925	1.22781	0.0040778
3	UCSC features	UCSC Evo CpG islands	322.005	1.95682	0
3	Repeats	tRNA_tRNA	8.7834	1.66306	6.03499e-09
3	Chromosomes	Chromosome 7	2.42877	1.03391	0.012179
3	Chromosomes	Chromosome 20	5.33136	1.08103	1.63052e-05
3	Chromosomes	Chromosome 3	7.35288	1.06427	1.59761e-07
3	Chromosomes	Chromosome 9	15.2781	1.12216	2.0559e-15
3	Chromosomes	Chromosome 22	18.3101	1.20656	1.95758e-18
3	Chromosomes	Chromosome 16	28.6265	1.19121	1.00785e-28
3	Chromosomes	Chromosome 11	57.9271	1.22435	5.71668e-58
3	Chromosomes	Chromosome 17	59.9335	1.27716	5.68191e-60
3	Chromosomes	Chromosome 1	65.1501	1.18635	3.52119e-65
3	Chromosomes	Chromosome 19	68.1311	1.32934	3.72201e-68
4	Genome annotation	Introns	322.005	1.35206	0
4	CpG islands	Outside CGIs	51.1957	1.08099	2.99502e-51
4	Enhancers	Promoter-proximal Primed super-enhancers	14.6547	1.10491	8.59029e-15
4	Enhancers	Distal Naive super-enhancers	28.6536	1.22298	9.47554e-29
4	Enhancers	Distal Primed super-enhancers	69.3984	1.312	2.02316e-69
4	UCSC features	UCSC Vista enhancers	19.0211	1.42118	7.07338e-19
4	Chromosomes	Chromosome 13	2.2771	1.0265	0.0171489
4	Chromosomes	Chromosome 17	2.67389	1.02791	0.00695272
4	Chromosomes	Chromosome 11	2.69118	1.02325	0.00668997
4	Chromosomes	Chromosome 16	5.90895	1.04754	4.34531e-06
4	Chromosomes	Chromosome 12	7.81262	1.04583	5.58619e-08
4	Chromosomes	Chromosome 10	8.21515	1.04811	2.21886e-08
4	Chromosomes	Chromosome 5	9.03325	1.04496	3.40219e-09
4	Chromosomes	Chromosome 7	13.3157	1.0577	1.85152e-13
4	Chromosomes	Chromosome 2	16.1448	1.05375	2.81816e-16
4	Chromosomes	Chromosome 15	34.3131	1.13537	2.13462e-34
4	Chromosomes	Chromosome 6	47.1516	1.11366	3.25849e-47
4	Chromosomes	Chromosome 1	48.9955	1.09622	4.70174e-49
4	Chromosomes	Chromosome 9	73.6352	1.17229	1.19169e-73
4	Chromosomes	Chromosome 3	161.67	1.20726	1.29758e-161
5	Genome annotation	Introns	322.005	1.48866	0
5	CpG islands	CGI shelves	22.9267	1.10619	4.87416e-23
5	Promoters	Non-CGI Promoters (high expression)	7.20024	1.3483	2.26408e-07
5	Promoters	CGI Promoters (high expression)	12.0194	1.13634	3.61633e-12
5	Enhancers	FANTOM5 enhancers	61.4031	1.22773	1.9344e-61
5	Enhancers	Distal Naive enhancers	322.005	2.30848	0
5	Enhancers	Distal Primed enhancers	322.005	2.34441	0
5	Enhancers	Promoter-proximal Primed super-enhancers	322.005	2.41971	0
5	Enhancers	Promoter-proximal Naive super-enhancers	322.005	2.43728	0
5	Enhancers	Distal Primed super-enhancers	322.005	2.63266	0
5	Enhancers	Distal Naive super-enhancers	322.005	3.04442	0
5	UCSC features	UCSC Vista enhancers	77.4165	2.44198	3.92816e-77
5	Chromosomes	Chromosome 10	2.35298	1.03194	0.0144638
5	Chromosomes	Chromosome 16	5.02709	1.06283	3.25203e-05
5	Chromosomes	Chromosome 11	5.7648	1.05499	6.03911e-06
5	Chromosomes	Chromosome 12	6.26216	1.05869	1.9387e-06
5	Chromosomes	Chromosome 22	8.69405	1.11926	7.39763e-09
5	Chromosomes	Chromosome 6	23.3634	1.11378	1.78437e-23
5	Chromosomes	Chromosome 3	23.7007	1.10843	8.24094e-24
5	Chromosomes	Chromosome 17	27.847	1.16081	6.01977e-28
5	Chromosomes	Chromosome 15	31.1985	1.1876	2.73692e-31
5	Chromosomes	Chromosome 9	31.4958	1.15938	1.38367e-31
5	Chromosomes	Chromosome 1	44.3863	1.13336	1.87945e-44
6	Genome annotation	Bivalent promoters cR-H9 d20E	2.18001	1.10571	0.0213363
6	Genome annotation	Human imprints	3.64655	2.26472	0.000761992
6	Genome annotation	5'UTRs	48.3376	1.35832	2.13466e-48
6	Genome annotation	Introns	144.152	1.22595	4.16349e-144
6	Genome annotation	3'UTRs	322.005	2.08351	0
6	Genome annotation	Exons	322.005	2.10368	0
6	CpG islands	CGI shelves	322.005	1.90228	0
6	CpG islands	CGI shores	322.005	3.07732	0
6	CpG islands	CpG islands	322.005	4.52237	0
6	Promoters	Non-CGI Promoters (median expression)	21.3949	1.57234	1.64118e-21
6	Promoters	Non-CGI Promoters (high expression)	26.9189	2.19896	5.06441e-27
6	Promoters	Non-CGI Promoters	63.7693	1.25967	8.39576e-64
6	Promoters	CGI Promoters	181.789	1.5013	1.02192e-181
6	Promoters	Promoters	238.247	1.40658	3.80568e-238
6	Promoters	CGI Promoters (low expression)	254.529	2.39647	2.03479e-254
6	Enhancers	FANTOM5 enhancers	47.232	1.30389	2.71e-47
6	Enhancers	Promoter-proximal Primed enhancers	166.668	2.50457	1.31357e-166
6	Enhancers	Promoter-proximal Naive enhancers	216.734	2.64173	1.20133e-216
6	Enhancers	Distal Primed super-enhancers	322.005	3.22654	0
6	Enhancers	Distal Naive super-enhancers	322.005	3.60518	0
6	Enhancers	Distal Primed enhancers	322.005	3.83451	0
6	Enhancers	Distal Naive enhancers	322.005	3.94444	0
6	Enhancers	Promoter-proximal Primed super-enhancers	322.005	4.05459	0
6	Enhancers	Promoter-proximal Naive super-enhancers	322.005	4.26725	0
6	UCSC features	UCSC Genomic superdups	29.6839	1.2366	1.68429e-29
6	UCSC features	UCSC CpG islands	322.005	4.5954	0
6	UCSC features	UCSC Evo CpG islands	322.005	8.24491	0
6	Repeats	Satellite_Satellite	2.84804	1.40746	0.00467089
6	Repeats	Satellite_telo	3.09383	2.03476	0.00267642
6	Repeats	Retroposon_SVA	322.005	3.93566	0
6	Chromosomes	Chromosome 14	2.14618	1.05517	0.0230211
6	Chromosomes	Chromosome 1	5.10125	1.06094	2.74901e-05
6	Chromosomes	Chromosome 7	5.74411	1.07902	6.32948e-06
6	Chromosomes	Chromosome 11	18.4283	1.16235	1.4957e-18
6	Chromosomes	Chromosome 9	21.7296	1.19942	7.60492e-22
6	Chromosomes	Chromosome 21	28.2669	1.41625	2.29821e-28
6	Chromosomes	Chromosome 20	40.2424	1.34128	2.57146e-40
6	Chromosomes	Chromosome 16	218.278	1.79366	3.43852e-218
6	Chromosomes	Chromosome 22	227.448	2.15286	2.34681e-227
6	Chromosomes	Chromosome 17	230.749	1.79433	1.18156e-230
6	Chromosomes	Chromosome 19	322.005	2.37647	0
7	Genome annotation	ZNF genes	27.3245	1.42654	1.99513e-27
7	Genome annotation	Introns	322.005	1.34093	0
7	Genome annotation	Repeats	322.005	2.64962	0
7	CpG islands	CGI shores	10.0675	1.0732	3.17624e-10
7	CpG islands	CGI shelves	322.005	1.92148	0
7	Promoters	Promoters	3.09008	1.0316	0.00269788
7	Promoters	Non-CGI Promoters	13.6633	1.09988	8.32813e-14
7	Promoters	Non-CGI Promoters (median expression)	15.4705	1.42065	1.32295e-15
7	Promoters	Non-CGI Promoters (high expression)	34.7014	2.23342	8.74506e-35
7	Promoters	CGI Promoters (high expression)	81.7183	1.53667	1.00249e-81
7	Enhancers	Distal Naive enhancers	34.8527	1.27569	6.17759e-35
7	Enhancers	Distal Primed enhancers	40.9577	1.32495	4.96176e-41
7	Enhancers	Distal Primed super-enhancers	87.0566	1.71106	4.70091e-87
7	Enhancers	Distal Naive super-enhancers	93.8958	1.87284	6.93099e-94
7	Enhancers	Promoter-proximal Primed super-enhancers	322.005	2.46381	0
7	Enhancers	Promoter-proximal Naive super-enhancers	322.005	2.65355	0
7	UCSC features	UCSC Genomic superdups	3.86914	1.06528	0.000724557
7	UCSC features	UCSC Nested repeats	30.224	1.08292	4.87686e-30
7	UCSC features	UCSC Simple repeats	134.367	1.21835	5.06759e-134
7	UCSC features	UCSC Repeat Masker	322.005	2.68682	0
7	Repeats	scRNA_scRNA	2.08307	1.34341	0.0265045
7	Repeats	LTR_ERVK	7.63882	1.22032	8.31147e-08
7	Repeats	Retroposon_SVA	112.988	2.28815	5.84668e-113
7	Repeats	SINE_Alu	322.005	4.91899	0
7	Chromosomes	Chromosome 14	12.0086	1.14351	3.705e-12
7	Chromosomes	Chromosome 20	35.3065	1.28186	2.17623e-35
7	Chromosomes	Chromosome 1	41.6016	1.17543	1.13046e-41
7	Chromosomes	Chromosome 22	59.4411	1.47433	1.76056e-59
7	Chromosomes	Chromosome 12	74.7587	1.31366	9.0045e-75
7	Chromosomes	Chromosome 16	93.7107	1.43711	1.05806e-93
7	Chromosomes	Chromosome 19	196.321	1.71197	3.04187e-196
7	Chromosomes	Chromosome 17	322.005	1.84887	0
8	Genome annotation	Centromeres	12.2547	3.33398	2.11013e-12
8	Genome annotation	lncRNAs	240.068	1.1416	5.76331e-240
8	Genome annotation	Intergenic regions	322.005	1.15183	0
8	Genome annotation	Exons	322.005	1.2962	0
8	Genome annotation	3'UTRs	322.005	1.48374	0
8	Genome annotation	TES	322.005	3.66098	0
8	Genome annotation	Repeats	322.005	5.31353	0
8	CpG islands	CGI shelves	56.7441	1.10558	8.66284e-57
8	CpG islands	Outside CGIs	322.005	3.75968	0
8	Promoters	Non-CGI Promoters (median expression)	3.31646	1.07449	0.00161027
8	Promoters	Non-CGI Promoters	322.005	1.2812	0
8	Promoters	Non-CGI Promoters (low expression)	322.005	1.45705	0
8	Enhancers	FANTOM5 enhancers	322.005	1.41643	0
8	UCSC features	UCSC Vista enhancers	5.42465	1.17683	2.15884e-05
8	UCSC features	UCSC Numts assembled	9.42274	2.28576	2.41162e-09
8	UCSC features	UCSC coriellDelDup table	118.437	1.09373	4.16771e-118
8	UCSC features	UCSC LaminB1 Lads	322.005	1.40569	0
8	UCSC features	UCSC Nested repeats	322.005	3.00393	0
8	UCSC features	UCSC Simple repeats	322.005	4.25003	0
8	UCSC features	UCSC Repeat Masker	322.005	5.36413	0
8	UCSC features	UCSC LaminBq	322.005	5.98622	0
8	UCSC features	UCSC Microsatellites	322.005	7.75261	0
8	Repeats	Satellite_Satellite	2.156	1.13223	0.0225347
8	Repeats	DNA_PIF-Harbinger	3.88186	4.00649	0.000447074
8	Repeats	SINE_un_SINE_un	4.8375	5.06088	5.0151e-05
8	Repeats	DNA_TcMar-Pogo	7.21517	7.02857	2.19067e-07
8	Repeats	DNA_Merlin	10.1892	8.35036	2.40363e-10
8	Repeats	DNA_PiggyBac_un	24.5787	3.82207	1.09679e-24
8	Repeats	DNA_TcMar	27.6843	6.60408	8.73502e-28
8	Repeats	DNA_hAT-Tag1	46.298	13.6085	2.31308e-46
8	Repeats	DNA_TcMar_un	51.2159	6.60659	2.86128e-51
8	Repeats	SINE_tRNA-Deu	79.8955	4.57924	6.63132e-80
8	Repeats	tRNA_tRNA	96.9101	2.78988	6.75735e-97
8	Repeats	RNA_RNA	100.45	4.97263	1.95863e-100
8	Repeats	LINE_Dong-R4	104.938	7.26244	6.42142e-105
8	Repeats	RC_un_Helitron_un	106.442	10.3118	2.02229e-106
8	Repeats	LTR_ERV1_un	171.876	4.93821	8.24872e-172
8	Repeats	LINE_Penelope	202.854	6.58451	8.98698e-203
8	Repeats	scRNA_scRNA	232.01	6.19609	6.5033e-232
8	Repeats	DNA_hAT_un	236.139	5.85844	4.86561e-236
8	Repeats	rRNA_rRNA	245.044	5.12578	6.12182e-245
8	Repeats	LTR_ERVL_un	245.118	4.36167	5.16512e-245
8	Repeats	DNA_hAT-Tip100_un	248.055	4.45431	6.00939e-248
8	Repeats	srpRNA_srpRNA	253.984	5.50972	7.13377e-254
8	Repeats	RC_Helitron	269.17	6.63195	4.77738e-269
8	Repeats	DNA_MULE-MuDR	272.643	6.89412	1.61417e-272
8	Repeats	SINE_tRNA	299.299	4.65777	3.66422e-299
8	Repeats	SINE_5S-Deu-L2	306.736	4.38203	1.34877e-306
8	Repeats	DNA_DNA	312.871	4.965	9.9430716775e-313
8	Repeats	LTR_ERV1	322.005	1.44981	0
8	Repeats	SINE_Alu	322.005	2.44439	0
8	Repeats	LTR_ERVL	322.005	3.27045	0
8	Repeats	LTR_ERVL-MaLR	322.005	3.53684	0
8	Repeats	DNA_hAT-Tip100	322.005	3.92435	0
8	Repeats	LINE_L2	322.005	4.2227	0
8	Repeats	LTR_Gypsy	322.005	4.26042	0
8	Repeats	LTR_Gypsy_un	322.005	4.27713	0
8	Repeats	Low_complexity_Low_complexity	322.005	4.40915	0
8	Repeats	SINE_MIR	322.005	4.43791	0
8	Repeats	DNA_hAT-Charlie	322.005	4.58062	0
8	Repeats	LINE_L1	322.005	4.84512	0
8	Repeats	DNA_hAT	322.005	4.94032	0
8	Repeats	DNA_hAT-Ac	322.005	5.13007	0
8	Repeats	LINE_CR1	322.005	5.23208	0
8	Repeats	Unknown_Unknown	322.005	5.41803	0
8	Repeats	Simple_repeat_Simple_repeat	322.005	5.47654	0
8	Repeats	DNA_hAT-Blackjack	322.005	5.48043	0
8	Repeats	LINE_RTE-BovB	322.005	5.57541	0
8	Repeats	DNA_un_DNA_un	322.005	5.78847	0
8	Repeats	SINE_tRNA-RTE	322.005	6.08251	0
8	Repeats	LTR_LTR	322.005	6.22594	0
8	Repeats	LTR_un_LTR_un	322.005	6.30121	0
8	Repeats	DNA_TcMar-Tigger	322.005	6.5334	0
8	Repeats	LINE_RTE-X	322.005	7.16019	0
8	Repeats	DNA_PiggyBac	322.005	7.82236	0
8	Repeats	snRNA_snRNA	322.005	7.88959	0
8	Repeats	DNA_TcMar-Tc2	322.005	7.98276	0
8	Repeats	DNA_TcMar-Mariner	322.005	8.53784	0
8	Chromosomes	Chromosome 15	3.57023	1.03307	0.000905392
8	Chromosomes	Chromosome 10	14.926	1.06009	4.60689e-15
8	Chromosomes	Chromosome 6	26.1561	1.07406	2.92079e-26
8	Chromosomes	Chromosome 8	40.3983	1.1004	1.7973e-40
8	Chromosomes	Chromosome 18	47.0693	1.14919	3.93471e-47
8	Chromosomes	Chromosome 3	50.4343	1.09946	1.7244e-50
8	Chromosomes	Chromosome 2	53.6033	1.09131	1.18372e-53
8	Chromosomes	Chromosome 5	59.7225	1.11206	9.21831e-60
8	Chromosomes	Chromosome 13	62.8151	1.16278	7.53488e-63
8	Chromosomes	Chromosome Y	106.606	2.07291	1.39005e-106
8	Chromosomes	Chromosome 4	106.738	1.15816	1.02661e-106
9	Genome annotation	Centromeres	5.15315	2.88341	2.44769e-05
9	Genome annotation	ZNF genes	28.0101	1.33728	4.14268e-28
9	Genome annotation	lncRNAs	160.345	1.20125	2.73729e-160
9	Genome annotation	Intergenic regions	322.005	1.60267	0
9	Genome annotation	Repeats	322.005	4.40617	0
9	CpG islands	Outside CGIs	322.005	4.95631	0
9	UCSC features	UCSC coriellDelDup table	109.933	1.16445	1.30138e-109
9	UCSC features	UCSC LaminB1 Lads	322.005	1.72799	0
9	UCSC features	UCSC Nested repeats	322.005	2.64628	0
9	UCSC features	UCSC Repeat Masker	322.005	4.38338	0
9	Repeats	Satellite_telo	2.37684	1.57948	0.0136993
9	Repeats	Retroposon_SVA	111.263	1.98536	3.0891e-111
9	Repeats	LTR_ERVL-MaLR	322.005	2.18867	0
9	Repeats	LINE_L1	322.005	2.21015	0
9	Repeats	LTR_ERV1	322.005	2.23659	0
9	Repeats	LTR_ERVK	322.005	4.4147	0
9	Repeats	Satellite_centr	322.005	6.31902	0
9	Chromosomes	Chromosome 3	8.76821	1.06663	6.24529e-09
9	Chromosomes	Chromosome 12	13.0717	1.09508	3.23744e-13
9	Chromosomes	Chromosome 6	16.7417	1.10102	7.16128e-17
9	Chromosomes	Chromosome 18	19.4356	1.16025	1.48e-19
9	Chromosomes	Chromosome 7	25.9799	1.12899	4.37924e-26
9	Chromosomes	Chromosome 2	36.0783	1.12882	3.6844e-36
9	Chromosomes	Chromosome 13	56.2381	1.26683	2.77518e-56
9	Chromosomes	Chromosome 21	57.5992	1.4272	1.2151e-57
9	Chromosomes	Chromosome 8	72.5195	1.23929	1.54301e-72
9	Chromosomes	Chromosome 5	106.695	1.26665	1.13201e-106
9	Chromosomes	Chromosome 4	256.991	1.44573	7.05126e-257
9	Chromosomes	Chromosome Y	267.347	4.40284	3.16755e-267
10	Genome annotation	lncRNAs	3.431	1.03537	0.00124267
10	Genome annotation	ZNF genes	293.946	3.01555	8.21033e-294
10	Genome annotation	Intergenic regions	322.005	1.70176	0
10	Genome annotation	Repeats	322.005	2.66459	0
10	CpG islands	Outside CGIs	322.005	2.08664	0
10	UCSC features	UCSC Numts assembled	2.01743	2.0547	0.0450123
10	UCSC features	UCSC Simple repeats	65.5928	1.17413	2.50002e-65
10	UCSC features	UCSC LaminB1 Lads	158.052	1.2448	1.09855e-157
10	UCSC features	UCSC Nested repeats	322.005	2.25845	0
10	UCSC features	UCSC Genomic superdups	322.005	2.33405	0
10	UCSC features	UCSC Repeat Masker	322.005	2.40914	0
10	Repeats	Satellite_acro	3.84868	9.08185	0.000481606
10	Repeats	Satellite_Satellite	15.0179	2.24541	3.73434e-15
10	Repeats	Satellite_telo	77.7823	12.9324	8.58017e-78
10	Repeats	LTR_ERVL-MaLR	206.494	1.39131	2.06688e-206
10	Repeats	LTR_ERV1	322.005	3.19289	0
10	Repeats	LTR_ERVK	322.005	6.92852	0
10	Repeats	Retroposon_SVA	322.005	12.5592	0
10	Repeats	Satellite_centr	322.005	21.0567	0
10	Chromosomes	Chromosome 5	2.08377	1.04087	0.0264787
10	Chromosomes	Chromosome 12	2.2837	1.04839	0.0169008
10	Chromosomes	Chromosome X	3.70189	1.06077	0.000672604
10	Chromosomes	Chromosome 14	5.2772	1.10374	1.84455e-05
10	Chromosomes	Chromosome 8	7.62318	1.10354	8.61018e-08
10	Chromosomes	Chromosome 13	9.63002	1.15074	8.66577e-10
10	Chromosomes	Chromosome 4	30.0967	1.20903	3.43903e-30
10	Chromosomes	Chromosome 21	49.1394	1.5904	3.37886e-49
10	Chromosomes	Chromosome 7	54.7437	1.28881	8.59036e-55
10	Chromosomes	Chromosome 19	65.9024	1.45549	6.25191e-66
11	Genome annotation	Bivalent promoters cR-H9 d0	3.74569	1.21849	0.000608878
11	Genome annotation	Bivalent promoters cR-H9 d20X	6.35733	1.22765	1.55936e-06
11	Genome annotation	Bivalent promoters cR-H9 d20E	13.2104	1.37303	2.3538e-13
11	Genome annotation	Bivalent promoters cR-H9 d10	14.0976	1.39073	3.08223e-14
11	Genome annotation	Centromeres	17.4085	9.43243	1.5486e-17
11	Genome annotation	TES	131.859	1.75923	8.05478e-132
11	Genome annotation	ZNF genes	179.617	2.64407	1.51288e-179
11	Genome annotation	Intergenic regions	322.005	1.89314	0
11	Genome annotation	Repeats	322.005	2.87157	0
11	CpG islands	Outside CGIs	260.658	1.63908	1.53039e-260
11	Promoters	Non-CGI Promoters	101.24	1.3809	3.1907e-101
11	Promoters	Non-CGI Promoters (low expression)	172.977	1.62642	6.55269e-173
11	UCSC features	UCSC Numts assembled	6.29268	3.74907	3.01111e-06
11	UCSC features	UCSC Microsatellites	6.6227	1.16612	1.42272e-06
11	UCSC features	UCSC coriellDelDup table	80.4641	1.23709	3.54936e-80
11	UCSC features	UCSC Simple repeats	123.392	1.26927	4.67607e-123
11	UCSC features	UCSC LaminB1 Lads	132.096	1.24391	9.42401e-132
11	UCSC features	UCSC Nested repeats	322.005	2.16867	0
11	UCSC features	UCSC Repeat Masker	322.005	2.4542	0
11	UCSC features	UCSC Genomic superdups	322.005	3.75115	0
11	Repeats	snRNA_snRNA	2.02262	1.23411	0.030311
11	Repeats	DNA_hAT-Blackjack	2.10838	1.11533	0.0250517
11	Repeats	rRNA_rRNA	2.21382	1.40421	0.0197633
11	Repeats	DNA_PiggyBac	2.23993	1.39325	0.0186575
11	Repeats	LINE_L2	2.39165	1.03145	0.0132545
11	Repeats	Satellite_telo	4.0393	2.44389	0.000312383
11	Repeats	DNA_hAT-Tip100	4.78713	1.13231	5.6243e-05
11	Repeats	tRNA_tRNA	6.17771	1.8272	2.34997e-06
11	Repeats	DNA_MULE-MuDR	7.32169	2.01634	1.71535e-07
11	Repeats	LTR_ERVL_un	7.53489	1.83224	1.05363e-07
11	Repeats	Satellite_acro	7.84618	19.3034	5.17805e-08
11	Repeats	DNA_hAT-Charlie	9.21138	1.09123	2.26239e-09
11	Repeats	Simple_repeat_Simple_repeat	27.7994	1.12528	6.71163e-28
11	Repeats	SINE_Alu	38.0678	1.12281	3.80726e-38
11	Repeats	DNA_TcMar-Tigger	43.7649	1.31577	7.81653e-44
11	Repeats	LTR_ERVK	62.8161	1.95131	7.52391e-63
11	Repeats	Satellite_Satellite	66.3531	4.59468	2.21927e-66
11	Repeats	LTR_ERV1	74.4377	1.30285	1.87991e-74
11	Repeats	LTR_ERVL	229.775	1.63954	1.11142e-229
11	Repeats	Satellite_centr	265.601	5.74279	1.76296e-265
11	Repeats	LTR_ERVL-MaLR	322.005	1.61959	0
11	Repeats	LINE_L1	322.005	2.91134	0
11	Chromosomes	Chromosome 20	2.39146	1.07309	0.0132545
11	Chromosomes	Chromosome 22	12.8821	1.25977	4.99855e-13
11	Chromosomes	Chromosome 21	63.4107	1.74956	1.9155e-63
11	Chromosomes	Chromosome 19	215.466	1.977	2.22165e-215
11	Chromosomes	Chromosome X	322.005	17.8976	0
12	Genome annotation	3'UTRs	3.40024	1.06534	0.00133298
12	Genome annotation	Human imprints	6.53438	2.85258	1.04162e-06
12	Genome annotation	5'UTRs	6.77223	1.11582	6.04477e-07
12	Genome annotation	Exons	70.2616	1.19058	2.77778e-70
12	Genome annotation	Intergenic regions	278.422	1.30697	2.70338e-278
12	Genome annotation	Bivalent promoters HNES1 d0	322.005	7.17315	0
12	Genome annotation	Bivalent promoters HNES1 d10	322.005	7.21036	0
12	Genome annotation	Bivalent promoters cR-H9 d20X	322.005	7.24579	0
12	Genome annotation	Bivalent promoters cR-H9 d0	322.005	7.58068	0
12	Genome annotation	Bivalent promoters cR-H9 d10	322.005	7.66453	0
12	Genome annotation	Bivalent promoters H9 Primed	322.005	8.04659	0
12	Genome annotation	Bivalent promoters cR-H9 d20E	322.005	8.05969	0
12	CpG islands	CpG islands	85.1986	1.46823	3.36188e-85
12	CpG islands	CGI shelves	322.005	1.84274	0
12	CpG islands	CGI shores	322.005	3.33971	0
12	Promoters	Non-CGI Promoters (low expression)	32.7123	1.21354	8.45519e-33
12	Promoters	Non-CGI Promoters	36.0859	1.18527	3.62314e-36
12	Promoters	CGI Promoters (median expression)	259.999	2.64026	6.96641e-260
12	Promoters	Promoters	322.005	1.96415	0
12	Promoters	CGI Promoters	322.005	2.72267	0
12	Promoters	CGI Promoters (low expression)	322.005	3.4074	0
12	Enhancers	Distal Naive enhancers	7.38455	1.12629	1.48631e-07
12	Enhancers	Promoter-proximal Primed enhancers	23.7536	1.47124	7.30695e-24
12	Enhancers	Promoter-proximal Naive enhancers	92.4383	1.95709	1.97487e-92
12	UCSC features	UCSC CpG islands	98.2645	1.51319	5.92121e-98
12	UCSC features	UCSC coriellDelDup table	103.442	1.22979	3.97823e-103
12	UCSC features	UCSC Genomic superdups	294.48	1.81625	5.02666e-294
12	UCSC features	UCSC Evo CpG islands	322.005	2.28907	0
12	Repeats	Satellite_telo	2.14561	1.75983	0.0230367
12	Repeats	Satellite_Satellite	8.64095	1.81947	8.34764e-09
12	Repeats	SINE_Alu	84.3197	1.16065	2.54122e-84
12	Chromosomes	Chromosome 17	8.65758	1.12455	8.0399e-09
12	Chromosomes	Chromosome 22	55.1353	1.49804	3.49682e-55
12	Chromosomes	Chromosome 20	56.2149	1.39769	2.92449e-56
12	Chromosomes	Chromosome 19	110.256	1.56454	3.12791e-110
12	Chromosomes	Chromosome X	322.005	10.9888	0
13	Genome annotation	lncRNAs	123.581	1.15755	1.51443e-123
13	Genome annotation	Intergenic regions	322.005	1.27179	0
13	CpG islands	Outside CGIs	322.005	2.48785	0
13	Promoters	Non-CGI Promoters (low expression)	2.69016	1.03222	0.00670134
13	UCSC features	UCSC coriellDelDup table	196.747	1.2037	2.38619e-196
13	UCSC features	UCSC LaminB1 Lads	322.005	1.64271	0
13	Repeats	SINE_Alu	322.005	1.52072	0
13	Chromosomes	Chromosome 20	11.2517	1.1058	2.09939e-11
13	Chromosomes	Chromosome 14	12.7301	1.10483	7.07169e-13
13	Chromosomes	Chromosome 15	23.6205	1.1548	9.89566e-24
13	Chromosomes	Chromosome 13	37.6553	1.19349	9.83413e-38
13	Chromosomes	Chromosome Y	43.1323	1.92385	3.35191e-43
13	Chromosomes	Chromosome 11	44.9164	1.16498	5.54971e-45
13	Chromosomes	Chromosome 5	55.615	1.16936	1.16077e-55
13	Chromosomes	Chromosome 10	68.7043	1.21485	9.97415e-69
13	Chromosomes	Chromosome 2	69.6448	1.16487	1.14838e-69
13	Chromosomes	Chromosome 8	101.047	1.25755	4.97659e-101
13	Chromosomes	Chromosome 18	133.87	1.41333	7.89281e-134
