# Supplementary material for: Epigenetic dynamics during capacitation of naïve human pluripotent stem cells
Source: Sci Adv. 2023 Sep 29;9(39):eadg1936. doi: 10.1126/sciadv.adg1936 (PMC10541016; doi:10.1126/sciadv.adg1936)
Supplement: Supplementary file 2 — Tables S1 to S18 [file sciadv.adg1936_tables_s1_to_s18.zip › Sousa_SupplTables/Table_S11.xlsx]

## Sheet: Table S11
CLUSTER	gene_id	gene_name	0	1	2	3	7	10	20X	20E	H9 Primed
1	ENSG00000004399	PLXND1	11.3536	10.7941	10.0738	9.51944	9.74716	8.98511	8.02405	9.09634	9.11022
1	ENSG00000005059	MCUB	9.0417	7.99127	7.5364	7.40967	7.5901	7.71819	7.79015	7.59296	6.35398
1	ENSG00000006377	DLX6	3.1153	1.20913	1.36887	1.66955	1.55815	0.713121	0.107474	0.129425	1.7909
1	ENSG00000007062	PROM1	12.0561	11.7148	10.7716	10.4404	10.0924	9.84502	10.2785	10.1392	10.2149
1	ENSG00000007402	CACNA2D2	10.2085	9.29373	8.84428	8.65128	8.57748	8.42383	7.39339	7.46349	7.67719
1	ENSG00000010379	SLC6A13	3.9485	1.68162	1.80607	1.48484	0.889347	1.86502	1.59558	1.90055	2.46309
1	ENSG00000016082	ISL1	7.06063	5.97254	5.71902	5.19095	3.65083	3.51876	3.01279	1.85839	0
1	ENSG00000023839	ABCC2	6.49205	5.9004	5.66891	4.9905	5.02505	5.2118	4.87109	4.64343	4.34434
1	ENSG00000031081	ARHGAP31	9.57772	8.51453	7.74421	7.41442	7.19515	7.27486	6.33632	7.16269	7.20077
1	ENSG00000033327	GAB2	10.8853	8.86723	7.57477	7.46706	7.99632	8.34648	7.99332	8.40996	8.813
1	ENSG00000047457	CP	6.86239	6.19185	5.35076	5.36246	5.26822	4.94175	5.22738	4.91021	4.25417
1	ENSG00000054356	PTPRN	10.3569	9.51881	8.75463	8.9464	7.6801	7.3978	7.00117	7.09025	4.90558
1	ENSG00000054598	FOXC1	6.21772	4.54644	4.0347	3.4844	4.22893	3.66047	1.71961	2.00875	1.85557
1	ENSG00000054793	ATP9A	10.2262	9.62779	8.93051	8.84362	8.72964	8.4677	8.31637	7.71681	7.30064
1	ENSG00000055955	ITIH4	5.48684	4.73006	2.69691	3.61128	3.58514	3.69281	3.70836	3.90905	1.98222
1	ENSG00000057252	SOAT1	11.0613	9.33947	8.57329	7.98971	6.46105	5.94168	5.52718	5.1604	5.80309
1	ENSG00000057657	PRDM1	8.9448	8.12401	7.18727	6.76916	5.60341	5.50018	4.15392	4.67095	4.0768
1	ENSG00000059728	MXD1	6.7981	6.25788	5.97358	5.47848	5.88978	5.2823	5.39627	4.94548	5.86848
1	ENSG00000060656	PTPRU	12.2141	11.4264	10.6678	10.2936	9.85653	9.89203	9.52557	10.448	10.2001
1	ENSG00000060709	RIMBP2	5.62309	2.36358	3.24312	3.14895	3.89704	3.1309	3.72672	2.82929	2.61901
1	ENSG00000061938	TNK2	11.1936	10.5929	10.0731	9.7936	9.92793	9.45816	9.30535	8.95041	8.7413
1	ENSG00000064195	DLX3	5.91633	4.98983	4.29719	3.99902	2.78756	1.97397	1.56724	1.92706	1.31141
1	ENSG00000065054	SLC9A3R2	9.22207	8.34877	7.54964	7.2268	7.30094	7.04337	6.54645	6.80735	6.0925
1	ENSG00000065618	COL17A1	8.63933	8.06237	6.13473	4.32155	6.43022	5.89217	5.3558	4.93126	4.33702
1	ENSG00000065989	PDE4A	8.55177	7.22207	6.94013	7.37237	6.48946	6.34462	6.10956	6.28155	5.99733
1	ENSG00000066230	SLC9A3	8.74796	6.09859	6.05478	6.54806	5.93353	5.18791	4.00766	4.08781	4.58547
1	ENSG00000067113	PLPP1	10.6552	9.33167	8.90104	8.86426	9.35567	9.00569	8.6682	8.01222	7.70748
1	ENSG00000068615	REEP1	9.67691	6.95476	5.46676	4.66302	5.42307	4.85229	4.55505	4.41835	3.79422
1	ENSG00000068831	RASGRP2	9.87589	8.4626	7.8635	8.0283	6.57858	6.70192	6.7798	7.71843	7.74978
1	ENSG00000070915	SLC12A3	9.65755	6.28044	3.74572	3.43323	3.40702	1.65248	1.88981	1.53182	1.29121
1	ENSG00000072310	SREBF1	11.8322	11.3551	10.9096	10.7267	10.706	10.5324	10.4902	9.70455	9.59186
1	ENSG00000074966	TXK	5.97808	4.60745	4.34465	3.32888	3.16855	2.80326	2.79815	2.76407	2.8779
1	ENSG00000077092	RARB	7.03157	5.96793	5.59261	5.40457	4.78697	3.81112	2.4018	2.02095	1.11756
1	ENSG00000077150	NFKB2	11.9353	11.3509	10.469	9.89599	9.37759	8.45099	7.97203	8.44384	8.66825
1	ENSG00000082196	C1QTNF3	5.26328	3.72252	2.26082	0.696134	0.579754	1.59977	2.55109	3.14011	3.91014
1	ENSG00000084676	NCOA1	10.897	10.0827	9.21865	8.99339	8.35726	8.53423	8.75312	8.33675	8.52912
1	ENSG00000085741	WNT11	5.41754	4.34869	4.0483	3.8486	3.79059	2.85283	2.59245	2.68391	2.23778
1	ENSG00000088320	REM1	6.31077	3.89457	3.47427	3.55409	2.63059	0.976059	0.349035	0.218273	0
1	ENSG00000088727	KIF9	7.52654	6.99033	6.45112	6.19437	5.99718	5.84315	5.3999	5.30601	4.8375
1	ENSG00000089060	SLC8B1	10.8817	9.73718	8.69163	8.56791	7.95484	7.4814	7.14501	7.21615	7.25136
1	ENSG00000091106	NLRC4	6.17264	4.75301	1.97226	1.58474	0.490297	0.145164	0.478232	0.553165	0
1	ENSG00000092529	CAPN3	4.94076	4.35844	2.35991	1.90634	2.93304	2.53723	3.24786	3.60268	3.23575
1	ENSG00000099960	SLC7A4	5.87	3.99942	2.97122	2.77668	3.05521	2.65325	2.35429	2.68774	2.32944
1	ENSG00000100181	TPTEP1	11.1421	10.5033	9.53263	8.97906	6.73095	7.50654	7.56111	7.28001	5.74944
1	ENSG00000100285	NEFH	11.1501	9.77316	9.45276	9.80892	8.94024	8.00198	7.0958	6.47408	5.13454
1	ENSG00000100292	HMOX1	9.34449	8.30707	7.93425	7.97297	7.84818	7.64086	7.62647	7.16568	6.78211
1	ENSG00000100596	SPTLC2	12.2043	11.5354	11.1301	10.711	10.5723	10.4869	10.3473	10.1607	10.3251
1	ENSG00000100994	PYGB	14.0033	13.2365	12.0305	11.295	11.1456	10.5141	10.25	10.099	9.72018
1	ENSG00000101417	PXMP4	9.48339	8.81168	8.33915	8.30132	7.93165	7.71489	7.27482	7.12557	6.50432
1	ENSG00000102554	KLF5	11.6389	9.9124	9.59279	9.45382	8.69645	7.19772	6.57699	5.8714	6.37111
1	ENSG00000102760	RGCC	9.11412	8.60503	7.11641	5.61621	3.5189	1.98111	1.87457	2.03202	0.435562
1	ENSG00000102854	MSLN	7.33556	5.59191	3.56743	2.12099	1.92771	1.22555	2.54472	1.19073	2.21765
1	ENSG00000103534	TMC5	9.05815	6.53641	5.25752	6.08357	5.81143	5.46931	6.69084	5.46369	4.58266
1	ENSG00000103942	HOMER2	9.72653	8.35407	8.3278	8.28358	8.69154	8.34391	8.25628	8.05283	7.49813
1	ENSG00000104267	CA2	8.98035	7.91338	7.57661	7.47726	7.11935	6.58288	5.73601	6.08543	5.00139
1	ENSG00000104804	TULP2	6.94341	5.90752	5.59128	5.13591	4.00729	3.90934	4.42695	4.43292	4.4489
1	ENSG00000104833	TUBB4A	11.9271	11.1403	10.428	9.75617	8.22849	7.54581	7.66817	7.22885	6.79589
1	ENSG00000105289	TJP3	10.7728	10.2679	9.38092	9.52214	9.02711	8.89328	8.06722	7.92801	7.49858
1	ENSG00000105549	THEG	5.56417	4.73549	3.83269	3.3349	1.75682	1.98694	0.664694	1.54518	0
1	ENSG00000105929	ATP6V0A4	7.47449	5.4463	4.89905	5.06152	3.56432	4.59014	5.05705	5.47484	3.44996
1	ENSG00000106302	HYAL4	9.67857	8.68559	8.20377	8.09845	6.67627	6.31616	2.65812	3.63872	3.15423
1	ENSG00000106809	OGN	3.96828	2.10678	1.09096	0.482301	0	0	0	0.0742892	0
1	ENSG00000107864	CPEB3	6.94649	5.80908	5.60001	5.44342	5.00951	4.9736	4.82391	5.11515	4.9131
1	ENSG00000108001	EBF3	8.50105	5.47446	4.47634	4.74589	4.11283	4.06832	3.80318	4.57226	2.90274
1	ENSG00000108306	FBXL20	11.0538	9.7574	9.08148	10.0853	9.89576	8.58342	7.91653	9.68436	9.22271
1	ENSG00000108381	ASPA	7.90104	6.36098	5.99985	5.82856	5.10966	5.39573	5.40851	5.37185	5.45398
1	ENSG00000108813	DLX4	5.78341	4.43952	3.74408	4.15085	3.13389	3.15555	2.66552	2.84064	2.15413
1	ENSG00000110076	NRXN2	9.31032	7.77262	7.34614	7.29811	6.05594	6.36046	6.93385	7.87916	7.34307
1	ENSG00000110195	FOLR1	6.86527	3.68759	2.83746	2.75399	2.87267	3.5727	2.20619	2.45337	2.81661
1	ENSG00000110203	FOLR3	5.32801	3.06749	1.50399	1.70396	1.19067	1.04498	0.130896	0	0
1	ENSG00000110723	EXPH5	11.4573	10.144	9.3663	8.97084	8.30448	8.50774	8.57461	8.64798	8.75638
1	ENSG00000111452	ADGRD1	8.19326	7.50367	7.00141	5.92121	4.20005	4.1087	4.95393	3.42778	4.87091
1	ENSG00000111863	ADTRP	6.7703	6.20174	5.10006	4.92403	5.15819	4.1143	2.43126	2.40127	2.17272
1	ENSG00000112320	SOBP	7.66423	6.78558	6.61106	5.73567	4.49332	5.22244	5.9354	5.70188	5.01222
1	ENSG00000112343	TRIM38	9.62081	8.83174	8.42705	8.24532	7.59952	7.43404	7.34161	7.0289	6.78301
1	ENSG00000112394	SLC16A10	11.272	10.384	9.45734	9.02188	9.0316	8.93277	8.63489	8.39629	7.65234
1	ENSG00000112992	NNT	12.156	11.4366	10.5408	10.068	8.66169	8.27872	8.30057	8.30351	8.30286
1	ENSG00000113083	LOX	6.27351	5.40372	4.27208	4.3279	2.70173	3.47673	4.23084	3.5681	3.91451
1	ENSG00000113249	HAVCR1	7.49835	6.44517	3.4894	3.10525	3.63896	3.68606	1.95115	2.70849	2.13262
1	ENSG00000113889	KNG1	4.85943	4.19977	3.64979	3.59265	3.53817	2.74203	2.1094	2.21417	1.11645
1	ENSG00000114547	ROPN1B	3.79821	0.929506	1.01389	0.644345	0.578796	0.176128	1.8409	1.33593	0.594172
1	ENSG00000114698	PLSCR4	7.16995	6.06417	5.32067	4.58364	3.85311	3.66434	4.27013	4.65511	4.37616
1	ENSG00000115226	FNDC4	8.33088	7.8184	7.09883	6.89824	6.71458	6.56338	5.65328	5.86488	6.2383
1	ENSG00000115461	IGFBP5	8.41685	5.92703	3.85953	2.71167	4.33158	4.83918	5.42943	5.70987	6.78564
1	ENSG00000115468	EFHD1	8.91209	7.43227	6.8344	6.75183	6.81648	5.97345	5.29678	5.12924	5.20605
1	ENSG00000115850	LCT	4.73752	3.57591	2.69198	1.88665	1.54837	1.36985	2.64716	1.26372	0.877248
1	ENSG00000116035	VAX2	5.86579	3.77676	2.3913	2.83028	2.45058	2.21086	0.628036	0.534964	0
1	ENSG00000116039	ATP6V1B1	9.81749	6.51716	3.26805	2.72315	2.77288	2.61649	0.720952	0	0
1	ENSG00000116117	PARD3B	8.70958	5.99614	4.90111	4.40158	6.17801	6.4471	5.84697	6.54064	5.85719
1	ENSG00000116132	PRRX1	4.86904	4.17014	2.01718	2.40212	1.32035	0.702887	0.871484	0.31958	0.754894
1	ENSG00000116663	FBXO6	6.96723	6.03622	5.42714	5.35348	5.00888	4.75301	4.47256	4.41757	4.73258
1	ENSG00000116819	TFAP2E	4.85934	3.20713	3.00123	3.09074	3.40854	3.54001	2.76702	1.99961	1.49372
1	ENSG00000117091	CD48	2.90158	1.92691	0.845945	0.532618	0.731761	0.451144	0	0	0
1	ENSG00000117983	MUC5B	6.70301	4.79479	3.67098	3.20938	0.609503	3.69788	1.03739	3.36395	0.564486
1	ENSG00000119138	KLF9	8.20183	6.87014	6.55229	6.31922	5.33218	4.73888	4.7268	6.27313	6.90506
1	ENSG00000119227	PIGZ	3.54981	2.67082	2.6505	2.17551	1.56726	1.63703	1.35502	0.689393	2.01014
1	ENSG00000120055	C10orf95	7.44449	6.82682	5.41291	4.82922	4.1617	2.8474	1.85678	2.08912	1.92599
1	ENSG00000120278	PLEKHG1	8.85203	7.82016	7.11563	6.77358	6.79225	6.43343	6.21732	6.41285	6.36696
1	ENSG00000121057	AKAP1	12.1746	11.636	10.8443	10.5623	9.70351	9.4466	9.5032	10.0212	10.148
1	ENSG00000121594	CD80	4.4328	2.07092	1.49718	0.924855	0.186352	0	0.777461	0.164676	0.207376
1	ENSG00000121769	FABP3	10.1596	8.392	7.4102	7.22839	7.46479	7.6419	7.48638	7.21353	6.87259
1	ENSG00000122592	HOXA7	3.28666	1.77638	1.09824	1.60465	0.805455	1.66472	0	0	0
1	ENSG00000122694	GLIPR2	9.71158	6.15898	4.95267	5.30156	6.46295	6.52543	6.54526	6.69671	6.40266
1	ENSG00000124145	SDC4	11.5466	9.88401	9.43882	9.69635	10.2969	9.84199	9.12232	9.37567	9.44016
1	ENSG00000124935	SCGB1D2	4.6084	3.21473	2.60236	1.73804	0.893938	0.705843	0.259577	0	0
1	ENSG00000125089	SH3TC1	9.01858	6.60583	4.67996	4.54979	2.99911	3.32411	1.64391	1.60366	2.3724
1	ENSG00000125285	SOX21	6.97001	5.43449	4.8676	4.1925	4.16388	4.86345	5.54092	3.88632	3.13839
1	ENSG00000125533	BHLHE23	5.53925	4.3303	4.36034	4.48172	3.72692	3.96347	3.00833	2.78049	1.58913
1	ENSG00000125845	BMP2	7.68474	4.79855	3.47875	2.66591	5.02701	5.87121	3.74115	4.32203	5.00768
1	ENSG00000127084	FGD3	7.66041	6.63145	5.93993	5.7534	4.91855	4.89691	4.62945	4.79184	5.33967
1	ENSG00000127528	KLF2	5.6607	4.09575	2.84215	2.99181	2.60958	2.33933	1.85587	1.60468	2.20315
1	ENSG00000128714	HOXD13	5.97943	4.93532	4.10089	4.20347	2.52303	1.18126	0.178153	0.589116	0
1	ENSG00000130675	MNX1	8.10323	5.65099	5.1018	2.53147	1.85902	2.02183	0.856167	5.47232	3.03907
1	ENSG00000131398	KCNC3	7.85624	6.85856	6.39411	5.85736	5.29789	5.52207	5.70535	5.25739	5.21141
1	ENSG00000131584	ACAP3	9.69815	8.8562	7.77086	7.98662	7.93963	7.82065	8.23615	7.76438	8.0372
1	ENSG00000131979	GCH1	9.60272	8.76974	8.43913	8.08901	7.82087	7.43165	7.39729	7.0235	7.19909
1	ENSG00000132510	KDM6B	8.67915	8.14242	7.89402	7.64679	6.93924	7.27512	6.90497	6.63588	6.91646
1	ENSG00000132669	RIN2	8.11599	7.33728	6.8046	5.96334	5.59891	5.4952	4.31191	5.07689	5.93775
1	ENSG00000133519	ZDHHC8P1	6.89125	5.64142	5.53985	4.82312	4.79843	4.76166	4.22171	4.49547	4.49749
1	ENSG00000134138	MEIS2	8.53893	7.37685	5.48521	4.41279	3.47235	3.66064	3.15266	2.84439	3.15082
1	ENSG00000134256	CD101	6.24385	5.56839	3.84503	3.27665	2.9332	3.04819	4.25937	3.57879	2.9802
1	ENSG00000134317	GRHL1	9.20102	8.42245	8.03088	7.54508	7.30316	7.19594	6.96061	6.91716	6.16492
1	ENSG00000135111	TBX3	9.7835	7.06351	6.98683	6.77162	6.89616	6.87296	4.378	3.00192	0.872396
1	ENSG00000135116	HRK	10.0962	7.84982	6.92779	6.14232	6.50196	6.06524	6.67109	5.30389	4.85809
1	ENSG00000135355	GJA10	6.55977	5.68153	4.55563	3.73774	0.87682	1.05401	0.392446	0.935517	0.537426
1	ENSG00000135414	GDF11	10.4339	8.98585	8.30947	7.9778	7.93888	8.21642	8.98762	7.79331	7.75245
1	ENSG00000135617	PRADC1	8.11754	7.50932	6.96528	6.70909	6.57872	6.52256	6.02647	5.72794	5.82198
1	ENSG00000135926	TMBIM1	10.7182	10.1259	9.44288	9.31869	9.15672	8.83482	8.16873	8.73506	8.92018
1	ENSG00000136235	GPNMB	10.4913	9.31469	7.83627	6.51304	5.82946	5.41968	5.98238	6.28452	5.67711
1	ENSG00000136286	MYO1G	7.72542	6.955	6.33908	5.74299	3.39835	3.2558	3.09223	3.20905	3.36609
1	ENSG00000136826	KLF4	11.0122	9.84689	8.8178	8.34956	8.64726	8.35709	7.42014	6.08754	4.92531
1	ENSG00000136842	TMOD1	5.84308	2.94631	2.51745	2.11781	2.03456	1.59909	1.76664	2.63893	2.91536
1	ENSG00000137449	CPEB2	7.9554	6.88728	6.39949	6.60255	6.56322	5.82009	5.29639	6.19402	5.409
1	ENSG00000137648	TMPRSS4	8.428	6.99661	5.60425	4.21501	3.16746	3.34409	4.18143	4.46462	4.71832
1	ENSG00000137842	TMEM62	7.72298	7.17358	6.17227	6.15768	6.23364	6.26819	6.39934	5.37096	4.52848
1	ENSG00000137872	SEMA6D	7.00724	4.57403	4.79534	5.00215	5.18425	5.00948	4.54633	5.20233	4.10823
1	ENSG00000139629	GALNT6	10.488	9.91307	9.22802	8.79937	8.80384	8.49675	8.20655	7.50769	6.94763
1	ENSG00000139718	SETD1B	10.0358	9.49125	9.15203	8.93226	8.80759	8.59554	8.60784	7.91771	7.57897
1	ENSG00000139998	RAB15	13.4696	12.72	11.8657	11.2985	11.2471	10.645	9.63316	9.78549	9.10682
1	ENSG00000140986	RPL3L	7.09306	6.19641	5.45109	5.13415	4.08397	3.56699	3.88008	4.174	3.38034
1	ENSG00000141449	GREB1L	7.18211	5.87591	5.32655	4.49695	3.23028	3.3993	3.10942	2.62903	3.11616
1	ENSG00000141570	CBX8	7.29229	5.8387	5.55819	5.21194	5.25833	5.24665	4.93702	4.62819	4.41222
1	ENSG00000141582	CBX4	8.49906	6.80431	6.4355	6.67314	6.64752	6.25257	6.29746	6.14216	6.02296
1	ENSG00000142182	DNMT3L	13.8189	12.8299	11.8994	11.274	9.86695	7.20619	2.78637	1.98364	0.839599
1	ENSG00000142530	FAM71E1	8.37661	7.79452	7.3256	7.3811	6.34602	6.45272	6.12161	6.47906	6.21347
1	ENSG00000142634	EFHD2	10.3907	9.19169	8.70596	8.51606	8.14425	7.8359	7.68641	7.86013	7.8345
1	ENSG00000143028	SYPL2	6.74054	5.9723	5.23957	5.07006	4.94479	5.21638	5.65319	4.82169	3.91046
1	ENSG00000143119	CD53	9.16483	8.48212	7.15432	5.76029	3.27897	3.14642	3.7403	2.76722	1.65633
1	ENSG00000143669	LYST	9.1955	7.14083	5.84303	5.93006	4.40836	4.46878	4.40794	4.53477	3.72462
1	ENSG00000143753	DEGS1	10.737	9.09597	8.24554	7.83449	8.36895	8.46246	8.05749	7.87444	8.32174
1	ENSG00000143816	WNT9A	9.05426	8.39927	6.6716	6.30221	7.47905	6.56099	5.18499	4.80828	4.6934
1	ENSG00000143995	MEIS1	5.33835	4.47141	3.27426	2.82389	4.25069	3.46531	2.4139	2.40308	2.24271
1	ENSG00000144476	ACKR3	7.41788	6.52711	5.47488	4.9365	4.57997	4.90996	4.57349	3.81389	2.89209
1	ENSG00000144847	IGSF11	5.98935	5.04179	5.07887	5.10817	4.11382	4.48748	4.83205	4.33187	3.52111
1	ENSG00000144848	ATG3	12.4466	11.8556	11.1277	10.7935	10.5705	9.98604	9.39191	8.88994	8.70788
1	ENSG00000145692	BHMT	6.42633	5.45736	5.10944	5.30025	4.85906	5.29936	4.87713	5.21407	3.88837
1	ENSG00000146038	DCDC2	8.22385	6.26101	4.55374	4.26647	5.18588	5.51279	4.53272	4.81865	3.39163
1	ENSG00000146250	PRSS35	8.03719	7.29765	6.59748	6.19457	4.13687	4.46677	4.86916	4.92579	4.93989
1	ENSG00000147614	ATP6V0D2	6.7493	5.26305	4.98481	5.24031	5.12281	4.87088	4.75791	4.21279	4.34618
1	ENSG00000147642	SYBU	4.79623	3.19493	2.555	2.95111	2.66751	2.63069	1.93133	3.24706	0.824937
1	ENSG00000148154	UGCG	11.7928	11.0944	10.7125	10.6354	10.7985	10.2108	9.52643	9.78609	9.71479
1	ENSG00000148600	CDHR1	11.2102	9.72108	8.57302	7.91658	7.05952	7.1621	6.31413	6.87612	6.77427
1	ENSG00000149781	FERMT3	7.13375	6.41952	5.67494	4.68198	4.836	4.64385	4.74542	3.84341	3.45932
1	ENSG00000152463	OLAH	11.0576	9.24169	7.26102	6.05344	5.18797	4.98481	5.05046	4.45668	3.74827
1	ENSG00000152804	HHEX	4.7328	3.57503	3.46399	3.14306	3.34997	3.663	2.55119	2.97427	1.97376
1	ENSG00000152977	ZIC1	5.58625	4.81614	3.9312	3.79843	3.32315	2.82294	2.171	2.79042	1.8204
1	ENSG00000153165	RGPD3	5.29787	4.71646	3.87517	4.18268	4.38051	4.08279	4.48285	4.11014	3.48196
1	ENSG00000153246	PLA2R1	8.55492	7.10569	6.63797	6.44821	6.12133	5.87069	5.22248	5.72654	5.33045
1	ENSG00000153976	HS3ST3A1	8.57845	8.123	7.5188	7.30191	6.84604	6.72467	6.67259	6.60111	5.29202
1	ENSG00000155465	SLC7A7	9.25794	8.30257	7.63761	6.95682	6.53946	6.53585	6.59348	6.64962	6.5183
1	ENSG00000155744	FAM126B	9.41393	8.78056	8.44244	8.19365	7.7514	7.53781	7.18821	7.21733	6.94059
1	ENSG00000155792	DEPTOR	10.1114	9.31565	8.74607	8.76335	7.86646	7.29569	6.30402	5.84991	5.92966
1	ENSG00000156860	FBRS	9.86631	8.66932	8.31935	8.00266	7.04643	7.34537	7.12428	7.46013	7.55213
1	ENSG00000157601	MX1	10.3249	9.81582	8.26326	7.73055	6.78837	6.18528	5.84274	5.65469	5.69621
1	ENSG00000158014	SLC30A2	7.80321	6.82456	5.61433	5.06718	4.45382	4.52272	3.99542	3.41717	3.33568
1	ENSG00000158292	GPR153	9.33716	7.8012	6.99826	6.9531	5.77766	6.13918	5.60868	6.27955	6.81536
1	ENSG00000158825	CDA	6.9172	5.81204	5.8547	5.87406	5.02714	4.83394	4.44461	4.03107	4.11129
1	ENSG00000158828	PINK1	11.8633	10.7262	9.88082	9.73765	9.46803	9.30574	9.03723	8.77889	8.28829
1	ENSG00000160072	ATAD3B	12.8472	12.1512	11.456	11.1054	10.8029	10.3853	10.3063	9.8863	9.60178
1	ENSG00000160224	AIRE	9.69199	9.05996	8.06326	7.47409	7.00118	5.26254	2.82177	2.79612	3.04463
1	ENSG00000160439	RDH13	9.66458	9.12821	8.81871	8.38528	8.14907	8.49393	8.05055	7.53962	8.5412
1	ENSG00000160801	PTH1R	8.47695	7.31798	6.88974	6.63162	3.60859	3.94725	3.39437	2.94661	2.19082
1	ENSG00000161328	LRRC56	8.38716	7.55727	6.59612	6.39747	5.9582	5.69756	4.89186	4.66211	4.57327
1	ENSG00000162391	FAM151A	11.7487	9.54974	7.86776	7.04807	5.78712	4.13586	1.80594	1.421	1.05656
1	ENSG00000162520	SYNC	7.46321	5.92024	4.59039	4.66413	4.07551	3.15396	1.67712	1.85761	1.5026
1	ENSG00000162542	TMCO4	7.40236	6.91251	6.21567	6.11105	5.32046	5.45373	6.05293	5.80094	6.32308
1	ENSG00000162576	MXRA8	9.15315	8.25079	7.4623	7.26853	6.98788	6.86517	6.92444	6.51867	5.49809
1	ENSG00000162624	LHX8	6.10415	5.60342	4.69364	4.44755	3.03833	2.60788	2.37152	3.87267	2.05403
1	ENSG00000163131	CTSS	6.59201	5.75503	5.48916	4.21781	4.03557	4.616	4.3754	4.35686	4.56858
1	ENSG00000163286	ALPG	14.0105	12.8089	12.5036	12.5004	11.3822	10.2347	5.86261	5.96876	3.27278
1	ENSG00000163435	ELF3	11.0975	9.73003	8.50226	8.44054	7.30636	7.08015	7.27532	7.05786	7.05663
1	ENSG00000163898	LIPH	11.2618	9.83695	8.36154	7.73187	6.00355	4.38984	3.29403	4.02815	3.12956
1	ENSG00000164099	PRSS12	10.9464	10.1297	9.33998	8.76039	7.68549	7.38095	7.10983	7.2008	6.45654
1	ENSG00000164124	TMEM144	8.62103	7.68116	7.06579	6.7825	5.53927	5.48005	5.61342	5.54938	5.91653
1	ENSG00000164299	SPZ1	4.37964	3.38107	3.4172	2.52938	1.10387	0	0.342653	0	0
1	ENSG00000164488	DACT2	9.52346	8.5039	7.09969	6.06974	5.75754	5.52166	5.3403	5.3037	5.20892
1	ENSG00000165025	SYK	9.07793	8.34157	7.95205	7.86382	7.22755	6.9437	6.78272	6.33843	5.60079
1	ENSG00000165029	ABCA1	12.9486	12.1717	11.3611	11.0497	9.82269	9.16499	9.07498	9.48926	9.31283
1	ENSG00000165272	AQP3	8.50026	6.36255	5.41352	5.44403	5.35692	4.62272	4.59461	3.93987	2.72716
1	ENSG00000165507	DEPP1	5.35689	4.56133	4.21596	4.08968	3.18111	2.48484	2.97637	2.71139	3.76822
1	ENSG00000165556	CDX2	4.97545	3.01004	2.37652	2.37448	2.67085	0.856126	0.106829	0	0
1	ENSG00000165685	TMEM52B	7.61666	5.39491	5.33636	4.80919	5.46771	3.76101	4.57365	4.93225	4.85878
1	ENSG00000165828	PRAP1	9.53882	7.78184	6.14614	5.50075	5.13467	4.78122	3.53886	3.60718	2.51102
1	ENSG00000166211	SPIC	9.77974	6.7222	4.04924	2.39118	1.00361	0.845098	0.260916	0	0.426154
1	ENSG00000166592	RRAD	9.20623	8.60769	7.18889	6.80975	6.11465	4.13459	1.74293	2.35149	1.14562
1	ENSG00000166963	MAP1A	10.0596	8.43726	7.64771	7.3888	7.64139	7.66999	8.26046	6.35856	5.12509
1	ENSG00000167107	ACSF2	8.65026	7.78842	7.48794	7.66547	6.95951	7.30314	6.83227	7.0681	6.59108
1	ENSG00000167114	SLC27A4	9.96726	9.52902	8.85583	8.4024	8.04506	7.89362	7.95924	7.36716	7.33472
1	ENSG00000167244	IGF2	6.34351	4.76535	4.60109	4.50526	5.55462	4.88776	3.48651	4.30738	4.36104
1	ENSG00000167306	MYO5B	10.2751	9.22388	8.97822	8.41171	7.57394	8.43028	7.99522	8.59308	8.88671
1	ENSG00000167363	FN3K	8.00421	7.04803	6.21155	6.10873	5.58199	5.21676	5.19676	5.38776	5.48278
1	ENSG00000167644	C19orf33	7.54931	7.10082	6.63943	6.65364	6.32952	6.16253	5.60614	6.32201	5.99301
1	ENSG00000167968	DNASE1L2	5.226	4.63392	4.02712	3.29389	3.16451	2.98574	2.02854	2.15614	2.2925
1	ENSG00000168016	TRANK1	10.1001	8.88016	8.28626	8.0916	7.84824	7.56057	7.15703	8.87164	9.05701
1	ENSG00000168542	COL3A1	7.86517	6.5101	5.45765	4.39808	2.92134	6.8087	3.92519	2.56689	0.34154
1	ENSG00000168769	TET2	10.3936	7.64896	6.43533	5.96667	6.18991	5.91588	6.90471	7.29231	8.25186
1	ENSG00000168907	PLA2G4F	8.51554	6.7893	4.96473	3.57302	2.80603	1.55652	1.16419	1.48887	1.04224
1	ENSG00000168994	PXDC1	8.05288	7.22489	6.54358	5.94489	5.73212	5.02013	3.90193	3.94946	4.72495
1	ENSG00000169193	CCDC126	7.57436	6.96282	6.55482	6.10781	6.07476	5.5674	5.1686	5.59012	5.40498
1	ENSG00000169554	ZEB2	6.71088	4.78125	4.63157	4.45342	4.60328	4.50029	4.21055	3.80435	4.09978
1	ENSG00000169896	ITGAM	9.49692	8.14282	5.32584	4.17546	2.94897	2.87245	1.81641	3.03396	4.47512
1	ENSG00000170561	IRX2	10.8154	9.6014	9.01406	8.71748	9.24286	9.00314	7.9019	7.82339	7.09971
1	ENSG00000170577	SIX2	5.13525	4.25597	4.00695	3.9808	3.81739	3.29644	2.79921	3.81535	2.98564
1	ENSG00000171729	TMEM51	8.86429	7.83835	6.96272	6.43305	5.81378	5.9049	5.82802	6.26684	6.66192
1	ENSG00000171811	CFAP46	7.10932	6.55799	5.85918	5.6348	5.22001	5.28002	5.13721	4.87469	4.44614
1	ENSG00000171817	ZNF540	6.13515	5.09564	4.97096	3.93224	4.73617	3.52104	3.84511	4.14495	3.74828
1	ENSG00000172594	SMPDL3A	8.52824	7.2499	6.17227	5.11587	4.00445	3.73008	4.52285	4.75108	4.20218
1	ENSG00000173214	MFSD4B	11.8505	11.1015	10.4599	10.0161	9.69084	9.61882	9.79383	9.55151	9.26336
1	ENSG00000173389	IQCF1	3.23285	2.22847	2.24581	2.15723	1.20795	0.973037	0.976956	0.755476	0.718118
1	ENSG00000173391	OLR1	7.04275	5.53963	5.3926	5.02064	5.28576	4.73571	4.57056	4.64892	4.8404
1	ENSG00000173598	NUDT4	12.7564	11.9641	11.7369	11.736	11.459	11.0662	10.3875	10.6488	10.209
1	ENSG00000173762	CD7	7.89899	6.34207	4.57023	4.06901	3.94528	4.38956	4.4605	4.20074	2.60063
1	ENSG00000173930	SLCO4C1	10.2846	9.28536	8.63904	8.15522	7.49662	6.91763	7.17477	6.27355	6.37932
1	ENSG00000174156	GSTA3	4.11555	2.05144	0.578786	0.453185	0.948845	0.310801	0	0	0
1	ENSG00000175147	TMEM51-AS1	8.73971	8.10261	7.51486	6.85812	6.1373	6.45048	6.56997	6.68533	5.85096
1	ENSG00000175155	YPEL2	11.298	9.31042	8.43433	7.83545	7.65515	6.58846	6.00514	7.08895	7.73714
1	ENSG00000175170	FAM182B	4.81984	3.4021	3.77011	3.29956	3.26975	2.31062	2.55601	3.5729	2.7157
1	ENSG00000175356	SCUBE2	8.99176	7.76293	7.00273	6.53453	5.81854	5.63611	4.74776	3.26996	3.92377
1	ENSG00000175920	DOK7	5.19938	4.6093	3.61852	2.88477	2.63987	2.72571	3.00424	1.51182	2.90278
1	ENSG00000176153	GPX2	10.5026	9.90271	9.02089	8.36908	5.2068	4.4045	3.44918	2.14841	1.75226
1	ENSG00000176302	FOXR1	7.0804	6.28104	4.78402	4.79113	2.68176	1.18061	0.460757	2.39484	0.671512
1	ENSG00000176945	MUC20	4.68121	2.9962	2.39945	2.3257	2.2082	2.66054	1.86553	1.98485	1.17821
1	ENSG00000177096	PHETA2	7.27135	6.82468	5.96507	5.53858	5.0196	5.12738	5.20884	5.48879	5.26863
1	ENSG00000177465	ACOT4	7.09897	6.55035	5.88271	5.4575	4.73172	4.38857	4.36728	3.89941	4.13209
1	ENSG00000177468	OLIG3	4.68281	3.51152	3.24098	3.13563	2.32443	2.68954	3.32962	1.09018	0.394473
1	ENSG00000177508	IRX3	6.36294	4.44124	3.21852	2.707	3.02587	4.49336	4.48359	4.7634	2.82918
1	ENSG00000178075	GRAMD1C	7.35248	6.18057	6.17008	6.59206	5.30196	5.67929	5.31003	5.90732	5.65416
1	ENSG00000178222	RNF212	7.99701	6.68034	5.9864	5.31709	4.22402	4.79923	4.33181	5.4085	4.8211
1	ENSG00000178935	ZNF552	10.1611	9.45992	8.91941	8.85585	8.90322	8.43197	7.64152	7.81194	7.19065
1	ENSG00000179403	VWA1	10.7444	9.75541	8.94042	8.54819	8.94466	8.68222	7.98154	8.26407	8.36273
1	ENSG00000179460	EEF1A1P27	5.61041	5.06122	4.48559	3.95621	3.47107	3.36002	3.06175	3.31873	3.18995
1	ENSG00000179598	PLD6	7.69492	7.00986	5.90724	5.60838	4.7961	4.78853	4.48103	4.96553	3.9522
1	ENSG00000179776	CDH5	6.82577	6.21945	5.44517	4.76674	3.7477	3.45546	2.86855	2.81216	2.2234
1	ENSG00000179869	ABCA13	6.79775	6.13855	6.0103	5.39928	4.98824	4.91972	4.73732	5.56004	4.31948
1	ENSG00000179918	SEPHS2	10.7471	9.72079	9.6057	9.78364	8.92004	8.45688	8.19451	7.89596	7.64562
1	ENSG00000179934	CCR8	8.06201	6.43893	4.54156	3.52469	2.48127	2.00427	1.35589	0.802075	0
1	ENSG00000179981	TSHZ1	5.93854	5.19732	4.57171	4.57273	2.92059	2.8537	4.1071	3.27865	2.84697
1	ENSG00000180209	MYLPF	6.5192	4.74947	3.56333	3.29511	2.53087	1.78183	2.23424	3.31057	2.69784
1	ENSG00000180210	F2	4.81338	3.30517	2.25048	2.7878	2.22048	2.63231	2.13983	1.69164	0.658427
1	ENSG00000180245	RRH	4.43582	3.7366	2.62273	2.19441	1.15043	1.82158	2.12485	1.73425	2.54614
1	ENSG00000180383	DEFB124	4.92346	3.3159	2.73811	2.74081	0.167726	0.044244	0.0400698	1.41913	0.0787264
1	ENSG00000180875	GREM2	7.20469	4.03279	3.70863	3.26916	3.7269	3.75774	3.35485	2.66525	2.56698
1	ENSG00000181408	UTS2R	6.12683	5.37841	3.9692	3.23167	1.83252	1.58076	1.86089	0.375588	1.37385
1	ENSG00000181444	ZNF467	5.33001	2.38157	3.13099	1.53226	1.20816	1.43587	1.36015	1.04296	0.803695
1	ENSG00000181652	ATG9B	10.6589	9.34563	8.46908	8.1474	6.08372	4.66211	4.66234	4.71498	4.90265
1	ENSG00000181965	NEUROG1	3.81601	1.77572	1.01919	1.15917	0.55792	0.598626	0.387513	0	0
1	ENSG00000182022	CHST15	9.4795	8.91217	7.96454	8.24144	8.59831	8.31056	8.17186	7.21465	6.92983
1	ENSG00000182255	KCNA4	5.6117	1.11386	0.9547	1.62041	1.26213	0	0	0.355187	0
1	ENSG00000182327	GLTPD2	3.90691	2.25786	1.87353	1.34793	1.70593	0.49177	0.164617	0.245831	0.38149
1	ENSG00000182718	ANXA2	13.3109	12.1622	11.7185	11.6987	12.5329	12.2345	11.4994	11.2511	10.1835
1	ENSG00000182742	HOXB4	3.35571	1.64851	0.578799	0.858574	0.407694	0.187777	0	0.220215	0
1	ENSG00000183206	POTEC	5.57979	5.04455	4.69727	3.83489	3.88106	3.99256	3.39439	3.09808	2.29257
1	ENSG00000183423	LRIT3	3.98312	3.14426	2.00007	1.36347	1.53917	1.09455	1.33753	1.33137	1.40774
1	ENSG00000183439	TRIM61	10.264	9.35038	8.80647	8.58854	7.93687	7.49429	7.26443	6.77998	5.5644
1	ENSG00000183506	PI4KAP2	10.8987	9.92302	8.8626	8.84718	7.90986	8.64302	8.63755	9.10608	8.43745
1	ENSG00000183876	ARSI	10.076	8.53306	7.8882	7.27573	7.19176	6.46127	6.56383	6.09128	5.07391
1	ENSG00000184100	BRD7P2	4.67987	1.64384	0.855911	0.855457	0.240201	0.845836	1.08856	0	1.18928
1	ENSG00000184188	AC026410.1	4.13555	3.60366	2.93487	2.41823	1.63033	0.824435	0.768455	0.893619	0.71238
1	ENSG00000184307	ZDHHC23	10.6063	9.78407	9.23623	8.90992	8.25342	8.51402	8.57999	8.1074	7.84216
1	ENSG00000184441	AP001062.1	6.82886	5.92271	5.33213	5.2626	5.45921	5.21697	5.28539	3.75175	3.80081
1	ENSG00000185189	NRBP2	12.0782	11.3119	10.643	10.184	9.64471	9.2707	8.2742	8.11953	7.457
1	ENSG00000185221	GAPDHP24	4.38979	3.38011	3.17391	3.02187	1.19339	0.204617	0.58552	0.602867	0
1	ENSG00000185686	PRAME	6.05329	5.11981	4.62578	3.95891	1.84239	1.10023	0.526476	0.501501	2.18007
1	ENSG00000185730	ZNF696	10.3691	9.72184	8.77099	7.89116	7.58749	7.41186	7.67438	7.65871	7.6299
1	ENSG00000185761	ADAMTSL5	7.58473	5.69341	5.60758	4.45785	4.73637	3.89267	3.52588	2.93439	2.95908
1	ENSG00000185792	NLRP9	5.24645	4.69814	2.49207	1.61052	1.69795	1.19915	0.478421	0.479429	0
1	ENSG00000185860	CCDC190	5.33641	4.40952	3.69691	2.91272	0.462535	1.38282	0.195901	0.888456	0
1	ENSG00000185862	EVI2B	2.88805	0.669814	0	0	0	0	0	0	0
1	ENSG00000185924	RTN4RL1	6.62419	4.6787	3.80238	3.16564	3.68352	3.49135	1.69337	1.40352	1.41405
1	ENSG00000186594	MIR22HG	7.01528	6.44718	5.71237	5.75851	5.51869	4.92689	5.45908	4.23168	4.01881
1	ENSG00000186654	PRR5	9.15833	8.33077	8.00756	7.6691	7.57184	7.18983	6.91274	7.35067	7.10332
1	ENSG00000187210	GCNT1	10.77	9.92644	9.27716	9.10523	8.13111	8.0177	7.6403	7.81125	7.69776
1	ENSG00000187288	CIDEC	4.23871	2.99617	2.17295	1.80138	0.582964	0.65704	0.194387	0.722621	0
1	ENSG00000187634	SAMD11	7.27833	6.08563	4.88224	4.13339	3.89781	4.39092	3.62872	3.20195	2.02888
1	ENSG00000187730	GABRD	8.22083	6.24512	6.09405	6.16159	5.16567	5.14762	4.90466	5.00763	4.25029
1	ENSG00000187796	CARD9	6.7543	5.95147	5.18917	4.84377	4.83213	5.23139	5.48258	4.38002	3.39164
1	ENSG00000188060	RAB42	7.86794	6.74479	5.83246	5.32909	5.13407	5.1935	5.3235	5.65448	5.81606
1	ENSG00000188112	C6orf132	11.0551	9.85501	9.14187	9.06532	9.3758	9.20278	9.0348	8.9076	8.80524
1	ENSG00000188290	HES4	8.25131	6.85413	6.49972	6.63197	7.00347	6.68075	5.01778	4.93461	5.59319
1	ENSG00000188833	ENTPD8	6.42496	4.16413	3.58781	4.20762	3.84883	3.95643	3.19481	2.9387	2.01093
1	ENSG00000196074	SYCP2	6.29053	5.18584	5.22242	5.13689	3.9291	3.9993	4.24748	3.54037	2.84402
1	ENSG00000196114	AL031577.1	4.1708	3.05611	2.62083	2.91053	2.28727	2.35347	2.08814	2.16558	1.39565
1	ENSG00000196381	ZNF781	7.18733	5.37638	4.40307	3.74081	3.80441	3.4362	3.21762	2.77547	1.95486
1	ENSG00000197535	MYO5A	11.954	11.0347	10.8146	10.3871	10.2878	10.163	9.92747	10.1719	9.85185
1	ENSG00000197587	DMBX1	7.74024	6.72549	5.82082	5.24149	3.67455	2.95971	3.03776	3.01045	2.27703
1	ENSG00000197766	CFD	7.92672	6.58856	6.46876	6.80295	5.99078	5.4138	4.36761	3.70858	3.53999
1	ENSG00000197859	ADAMTSL2	8.14038	7.43816	6.05885	5.24829	4.53743	4.49336	4.64583	4.88051	5.45362
1	ENSG00000197933	ZNF823	8.30635	7.39233	7.08323	7.23016	6.77906	6.4926	6.01971	5.95387	6.55993
1	ENSG00000198133	TMEM229B	8.2461	7.84748	6.36409	4.95175	6.63633	5.92712	4.06849	4.94056	4.75793
1	ENSG00000198841	KTI12	8.16711	7.61792	6.96612	6.58359	6.69315	5.98662	5.48864	5.49604	5.42463
1	ENSG00000198842	DUSP27	4.53415	3.81994	2.66596	2.54317	2.26014	2.25796	1.91002	1.90537	1.42977
1	ENSG00000198914	POU3F3	4.84392	2.34891	2.01947	1.37864	1.99497	1.20785	1.76809	2.03239	1.23069
1	ENSG00000198948	MFAP3L	9.52544	8.41411	7.79122	7.42878	8.31401	7.77353	6.51984	7.24628	6.03206
1	ENSG00000204547	DEFB122	5.35394	3.39194	3.4278	1.77976	0.266802	0	0	0	0.36335
1	ENSG00000204642	HLA-F	8.63348	8.18794	7.4256	6.95434	5.97986	5.62581	5.14268	6.27072	5.91322
1	ENSG00000204711	C9orf135	9.47812	8.34244	7.50501	7.06399	8.48063	8.38836	7.33017	6.41308	6.31946
1	ENSG00000204767	INSYN2B	6.57112	4.71404	2.063	1.75776	3.11705	0.743902	1.6466	0.647886	0
1	ENSG00000205861	PCOTH	4.98228	3.81476	3.38474	2.53154	2.72593	2.19105	2.83155	1.06222	2.06553
1	ENSG00000206140	TMEM191C	7.39682	6.37927	6.31998	5.82359	5.52186	5.0105	4.75251	4.94375	4.59977
1	ENSG00000206530	CFAP44	6.49179	5.06107	3.76068	4.96932	5.01641	4.74575	4.48817	3.29405	5.37388
1	ENSG00000213089	PDCL3P5	3.23632	2.4104	1.65861	1.15221	1.26853	1.21436	0	0.724492	1.18335
1	ENSG00000213145	CRIP1	7.85256	6.52297	5.50919	4.99466	5.58511	3.71726	1.89934	2.35695	0.303654
1	ENSG00000213199	ASIC3	6.77451	6.03972	5.51062	4.89999	4.25223	3.51155	2.70519	4.33115	3.88009
1	ENSG00000215339	ZNF705CP	4.16328	3.2071	2.43759	0.900158	0.61156	1.15745	0.790177	0.232216	0
1	ENSG00000215343	ZNF705D	7.67461	6.94949	6.09357	5.66678	3.76867	2.75419	2.81147	2.16398	1.62866
1	ENSG00000215386	MIR99AHG	8.93863	7.79901	7.23424	6.80165	6.36472	6.45277	6.70541	6.71251	6.75529
1	ENSG00000215861	AC245297.1	5.90361	5.10171	4.40093	3.05255	1.33104	0.741663	1.00222	0.78326	0.443798
1	ENSG00000222099	RN7SKP32	4.54909	3.87381	3.16062	1.09774	1.29629	0.950996	0.442978	0	0
1	ENSG00000223573	TINCR	8.07639	7.36087	6.95555	7.06959	6.07954	5.66911	5.59967	5.69539	5.635
1	ENSG00000224721	AC007182.1	4.35047	3.67337	2.75179	2.02861	2.08993	1.68917	0.811	1.22254	0.706061
1	ENSG00000224817	AC010789.1	6.31278	4.67165	4.8016	4.38461	3.44897	2.73018	1.66563	2.2361	1.09188
1	ENSG00000226332	AL354836.1	4.60963	3.84931	3.87391	3.08574	3.17602	3.49025	3.22811	2.61299	1.83989
1	ENSG00000226521	AC087499.2	5.29469	4.15506	2.78316	2.7663	0.280549	0.750448	0.528979	0.323116	0
1	ENSG00000226742	HSBP1L1	8.97282	7.96793	6.69223	6.07705	4.20976	2.45576	2.65068	3.26787	3.03406
1	ENSG00000227036	LINC00511	9.43069	7.61126	7.20305	7.80345	6.62859	6.54023	5.84457	6.73207	5.32361
1	ENSG00000227189	AC092535.2	4.87047	3.63013	3.03558	2.2185	0.989394	1.14853	1.53814	2.10357	1.39901
1	ENSG00000227640	SOX21-AS1	5.70504	4.57537	4.30282	3.72052	3.37214	3.88361	4.25708	3.5973	2.14207
1	ENSG00000228168	HNRNPA1P21	7.43012	5.8257	4.01155	3.00643	2.28462	1.96298	1.39544	1.52515	1.38746
1	ENSG00000228630	HOTAIR	2.88818	1.40387	0.132625	0.309075	0.146657	0	0	0	0
1	ENSG00000229064	AC104073.1	4.56219	3.70505	3.22513	2.89611	2.54594	2.07453	1.06478	1.27721	0.717288
1	ENSG00000229272	AL157388.1	6.393	5.47471	3.73986	3.22447	5.46177	4.85239	4.6706	4.88826	2.83473
1	ENSG00000229743	LINC01159	3.75106	2.39642	0.817482	0.340405	0	0.192466	0.167544	0	0
1	ENSG00000230091	TMEM254-AS1	7.36539	6.19447	5.82275	5.85242	4.99154	4.94947	5.12533	4.05164	4.4023
1	ENSG00000230715	AC018638.2	5.31674	4.94294	4.2588	4.03502	3.72625	3.78461	3.54488	3.39751	3.72786
1	ENSG00000230731	AL589745.1	3.5402	2.22598	1.85757	1.033	0.281402	0	0.397658	0.926572	2.31731
1	ENSG00000231419	LINC00689	4.55666	3.8228	3.84627	3.34018	3.32429	2.97217	2.7255	3.21375	3.15882
1	ENSG00000231811	AL159166.1	8.55227	7.86791	6.74129	5.22753	1.97153	0.619124	0.247838	0.11069	0
1	ENSG00000232265	LINC02805	7.61309	6.45767	6.73205	5.93834	6.31145	4.53799	4.60581	4.53595	4.2819
1	ENSG00000232903	LINC01166	3.78521	2.90151	1.93339	1.83882	1.32227	0.914953	0.695303	1.51914	0
1	ENSG00000233542	AL391845.2	5.25095	3.76333	3.30058	3.24693	2.78407	2.77438	3.61455	3.19384	2.59255
1	ENSG00000234431	AC007283.1	3.98854	3.56986	0.732373	0	0	0	0	0	0
1	ENSG00000234805	AC090505.1	4.28701	2.09789	1.32376	0.705433	0.554251	0.380109	0	0	0
1	ENSG00000235280	MCF2L-AS1	4.77766	4.10961	3.7524	2.98087	3.66918	3.28593	3.39258	2.88375	1.72908
1	ENSG00000236468	AC099335.1	5.07685	4.54298	3.94671	3.59074	3.1319	2.60168	3.06898	2.8014	3.21326
1	ENSG00000237026	AC104073.2	3.64041	2.75832	2.44829	1.11296	1.47929	0.984772	0.566707	0.597409	0
1	ENSG00000240370	RPL13P5	8.54969	7.76168	7.37055	7.36633	6.99552	6.88318	6.65222	6.12342	5.60661
1	ENSG00000241404	EGFL8	8.34187	7.69556	7.20117	6.90149	6.89261	6.5943	6.28773	6.58098	5.98768
1	ENSG00000242061	AL160314.1	3.45951	0.807296	0.236896	0	0	0.233498	0	0.244163	0
1	ENSG00000242908	AADACL2-AS1	3.48098	2.17526	2.01103	2.48572	1.25195	1.04839	0.815594	0.502586	1.15774
1	ENSG00000242950	ERVW-1	8.32964	7.76542	7.30157	6.75512	5.37104	5.44621	5.39601	5.52092	5.65767
1	ENSG00000243988	RPS24P17	4.26535	1.91056	1.06987	0.683626	0.712384	0.398566	0.193408	0.441415	0.392711
1	ENSG00000245532	NEAT1	13.0712	11.6747	11.8925	11.8676	11.312	11.0187	9.19033	9.48368	10.0859
1	ENSG00000246273	SBF2-AS1	8.5845	6.94332	6.5826	6.36122	6.38041	6.50701	6.39102	6.38064	6.57371
1	ENSG00000248329	APELA	11.1419	8.36563	7.28737	7.01315	9.06583	9.08614	8.89862	8.21816	8.81596
1	ENSG00000248347	AC120036.1	8.56632	7.808	7.07261	6.18052	5.37076	4.38041	2.40221	0.236138	0
1	ENSG00000248593	DSTNP2	8.80667	7.79417	7.19434	7.27065	7.04401	6.62032	6.2834	5.61729	5.04821
1	ENSG00000249007	AL691482.3	4.13719	2.79277	2.64234	2.29757	1.06576	1.51103	2.09618	1.56203	2.3238
1	ENSG00000249242	TMEM150C	7.96711	7.1273	6.40759	6.12854	5.69652	5.82481	5.84207	5.95088	5.88761
1	ENSG00000249481	SPATS1	5.05786	3.65758	2.77941	2.29554	0	0	0	0	0
1	ENSG00000250033	SLC7A11-AS1	6.08421	5.16126	4.18976	3.07489	2.68281	2.63625	2.52657	2.0174	2.77331
1	ENSG00000250227	TRIM60P14	5.96827	4.9913	4.20167	4.00558	4.19689	3.3935	2.99721	2.97536	1.22449
1	ENSG00000250374	TRIM75P	8.98518	8.29761	7.61728	7.15041	4.64349	3.51284	0.360274	1.61732	0
1	ENSG00000250427	LINC02148	4.43629	3.65629	3.11067	2.93731	1.73095	0.720517	1.50705	1.05137	0.706143
1	ENSG00000250796	AC112484.2	3.71324	1.77344	0.407612	0.238722	0	0.210034	0.541132	0.549251	0
1	ENSG00000250853	RNF138P1	6.04882	4.8966	4.9535	4.36962	4.96487	4.60147	4.32953	3.55342	3.63452
1	ENSG00000251639	AC092535.3	4.75057	3.36925	2.91494	2.21007	1.37042	1.09408	0.96718	1.68283	1.21571
1	ENSG00000252186	RNU6-781P	3.47798	3.14623	1.57081	0.964034	0	0	0.84779	0	0
1	ENSG00000253301	LINC01606	3.40212	1.91133	2.16237	1.90597	2.10349	1.8591	2.58046	1.67844	1.16425
1	ENSG00000254069	AC134698.4	4.55127	2.92345	2.70098	2.11117	1.37212	1.00635	0.224275	0	0
1	ENSG00000254343	AC091563.1	5.03762	4.09495	3.648	4.10596	3.32958	2.58496	2.09374	2.14408	2.2225
1	ENSG00000255052	FAM66D	7.09683	5.9063	5.29143	5.20738	4.38904	4.22345	5.41476	5.61797	6.19622
1	ENSG00000255101	AC103843.1	5.8892	5.25215	4.45599	3.9534	2.91013	1.14158	2.13174	1.04078	0.758276
1	ENSG00000255226	LINC02690	7.37891	5.92035	4.60635	4.37927	4.40336	3.91148	0.0264252	0	0
1	ENSG00000255343	AC234917.1	7.2698	6.48351	5.98431	5.46592	5.1277	4.858	3.58393	3.73262	3.20199
1	ENSG00000255860	AP000812.2	6.6589	4.61955	2.82022	2.01277	0.587637	0.20584	0	0	0
1	ENSG00000255947	AP002754.2	6.75378	5.93012	4.77041	4.17818	3.99527	3.40187	1.42756	0.873793	0.427956
1	ENSG00000255992	AC131009.1	4.62706	3.66977	3.45776	2.99994	2.86695	2.24877	1.59072	1.78734	1.39055
1	ENSG00000256087	ZNF432	10.1094	9.53495	8.74465	8.40135	8.26422	7.83517	7.86548	7.58905	7.39894
1	ENSG00000256576	LINC02361	5.3362	4.50713	4.0547	4.26087	3.98884	4.18029	3.79024	3.36705	3.03898
1	ENSG00000257303	AC073896.2	5.63491	4.74154	4.35108	4.26612	4.52744	4.02695	4.12241	3.95352	3.82391
1	ENSG00000257341	AL928654.3	9.30879	7.95678	7.47888	7.80973	7.50685	6.51017	4.17591	4.51101	2.7935
1	ENSG00000257512	AC124947.2	6.82326	6.20709	2.76496	5.53118	2.42208	5.42721	4.5179	4.04121	2.25067
1	ENSG00000257642	AC011313.1	4.51763	4.12233	2.97226	2.76359	2.95253	2.67212	1.73331	1.97606	0.712141
1	ENSG00000258230	AC063950.1	4.37171	4.01392	3.32537	2.90758	3.02201	2.81082	2.93008	3.10274	1.77703
1	ENSG00000258458	AL160314.2	7.39632	5.54216	5.5906	5.23698	4.9567	4.98642	5.39527	5.37001	5.10351
1	ENSG00000258461	AC012651.1	4.37224	3.46172	3.11414	2.90371	2.95359	3.21169	2.61111	3.25802	2.1312
1	ENSG00000258913	LINC02691	4.53015	2.99676	2.14555	2.30167	1.57788	1.75193	2.00538	1.16642	1.04451
1	ENSG00000258986	TMEM179	7.38559	6.42167	5.90487	5.6924	5.54116	4.70357	5.13115	5.30578	5.68578
1	ENSG00000259207	ITGB3	4.50494	2.15596	2.08782	3.03809	2.71302	2.4303	2.85847	1.94445	2.18123
1	ENSG00000259522	AL136295.4	4.22296	2.90205	2.52733	2.24126	1.64449	1.72416	2.47099	2.19288	2.86006
1	ENSG00000259933	AC009065.2	4.62677	3.91289	3.27646	3.59768	3.28271	2.98589	2.25516	2.60004	1.55933
1	ENSG00000260912	AL158206.1	8.12452	7.49878	6.66616	6.20634	6.40645	6.28641	5.90211	5.90725	5.87451
1	ENSG00000261150	EPPK1	13.3485	12.3849	11.6224	11.3547	11.9731	11.4986	10.2079	10.1456	9.75316
1	ENSG00000262133	AC087392.2	4.02324	3.03206	2.57237	1.33944	0.545311	0.389153	0	0	0
1	ENSG00000264057	AC103810.1	6.70304	5.85356	5.28367	5.14691	4.82315	4.39632	4.68418	4.18594	4.4369
1	ENSG00000267053	AC092296.2	11.6335	10.7903	10.3442	9.2119	8.20215	9.20662	7.96289	7.07252	5.54818
1	ENSG00000267157	AC011499.1	3.99143	3.37567	1.84752	1.67012	1.57983	2.15315	2.05841	1.13705	1.55749
1	ENSG00000268555	AC123912.4	5.55488	4.00607	3.59347	3.05697	3.22467	2.64241	2.66172	2.86463	3.02611
1	ENSG00000270231	NBPF8	9.29565	8.5942	7.34546	6.48952	6.01192	5.74694	5.35209	6.08198	6.68852
1	ENSG00000271121	NUDT4P2	10.0064	9.42188	8.9696	8.75692	8.44029	8.12452	7.68301	7.81129	7.22933
1	ENSG00000271781	AC026740.1	4.26979	3.39484	2.20916	1.52568	2.49479	2.67771	2.68748	1.20487	1.1818
1	ENSG00000271789	AL080317.1	6.32927	5.43209	4.8275	4.32721	3.85087	3.99693	4.17899	3.73868	3.3301
1	ENSG00000272031	ANKRD34A	5.00398	4.46653	3.7938	3.01411	1.97409	1.72215	2.13975	1.91024	2.83787
1	ENSG00000272512	AL645608.7	5.22028	3.62652	2.99541	3.89102	4.0782	3.77986	2.67703	2.17312	2.8001
1	ENSG00000273047	AL121845.2	5.62525	4.98961	4.12243	4.21404	4.21498	4.18511	3.29108	3.21943	3.21156
1	ENSG00000273154	AL121845.3	6.72452	6.00343	5.74008	4.69078	4.83874	4.35902	5.38696	3.59678	4.79705
1	ENSG00000273568	AC131009.3	5.22899	4.64762	4.35728	3.87927	3.58122	3.43988	3.3262	2.93915	2.78387
1	ENSG00000274602	PI4KAP1	9.37235	8.44935	8.1158	7.33563	7.32172	7.33794	7.54628	7.95601	7.71266
1	ENSG00000276399	AC209154.1	5.06617	4.18605	3.44733	3.01108	2.09082	2.32423	2.44333	2.10083	1.00843
1	ENSG00000277534	AC007996.1	7.273	6.50448	6.23431	5.99412	6.17543	5.61098	5.01498	4.62282	4.66247
1	ENSG00000278075	AC114341.1	4.11846	3.40025	2.54547	1.35405	0.712022	1.0304	0.835684	1.35432	0.410615
1	ENSG00000278558	TMEM191B	5.5208	4.71079	3.8629	4.28165	3.62633	3.72045	3.46303	3.30319	3.32062
1	ENSG00000278863	AC091059.2	4.37236	2.67667	2.24219	0.714299	1.29517	0.190385	0.545666	1.17757	2.10411
1	ENSG00000279493	FP565260.4	11.5676	10.5348	9.65806	9.21586	7.82063	5.39588	0.646392	1.22352	1.03099
1	ENSG00000280257	AC007741.1	3.62844	1.88538	2.27205	2.20249	0.609857	0	0.597295	0.559002	0
1	ENSG00000283183	AC116565.1	6.24413	5.15728	4.81977	4.01495	3.24421	4.19098	4.17876	2.90827	3.4388
1	ENSG00000283440	LINC01260	3.8654	2.59052	1.26165	0.791455	0.405294	0.589661	0.636039	0.76688	1.03698
1	ENSG00000284005	MIR6084	5.47511	4.38396	3.4445	3.66804	3.21297	2.97859	2.14559	2.33907	2.78842
1	ENSG00000284142	MIR6845	3.89779	3.1575	2.19894	1.57857	0.597322	0.838556	0.782957	0.775312	0
1	ENSG00000285424	AL162718.1	5.4607	5.04677	4.20183	3.59861	2.77003	2.52101	2.53496	2.57577	3.05861
1	ENSG00000285581	AC091196.1	5.02074	4.42941	3.96082	3.59473	3.5404	3.92742	3.78192	2.88649	2.62602
1	ENSG00000285777	AL139142.2	3.82926	3.43792	0.208184	0	0.409963	0	1.93865	0.737835	0
1	ENSG00000285999	AC025442.2	5.00754	4.4532	3.80193	3.37336	3.03733	2.74122	2.54113	1.75292	2.44212
1	ENSG00000286699	AC084198.2	10.2372	9.33519	8.4383	7.99925	7.71253	7.06531	6.59182	6.20654	5.99182
1	ENSG00000287238	AP002954.2	8.09072	7.50068	6.99139	6.71877	6.3469	5.86521	5.46075	5.1374	5.60002
1	ENSG00000287958	AC092053.5	5.06842	3.91201	2.37468	2.97135	2.68807	0.993565	0	0	0
2	ENSG00000003402	CFLAR	11.4265	11.4585	11.0869	10.7631	10.0017	9.89179	9.31024	9.06077	8.74054
2	ENSG00000007237	GAS7	12.0879	11.8083	11.4799	11.3593	11.4687	10.1905	8.26613	8.16087	8.16455
2	ENSG00000022556	NLRP2	14.5928	14.8432	14.7189	14.7302	14.025	12.9325	11.505	11.4231	10.8108
2	ENSG00000025423	HSD17B6	7.68924	7.53403	7.04699	6.48924	5.38519	4.45989	4.18399	4.80847	4.93916
2	ENSG00000035681	NSMAF	10.9784	11.1459	10.7951	10.5043	9.87478	9.09075	8.72191	8.29578	8.57376
2	ENSG00000036054	TBC1D23	12.055	12.0295	11.9774	11.8616	10.7456	10.4653	9.16399	9.13558	8.57385
2	ENSG00000043143	JADE2	12.0538	11.9089	11.4871	11.3522	11.3277	10.5738	9.88925	8.92184	8.46148
2	ENSG00000050438	SLC4A8	9.92099	9.78319	9.49442	9.34849	9.12362	8.6432	8.45085	8.0052	7.73676
2	ENSG00000069702	TGFBR3	10.3861	9.8647	9.5448	9.34398	7.93028	7.72618	6.37952	6.52722	5.26991
2	ENSG00000070526	ST6GALNAC1	4.34977	4.93807	4.21171	3.85494	2.47204	1.21669	0	0	0.704919
2	ENSG00000074416	MGLL	10.2023	11.0657	9.86132	9.86026	7.66998	6.7896	4.63565	4.42438	2.10222
2	ENSG00000075388	FGF4	11.951	11.2727	11.3269	11.33	8.92675	7.9539	6.08768	5.26582	3.00072
2	ENSG00000075673	ATP12A	8.33538	9.68499	9.10185	8.65599	6.27212	5.13152	4.14791	4.89828	5.09615
2	ENSG00000078699	CBFA2T2	11.7389	11.2515	11.3344	11.2909	10.0827	9.45221	8.52135	8.53265	9.02873
2	ENSG00000080007	DDX43	9.15867	9.74139	9.41332	9.19133	8.12813	7.12828	4.29775	6.98957	3.2722
2	ENSG00000085433	WDR47	9.55505	9.12489	8.94941	8.79368	8.48766	8.05816	7.62962	7.1063	6.64202
2	ENSG00000086548	CEACAM6	5.14692	5.07721	4.50117	4.36584	1.79657	2.57234	1.03413	1.08659	1.2837
2	ENSG00000089050	RBBP9	10.0936	9.64797	9.46824	9.30592	8.43033	8.17311	7.87664	7.61675	7.57893
2	ENSG00000089057	SLC23A2	11.2594	11.3147	11.0583	10.8533	9.48018	8.83489	8.78108	8.3058	8.50386
2	ENSG00000099822	HCN2	8.19986	8.28043	8.3	8.3534	7.08712	6.40555	5.02075	5.93713	5.17141
2	ENSG00000099994	SUSD2	12.2538	12.9113	12.6135	12.0271	10.1068	7.50567	5.47414	4.73048	6.07505
2	ENSG00000100276	RASL10A	6.55331	6.83735	6.59889	6.18697	5.55615	5.26955	4.64104	3.90507	3.75814
2	ENSG00000100906	NFKBIA	10.2195	9.915	9.50409	9.1545	8.23765	7.97322	7.50389	7.12463	7.21127
2	ENSG00000101695	RNF125	11.6831	11.6912	11.1645	10.905	9.90668	9.62597	9.15087	9.1936	8.7727
2	ENSG00000104760	FGL1	5.76696	6.04598	5.6034	5.0595	1.6645	0.45864	0.61125	1.2851	0.993035
2	ENSG00000105641	SLC5A5	8.93225	8.83083	8.62001	8.45893	6.92622	6.04399	5.41562	5.59576	5.48359
2	ENSG00000105642	KCNN1	9.49889	9.15656	8.74703	8.91212	7.80695	7.42974	7.11838	6.03247	6.06395
2	ENSG00000105991	HOXA1	5.02885	5.0793	4.35242	3.81918	3.40482	0.598809	0	0	0
2	ENSG00000106384	MOGAT3	7.75441	8.04074	7.89098	7.7077	5.53056	5.14359	5.08445	4.94782	4.89528
2	ENSG00000108379	WNT3	9.591	10.1195	9.64138	9.31366	8.53755	7.41646	6.94627	6.21749	4.66703
2	ENSG00000108556	CHRNE	6.83509	6.70145	6.21467	5.91087	5.26257	4.48329	3.61186	3.81124	2.71661
2	ENSG00000110799	VWF	9.87707	10.1118	9.33338	8.53991	4.27511	7.02742	4.04914	5.02823	4.83594
2	ENSG00000111269	CREBL2	10.7463	10.6346	10.3939	10.2321	9.04897	8.93614	8.8002	8.86539	8.36743
2	ENSG00000112837	TBX18	4.77461	4.46844	4.29797	3.39943	1.69746	1.78481	0.128745	0.41499	0.269241
2	ENSG00000113722	CDX1	6.03576	6.73997	5.75841	4.6731	2.64179	1.04844	0.124373	0.263408	1.18034
2	ENSG00000114021	NIT2	10.0069	9.98692	9.61916	9.58955	8.87706	8.64375	8.45034	8.05924	7.73845
2	ENSG00000115138	POMC	7.26121	7.78466	7.12394	6.88908	6.00949	5.52611	5.26001	6.06512	3.38338
2	ENSG00000115163	CENPA	10.2514	10.0145	9.74502	9.67333	9.38915	8.7613	7.83716	8.51579	8.82147
2	ENSG00000117643	MAN1C1	10.4163	10.9186	10.3954	10.146	9.83406	8.72973	7.51388	7.60913	7.46793
2	ENSG00000118503	TNFAIP3	7.88446	7.81647	7.11986	6.86247	5.51651	5.66031	5.11322	4.84723	4.55545
2	ENSG00000118855	MFSD1	8.81482	8.4791	8.19474	7.75432	7.49454	7.01138	6.75578	6.22902	5.58788
2	ENSG00000119599	DCAF4	10.5169	10.6595	10.6519	10.6606	9.88182	9.20034	7.72223	7.93265	6.92342
2	ENSG00000121316	PLBD1	11.0632	11.9562	11.7392	11.5744	10.4889	9.77832	9.28661	8.87574	7.8934
2	ENSG00000123146	ADGRE5	8.73004	8.52185	8.12699	8.44471	7.37031	6.84484	6.18604	5.8649	5.14477
2	ENSG00000123609	NMI	7.73702	7.46617	7.41425	7.53698	7.10356	6.34865	5.39044	5.08092	2.70463
2	ENSG00000124532	MRS2	12.2848	12.1427	11.8491	11.7886	11.698	11.2624	10.5674	9.7792	9.5051
2	ENSG00000124570	SERPINB6	10.7694	10.6726	10.1676	9.91763	9.45849	9.15487	8.3935	8.52431	8.09551
2	ENSG00000125144	MT1G	11.2951	11.2197	10.5402	10.1936	9.33787	9.2967	8.43475	9.6	4.23738
2	ENSG00000125726	CD70	9.13449	8.8357	8.43239	8.3999	6.27851	5.17149	2.92268	4.02831	3.39258
2	ENSG00000125772	GPCPD1	10.2833	10.0462	9.97475	9.75075	8.857	8.66056	8.44889	7.13228	7.78375
2	ENSG00000126467	TSKS	6.124	6.039	5.58992	5.43613	3.90287	3.93688	2.87364	3.8647	3.49653
2	ENSG00000128274	A4GALT	10.9957	10.901	10.5924	10.2895	9.21548	8.57408	7.79352	7.95437	7.31166
2	ENSG00000129691	ASH2L	11.9564	11.852	11.6013	11.4038	10.1362	10.0432	9.60845	9.20807	8.91318
2	ENSG00000130429	ARPC1B	11.5258	11.142	10.9026	10.8428	10.4252	9.80333	8.98695	9.13669	8.944
2	ENSG00000130649	CYP2E1	7.35188	7.19886	7.09762	7.15234	6.4358	5.69767	3.44087	3.34041	1.53277
2	ENSG00000130707	ASS1	10.968	10.8351	10.6819	10.7474	9.51194	9.16364	8.65694	9.23163	9.33053
2	ENSG00000131116	ZNF428	8.94037	8.85196	8.39467	8.15724	7.3657	6.77063	6.9084	6.50852	7.07482
2	ENSG00000131650	KREMEN2	8.89252	8.64518	8.20905	7.99756	6.93928	6.36638	6.06008	6.13755	6.24759
2	ENSG00000131969	ABHD12B	9.65167	9.74053	9.61698	9.60848	9.27144	8.44704	7.63787	8.86457	8.4031
2	ENSG00000132801	ZSWIM3	8.30531	8.06065	7.66208	7.48724	6.75399	6.69382	6.66539	6.01912	5.40208
2	ENSG00000132972	RNF17	4.1341	4.88251	3.93932	4.23473	3.35227	2.44355	1.66205	2.62057	0
2	ENSG00000133433	GSTT2B	6.83324	7.15691	6.6224	6.49535	5.77912	4.78364	4.74819	5.34253	4.70529
2	ENSG00000134352	IL6ST	11.2258	10.9912	10.6206	10.3778	10.3755	9.55069	8.17265	7.92534	7.79287
2	ENSG00000134757	DSG3	7.2285	6.99404	6.88804	6.71069	6.32537	6.0349	5.63446	4.00899	2.20376
2	ENSG00000135502	SLC26A10	4.72891	4.81467	4.61374	4.65016	3.38545	3.04797	3.41484	2.05144	2.98893
2	ENSG00000135605	TEC	9.12822	8.76786	8.74824	8.77474	7.34765	6.55584	6.59009	7.38989	6.41451
2	ENSG00000136048	DRAM1	8.89445	8.63666	8.10234	8.16191	7.9819	7.58978	6.53429	6.87453	6.48347
2	ENSG00000136883	KIF12	7.10686	6.86487	6.69107	6.61904	5.04622	5.466	5.83096	5.88654	2.8978
2	ENSG00000137270	GCM1	6.85791	6.84428	6.3053	5.61878	3.85239	3.74925	3.4938	3.91869	3.95014
2	ENSG00000139344	AMDHD1	7.89036	8.1008	7.71958	7.80502	6.2592	3.85039	2.8716	3.36407	3.14495
2	ENSG00000139351	SYCP3	10.0278	9.66995	9.69265	9.68908	8.09718	6.86921	3.19931	4.05142	3.35572
2	ENSG00000139438	FAM222A	7.09126	6.99064	6.62	6.11265	6.03661	5.93505	5.35551	3.97455	3.75273
2	ENSG00000139537	CCDC65	4.4377	4.03298	3.57722	3.84765	3.47549	2.63314	2.67468	1.22406	0.393186
2	ENSG00000139722	VPS37B	9.79063	9.71757	9.54244	9.526	9.02389	8.47436	7.98873	7.47119	6.65883
2	ENSG00000140015	KCNH5	6.64315	6.46765	6.4461	6.37146	5.18709	4.57814	3.44048	4.0416	2.82363
2	ENSG00000140623	SEPTIN12	4.52295	5.09085	4.35091	4.02128	1.29466	1.67388	1.70603	1.77679	1.16966
2	ENSG00000141255	SPATA22	6.99541	7.30072	7.13983	6.66387	4.75436	5.04584	2.57289	3.70234	2.02965
2	ENSG00000141959	PFKL	13.0418	12.7909	12.5548	12.1425	11.4526	11.3624	11.1007	10.9838	10.4795
2	ENSG00000142494	SLC47A1	8.18511	7.98402	7.76822	7.37888	7.16237	6.33349	5.70402	5.51742	5.25449
2	ENSG00000143217	NECTIN4	6.65886	7.71452	6.98684	6.71269	6.24106	5.1256	2.97201	3.42994	2.44207
2	ENSG00000143452	HORMAD1	8.37685	8.12279	8.00487	7.80456	6.65163	4.80062	1.28673	0.738234	0
2	ENSG00000144959	NCEH1	9.7632	9.80052	9.40859	9.12929	8.21124	7.7078	6.56136	6.453	5.62777
2	ENSG00000145113	MUC4	9.59707	9.19791	9.12651	8.87293	8.14171	7.04017	6.20174	5.66868	2.81452
2	ENSG00000146453	PNLDC1	4.77783	4.32441	4.21795	4.02201	2.10724	2.10191	2.35474	1.97107	2.35742
2	ENSG00000147596	PRDM14	11.159	11.1719	10.7115	10.4718	9.77418	9.98418	10.0596	8.95081	8.12802
2	ENSG00000148175	STOM	11.3837	11.5233	11.0962	11.0289	10.576	10.0703	8.66787	9.21746	8.05472
2	ENSG00000148444	COMMD3	7.59631	7.55396	7.12136	6.56418	6.20083	5.24418	4.23455	3.82834	4.16097
2	ENSG00000148798	INA	10.1533	10.1253	10.1225	10.1034	9.13055	8.86627	8.37444	8.41723	7.45092
2	ENSG00000148908	RGS10	8.45727	8.20499	7.91129	7.85375	7.5889	7.13722	6.72593	6.87496	6.38807
2	ENSG00000150201	FXYD4	4.82118	3.80958	4.67581	4.39853	2.6266	1.86524	1.17457	0.532057	0
2	ENSG00000151093	OXSM	6.75072	6.89809	6.50549	6.66402	5.95582	5.52887	5.04637	4.54381	4.43957
2	ENSG00000151948	GLT1D1	7.99532	7.66177	7.4759	7.4382	6.924	6.45352	5.88003	5.68828	5.40011
2	ENSG00000152669	CCNO	4.22386	4.23643	4.04382	3.61329	2.4655	1.52806	0.219314	0.995619	0
2	ENSG00000153363	LINC00467	8.88615	9.38125	8.6747	8.2122	7.57629	6.98719	7.14134	6.27084	6.53703
2	ENSG00000153832	FBXO36	9.965	10.1436	10.0089	9.87069	9.12887	8.78143	7.72713	7.44091	7.58816
2	ENSG00000154263	ABCA10	5.45248	5.21071	4.84441	4.80685	3.80097	3.42133	3.83977	3.17423	3.82066
2	ENSG00000154316	TDH	5.36603	5.10605	5.0879	4.75244	3.90417	3.9588	3.37578	2.70285	2.38632
2	ENSG00000154342	WNT3A	4.0167	4.45513	4.47497	4.41897	3.28721	1.93541	1.11747	1.74575	1.94524
2	ENSG00000154874	CCDC144B	10.3658	10.2046	10.1583	9.95987	8.79816	8.8648	7.85535	8.53756	6.7028
2	ENSG00000154898	CCDC144CP	9.10775	9.08194	9.4164	9.29249	8.07947	7.61508	6.40822	7.22919	5.53234
2	ENSG00000155629	PIK3AP1	9.40556	9.66856	9.47621	9.39947	8.25526	5.89159	4.73984	4.886	4.88957
2	ENSG00000155906	RMND1	10.7858	10.4648	10.2981	10.1566	9.63287	9.00901	8.51923	8.01351	7.9868
2	ENSG00000156427	FGF18	6.1367	5.87339	5.6207	5.71629	5.6246	3.92247	2.86008	4.15131	4.20058
2	ENSG00000156574	NODAL	11.1993	11.5032	11.157	11.0468	10.7063	9.51864	9.09481	6.66143	5.79891
2	ENSG00000157168	NRG1	8.65169	8.80911	8.49437	8.03655	6.69565	6.5877	6.19253	6.12213	5.11909
2	ENSG00000158683	PKD1L1	9.61918	9.57938	8.58923	8.59843	7.48839	6.10288	4.74945	4.84603	4.43006
2	ENSG00000159224	GIP	4.70243	5.48132	5.17255	4.69461	2.45717	2.17017	1.89099	2.81802	2.47788
2	ENSG00000159247	TUBBP5	8.21276	8.41658	7.98741	8.05977	7.60376	7.25028	6.60685	7.00021	6.79167
2	ENSG00000160712	IL6R	10.3059	10.9142	10.6395	10.0728	8.75667	7.80497	7.17846	6.89276	5.31678
2	ENSG00000160932	LY6E	10.9476	11.3473	10.9817	10.9185	9.77202	9.11016	9.02876	9.29294	8.18679
2	ENSG00000162174	ASRGL1	11.1742	10.8144	10.4579	10.1225	9.09594	8.28937	7.44562	7.53406	7.61817
2	ENSG00000162976	SLC66A3	9.3874	9.34752	9.3231	9.32434	8.40006	8.04479	7.1215	7.47717	7.2727
2	ENSG00000163071	SPATA18	7.63588	7.35565	6.99572	7.17985	6.91846	6.61011	4.9081	6.0107	4.25584
2	ENSG00000163093	BBS5	8.50573	8.43405	8.00006	7.85161	6.72661	5.67977	5.25486	5.0726	5.03096
2	ENSG00000163440	PDCL2	6.43876	6.53738	6.60583	6.35467	4.38231	3.43938	1.51964	2.20841	1.62554
2	ENSG00000163565	IFI16	7.60829	7.49559	6.9	6.73394	5.68	4.66783	5.52063	4.80097	4.40774
2	ENSG00000163825	RTP3	5.80073	6.5349	6.38488	6.27826	4.75286	1.99615	1.18149	1.01628	0.386116
2	ENSG00000163975	MELTF	8.41481	9.14229	8.77147	8.06833	7.04216	6.59988	6.72994	5.98658	5.90204
2	ENSG00000163993	S100P	6.05229	6.19521	6.3713	6.36494	4.71273	1.72296	0.382973	0.357399	0
2	ENSG00000164251	F2RL1	10.88	10.9486	10.7516	10.7336	10.0326	9.40975	8.7511	8.33217	8.0901
2	ENSG00000164309	CMYA5	8.22793	8.4798	8.00445	7.33162	6.20305	6.27413	5.95269	5.41072	5.54619
2	ENSG00000164318	EGFLAM	5.57826	6.11752	5.68086	5.3962	4.01605	4.44464	3.36851	4.13152	2.08772
2	ENSG00000164411	GJB7	5.51645	5.50643	4.98698	4.76163	4.98361	4.27893	3.73159	3.32953	3.69808
2	ENSG00000164512	ANKRD55	5.41717	5.98575	5.07929	4.52484	3.72243	2.35352	1.89343	1.11216	1.55258
2	ENSG00000164651	SP8	9.92533	9.84556	9.51939	9.41954	7.11718	6.56485	5.47249	6.20487	5.8355
2	ENSG00000164733	CTSB	10.9953	11.0337	10.6504	10.477	9.8705	9.21868	8.5402	8.92135	8.87329
2	ENSG00000165028	NIPSNAP3B	4.43393	5.02487	4.98659	4.11472	3.2052	3.14062	3.86015	3.23819	2.11212
2	ENSG00000165140	FBP1	7.86768	9.01869	8.11835	7.00544	4.16751	3.37957	3.56347	3.09999	3.84674
2	ENSG00000165181	SHOC1	4.63572	4.13716	4.18285	4.27083	2.60241	2.95345	0.305617	2.18189	0
2	ENSG00000166311	SMPD1	7.11647	6.82355	6.72514	6.07401	5.23446	5.44203	5.11782	4.548	4.84154
2	ENSG00000166816	LDHD	9.24921	9.08606	8.97813	8.84885	7.34652	6.49272	4.85636	6.08493	5.43911
2	ENSG00000167634	NLRP7	15.807	15.7409	15.5108	15.4071	13.4836	10.9115	6.87389	6.89627	5.16304
2	ENSG00000167759	KLK13	7.02276	6.92787	6.6737	6.8377	5.22087	5.11448	5.24904	4.7243	3.9378
2	ENSG00000168283	BMI1	9.1694	9.0675	8.68189	7.88991	7.95058	6.89399	5.82217	6.13089	5.35068
2	ENSG00000169442	CD52	6.54279	6.59591	6.40072	6.38371	3.83169	3.63666	3.45874	3.22758	3.86247
2	ENSG00000169548	ZNF280A	5.69027	5.43571	5.31312	5.46358	4.7645	3.23823	1.74524	1.70426	1.58937
2	ENSG00000170160	CCDC144A	10.5985	10.5237	10.5114	10.3798	9.64848	9.54355	8.81696	9.43942	6.59351
2	ENSG00000170627	GTSF1	5.45152	5.69999	5.63992	5.20644	3.74824	3.3874	4.79048	3.90502	2.77991
2	ENSG00000170684	ZNF296	6.845	6.48724	6.44788	6.82468	5.96652	5.62618	5.07898	4.57565	4.50051
2	ENSG00000171872	KLF17	9.38522	9.89903	9.4041	9.34068	7.7405	5.79689	2.41994	2.41223	2.3273
2	ENSG00000172059	KLF11	9.64118	9.27319	9.22826	9.22151	8.68627	8.42218	8.15012	7.11256	7.19044
2	ENSG00000173917	HOXB2	6.62141	6.70422	6.44184	5.93715	2.73613	2.09749	1.60833	0	0
2	ENSG00000174004	NRROS	7.5077	7.98752	7.50433	7.35562	6.27906	5.91684	5.79417	5.09176	4.81324
2	ENSG00000175040	CHST2	11.4614	11.5911	11.2506	11.2533	10.9476	9.08856	7.11934	7.88963	7.51154
2	ENSG00000175348	TMEM9B	8.40313	8.15188	7.82086	7.54537	7.25544	7.05371	6.73652	6.30266	6.10728
2	ENSG00000175426	PCSK1	7.68085	8.91046	8.23253	8.02272	6.05202	5.57961	5.3444	5.41093	5.05214
2	ENSG00000176046	NUPR1	8.79881	8.68598	8.06782	7.55875	6.41039	6.0605	6.06414	5.83127	5.68381
2	ENSG00000176566	DCAF4L2	3.37264	3.07976	3.35786	3.68159	0.703153	0.546646	0.235959	0	0
2	ENSG00000176654	NANOGP1	10.2511	10.4111	10.1346	9.94836	8.17441	7.54177	7.35283	7.26682	6.83825
2	ENSG00000176834	VSIG10	12.3182	12.1032	11.7681	11.7956	11.6178	11.3639	10.7591	10.2088	9.78763
2	ENSG00000176979	TRIM60	9.29544	8.73814	8.58816	8.67023	7.97975	6.6402	2.94799	3.95908	0
2	ENSG00000179044	EXOC3L1	8.37442	8.71913	8.36427	8.48296	7.08105	6.57497	5.45028	4.45504	3.47882
2	ENSG00000179163	FUCA1	10.3398	9.98074	9.46713	9.35523	8.1106	7.50876	6.82153	7.01941	7.00463
2	ENSG00000179348	GATA2	7.09207	6.92571	7.14944	6.45637	5.35577	4.70666	2.73142	2.64185	1.1996
2	ENSG00000179826	MRGPRX3	4.24985	3.81941	3.59013	3.65974	1.90918	1.44146	1.0601	0.867249	0.398966
2	ENSG00000181274	FRAT2	11.6886	12.2299	11.9409	11.8404	11.2714	10.7516	10.4391	9.47535	8.7181
2	ENSG00000182095	TNRC18	11.4254	11.1577	10.8294	10.4789	9.78333	8.88799	7.79446	7.60908	7.43756
2	ENSG00000182521	TBPL2	7.70184	7.66541	7.29504	7.06799	5.79257	4.64504	4.02234	3.63873	4.60125
2	ENSG00000182545	RNASE10	8.97639	8.73196	8.36214	8.16091	6.75675	5.3812	5.29397	4.82238	5.10834
2	ENSG00000182782	HCAR2	3.11491	2.99381	2.14046	2.3594	2.12015	0.851295	0.248943	0	0
2	ENSG00000183628	DGCR6	7.85197	7.56544	7.46289	7.41943	6.59856	6.15844	6.25987	6.18606	5.36196
2	ENSG00000184060	ADAP2	5.38705	5.43194	5.81826	5.06447	4.33548	4.21932	4.05828	4.09576	1.92679
2	ENSG00000184164	CRELD2	9.53502	9.38475	9.13394	8.90431	8.93691	8.64531	8.08345	7.99691	7.29464
2	ENSG00000184292	TACSTD2	7.06032	7.52705	6.68632	6.00472	5.08168	4.65383	4.44532	4.24606	2.36351
2	ENSG00000184344	GDF3	11.7693	12.4381	12.2678	12.1494	11.0466	10.4655	10.3116	9.22124	5.87078
2	ENSG00000184574	LPAR5	4.54993	4.39279	4.66599	4.44185	3.75235	3.37171	2.36502	2.82618	1.53518
2	ENSG00000185040	SPDYE16	3.55653	3.87711	3.41732	2.10293	2.07686	1.67942	1.9404	0.355938	0
2	ENSG00000185090	MANEAL	8.43703	8.74973	8.36363	8.16838	7.40734	7.15413	6.32695	5.64648	5.4565
2	ENSG00000185129	PURA	8.74399	8.75856	8.68737	8.54598	8.19734	7.73805	6.89196	6.78468	5.29907
2	ENSG00000185340	GAS2L1	9.14578	8.88225	8.4875	8.18412	7.69095	7.17719	6.57788	6.20863	5.39202
2	ENSG00000187600	LINC02583	4.33332	4.0767	4.53568	4.26751	3.67491	2.99146	1.59027	1.03574	0.459067
2	ENSG00000188033	ZNF490	9.96329	10.036	9.69686	9.27649	8.84988	8.34352	8.24442	8.06324	7.54232
2	ENSG00000188822	CNR2	9.24492	9.04317	8.68204	8.29544	6.7604	6.49415	6.72822	6.69759	6.34896
2	ENSG00000188883	KLRG2	11.2701	10.8229	10.4209	10.308	9.55889	8.75748	8.14654	8.04202	7.41965
2	ENSG00000188933	USP32P1	8.67207	8.51273	8.49029	8.37552	7.44789	7.2277	6.93922	7.5305	4.23794
2	ENSG00000189045	ANKDD1B	5.66615	5.41364	5.15871	5.35679	4.90065	3.85452	2.32335	1.85029	2.30779
2	ENSG00000189223	PAX8-AS1	8.64098	8.52136	8.39346	7.93427	7.34371	7.34797	6.54239	7.81069	5.66753
2	ENSG00000189423	USP32P3	10.5334	10.4788	10.4644	10.4031	9.32469	9.07	8.15714	8.74887	6.89281
2	ENSG00000197134	ZNF257	10.251	10.1675	10.0442	9.87384	9.46214	9.33364	9.1356	9.18723	4.93852
2	ENSG00000197417	SHPK	11.357	11.544	11.1422	10.8437	9.74408	9.4795	9.28159	9.12005	9.05282
2	ENSG00000197506	SLC28A3	4.78987	4.38585	4.37491	3.59227	1.07616	1.58312	1.61584	0.875471	0
2	ENSG00000197780	TAF13	10.1388	9.75597	9.46469	9.29825	8.01883	7.59472	7.30182	6.995	6.58732
2	ENSG00000197992	CLEC9A	4.66664	4.54531	4.56642	4.17954	4.2881	2.1084	0	0	0
2	ENSG00000198633	ZNF534	9.22509	9.16262	8.96305	9.0661	8.67562	8.1968	7.5584	6.10727	0.909239
2	ENSG00000203896	LIME1	6.85968	6.79835	6.20811	6.24536	5.72447	5.42459	5.3617	4.74137	3.03798
2	ENSG00000203909	DPPA5	12.6189	12.5014	12.0945	11.9887	10.6471	9.98483	5.35083	8.87837	0.968488
2	ENSG00000203995	ZYG11A	11.3727	11.2155	11.0165	10.9201	9.72194	9.06948	7.86509	7.00048	5.32104
2	ENSG00000204121	ECEL1P1	9.24124	9.13728	8.74563	8.51426	7.4578	6.98602	4.86052	3.60441	4.13083
2	ENSG00000205358	MT1H	11.8054	11.7789	10.9913	10.3443	8.98402	8.55252	6.9599	8.64141	3.84114
2	ENSG00000205364	MT1M	8.02362	7.98964	7.38234	6.86062	6.55912	6.25482	3.55449	4.83459	0.88076
2	ENSG00000205822	TPTE2P6	7.17378	7.08755	6.55884	6.26778	5.15963	4.40111	3.86035	3.75731	3.66204
2	ENSG00000205857	NANOGNB	4.78072	4.9351	4.53864	3.45862	2.38555	1.87574	1.02864	1.54746	0.886391
2	ENSG00000205918	PDPK2P	7.11987	6.87116	6.66668	6.83285	5.89726	5.96872	4.58052	4.6864	3.92171
2	ENSG00000207287	RNU6-1274P	3.81657	3.77888	4.23365	3.60213	2.66602	1.77196	0	0	0.40277
2	ENSG00000212304	SNORD12	4.40392	4.76101	4.40355	4.24134	2.90437	2.90244	3.6177	3.07784	1.52464
2	ENSG00000213026	CFL1P4	2.66832	2.73054	2.74614	2.55371	0.374788	0.20365	0.22561	0	0
2	ENSG00000213222	AC093724.1	4.54757	3.98587	4.21534	4.12895	3.41135	3.43889	2.80364	2.77975	2.41116
2	ENSG00000213599	SLX1A-SULT1A3	8.4105	8.74413	8.20042	8.00193	6.42163	6.55914	6.53337	6.39617	6.03605
2	ENSG00000213699	SLC35F6	11.1327	10.8287	10.3338	10.0932	9.84056	8.85764	8.11398	7.89214	7.77909
2	ENSG00000214533	KRT18P33	3.42828	2.86382	2.86884	2.58764	0.993951	0.419815	0.732361	0.889459	0
2	ENSG00000214787	MS4A4E	9.59984	9.47878	8.99035	8.83187	7.20374	5.75111	5.43979	5.27728	5.28739
2	ENSG00000214855	APOC1P1	6.15358	6.56857	6.15087	6.16015	3.93518	3.05845	2.25148	2.158	2.23593
2	ENSG00000215481	BCRP3	7.22368	7.54756	7.1678	6.94725	6.02981	4.17241	2.06913	1.9934	1.54176
2	ENSG00000217702	AC073263.1	6.9419	6.91018	6.29889	6.32961	4.82027	3.9813	3.8052	3.27424	2.94853
2	ENSG00000219395	HSPA8P15	4.6174	4.5764	4.34615	4.02778	3.70018	2.93863	2.73174	1.95845	1.4091
2	ENSG00000219435	CATSPERZ	5.2416	5.14724	4.84743	5.52817	4.30743	2.91152	2.82334	2.83297	2.08686
2	ENSG00000220908	LINC02531	4.40731	4.46433	4.00851	3.58107	3.1465	2.79631	2.20425	3.38884	1.15833
2	ENSG00000221740	SNORD93	4.3703	4.02782	4.21855	3.7836	3.70854	2.92693	2.08436	2.11009	1.86751
2	ENSG00000221843	C2orf16	5.57928	5.44333	4.89617	4.51231	3.33927	2.3374	1.29247	0.812224	1.16463
2	ENSG00000223614	ZNF735	3.76313	3.77641	3.28157	2.71746	1.29253	0.569379	0.244174	0.735112	0
2	ENSG00000224402	OR6D1P	9.30297	9.1787	8.74813	8.64106	7.27768	5.90353	5.55184	5.57223	5.12375
2	ENSG00000224669	AC016769.2	4.60931	4.3396	4.37256	3.75389	3.49221	3.44958	2.86335	3.28955	0
2	ENSG00000225511	LINC00475	5.01545	4.86435	4.04153	3.93544	3.84639	2.34538	1.54323	2.28055	0.663327
2	ENSG00000226397	C12orf77	9.02201	8.79513	8.34842	8.18358	6.70704	4.74856	4.03185	4.35335	4.52697
2	ENSG00000227248	FAM155A-IT1	4.52243	4.45608	4.56138	4.0725	1.99806	2.62567	2.8888	3.01356	2.20808
2	ENSG00000228211	HYAL6P	6.02969	5.63114	5.27173	4.66512	3.15088	2.64988	0.256552	0.244178	0
2	ENSG00000228295	LINC00392	7.58993	7.49332	7.1305	6.88519	5.22916	3.9892	2.54336	2.5408	3.00592
2	ENSG00000229618	AC011287.1	8.15728	7.94554	7.49892	7.42025	6.62697	5.95208	5.74346	5.67935	5.79398
2	ENSG00000230010	AL049646.1	7.31621	7.0912	6.23339	6.39061	4.93994	3.49973	2.43436	2.58876	2.81751
2	ENSG00000230148	HOXB-AS1	7.88954	7.74816	7.30811	6.92468	2.75504	2.42725	1.26694	0	0
2	ENSG00000230975	AC012355.1	3.56097	3.0893	3.32325	3.07142	2.04189	1.19492	0	0.250193	0
2	ENSG00000231346	LINC01160	7.712	7.53284	7.1805	7.01292	5.00993	3.52512	3.27422	3.06594	2.99304
2	ENSG00000232098	AC012313.1	9.44978	9.19734	8.9654	8.83742	7.70226	6.97516	7.25052	6.40722	7.23531
2	ENSG00000232133	IMPDH1P10	3.33792	3.14036	2.75116	2.52305	2.30115	1.11646	1.03368	0.581233	0
2	ENSG00000232233	LINC02043	8.82058	8.65071	8.15529	8.02432	6.70248	5.71874	5.56896	5.33754	4.97449
2	ENSG00000232882	PHKA1P1	7.73951	7.90288	7.60141	7.26084	6.44643	5.25139	4.97485	3.97363	4.70257
2	ENSG00000233327	USP32P2	8.02591	8.12127	8.10628	7.77238	7.17343	6.43036	5.22016	7.04653	4.39938
2	ENSG00000233436	BTBD18	3.69879	4.22951	4.05441	3.06653	1.72222	1.86687	1.40637	2.63175	0.344885
2	ENSG00000233820	AL589843.2	5.93345	5.86693	5.47264	5.28817	5.03908	4.62917	3.89114	3.38874	2.30825
2	ENSG00000233892	PAIP1P1	4.40753	5.02271	4.75766	4.24535	3.32728	3.1738	2.95219	2.39175	2.91671
2	ENSG00000234072	AC074117.1	10.6268	10.5809	10.2902	10.0933	8.9375	8.06218	8.63767	8.43982	8.66475
2	ENSG00000234127	TRIM26	11.0439	11.2408	10.9624	10.8206	9.86221	9.46022	9.06211	8.40594	8.1317
2	ENSG00000234902	AC007879.3	4.03286	4.54859	4.49075	3.9653	2.02274	1.4125	1.4884	1.29988	0.461349
2	ENSG00000234948	LINC01524	6.10415	5.81191	5.77082	5.25541	2.95028	2.45428	2.48395	2.42507	2.96803
2	ENSG00000235221	LINC00383	6.30007	6.536	5.79181	4.93744	3.57877	2.91094	1.84244	2.13747	2.00156
2	ENSG00000235438	ESRRAP2	5.43504	5.2696	4.8725	4.78537	2.48055	1.3739	0.815777	2.03085	0.694642
2	ENSG00000235725	AC007389.3	8.11055	8.10249	7.53539	7.25463	6.0917	5.21751	5.11056	5.09925	4.90595
2	ENSG00000236053	LINC01067	6.48874	6.40722	5.64659	5.53319	4.24848	2.63211	3.02663	2.66534	2.62662
2	ENSG00000236552	RPL13AP5	7.8457	7.32437	7.69326	7.74707	6.5972	4.82615	2.04873	4.15127	5.08728
2	ENSG00000236941	AC106872.1	4.09389	4.72571	4.35538	4.08028	2.85998	1.60132	0.432351	0	0
2	ENSG00000237087	AC068134.2	7.18365	7.26134	6.81672	6.58211	5.38056	5.12662	3.11301	1.81145	1.46327
2	ENSG00000237259	AL049646.2	4.15365	3.80054	3.46069	3.23986	2.36131	0.730786	0.26799	0	0
2	ENSG00000237512	UNC5B-AS1	5.80284	5.58251	5.5082	5.58088	5.34119	4.39761	3.36821	3.04161	2.78907
2	ENSG00000237523	LINC00857	5.67639	5.61804	4.78573	4.86078	4.79024	4.33358	3.60718	3.30045	2.57134
2	ENSG00000237575	PYY2	6.13665	6.11851	5.56984	5.32473	2.41115	1.81536	2.2394	2.31213	2.20439
2	ENSG00000237720	AC011995.2	3.58706	3.49761	3.03821	2.68696	0.953702	0.74206	0	0	0.406109
2	ENSG00000239335	LLPH-DT	4.87037	5.04945	4.60191	4.54745	3.47602	2.28499	2.39624	2.24236	2.3787
2	ENSG00000239440	LINC02008	5.53476	5.08856	5.11138	4.85319	3.71015	2.56473	0.240537	1.29011	0.454444
2	ENSG00000240771	ARHGEF25	7.44865	7.95715	7.82305	7.75537	6.75841	6.93059	6.66003	5.91494	5.95342
2	ENSG00000241717	VWFP1	3.70338	3.97649	3.76434	3.07232	1.04256	1.95089	0.885273	1.37667	0
2	ENSG00000241721	SUMO1P1	4.05494	4.14502	4.12686	3.89728	3.20321	1.84289	1.61559	0.383097	0.407157
2	ENSG00000247033	AC099508.1	4.92146	4.5543	4.50736	3.86447	2.199	2.62469	1.02842	2.2593	1.73408
2	ENSG00000248370	LINC02434	3.99239	3.97373	3.465	3.76968	2.25136	1.18828	1.24775	0	0
2	ENSG00000248554	AC114956.2	6.1728	5.87513	5.67203	5.56769	4.27003	3.67144	3.21267	3.63795	2.43245
2	ENSG00000249988	AC092546.1	4.03466	4.54082	4.44703	3.83504	3.29814	1.93678	0	0	0
2	ENSG00000250114	AC008723.1	4.3901	4.65187	4.12992	4.53914	3.13472	1.6298	2.37521	1.41569	0.97536
2	ENSG00000250122	AC122694.1	4.15763	4.10564	3.34558	3.60686	1.58424	1.02868	0.576335	0.868275	0
2	ENSG00000250334	LINC00989	4.97749	4.7394	4.9672	5.05059	4.22879	3.7046	2.52989	3.18991	2.8254
2	ENSG00000250390	AP001790.1	5.26828	5.23696	4.67424	4.69666	4.06271	3.42316	1.9535	2.09253	1.69767
2	ENSG00000250994	AC005355.1	5.35145	6.06943	5.48044	5.19512	4.3015	4.10934	4.00897	3.19613	2.86166
2	ENSG00000253584	AC091987.1	4.31474	4.20822	3.2833	3.26149	2.45738	2.61008	0.978365	0.911278	0
2	ENSG00000254454	RCC2P6	5.87432	5.46723	5.25678	4.54541	3.54187	3.28136	2.63003	1.70347	1.71793
2	ENSG00000254781	GVINP2	4.4095	4.20091	3.93623	3.20044	1.38032	1.60032	2.0706	0.978069	0.726894
2	ENSG00000255276	RRM1-AS1	5.73991	5.62464	5.21299	5.12322	3.57002	3.33061	2.23997	2.88204	2.87575
2	ENSG00000255639	AC005833.1	8.1891	8.14061	7.71297	7.67619	7.40006	7.06405	7.22173	6.69739	5.60079
2	ENSG00000255909	PDCD5P1	4.76748	4.79481	4.69359	3.5804	2.73858	0.597309	0.43603	0.244163	1.18257
2	ENSG00000256751	PLBD1-AS1	5.51348	5.53418	5.41129	5.14211	5.13745	4.34206	3.61741	2.97585	3.10859
2	ENSG00000256980	KHDC1L	12.7534	12.425	12.0402	11.7775	9.39542	6.33427	0.612646	1.46976	0.42933
2	ENSG00000257139	LINC02821	8.86644	8.40778	7.96293	7.89661	6.50228	5.51559	4.3823	4.77126	4.73976
2	ENSG00000257446	ZNF878	8.95713	8.97863	8.79619	8.62177	7.90087	7.87431	7.49234	7.26292	6.03508
2	ENSG00000257900	AL162632.1	9.67609	9.50388	9.21889	9.10683	7.3878	5.48361	5.33526	5.04492	5.5028
2	ENSG00000258472	AC005726.1	9.86531	9.69022	9.3352	9.23349	8.03531	7.65579	7.66955	7.57816	6.92561
2	ENSG00000258839	MC1R	7.14351	6.94183	6.45168	6.50884	5.83891	5.77252	5.7669	5.04464	4.47652
2	ENSG00000258927	AL133467.2	4.23058	3.54982	3.8012	3.48144	2.77894	1.61	2.34429	1.20615	0.846306
2	ENSG00000258938	AL162311.3	7.25034	7.31067	6.93576	6.82607	5.434	4.96061	4.63247	4.73599	4.58849
2	ENSG00000259087	AL121790.2	5.26353	5.51848	4.91997	4.32685	2.50962	1.67379	0.702505	0.641378	0
2	ENSG00000259230	LINC02323	4.25991	4.3103	4.41605	4.21968	3.5117	2.70794	1.48117	1.24634	0.738129
2	ENSG00000259672	AC087612.1	5.00633	5.30336	4.76975	4.32263	2.45151	1.41448	1.84772	2.15468	1.60782
2	ENSG00000259756	AC100839.2	4.8409	4.74457	4.11461	3.52844	2.98187	2.31764	2.32963	1.33354	1.56437
2	ENSG00000259865	AL390728.6	5.84349	5.7497	5.89846	5.98742	4.67693	4.32355	3.70711	3.91984	3.65063
2	ENSG00000260289	AC093515.1	6.93313	6.71747	6.91715	6.96485	6.34978	4.93141	2.9907	2.66489	3.3359
2	ENSG00000260735	AC139256.1	7.48957	6.97478	7.40742	6.55629	1.83491	1.35821	1.65074	4.28337	1.19515
2	ENSG00000261052	SULT1A3	7.96607	8.40808	8.25902	8.20665	5.78448	6.05558	5.76069	6.04607	5.60154
2	ENSG00000261319	LINC02152	3.83765	3.22772	3.25422	3.34267	2.1731	1.46189	0	0	0
2	ENSG00000261678	SCRT1	5.33662	4.62027	4.93432	5.10154	2.62086	3.00596	2.46865	1.87429	1.73269
2	ENSG00000262213	AC144836.1	3.85614	3.85414	3.47602	3.19875	1.10549	0.419589	0	0	0
2	ENSG00000263189	AC023934.1	4.25945	3.93182	3.48341	3.43656	3.06929	2.71436	1.465	1.81395	1.88073
2	ENSG00000265994	AC090365.1	2.99222	2.99548	2.73135	2.52993	1.30513	1.03566	0.518908	0.569481	0
2	ENSG00000266296	ARIH2P1	3.08019	2.88463	3.15059	2.85391	1.5252	1.17446	0.385855	0.340756	0
2	ENSG00000266302	AC098850.3	5.29284	5.02851	4.98484	5.16722	4.02641	4.40293	3.23371	3.8543	0.698975
2	ENSG00000266340	AC138207.7	11.9724	11.7472	11.3842	11.1915	9.80281	8.66584	8.36679	8.19586	8.23225
2	ENSG00000266450	AC019183.1	3.20347	3.07025	3.11557	3.07333	1.54458	0.93032	0	0	0
2	ENSG00000266830	AC061975.6	4.58195	4.29987	3.69147	3.80649	2.90759	1.84335	1.04303	1.48152	1.63055
2	ENSG00000267151	MIR2117HG	5.03523	4.89359	4.38197	4.04207	3.13092	0.814878	0	0	1.35496
2	ENSG00000267309	AC092295.2	6.36266	6.07187	5.70412	5.41049	5.10701	4.41647	4.3169	3.93347	3.64679
2	ENSG00000268081	AC123912.1	4.72534	4.78899	4.59286	4.29911	4.27466	4.08971	3.34946	3.16881	0.399885
2	ENSG00000268535	MTDHP4	5.12091	5.03814	4.99724	5.13781	2.60995	0.18752	0	0	0
2	ENSG00000269274	AC078899.4	7.30907	7.73865	7.69508	7.66347	6.30548	3.98734	2.24157	2.49836	1.84285
2	ENSG00000269758	AC092070.4	7.11076	6.84582	6.32737	6.23747	4.67865	3.51382	3.67764	3.49752	3.11837
2	ENSG00000269842	AC011453.1	9.90587	10.8279	10.4496	10.0173	8.79996	8.09352	6.88276	6.74147	6.69244
2	ENSG00000270030	AC136475.7	3.47603	3.32241	2.98662	2.47437	1.31364	1.08062	0.914004	0.902685	0
2	ENSG00000270837	HNRNPDLP4	5.09797	4.66168	4.71631	4.3222	3.50479	3.27995	1.71734	2.59736	0
2	ENSG00000272462	U91328.1	8.33471	8.12299	7.89063	7.74642	7.61691	7.21939	6.50156	5.97673	6.09128
2	ENSG00000272787	AC253536.6	3.94926	3.60306	3.44306	3.21762	2.91643	2.37168	2.63151	2.41401	0.384698
2	ENSG00000273018	FAM106A	8.48422	8.42542	8.17349	8.18276	7.13602	7.21231	6.67042	7.06504	5.15864
2	ENSG00000276623	AC106872.11	3.44392	3.49682	3.13104	2.99393	3.17788	2.02468	0.255647	0	0
2	ENSG00000276740	AL445649.1	4.71435	4.54444	4.28997	4.14306	2.95941	2.44539	3.43199	2.8551	2.91141
2	ENSG00000277406	SEC22B4P	5.88815	5.7493	5.70706	5.60448	5.51945	4.56478	4.28485	3.61736	3.42114
2	ENSG00000278518	AL161645.1	5.14685	5.10245	4.03999	4.46355	4.05464	3.2061	0.886814	0.39609	0
2	ENSG00000278811	LINC00624	7.72636	7.83106	7.51997	7.5023	6.74361	6.56055	4.3161	2.92685	2.30945
2	ENSG00000278996	FP671120.4	7.07367	7.72062	7.59439	7.70021	6.02272	5.18908	4.71898	4.539	4.09137
2	ENSG00000279268	AC068213.1	5.677	5.35347	4.9229	5.09453	4.56959	4.09787	3.40764	2.16083	2.57121
2	ENSG00000280242	AL450226.2	5.59025	5.56585	4.88301	4.5425	3.03601	0.760699	1.63096	1.79037	2.81486
2	ENSG00000280268	AC025125.1	3.50481	3.76597	3.80046	3.45692	1.36869	0.718447	0.248434	0.89181	0
2	ENSG00000280623	PCAT14	12.5062	12.8388	12.4019	12.1125	11.8903	11.0355	9.26393	7.72567	7.47426
2	ENSG00000281920	AC007389.5	5.92737	5.64214	5.2878	4.93194	2.88954	2.23667	2.59194	1.1948	1.16873
2	ENSG00000283023	FRG1GP	5.83619	5.85341	5.74069	5.55379	5.04831	5.31224	3.87248	3.81339	0
2	ENSG00000284128	AP000356.3	7.10019	7.60767	7.18806	6.99125	6.29153	4.72557	3.64298	3.75406	3.31773
2	ENSG00000284233	AP000356.4	3.94111	3.9278	3.82268	3.29969	2.73591	1.82157	0	0.251063	0.999668
2	ENSG00000284606	AC105233.5	7.88895	7.92456	7.30797	7.01511	6.76032	6.138	5.24721	4.90703	5.93629
2	ENSG00000285820	AL157829.1	6.67082	6.65018	6.35157	6.26956	6.05705	5.29585	4.69455	3.97429	4.5602
2	ENSG00000285904	AC006452.1	4.2817	4.10618	3.63842	3.19212	2.44873	2.15377	1.02845	0.611287	0.720426
2	ENSG00000286017	AC011322.1	4.04322	3.7152	3.47194	3.1818	1.689	0.594282	0.25628	0.622351	0
2	ENSG00000286045	AC005034.6	6.62081	6.56163	6.26539	6.1926	5.15753	3.71616	3.90433	4.28349	3.96973
2	ENSG00000286380	AC084864.2	4.8534	5.17195	5.23379	5.30413	3.82415	3.2511	2.36445	1.63211	1.96155
2	ENSG00000287055	AL359813.1	6.63347	6.55081	6.30172	5.99869	4.56333	3.37784	2.83845	3.04151	2.68105
2	ENSG00000287126	AC108488.3	9.93766	9.7045	9.32377	9.14605	7.95483	6.88963	6.41837	6.2536	6.19661
2	ENSG00000287388	AC068774.1	4.72806	4.89422	4.86799	4.47604	4.02926	3.47767	0.965392	1.42381	0
2	ENSG00000287721	AC061975.8	8.43007	8.39023	8.15241	8.01558	6.19009	4.4098	3.95713	4.30591	3.58161
2	ENSG00000287751	AC015818.10	3.78933	3.47658	3.34934	3.8213	1.97164	2.82264	1.3749	1.08373	0
2	ENSG00000287826	AC090994.1	8.31882	8.05159	7.60869	7.52372	6.56454	5.89323	5.8728	5.8496	5.68038
2	ENSG00000287853	AL031668.2	8.27598	8.33409	7.7427	7.49515	5.48973	3.74442	3.5387	3.88102	2.91645
2	ENSG00000288235	FAM106C	5.30395	5.11192	5.05337	4.78322	3.96664	3.24427	2.66629	3.77808	0.730711
3	ENSG00000008441	NFIX	5.62204	4.47662	6.47398	7.20112	7.00044	5.38239	2.46015	2.13947	1.69946
3	ENSG00000019102	VSIG2	3.47659	3.97708	4.34221	4.72607	4.45495	4.16142	3.70254	1.19977	0
3	ENSG00000020181	ADGRA2	5.52185	8.24936	8.9383	9.18734	9.03565	8.46973	7.02893	7.37392	4.19228
3	ENSG00000074527	NTN4	6.73413	7.32056	7.50484	7.9756	8.07341	7.69439	5.6087	7.09573	4.39091
3	ENSG00000075886	TUBA3D	2.8807	4.69675	4.7877	4.57525	4.05862	4.4463	2.23702	2.41316	0.536502
3	ENSG00000090975	PITPNM2	8.42201	9.74747	9.89895	9.88543	9.34759	8.47623	7.65889	7.08277	4.80694
3	ENSG00000100985	MMP9	7.38437	7.82461	8.62223	9.42442	8.9848	8.2091	7.63276	6.43729	6.18835
3	ENSG00000104783	KCNN4	3.2047	3.65107	5.03946	5.77169	4.83031	4.35622	3.46714	3.92218	3.47434
3	ENSG00000110944	IL23A	4.60162	6.86915	6.92071	6.89927	6.40027	6.37522	5.71621	4.3967	2.6819
3	ENSG00000116721	PRAMEF1	3.46567	4.4059	4.63376	5.24693	4.34834	3.70961	1.01617	0.903504	0
3	ENSG00000116726	PRAMEF12	4.86893	5.44122	5.80218	6.36414	5.99785	5.32926	2.43338	2.19446	0
3	ENSG00000120279	MYCT1	5.72864	6.82123	7.25128	7.72432	6.96297	5.49181	3.47228	3.98424	2.59358
3	ENSG00000120952	PRAMEF2	3.58971	4.5449	4.96195	5.50872	5.21744	4.5777	1.39885	1.36646	0
3	ENSG00000125966	MMP24	8.75255	9.98032	10.0439	10.2629	10.6051	10.1544	9.19592	7.99924	6.75259
3	ENSG00000127124	HIVEP3	1.45662	4.81773	5.36175	5.13104	5.1198	4.9604	3.76435	3.24493	3.65474
3	ENSG00000128253	RFPL2	3.6112	4.3457	5.13369	6.06635	5.68231	4.95344	1.82946	1.85352	1.12531
3	ENSG00000131668	BARX1	7.01695	7.76714	8.47645	9.1775	8.27167	8.10655	6.56533	6.06616	5.52333
3	ENSG00000133101	CCNA1	8.42481	9.33645	10.0279	10.6908	10.6105	9.87465	6.62566	6.89978	4.03071
3	ENSG00000135248	FAM71F1	2.66884	5.97559	6.41664	6.82099	6.64105	4.72867	4.25861	4.94355	4.69332
3	ENSG00000136274	NACAD	6.45092	6.8529	6.75587	7.63138	7.38085	7.46129	6.51343	6.01428	3.54312
3	ENSG00000137486	ARRB1	8.65041	10.5245	10.4528	10.4267	10.7085	10.3395	8.53141	9.07703	6.46627
3	ENSG00000143318	CASQ1	3.82345	7.16778	8.15783	7.96574	6.95415	6.06234	5.16232	4.82629	3.51886
3	ENSG00000143499	SMYD2	7.64811	8.28778	8.15322	8.15578	8.68996	7.6931	7.13414	6.42949	5.34835
3	ENSG00000144010	TRIM43B	7.25477	7.98277	8.49363	9.22922	8.9643	7.87961	3.74053	3.60852	0
3	ENSG00000144015	TRIM43	7.0638	7.93516	8.45335	9.04756	8.97079	7.9935	3.91426	3.704	0
3	ENSG00000144188	TRIM43CP	4.42745	5.53611	5.76937	6.43851	6.20284	4.95326	0.960952	1.18143	0
3	ENSG00000144668	ITGA9	5.24854	9.52145	9.67908	9.56528	9.34238	9.26157	8.4823	7.93422	7.22424
3	ENSG00000150244	TRIM48	3.67576	3.92868	4.45706	4.93887	4.86674	4.30945	0.414296	0	0
3	ENSG00000156414	TDRD9	5.78431	6.31063	6.77273	6.97776	6.2548	6.05993	4.97962	5.46103	1.85263
3	ENSG00000157150	TIMP4	4.67643	7.73548	7.88871	7.97083	7.48425	7.44999	7.52143	6.04805	4.63734
3	ENSG00000157765	SLC34A2	6.63117	7.22813	7.76963	8.31247	8.52157	7.20507	5.69352	5.00507	4.46349
3	ENSG00000157766	ACAN	7.68496	7.39429	7.8395	7.86062	7.68879	7.60072	6.8391	6.51162	3.91805
3	ENSG00000158806	NPM2	4.45108	5.96136	6.04423	6.24036	5.77869	5.1043	3.64739	4.14557	2.98692
3	ENSG00000158815	FGF17	2.71945	5.55506	6.84083	7.76521	5.8899	5.65803	1.57629	2.51888	2.01809
3	ENSG00000158856	DMTN	2.69151	5.17808	6.02474	6.69683	6.11623	5.1737	3.56671	3.0118	2.34047
3	ENSG00000163064	EN1	4.27945	5.602	6.48502	6.86276	5.88523	4.65576	2.64839	0.862535	0
3	ENSG00000163530	DPPA2	9.1403	10.7691	10.5373	10.5786	10.6692	9.87324	8.72236	8.96307	7.051
3	ENSG00000164082	GRM2	6.89404	6.86003	7.1041	7.54464	6.86153	6.64402	6.23029	6.07348	4.26913
3	ENSG00000164430	CGAS	7.96938	9.26896	9.72154	9.8741	9.7099	8.76772	7.35626	7.05608	5.7066
3	ENSG00000164532	TBX20	3.80816	4.2803	5.00031	5.01946	4.06956	3.46295	0.538847	1.95419	0.24694
3	ENSG00000165617	DACT1	7.19424	10.0319	10.7864	11.124	10.0762	9.71116	9.38566	9.77546	9.11505
3	ENSG00000166013	TRIM53BP	4.89466	5.15266	5.4439	6.07285	5.93965	5.09717	1.09262	1.49377	0
3	ENSG00000167210	LOXHD1	2.14885	6.18998	7.12125	7.56299	6.58944	6.30752	5.03198	4.97554	4.62146
3	ENSG00000168079	SCARA5	4.47458	6.93536	7.94888	8.05301	7.52747	5.85764	2.30043	3.76014	3.05074
3	ENSG00000168453	HR	3.36601	5.47204	6.11824	6.88854	6.51694	4.56165	2.9862	1.38569	0
3	ENSG00000168743	NPNT	6.33913	6.94112	7.4723	8.17326	7.05141	7.12683	7.05095	6.8486	3.41789
3	ENSG00000168930	TRIM49	6.88164	7.32818	7.74709	8.17446	7.9566	6.96814	3.15289	2.62841	0
3	ENSG00000169594	BNC1	2.51462	4.55325	6.36196	6.9822	6.93161	5.01037	2.60263	3.73428	2.60213
3	ENSG00000170006	TMEM154	8.61539	9.77828	10.3603	10.3261	10.0261	8.94029	7.41851	6.0185	5.82638
3	ENSG00000170961	HAS2	6.75866	8.70493	9.15482	9.0591	8.71298	8.57498	7.37965	6.17123	6.00081
3	ENSG00000171794	UTF1	7.98204	8.92673	9.20473	9.49946	8.72692	8.23912	5.80875	6.58207	5.54477
3	ENSG00000174600	CMKLR1	3.97247	8.49293	8.7039	8.98621	8.90058	8.25837	6.12998	4.80681	3.68497
3	ENSG00000182053	TRIM49B	5.60143	6.22551	6.56701	7.3697	7.37342	6.49211	2.74343	1.82941	0
3	ENSG00000182330	PRAMEF8	4.97556	5.88331	6.3705	6.78418	6.39417	5.73787	1.86944	2.1158	0
3	ENSG00000185386	MAPK11	5.01792	5.925	6.50998	6.55104	5.82851	6.05555	4.17422	5.3442	3.81782
3	ENSG00000185559	DLK1	6.7196	6.62338	7.24216	7.22071	7.30964	7.28186	5.10893	4.84727	4.54392
3	ENSG00000186704	DTX2P1	2.8454	4.22296	4.26774	4.60803	4.43476	4.45308	3.71681	3.40165	0.700072
3	ENSG00000188536	HBA2	6.6171	7.79401	9.27006	9.76003	7.92971	5.97429	4.20591	3.57547	2.47873
3	ENSG00000189253	TRIM64B	5.08535	6.80094	7.55562	8.55707	8.50592	7.46341	2.70165	3.68191	0
3	ENSG00000189348	FAM90A27P	4.32419	5.09522	5.40703	6.05768	6.25462	5.32067	1.27272	2.28946	1.76728
3	ENSG00000196589	MBD3L2B	5.63455	5.77691	6.34251	6.57068	6.10059	5.05325	1.57016	1.25335	0
3	ENSG00000196878	LAMB3	7.07239	6.531	6.8819	7.53464	7.78487	6.63871	4.43618	5.07616	2.97186
3	ENSG00000198691	ABCA4	0.761166	4.37188	5.68508	5.04908	4.71839	4.71296	2.96508	1.61644	2.13313
3	ENSG00000204449	TRIM49C	6.66564	7.08919	7.33936	7.84121	8.06621	7.13865	3.0696	2.45755	0
3	ENSG00000204478	PRAMEF20	3.58496	4.49615	5.03022	5.3479	4.86566	3.70511	0.246466	0.683637	0
3	ENSG00000204481	PRAMEF14	4.58202	5.33152	5.97694	6.25884	5.93319	4.71771	1.81541	0.363326	0
3	ENSG00000204501	PRAMEF15	4.55983	5.52677	5.55757	6.09564	5.84302	4.38746	1.09825	0	0
3	ENSG00000204644	ZFP57	9.29088	10.722	10.759	10.8571	10.6576	10.315	8.11161	9.28857	5.08742
3	ENSG00000206172	HBA1	5.28208	5.68055	6.87155	7.45314	6.20694	4.83774	2.26346	2.98191	0.775788
3	ENSG00000213921	LEUTX	3.24807	3.83243	4.27831	4.8149	3.87694	3.56192	0.579675	0.398544	0.406815
3	ENSG00000213973	ZNF99	9.76919	10.3944	10.8346	10.8371	10.5008	10.5332	9.98341	10.3274	5.17148
3	ENSG00000214617	SLC6A10P	7.66306	7.83874	8.23165	8.32747	8.49129	7.95936	5.28997	6.5831	4.14627
3	ENSG00000214754	AC004870.1	3.32848	3.88325	4.09092	4.71389	4.61834	3.34137	1.48289	1.43623	0
3	ENSG00000215533	LINC00189	6.75612	7.00486	6.85829	7.30624	7.27816	6.45124	5.36352	5.18477	1.57675
3	ENSG00000215612	HMX1	5.6925	6.31447	6.73558	6.79641	6.77063	6.14562	2.83256	2.88648	1.97886
3	ENSG00000219061	TRIM51FP	2.46858	2.98601	3.69511	4.27038	4.1451	3.43821	0.615496	0.43238	0
3	ENSG00000223417	TRIM49D1	7.06267	7.74175	8.22175	8.57823	8.47365	7.27878	3.06958	3.20981	0
3	ENSG00000223518	CSNK1A1P1	4.07792	4.08662	4.448	4.73176	4.44257	4.07846	2.22778	0.352706	0.624853
3	ENSG00000223638	RFPL4A	3.48522	4.39101	5.26046	5.87235	5.3039	4.04348	1.34357	0.580504	0
3	ENSG00000223646	AC002463.1	5.98237	6.48592	6.85025	6.83145	6.59889	6.44673	3.75945	5.79905	2.45595
3	ENSG00000225581	TRIM53AP	6.98962	7.61202	8.09746	8.54197	8.35157	7.58287	2.94725	2.76091	0
3	ENSG00000227059	ANHX	1.95212	3.4798	4.96121	5.91049	5.74271	5.07753	1.88933	2.17033	0
3	ENSG00000229292	RFPL4AL1	3.48973	4.9763	5.88142	6.40884	6.01683	4.99958	1.54948	1.36056	0
3	ENSG00000229361	UBTFL7	4.12489	4.7555	5.62512	6.00946	6.06825	4.9708	2.00381	0.686612	0
3	ENSG00000229571	PRAMEF25	3.77386	4.78464	4.70401	5.52439	4.08245	3.38841	0.968942	1.33261	0
3	ENSG00000229978	PRAMEF36P	4.69697	5.52001	5.70835	6.35833	5.52488	4.8127	1.40714	1.53793	0
3	ENSG00000230522	MBD3L2	6.24521	6.7036	6.92641	7.3045	7.53708	6.47666	2.66191	3.34544	0
3	ENSG00000231107	LINC01508	4.05213	4.98681	5.39763	5.76083	5.39497	4.55291	3.20854	3.50552	0.442679
3	ENSG00000232423	PRAMEF6	4.43926	5.376	5.78363	6.24515	5.42371	4.07131	0	0	0
3	ENSG00000237194	SNAI1P1	3.28354	3.62015	4.3308	4.80561	4.6275	3.7332	0.937685	1.0654	0.390743
3	ENSG00000237247	MBD3L5	5.75345	5.76034	5.96383	6.68175	6.37422	5.48558	3.00842	1.76386	0
3	ENSG00000242173	ARHGDIG	5.47905	5.90677	5.92619	6.13713	6.17866	5.73952	4.42393	4.17132	2.78558
3	ENSG00000243073	PRAMEF4	3.9564	4.72549	5.29181	5.55369	4.89209	3.74062	1.29372	0.578579	0
3	ENSG00000245522	LINC02709	4.77266	4.75792	4.81694	5.13342	5.33897	4.59487	3.51195	2.89879	2.49563
3	ENSG00000249156	TAF11L12	3.91211	4.57928	4.66156	5.55428	5.5794	4.46324	1.6486	1.54027	0
3	ENSG00000251258	RFPL4B	4.14941	4.73714	5.5094	5.99267	5.64111	4.97521	0.834424	1.27239	0
3	ENSG00000254764	TRIM53CP	5.73283	6.31694	6.8214	7.44399	7.61662	6.62333	2.76129	2.32692	0
3	ENSG00000255543	AP005597.4	4.3787	5.08435	5.40736	5.55298	5.76429	4.66736	1.30975	0.230854	0
3	ENSG00000255855	KDM4F	3.17011	3.79354	4.97177	5.60541	5.56572	4.58156	1.25924	1.69624	0
3	ENSG00000256779	AP002383.3	3.96746	4.25198	4.91915	5.28245	5.02067	4.21202	2.74403	2.52405	0
3	ENSG00000257951	AC126177.5	6.16952	6.66799	7.25455	7.95921	7.88123	6.69542	2.7953	2.84348	0
3	ENSG00000258405	ZNF578	10.3617	10.4708	10.8292	11.3153	10.9544	10.3319	9.81346	10.0182	6.36025
3	ENSG00000258636	AL121821.2	5.02426	5.79692	6.00592	6.36421	5.90959	5.76941	5.76884	5.54644	2.48736
3	ENSG00000258834	DUX4L4	2.99598	4.00437	3.76831	3.91611	4.1659	3.95691	0	0	0
3	ENSG00000259009	TPRX2P	3.07928	3.66368	4.19175	4.57629	3.78806	3.13946	1.22106	1.29591	0
3	ENSG00000260141	AC145350.2	3.50591	3.27506	4.17115	4.1799	3.95085	4.18261	3.28829	2.98649	1.00468
3	ENSG00000260314	MRC1	3.26222	3.88307	3.99774	4.39351	4.05747	3.93434	3.34544	3.41157	1.01526
3	ENSG00000260596	DUX4	6.66375	7.6409	7.83837	7.87891	7.39048	7.08188	2.67671	3.08949	0
3	ENSG00000260808	AP003096.1	3.66717	6.43605	6.75856	6.81736	5.57943	4.16643	2.54282	2.50896	0.439391
3	ENSG00000261599	HERC2P8	4.73259	5.10046	5.51725	5.96854	5.46489	5.02697	4.54771	4.3249	2.51761
3	ENSG00000268324	LRRC2-AS1	2.82164	4.54498	4.62229	5.1816	4.57977	4.3628	4.60475	3.58382	1.62028
3	ENSG00000268696	ZNF723	8.71285	8.96663	9.27001	9.38135	9.03852	9.01524	7.64141	8.35964	2.23653
3	ENSG00000268799	AC106774.4	2.86872	3.40181	4.25881	5.03765	5.16688	3.75552	0.875815	0.511789	0
3	ENSG00000269118	FAM90A28P	3.4842	4.44318	4.64543	5.10136	5.28164	4.09908	1.35925	1.03038	0.390229
3	ENSG00000274391	TPTE	6.294	6.26206	6.50692	6.63942	6.34318	6.31078	4.40968	3.03087	0
3	ENSG00000274599	DUX4L24	6.3659	7.49534	8.06012	8.17529	7.79952	7.58026	2.50497	0	0
3	ENSG00000274764	PRAMEF27	3.70003	4.1993	5.02374	5.21162	4.2158	3.49487	0.475206	0	0
3	ENSG00000276805	AL133216.2	6.10843	6.68033	7.17174	7.31379	6.55208	5.99397	5.9615	3.70168	5.62052
3	ENSG00000276919	AL117190.7	6.37158	6.44371	6.56951	6.7105	6.64651	6.66386	6.11943	5.71724	0
3	ENSG00000279220	GPR1-AS	9.03833	9.73766	9.66367	9.77143	9.69091	9.24088	7.88032	7.90607	3.36468
3	ENSG00000279377	AC003973.2	7.75889	7.33213	8.20294	8.5869	7.77779	8.31222	6.88192	7.42239	0
3	ENSG00000281202	LINC01097	1.66006	4.91545	5.49624	5.71146	4.60125	4.51062	4.61235	3.89454	1.6837
3	ENSG00000281591	DBET	8.39208	9.15004	9.44102	9.54222	9.21106	8.73948	4.8672	4.45269	0.378257
3	ENSG00000281720	DUX4L8	4.64479	5.58065	5.36796	6.0141	5.76787	5.44503	0.955693	1.64154	0
3	ENSG00000282164	PEG13	4.41257	4.71966	5.28294	5.677	5.07081	4.46451	4.49021	3.84918	1.84642
3	ENSG00000282757	DUXB	3.5554	3.84408	4.38486	5.14026	4.71348	3.73909	1.55046	0.884386	0
3	ENSG00000283039	KLF18	5.61816	6.18873	6.58816	7.15765	6.77581	5.60088	3.16224	2.75844	1.41143
3	ENSG00000283431	AC099654.6	3.7882	3.94618	4.2733	4.39724	4.06932	3.96529	0.418948	0.439316	0
3	ENSG00000283740	TAF11L11	4.27424	4.78275	5.40879	6.24508	6.5103	5.46548	2.43924	2.459	0
3	ENSG00000284484	AC025287.4	3.43832	4.17343	4.64842	5.19498	4.52409	3.91251	0.449811	0.55184	0
4	ENSG00000005249	PRKAR2B	6.81012	7.5758	8.62819	9.18309	10.0076	10.0562	9.1261	9.21383	8.7695
4	ENSG00000026025	VIM	6.19174	5.93381	8.19691	10.0609	13.3446	12.8541	11.2616	11.1635	10.2864
4	ENSG00000053438	NNAT	5.49885	5.92267	7.94624	9.34882	11.0119	10.8632	10.072	10.1702	7.92718
4	ENSG00000053747	LAMA3	3.69047	5.29384	6.35952	6.73132	8.69413	8.30029	7.61871	6.69611	4.17648
4	ENSG00000054392	HHAT	2.55807	3.99463	3.97412	3.90021	5.6295	4.98414	3.87809	3.92759	4.18937
4	ENSG00000058085	LAMC2	8.04319	9.06235	9.16069	9.23877	10.4152	10.3239	9.67332	9.15917	7.79527
4	ENSG00000064042	LIMCH1	5.1311	6.00783	5.44544	5.69262	7.42557	6.9867	5.91358	5.40318	5.03405
4	ENSG00000068781	STON1-GTF2A1L	1.54921	2.76857	1.53796	1.94145	6.59457	5.63825	2.50426	3.95948	4.86668
4	ENSG00000070031	SCT	0	0.6921	1.57929	2.44718	3.64228	3.67345	2.898	2.53408	2.19346
4	ENSG00000072163	LIMS2	4.55337	4.3452	4.4077	5.00326	7.0416	6.50851	5.28177	5.39903	4.26459
4	ENSG00000074211	PPP2R2C	4.63342	4.69824	6.10789	6.97114	8.27018	7.32403	6.59168	6.55024	6.19186
4	ENSG00000075461	CACNG4	3.07279	3.11346	4.24193	5.50061	7.36049	6.80714	5.94338	6.45006	5.3832
4	ENSG00000078401	EDN1	0.459155	0.204428	0.685852	2.73921	7.76647	7.82206	4.99717	5.52527	4.44457
4	ENSG00000084674	APOB	2.48592	4.12089	5.08594	6.05975	6.98728	7.29046	6.77975	5.7299	4.84295
4	ENSG00000095596	CYP26A1	2.24687	2.18188	2.87091	4.06714	7.87202	7.77228	5.30166	5.106	5.55365
4	ENSG00000100234	TIMP3	4.8178	5.87245	6.74346	7.57453	9.1047	8.19168	7.0976	7.25279	6.99606
4	ENSG00000103187	COTL1	8.84876	9.41999	10.1394	10.724	11.9009	11.1723	10.1955	10.8521	10.7721
4	ENSG00000103888	CEMIP	2.66042	4.4378	3.85668	5.65776	8.22736	8.44373	7.23439	6.58348	4.1299
4	ENSG00000104368	PLAT	4.00362	4.38794	5.17525	5.40851	8.1393	7.31602	7.18953	6.6328	5.84431
4	ENSG00000105971	CAV2	5.16369	5.60359	6.618	7.30237	9.05211	7.94683	6.64738	6.61	5.46707
4	ENSG00000105974	CAV1	3.84191	5.75909	7.41405	8.52378	10.377	9.11349	7.77309	7.45978	5.93718
4	ENSG00000106366	SERPINE1	6.84721	8.40475	8.70221	9.19883	10.8387	9.65562	8.35798	7.62686	7.73753
4	ENSG00000107819	SFXN3	3.60083	4.53686	5.34753	6.04894	6.76189	6.73997	5.2263	6.14781	5.48326
4	ENSG00000109452	INPP4B	3.61419	4.96077	6.28843	6.0059	7.3081	7.49346	6.82931	4.69191	4.0661
4	ENSG00000112769	LAMA4	4.26963	4.52679	5.92426	7.50524	7.84867	7.53929	6.97058	7.23212	4.6577
4	ENSG00000113319	RASGRF2	7.25978	8.57956	8.9822	9.37591	11.3403	11.2266	10.4819	10.7835	8.91744
4	ENSG00000113578	FGF1	1.05678	2.29039	1.91297	3.16316	6.11441	5.1477	3.89129	2.73342	2.17437
4	ENSG00000114251	WNT5A	3.06043	3.37495	4.70086	4.85644	7.33316	6.04583	6.08446	5.48151	5.37844
4	ENSG00000114646	CSPG5	4.30518	4.40774	4.91743	5.71235	7.39367	7.03026	5.93493	5.83542	5.346
4	ENSG00000115353	TACR1	0.324135	0.772729	2.56477	3.3887	7.58815	6.011	5.70143	5.03728	2.985
4	ENSG00000115414	FN1	11.9135	11.1288	11.4495	12.1103	13.626	14.1537	12.7414	12.4954	11.4881
4	ENSG00000116016	EPAS1	4.73164	6.00295	5.60581	5.84142	7.35382	7.26916	5.504	6.29716	4.84565
4	ENSG00000116254	CHD5	5.05429	5.28451	5.41197	5.72582	7.48608	6.80045	5.68569	5.67541	5.00407
4	ENSG00000118156	ZNF541	3.21878	3.42508	3.98895	5.20881	5.90554	5.94088	5.41339	5.48167	0.312616
4	ENSG00000118271	TTR	0.874352	0.52511	1.04076	0.866755	3.25516	3.95448	0.256138	0.753038	0.429189
4	ENSG00000118785	SPP1	6.07905	6.85989	8.24627	9.49233	13.6457	14.1368	12.8003	10.6277	8.52365
4	ENSG00000118898	PPL	8.15224	8.12473	9.27733	10.4215	11.1395	10.876	9.94218	10.3741	10.0859
4	ENSG00000120057	SFRP5	2.04162	3.62517	5.08955	6.10877	6.13105	6.38271	5.26059	5.1026	3.61535
4	ENSG00000120937	NPPB	1.12619	1.35992	3.20711	5.31658	7.16851	5.54854	4.34947	2.45679	2.45628
4	ENSG00000121101	TEX14	1.7923	2.4136	3.79228	3.47095	6.84976	5.89975	5.16951	3.78329	4.40962
4	ENSG00000121966	CXCR4	3.07467	5.27195	5.95206	6.37548	7.53383	7.48556	5.70248	5.26084	4.49948
4	ENSG00000125378	BMP4	7.1262	6.70524	6.62674	7.08712	8.80378	7.88749	6.63316	5.78602	4.56799
4	ENSG00000125869	LAMP5	2.42836	2.61335	3.69366	4.22595	5.1539	4.98037	4.88069	3.37764	3.51342
4	ENSG00000125872	LRRN4	1.96928	2.53445	3.25462	3.83623	4.88236	4.7397	3.96639	3.27086	2.67776
4	ENSG00000126803	HSPA2	8.95969	9.55963	9.73034	10.0832	11.5876	11.5743	10.5975	10.9986	8.86146
4	ENSG00000128683	GAD1	0.302832	3.15526	2.64558	3.29811	4.7321	4.53885	1.75778	2.05621	2.02663
4	ENSG00000129654	FOXJ1	1.68089	4.28419	6.65007	7.39968	8.57898	7.50301	5.65055	5.80875	5.84955
4	ENSG00000130176	CNN1	6.49774	7.18991	7.51394	8.07144	9.86174	9.22409	8.6929	8.08455	8.17951
4	ENSG00000131711	MAP1B	10.4007	10.7734	11.539	11.9632	13.1311	12.9037	12.586	11.8449	11.6905
4	ENSG00000132470	ITGB4	5.18761	6.32243	6.33669	7.10813	7.69625	7.7987	7.28785	7.04441	6.50391
4	ENSG00000133083	DCLK1	6.47334	9.07439	9.3844	9.79634	10.8903	10.7041	10.1196	9.82543	8.88372
4	ENSG00000133317	LGALS12	1.77325	2.29569	3.05704	3.83862	4.66194	4.79906	4.42394	3.457	0.822516
4	ENSG00000133794	ARNTL	5.04603	5.86655	6.60254	6.84997	7.71233	7.40855	6.99049	6.53637	5.59079
4	ENSG00000133937	GSC	1.46409	2.62096	3.40062	4.13493	4.98643	4.32614	2.14193	2.04511	0.751674
4	ENSG00000135046	ANXA1	6.38337	7.15004	7.41603	8.32977	11.7186	10.7118	8.18218	6.1126	3.80506
4	ENSG00000135919	SERPINE2	6.6623	8.06272	8.59997	8.98029	10.4352	9.77079	9.12655	9.75809	8.77738
4	ENSG00000136040	PLXNC1	5.0373	6.34851	7.04603	7.07219	8.02218	7.29973	6.79609	6.13511	5.05137
4	ENSG00000138131	LOXL4	1.17908	2.6364	3.40435	3.4305	4.9831	4.76278	3.84017	4.25185	2.09635
4	ENSG00000138642	HERC6	5.60071	6.7092	6.8569	7.14455	7.88024	7.88227	7.47666	7.24962	6.49966
4	ENSG00000138685	FGF2	9.37567	10.2521	10.7199	11.1879	12.2195	11.6903	10.8056	10.3531	9.91443
4	ENSG00000138792	ENPEP	4.14975	2.98094	3.5267	4.25866	7.69236	6.26946	4.86325	4.9734	5.26226
4	ENSG00000139278	GLIPR1	0.632673	1.48717	1.20475	2.91179	7.49304	5.52072	3.16656	2.32305	1.89914
4	ENSG00000139973	SYT16	2.23604	2.45755	4.39891	5.42209	8.41017	8.01355	6.68862	6.81717	6.72531
4	ENSG00000140465	CYP1A1	0.794395	2.48507	2.69096	2.58583	3.95346	4.11725	0.878985	1.1883	1.77759
4	ENSG00000140937	CDH11	6.56955	7.14057	7.67894	8.35326	8.98268	8.78861	7.77662	7.73762	7.65034
4	ENSG00000140945	CDH13	5.21938	5.05045	5.19264	6.10071	8.72901	7.99903	5.26317	5.69841	4.80866
4	ENSG00000141052	MYOCD	2.21923	3.49819	4.10327	4.67756	7.38705	7.02413	5.51677	5.69889	3.22262
4	ENSG00000142449	FBN3	7.22071	8.78879	9.3705	9.81283	10.2401	10.1271	9.90167	9.21987	9.29857
4	ENSG00000143632	ACTA1	7.11821	7.14605	7.13634	8.22102	11.4339	10.7407	8.0892	8.74181	6.7937
4	ENSG00000145632	PLK2	6.66644	7.49131	8.00684	9.04227	10.9322	10.5922	9.66747	9.89149	9.02919
4	ENSG00000146592	CREB5	5.69107	7.29544	7.45614	8.19196	9.52028	9.48148	7.678	6.70136	6.54976
4	ENSG00000149090	PAMR1	5.28565	5.87441	6.39483	6.62487	7.09297	6.82886	5.97873	5.67486	5.34406
4	ENSG00000150347	ARID5B	5.56127	6.7372	6.84877	7.01438	8.31053	7.56755	6.36119	5.5386	4.2052
4	ENSG00000151572	ANO4	3.31089	3.42833	3.7649	3.62161	5.84697	5.58343	5.11534	4.89957	3.77518
4	ENSG00000151702	FLI1	2.52627	4.3973	5.33912	6.0506	6.65719	6.58285	5.86319	4.59183	3.87748
4	ENSG00000153064	BANK1	2.359	2.43555	3.24917	3.59955	4.92802	4.36611	3.17196	3.1118	2.55236
4	ENSG00000154736	ADAMTS5	2.54657	2.32879	2.70734	2.96535	5.9548	4.96778	3.76735	4.416	2.87493
4	ENSG00000156804	FBXO32	3.50206	3.74278	3.81297	4.40363	4.94036	4.43295	4.15409	3.93731	2.26648
4	ENSG00000157111	TMEM171	2.33241	2.99005	3.95095	4.21999	5.33534	5.26249	3.67877	4.17393	2.64811
4	ENSG00000158874	APOA2	2.75514	1.55268	2.53177	3.27705	6.40613	7.15666	1.93624	2.09404	0.824141
4	ENSG00000159176	CSRP1	8.44583	9.28793	9.02919	9.35824	10.9881	10.2497	9.40841	8.77979	7.41137
4	ENSG00000159251	ACTC1	3.53219	3.27259	4.01798	5.96839	10.1369	9.38876	7.48159	8.00893	6.55998
4	ENSG00000160182	TFF1	0.404777	0.783361	0.215936	1.44789	4.11324	4.47672	0.216118	0	0
4	ENSG00000160886	LY6K	4.75652	3.64736	4.13123	4.82405	7.01377	5.93166	3.65638	4.44197	2.57814
4	ENSG00000162631	NTNG1	3.78562	6.45725	6.47338	6.62322	7.30962	6.96933	6.39983	6.21712	4.81573
4	ENSG00000162804	SNED1	3.36348	4.70908	5.34796	5.78877	5.97165	5.90382	5.14899	5.35973	4.85995
4	ENSG00000163017	ACTG2	8.53068	7.32597	6.61721	6.97544	10.0232	9.40446	7.44566	6.1417	5.0956
4	ENSG00000163421	PROK2	3.74619	3.61117	3.57034	4.5169	5.39767	5.18395	3.97906	4.39096	3.99016
4	ENSG00000163453	IGFBP7	3.87991	3.42727	4.0367	5.90272	9.22696	8.47252	6.29639	4.58016	1.80027
4	ENSG00000163508	EOMES	1.72348	1.44408	2.29538	3.58955	6.09345	6.80923	2.36651	2.69162	0.832333
4	ENSG00000163739	CXCL1	0.578642	0	0.395955	2.13337	4.06866	4.31576	2.88945	3.28885	2.50692
4	ENSG00000164236	ANKRD33B	6.23801	7.06316	8.20469	9.26285	10.804	10.2259	8.68045	8.9775	8.09778
4	ENSG00000164379	FOXQ1	1.15955	1.3638	1.49255	2.62716	4.09033	4.41414	2.43536	0.729689	1.00464
4	ENSG00000165124	SVEP1	5.77577	6.30771	6.26406	6.96758	8.03585	7.10506	6.36516	6.03208	4.22473
4	ENSG00000165874	SHLD2P1	4.12185	2.6516	3.76924	4.72017	7.00256	6.46313	5.62066	5.25368	5.4375
4	ENSG00000166828	SCNN1G	3.84202	2.54096	3.77444	5.18484	5.62867	5.39254	5.20391	3.81292	3.1216
4	ENSG00000168306	ACOX2	1.01768	2.52868	3.13747	3.72968	5.2971	4.43668	3.79144	3.49663	3.50616
4	ENSG00000168461	RAB31	5.65113	8.50947	9.21021	9.70017	10.3764	10.0252	9.329	9.59639	9.12217
4	ENSG00000169174	PCSK9	8.5575	9.56706	10.1205	10.7808	12.23	12.4733	11.8389	11.3081	9.62569
4	ENSG00000169302	STK32A	2.42397	4.35058	4.3719	5.05967	6.22253	5.44142	5.31934	4.67093	5.03494
4	ENSG00000169429	CXCL8	0	0	0	2.70206	4.90512	4.40824	2.04122	0.978065	0
4	ENSG00000169436	COL22A1	2.6392	3.03273	5.73714	7.23795	8.43068	7.90322	7.5138	6.77299	6.71644
4	ENSG00000170162	VGLL2	0	0.280282	1.57401	1.90992	3.30517	2.97711	2.9837	1.16772	0.817541
4	ENSG00000171587	DSCAM	1.8824	2.1906	2.76396	3.02788	4.76538	5.02704	3.95699	3.41744	1.7757
4	ENSG00000172935	MRGPRF	5.48959	6.56313	7.19842	7.81222	8.72332	8.10868	6.57604	6.24176	5.22114
4	ENSG00000173281	PPP1R3B	8.84608	8.93267	9.09574	9.78676	10.5956	10.3611	9.52618	9.62656	8.90479
4	ENSG00000175894	TSPEAR	1.2927	1.82927	3.13565	3.63438	4.67248	4.57365	3.22445	2.58649	3.04183
4	ENSG00000176020	AMIGO3	4.61702	5.49708	5.65681	6.67465	6.84333	6.78267	6.11934	5.7974	5.14964
4	ENSG00000176435	CLEC14A	1.64484	2.22675	3.67864	4.69492	5.19307	5.46125	3.88834	1.49989	1.68962
4	ENSG00000176678	FOXL1	2.28463	1.42154	2.67049	3.46469	5.29474	5.34166	3.6661	3.83121	3.17886
4	ENSG00000176692	FOXC2	1.52457	1.04486	1.46503	2.38297	4.70053	3.95374	2.42838	2.98588	1.98171
4	ENSG00000176928	GCNT4	1.36519	1.95651	3.15487	5.30115	9.05534	8.7373	7.24454	7.69102	7.22331
4	ENSG00000177706	FAM20C	6.01407	6.5247	7.06822	7.36898	8.66196	8.45797	7.80112	7.63273	7.82744
4	ENSG00000178773	CPNE7	4.89785	5.96068	6.66378	7.42053	8.0754	8.09475	7.70959	7.34691	6.64691
4	ENSG00000179428	AC073072.1	3.66416	3.75033	3.67986	4.23453	4.83548	4.88927	3.92108	4.50465	2.32972
4	ENSG00000182957	SPATA13	8.10326	9.12304	9.15649	9.46603	10.6399	10.4731	9.75825	9.96064	9.64375
4	ENSG00000182985	CADM1	6.92164	6.94904	7.84102	8.69427	10.5924	10.0698	8.80953	9.04038	9.19609
4	ENSG00000184384	MAML2	5.70425	6.58077	6.94965	7.47595	8.84325	8.80745	8.13783	8.27215	7.36082
4	ENSG00000185112	FAM43A	3.84482	4.70532	5.23414	5.7828	7.64437	6.61023	5.24247	6.20319	5.71032
4	ENSG00000188038	NRN1L	1.1504	3.49366	4.60337	5.50207	6.17264	5.39248	4.72966	4.71533	3.1367
4	ENSG00000189067	LITAF	9.05309	9.2458	10.3846	11.352	11.6789	11.5431	10.8675	10.3315	9.53535
4	ENSG00000196188	CTSE	0.202002	0.188919	1.67259	1.93097	2.69665	2.98393	0.169089	0.193876	0
4	ENSG00000198756	COLGALT2	2.79605	4.96557	5.54286	5.71885	7.73275	6.96467	5.41454	6.27701	5.72785
4	ENSG00000198838	RYR3	2.40457	5.50655	5.73619	7.52699	9.13301	9.23995	8.11925	7.32779	7.12258
4	ENSG00000203413	ACTBP6	6.91716	6.96894	6.83553	7.29175	8.22408	7.96636	7.71442	7.46306	0.390408
4	ENSG00000205221	VIT	1.29123	1.7147	1.80964	2.06884	5.53029	4.51729	2.72747	1.4641	0.447169
4	ENSG00000211695	TRGV9	1.5796	0.550554	0.581889	1.54621	4.74268	4.19966	2.44915	1.46419	0.992696
4	ENSG00000224163	AC025594.1	0	1.46039	3.16765	3.47205	5.22109	4.27314	0.633536	3.32195	1.87942
4	ENSG00000224865	AC009518.1	2.14305	2.0047	2.46738	3.03002	3.92098	3.95219	2.08951	1.5291	0.258101
4	ENSG00000229124	VIM-AS1	0.726961	1.11852	3.24875	3.88145	6.34229	6.13878	5.04493	5.15304	4.20568
4	ENSG00000234961	AL133415.1	0	0	0.535951	1.15353	3.84108	3.29708	2.36404	1.88171	1.66818
4	ENSG00000251493	FOXD1	1.60783	4.21844	3.39527	4.89158	7.65045	6.64843	4.42418	4.18388	1.47154
4	ENSG00000255319	ENPP7P8	1.4929	2.0482	1.54929	3.51117	6.13414	4.00655	3.02438	3.61831	0.435487
4	ENSG00000261040	WFDC21P	2.08557	1.58532	1.86947	1.83633	5.0412	4.19845	3.57551	2.81174	1.57783
4	ENSG00000262655	SPON1	3.56328	5.25314	5.81442	6.38932	7.51302	7.70217	6.87908	7.16931	5.10545
4	ENSG00000272405	AL365181.3	0.238884	2.57777	4.50947	5.1027	6.65074	5.77831	5.02137	2.40264	2.47652
4	ENSG00000280707	AL353747.4	4.87108	7.24331	8.17421	8.61966	9.13476	9.10185	8.8337	8.00336	8.02549
4	ENSG00000286618	AC131944.1	0	0.378533	0.199731	1.07449	3.47255	3.82151	3.16223	1.40448	0
4	ENSG00000288043	AC006511.6	2.4429	3.7132	4.4105	4.64131	5.06748	5.04192	4.30638	3.57755	2.50647
5	ENSG00000006042	TMEM98	6.67417	7.77622	8.26027	8.57616	8.97439	9.11156	9.34638	9.09008	9.15453
5	ENSG00000010319	SEMA3G	2.41923	3.53348	3.88494	4.28486	5.59077	5.93301	5.47533	6.17359	5.62956
5	ENSG00000011523	CEP68	6.70363	7.18676	7.51386	7.78105	8.65662	8.58631	8.69465	8.54975	8.52539
5	ENSG00000048140	TSPAN17	6.29518	7.32657	8.18425	8.59033	8.917	8.87939	8.88886	8.92428	8.80528
5	ENSG00000049759	NEDD4L	8.65177	8.94957	9.56574	10.2771	10.9292	10.8729	10.9374	10.7914	10.9861
5	ENSG00000065534	MYLK	5.61991	5.89034	7.01516	8.213	8.97639	8.94483	8.9766	9.32255	8.70543
5	ENSG00000083720	OXCT1	6.25086	6.87884	7.9777	8.29897	8.67242	9.07262	9.01083	9.00201	9.18505
5	ENSG00000092964	DPYSL2	8.44077	10.6701	11.4639	11.7372	12.2286	12.3046	12.5244	12.4387	12.2443
5	ENSG00000100167	SEPTIN3	5.25171	6.5643	7.52094	8.10455	8.6233	9.09953	9.23113	9.32105	9.05954
5	ENSG00000100321	SYNGR1	4.01442	3.82446	4.49378	5.9017	7.74619	7.50476	6.89613	7.50245	7.54889
5	ENSG00000100341	PNPLA5	3.72113	4.77101	5.50425	6.0822	6.06993	6.41801	6.15481	6.6228	6.27833
5	ENSG00000101333	PLCB4	4.40694	6.20231	6.4877	6.96494	7.38311	7.62446	7.66521	7.69	7.7481
5	ENSG00000101443	WFDC2	1.62419	1.84486	3.56829	4.93842	6.67433	6.98404	6.55725	7.28107	6.9808
5	ENSG00000104427	ZC2HC1A	4.54626	5.21839	5.55436	6.07597	6.7045	6.63458	6.96759	6.95521	6.8921
5	ENSG00000105137	SYDE1	4.19719	6.1425	6.98087	7.44365	8.06277	8.26017	7.87586	8.50861	8.09301
5	ENSG00000106025	TSPAN12	3.26465	4.9752	5.56059	5.77836	6.68677	6.6935	6.91686	7.09534	6.86658
5	ENSG00000106605	BLVRA	3.06345	4.53445	5.83895	6.78177	7.91428	7.82731	7.68514	8.05659	7.78684
5	ENSG00000106665	CLIP2	7.12071	7.88874	8.81555	9.47656	10.4674	10.3732	10.0736	10.4467	10.5027
5	ENSG00000109113	RAB34	8.12422	9.30321	9.94762	10.3021	10.6368	10.7133	10.6565	10.6951	10.4241
5	ENSG00000111371	SLC38A1	9.27822	10.0225	10.5638	10.5991	11.7631	11.9223	12.0005	11.9755	11.86
5	ENSG00000113657	DPYSL3	9.19988	9.80158	10.8937	11.8733	12.7675	13.0635	12.7961	12.8858	12.3463
5	ENSG00000115290	GRB14	2.82234	4.72568	5.65993	6.47558	7.71713	7.7468	7.90959	8.01661	7.87981
5	ENSG00000115363	EVA1A	0.850609	2.72855	2.13955	3.0766	3.86801	3.72079	3.52011	4.08099	3.46941
5	ENSG00000116661	FBXO2	4.84337	6.22955	6.78989	7.52032	8.29579	8.43026	7.98993	8.62373	7.81686
5	ENSG00000119280	C1orf198	6.94212	7.52783	8.21209	8.50121	9.26756	9.30888	9.14755	9.25507	9.07288
5	ENSG00000124134	KCNS1	1.76734	2.53906	3.27006	4.18893	6.00483	5.81211	5.47946	5.97206	5.34091
5	ENSG00000128016	ZFP36	4.36441	4.79464	5.34759	6.16728	6.60427	6.7965	6.52557	6.75971	6.39234
5	ENSG00000128567	PODXL	9.37031	11.8035	12.5623	13.2177	14.3831	14.3462	13.9632	14.5356	14.335
5	ENSG00000129951	PLPPR3	6.4931	6.90572	7.72291	8.42946	8.94082	9.11576	8.96578	8.7752	8.70511
5	ENSG00000130813	SHFL	5.10082	5.54659	6.568	7.05279	7.23453	7.82516	7.72625	7.8703	7.80899
5	ENSG00000130956	HABP4	5.17733	5.68293	6.27104	6.69991	8.08953	8.04049	7.91368	8.26438	8.32044
5	ENSG00000132003	ZSWIM4	4.6702	6.08394	6.64623	7.39988	7.88161	8.09202	8.10825	8.21801	8.19827
5	ENSG00000133863	TEX15	6.32674	6.03978	7.09969	7.43242	8.50101	8.52988	8.41322	8.86978	8.19266
5	ENSG00000134779	TPGS2	8.33935	8.53193	8.99596	9.36056	10.0182	10.2888	10.2697	10.3328	10.4167
5	ENSG00000137266	SLC22A23	4.92764	7.62014	8.68946	8.85703	9.09277	9.30637	9.04994	9.43693	9.12029
5	ENSG00000137642	SORL1	9.17237	10.0142	10.6825	11.303	11.7178	11.853	12.1199	12.2274	11.945
5	ENSG00000138356	AOX1	3.10197	4.28793	5.62586	6.15047	7.03712	7.10493	7.18107	7.60182	7.31986
5	ENSG00000139514	SLC7A1	8.59892	9.5195	10.2925	10.4238	10.7444	10.7661	10.7941	10.7098	10.8454
5	ENSG00000140443	IGF1R	9.2243	9.71846	9.9668	10.767	11.4894	11.3593	11.6526	11.5906	11.6694
5	ENSG00000141510	TP53	8.6148	9.62511	9.93983	10.5607	10.6366	10.7375	10.8633	10.8033	10.7593
5	ENSG00000144681	STAC	1.02971	0.912005	2.47255	4.26083	7.35693	7.27404	6.73208	7.44301	6.9033
5	ENSG00000144815	NXPE3	5.75579	6.67085	7.44651	7.66045	8.22847	8.37909	8.49609	8.56938	8.66959
5	ENSG00000145685	LHFPL2	6.6681	7.81187	8.67069	8.96528	9.42118	9.40012	9.27697	9.58973	9.55132
5	ENSG00000149131	SERPING1	6.26791	6.60923	7.18737	7.57827	8.22268	8.56794	8.61275	8.52706	8.40509
5	ENSG00000150764	DIXDC1	6.48117	6.30817	7.70651	8.15426	8.40628	8.82414	8.66582	8.73489	8.79155
5	ENSG00000151276	MAGI1	8.61577	8.80224	9.02229	9.64095	10.8517	10.8921	10.9462	11.0556	11.0836
5	ENSG00000151640	DPYSL4	5.42885	7.02908	7.73333	8.74779	8.91894	8.95921	8.69523	9.16056	8.83476
5	ENSG00000153902	LGI4	2.20322	2.69715	3.76015	5.10364	5.56402	5.76753	5.75459	5.94526	5.99835
5	ENSG00000154760	SLFN13	6.50615	7.60086	8.0693	8.95419	9.18338	9.27253	8.64888	9.36963	9.06889
5	ENSG00000158089	GALNT14	3.47417	3.90313	5.04671	6.15954	6.78107	6.88732	6.43649	7.1232	7.14254
5	ENSG00000159784	FAM131B	3.39183	5.87762	7.01991	8.09468	8.85397	8.95084	8.93773	9.25306	9.17889
5	ENSG00000159899	NPR2	3.31629	4.62449	6.12997	6.66579	7.20972	7.41298	7.54203	7.48793	7.3556
5	ENSG00000162591	MEGF6	6.72821	6.8349	7.59239	7.84045	8.98195	9.02976	8.88031	8.97712	9.02862
5	ENSG00000163347	CLDN1	0.88977	3.48831	3.82251	4.37057	5.03497	5.34281	5.03967	4.85043	4.92717
5	ENSG00000164171	ITGA2	3.93679	5.6076	6.73257	6.96553	7.5717	7.83152	7.48948	8.18065	7.87062
5	ENSG00000164484	TMEM200A	2.10495	3.97738	5.52776	6.54609	7.38482	7.58616	7.43029	7.67424	7.63652
5	ENSG00000166750	SLFN5	5.52456	5.15517	5.91199	6.29135	7.81181	8.0847	7.5703	7.99854	7.99981
5	ENSG00000166974	MAPRE2	6.68627	7.1547	7.88875	8.1956	9.08544	9.36168	9.42385	9.43165	9.40377
5	ENSG00000167601	AXL	4.22834	4.6966	5.86632	7.34254	9.7763	9.52872	8.98889	9.4889	9.36146
5	ENSG00000168310	IRF2	4.54921	6.01369	6.70412	6.98922	7.59575	7.67636	7.56996	7.81664	7.87598
5	ENSG00000168671	UGT3A2	4.57646	5.21871	5.99092	6.88688	7.78483	8.18671	7.87518	7.97676	7.59587
5	ENSG00000171988	JMJD1C	10.1995	11.2716	11.8486	12.1217	12.6078	12.9051	12.8551	13.0095	13.0698
5	ENSG00000172292	CERS6	6.34432	7.52197	8.56109	8.96071	9.51343	9.64259	9.78995	10.1161	9.81169
5	ENSG00000172456	FGGY	5.31563	5.69919	6.76605	7.26736	8.06188	7.88104	7.77381	7.74962	7.66358
5	ENSG00000172731	LRRC20	5.41361	5.7471	6.24954	6.95994	7.54607	7.86474	8.01823	8.08375	7.76873
5	ENSG00000173193	PARP14	6.24893	6.51554	7.35816	7.97048	9.28538	9.36127	8.81077	9.32966	9.10047
5	ENSG00000181788	SIAH2	2.88472	5.22675	5.93309	7.13286	7.9106	8.02139	8.08928	8.12929	8.09233
5	ENSG00000182871	COL18A1	9.04806	8.97887	9.66651	10.4649	12.8122	12.7115	12.3286	12.6389	12.7454
5	ENSG00000182963	GJC1	7.48778	8.95431	9.58372	9.98131	11.2474	10.8448	10.4573	11.1513	10.798
5	ENSG00000185156	MFSD6L	2.81293	3.46226	4.45977	4.96827	5.17643	5.55972	5.53851	5.84345	5.57903
5	ENSG00000185669	SNAI3	3.11581	3.74231	4.7085	5.39283	6.35319	6.74532	6.22238	7.00635	6.61012
5	ENSG00000185745	IFIT1	2.85679	2.82352	3.6925	3.8912	5.42376	5.66555	5.48577	5.45069	5.37486
5	ENSG00000186522	SEPTIN10	7.94646	8.63457	8.86172	9.11455	10.0342	10.0914	10.0467	9.952	10.0911
5	ENSG00000187091	PLCD1	5.65081	6.76538	7.21133	7.69431	8.176	8.40881	7.74424	8.50906	7.91121
5	ENSG00000187672	ERC2	5.4985	5.62988	6.27095	6.57885	7.12179	7.3464	7.26968	7.30983	7.54734
5	ENSG00000188322	SBK1	7.53849	8.07402	8.71047	9.26012	9.44611	9.67914	9.88853	9.87386	9.79424
5	ENSG00000196353	CPNE4	0.551036	2.44238	3.236	3.65493	4.06585	4.46897	3.73949	4.6038	4.16252
5	ENSG00000198216	CACNA1E	0.642934	2.68383	3.09804	4.71146	5.42597	6.16157	5.68985	5.6529	5.63479
5	ENSG00000198435	NRARP	5.71557	5.94332	6.73313	7.38292	8.29377	8.47893	8.42856	8.66655	8.34074
5	ENSG00000203778	FAM229B	3.38364	4.74769	5.73733	6.37972	7.24936	7.69638	7.34828	7.69531	7.00393
5	ENSG00000213023	SYT3	3.84498	3.77679	5.04668	5.52388	5.97819	6.44014	6.16001	6.3538	6.56311
5	ENSG00000214425	LRRC37A4P	6.30359	6.84021	7.68074	8.17166	8.74691	8.82934	8.84968	8.55918	8.54948
5	ENSG00000224273	AC005077.2	1.92878	1.54194	3.07946	3.56484	4.60286	4.5224	4.33472	4.11819	4.42927
5	ENSG00000226964	RHEBP2	2.66902	3.11291	3.12745	3.55394	4.49709	4.9729	4.70457	4.79213	4.66776
5	ENSG00000231584	FAHD2CP	3.43369	4.24001	5.04763	5.1608	5.89325	5.856	6.03361	5.96536	6.15151
6	ENSG00000012223	LTF	2.23138	1.95217	2.73396	2.84582	3.58385	4.0113	4.3565	4.35039	0.274989
6	ENSG00000066056	TIE1	4.83484	4.87678	5.11831	5.55581	6.40689	7.57588	7.97263	7.00045	6.367
6	ENSG00000092607	TBX15	2.62335	1.3742	2.25218	3.17336	4.56899	5.60224	5.41898	5.25462	2.25854
6	ENSG00000101292	PROKR2	0.43125	0.247861	1.50543	2.04138	2.94697	3.77983	4.30714	4.20637	3.02466
6	ENSG00000104490	NCALD	7.07808	7.31478	7.68606	7.83511	8.5549	8.55463	9.17425	8.67931	4.99073
6	ENSG00000105825	TFPI2	5.37681	6.38287	6.30743	6.60628	7.52504	7.49575	8.0525	7.82089	6.06901
6	ENSG00000106013	ANKRD7	1.62584	1.55107	1.81407	2.45186	3.01796	3.00256	4.10948	3.9252	0.922266
6	ENSG00000109610	SOD3	0.392022	3.33351	2.50963	2.65097	3.04814	5.3734	5.75482	5.92127	2.97524
6	ENSG00000112499	SLC22A2	0.902535	1.12778	0.651773	0.714643	3.10873	4.33706	4.45759	4.01312	1.1196
6	ENSG00000120156	TEK	3.28326	3.39152	2.41402	3.22575	7.16478	8.39908	9.46946	9.24944	7.55308
6	ENSG00000123119	NECAB1	3.16165	3.31608	4.01314	4.78608	6.63024	7.44152	7.72721	6.30156	5.50277
6	ENSG00000123329	ARHGAP9	2.60137	3.89959	4.44918	4.53291	5.3387	5.68637	6.06101	5.46338	4.62826
6	ENSG00000127241	MASP1	4.10292	4.78969	3.9821	5.17626	5.56501	6.44091	6.63413	6.34714	5.51482
6	ENSG00000127920	GNG11	1.69224	2.18865	3.29244	3.63899	5.10946	5.46839	5.71848	5.45682	4.61222
6	ENSG00000128606	LRRC17	1.63649	2.1463	1.84253	1.80196	3.16251	3.66415	5.13706	4.51388	3.45457
6	ENSG00000130287	NCAN	4.6438	4.46673	4.45094	4.53831	5.64647	6.15863	6.59866	5.65342	5.21188
6	ENSG00000137871	ZNF280D	5.82081	5.96387	6.17674	6.64303	7.21188	7.94543	8.55013	8.34742	7.71103
6	ENSG00000138100	TRIM54	1.35582	2.25217	2.36883	3.18549	5.37787	5.33864	6.23331	4.91345	3.50317
6	ENSG00000138135	CH25H	0	0	0.218619	0.733062	1.18219	2.1526	2.44636	2.86919	0
6	ENSG00000138696	BMPR1B	2.24464	1.90374	2.78538	2.55782	3.52066	3.97469	4.9866	4.4857	3.83186
6	ENSG00000144792	ZNF660	6.34356	6.65231	6.96374	7.04892	7.96602	8.3741	9.02527	8.27362	8.05727
6	ENSG00000146122	DAAM2	5.58374	5.98072	5.99986	5.16887	6.98943	7.16104	7.97718	6.89446	5.88874
6	ENSG00000146477	SLC22A3	0.604568	1.08452	1.53776	1.14711	3.89902	4.88491	5.65874	4.64565	3.2871
6	ENSG00000152467	ZSCAN1	2.13134	2.01022	1.30694	1.58726	2.63122	3.13511	4.22812	2.83371	0
6	ENSG00000154478	GPR26	0.280841	0.849695	1.31484	1.21502	1.89096	2.3983	3.31194	2.99438	1.52451
6	ENSG00000154556	SORBS2	3.44226	3.82614	4.2443	5.19161	7.81161	8.67039	9.14771	9.05238	7.34771
6	ENSG00000156395	SORCS3	0	0	0.318149	0.335725	3.13318	5.3452	6.61779	6.24517	4.98465
6	ENSG00000159173	TNNI1	2.81769	2.70416	2.60207	2.99647	3.29574	4.17359	5.11462	4.16538	2.64659
6	ENSG00000162374	ELAVL4	1.89371	2.23792	3.00877	3.06945	3.1413	3.77477	4.98502	4.65531	1.23161
6	ENSG00000162733	DDR2	4.3053	5.17574	3.38099	4.31946	6.13334	7.04614	7.89702	7.85853	6.19076
6	ENSG00000164929	BAALC	0	0.249382	0.867334	1.38115	4.0532	4.35471	4.80084	5.04871	1.57757
6	ENSG00000165511	C10orf25	2.77145	1.95881	2.84819	2.40113	4.02599	4.43972	5.11198	4.60481	4.04736
6	ENSG00000166482	MFAP4	0.566686	0.825377	0.595026	1.63314	4.01937	5.51931	6.47307	4.61023	4.23753
6	ENSG00000167912	AC090152.1	2.62222	3.35136	3.39774	3.30541	3.67222	4.28384	5.46859	4.5717	4.30505
6	ENSG00000175471	MCTP1	2.85032	4.35525	3.91136	4.13049	4.94277	5.88521	6.31355	5.40502	3.99435
6	ENSG00000176697	BDNF	6.29905	6.6355	6.78358	6.76095	6.7164	7.44712	7.62022	7.4666	6.88092
6	ENSG00000178162	FAR2P2	3.98755	4.62149	5.80268	5.91897	6.51941	6.8059	7.53122	7.56606	4.32563
6	ENSG00000178860	MSC	3.04393	4.19885	4.32039	5.10311	4.87738	6.34029	7.03015	5.60765	3.01238
6	ENSG00000179930	ZNF648	1.38759	0.74901	1.58242	2.59579	2.51308	3.17068	4.17971	2.78985	2.07788
6	ENSG00000179978	AC140134.1	0	0.915561	0.891627	0	3.36425	3.79272	4.29926	4.42101	2.26449
6	ENSG00000182983	ZNF662	5.87879	6.35398	7.3333	6.88594	8.16423	8.37142	8.81542	8.68839	4.15986
6	ENSG00000185499	MUC1	2.83692	2.0366	1.90774	3.27556	3.506	5.45969	7.53929	5.94546	4.46123
6	ENSG00000188820	CALHM6	1.10701	1.57852	2.14723	1.06957	2.48967	3.82106	4.28693	2.71342	1.42229
6	ENSG00000188984	AADACL3	4.48688	3.48205	2.44271	2.68228	4.54265	6.01078	6.59104	5.89832	1.41134
6	ENSG00000189134	NKAPL	2.24833	2.48439	3.11688	3.69453	4.48711	4.83026	5.05144	4.89275	0
6	ENSG00000196549	MME	5.72533	6.19439	6.86039	6.87084	8.34853	9.26682	9.51911	9.40421	8.56097
6	ENSG00000197993	KEL	0	1.64233	1.76425	2.36952	3.59117	4.00681	4.72356	4.20686	3.02971
6	ENSG00000198203	SULT1C2	2.90362	4.7141	5.5311	5.62377	6.61499	7.80715	8.93493	8.00815	7.29645
6	ENSG00000198513	ATL1	4.03512	4.43749	3.90822	4.51394	5.48663	6.05775	6.33339	6.19705	5.4701
6	ENSG00000198865	CCDC152	2.50531	1.96356	4.23258	4.89505	5.61632	6.05483	6.69802	6.81194	2.75844
6	ENSG00000203999	LINC01270	2.29331	2.34336	2.2606	2.29541	3.31796	3.85049	4.81351	3.714	2.90264
6	ENSG00000204956	PCDHGA1	2.86745	2.93486	3.69824	4.06101	4.45147	4.94356	5.10185	4.62725	3.17606
6	ENSG00000205927	OLIG2	2.33331	1.98912	3.48131	3.80295	4.10406	4.75312	5.32731	5.03057	4.18962
6	ENSG00000212916	MAP10	3.75127	4.14183	4.66263	4.8597	5.67267	6.02866	6.36025	5.6954	4.60365
6	ENSG00000225792	AC004540.2	0.284866	1.31765	1.70786	1.19461	1.4379	2.58606	3.72517	3.04289	2.41198
6	ENSG00000228623	ZNF883	5.43829	5.92957	6.23252	6.86609	7.40681	7.6421	8.23563	8.31652	7.2411
6	ENSG00000230090	AC108025.1	1.02315	1.17113	1.12656	1.06533	1.5959	4.27364	4.98494	4.25393	2.84775
6	ENSG00000235531	MSC-AS1	1.81961	3.7846	3.85606	3.72553	4.54026	4.96088	6.19101	4.81061	3.46752
6	ENSG00000239014	SNORD108	3.47552	3.76837	4.09588	4.48488	4.96783	5.58677	5.85644	5.84208	4.87625
6	ENSG00000246792	AC106038.1	2.86018	2.38734	3.19782	3.29587	4.02636	5.2092	5.90657	5.03838	4.56338
6	ENSG00000253636	AC022893.1	6.15547	7.05476	7.54765	7.65675	7.60469	7.96015	8.62412	8.1983	7.7318
6	ENSG00000254245	PCDHGA3	3.43912	3.77544	4.38155	4.41234	4.37403	4.95642	5.53273	5.28897	2.44803
6	ENSG00000255624	AC073585.1	2.32014	2.6082	2.84615	2.98655	2.94673	3.67771	4.32185	4.11871	1.33997
6	ENSG00000257800	FNBP1P1	4.43669	4.48833	4.78735	4.84656	5.16961	5.49342	6.05369	5.39125	3.4356
6	ENSG00000267260	AC020928.1	4.35862	4.30819	4.47803	5.3154	7.18334	7.68049	8.21092	8.15346	4.23624
6	ENSG00000272070	AC005618.1	3.12461	3.60689	3.8134	4.57586	4.57339	5.20284	5.95678	4.80013	4.16046
6	ENSG00000274330	AL160191.3	0.282014	1.08464	1.08569	1.34394	2.30679	3.28996	3.40362	2.85996	0.390978
6	ENSG00000276412	AL591926.2	0.781201	1.30574	2.43381	2.26116	1.76536	2.714	3.21251	2.85602	1.22263
6	ENSG00000277081	AC018659.6	0	0.954582	1.54428	2.37237	2.19815	3.40951	3.93104	3.39183	3.04781
6	ENSG00000279192	PWAR5	3.83295	4.88235	7.7621	8.29174	9.16225	9.94491	10.2458	10.254	8.59357
6	ENSG00000286391	AL592078.2	1.38367	2.00051	2.01914	2.19781	3.0195	3.41064	4.10065	2.74574	2.22791
7	ENSG00000001561	ENPP4	3.71545	3.91507	4.97294	5.36052	5.4928	5.95296	6.25673	6.48979	6.55086
7	ENSG00000001617	SEMA3F	6.0971	6.93963	7.07684	8.15337	8.54719	9.01344	9.13455	9.6036	9.51963
7	ENSG00000003147	ICA1	5.85352	5.91113	6.85824	7.184	7.63862	8.01512	8.31745	9.02283	8.93831
7	ENSG00000004948	CALCR	1.58434	0.637789	1.09671	1.69056	3.10509	3.82045	4.62678	5.26662	4.56554
7	ENSG00000005187	ACSM3	3.32507	3.83769	4.03936	4.30692	4.86789	5.48439	5.8027	6.54984	6.37212
7	ENSG00000007866	TEAD3	6.61647	6.93431	7.18603	7.60247	8.36337	8.37426	8.48456	8.99767	9.01112
7	ENSG00000010810	FYN	7.66051	8.14196	8.45838	8.67737	8.88432	9.29758	9.89572	10.1042	10.0529
7	ENSG00000010818	HIVEP2	4.87632	5.38511	4.87654	6.32785	8.07817	9.09314	9.82961	9.92906	9.6721
7	ENSG00000016402	IL20RA	0	1.57154	0.170011	0.36377	2.74551	3.43058	3.27673	4.4927	4.31075
7	ENSG00000023171	GRAMD1B	5.03543	5.2679	5.91848	6.1837	7.23029	7.50211	7.78173	8.47515	8.4506
7	ENSG00000026950	BTN3A1	3.06425	3.13671	3.2513	3.95692	4.61728	5.60684	6.58596	7.17978	7.28394
7	ENSG00000039560	RAI14	9.15338	9.32299	9.43401	9.66929	10.6632	10.8061	11.1459	11.2262	11.6138
7	ENSG00000042980	ADAM28	0.849887	1.11442	0.877299	1.19555	2.67885	3.76455	4.22391	5.28581	5.34782
7	ENSG00000046889	PREX2	4.3415	6.25525	7.1444	7.93847	9.6155	10.3243	10.6785	10.7118	11.0766
7	ENSG00000056558	TRAF1	2.94363	3.14461	3.57944	3.97818	4.29578	4.56181	4.90561	5.04769	5.24816
7	ENSG00000059804	SLC2A3	11.0302	10.6003	11.2872	12.3773	13.3538	13.5279	13.7149	14.2454	14.1618
7	ENSG00000060718	COL11A1	2.00761	2.11541	3.48137	5.6801	8.51974	9.071	10.0239	10.2183	10.0098
7	ENSG00000066032	CTNNA2	3.66155	3.33358	3.74668	4.27919	5.52868	6.66186	7.12567	8.44281	8.32285
7	ENSG00000072422	RHOBTB1	3.62921	4.65114	5.66734	5.44694	6.67611	7.06164	7.54866	7.88468	8.27875
7	ENSG00000077063	CTTNBP2	3.79114	3.90919	3.16855	3.42533	6.3562	7.21742	8.0449	8.41656	7.99821
7	ENSG00000078053	AMPH	2.96071	3.21204	4.09346	3.72506	4.28634	5.05177	5.65226	6.09244	6.02258
7	ENSG00000079841	RIMS1	2.97221	2.79538	2.94494	2.59559	3.58778	4.54957	6.30449	6.8502	6.70945
7	ENSG00000081913	PHLPP1	8.75993	9.43195	9.52585	9.78782	10.3215	10.668	10.8335	11.1048	11.0777
7	ENSG00000082684	SEMA5B	3.15492	3.75301	4.53351	5.36218	6.03782	7.17405	8.35057	8.35926	8.16091
7	ENSG00000084628	NKAIN1	2.6782	4.4916	6.21465	7.32905	8.42583	8.44487	9.16754	9.34786	9.4809
7	ENSG00000084636	COL16A1	2.4077	3.17221	4.25623	5.59469	6.62176	7.18314	7.4671	7.89878	8.05465
7	ENSG00000087253	LPCAT2	4.17298	4.60704	5.22406	5.67398	6.26679	6.42887	6.3683	7.31874	7.1325
7	ENSG00000091129	NRCAM	3.58131	3.78825	3.25986	3.28778	4.55945	4.98835	5.59789	6.36812	6.06567
7	ENSG00000091490	SEL1L3	5.21465	6.25612	6.91828	7.74523	9.11782	9.73184	9.91168	10.3312	10.4895
7	ENSG00000091844	RGS17	2.85752	2.75008	3.35666	3.82504	4.95499	5.83263	6.60193	7.45108	7.12565
7	ENSG00000092096	SLC22A17	3.4175	3.48476	5.18859	6.02276	6.94882	7.61952	7.89544	8.75752	8.79782
7	ENSG00000100078	PLA2G3	0.659951	2.06844	4.01883	5.14547	7.02581	8.24036	8.8735	8.62887	9.02181
7	ENSG00000100505	TRIM9	0.701308	2.18923	2.30903	3.55456	5.19434	6.29374	6.55255	7.59381	7.7724
7	ENSG00000101098	RIMS4	6.77683	6.68462	7.02141	7.58444	8.23761	8.51562	8.68601	9.24545	9.38288
7	ENSG00000101349	PAK5	0.410852	0.545756	1.30126	1.28738	2.65352	3.25056	3.88607	5.06757	4.57779
7	ENSG00000103460	TOX3	2.88863	2.87993	3.74203	3.48559	6.45331	7.18668	7.61757	7.53431	7.97581
7	ENSG00000103489	XYLT1	6.42591	6.65915	6.67045	7.81707	8.71367	8.95819	9.30281	9.74598	9.53613
7	ENSG00000104177	MYEF2	5.45302	5.23096	5.87475	7.01144	8.6234	9.37712	9.94849	9.81485	10.0939
7	ENSG00000104219	ZDHHC2	1.69021	3.4962	6.3022	5.63779	7.43908	8.04971	8.38697	9.01252	9.23198
7	ENSG00000104369	JPH1	4.5928	5.16167	4.5137	5.26913	6.13662	6.59763	7.25798	7.88977	7.65462
7	ENSG00000104435	STMN2	0.335505	1.35525	1.25341	1.32305	3.09778	2.64718	3.85433	5.02976	4.63591
7	ENSG00000104722	NEFM	2.38011	2.9552	3.81868	4.7478	5.32856	5.21956	7.04168	7.48696	6.94583
7	ENSG00000105552	BCAT2	4.98708	4.2	4.88696	5.59305	6.94855	7.44296	8.13203	8.36881	8.6749
7	ENSG00000105613	MAST1	5.76142	5.7226	6.17709	7.02245	6.55196	7.19233	7.53981	8.10732	8.02969
7	ENSG00000105696	TMEM59L	0.154715	1.10975	3.39618	4.48938	5.262	6.42888	6.8139	7.18296	7.23915
7	ENSG00000105737	GRIK5	3.26063	4.3555	6.21558	6.51133	6.77688	7.585	8.40503	8.54296	8.75835
7	ENSG00000106829	TLE4	7.90118	7.92312	8.4358	8.63934	9.17863	9.24313	9.38251	9.76731	10.0005
7	ENSG00000107014	RLN2	1.15181	1.85045	2.25638	2.46197	3.92872	4.54916	4.65545	5.00772	5.32
7	ENSG00000108018	SORCS1	2.34438	1.55659	3.66549	2.12672	3.47493	5.10252	6.53236	6.93577	6.71733
7	ENSG00000108960	MMD	6.35264	7.14863	7.68425	8.04523	8.08525	8.27858	8.42664	8.89585	8.93824
7	ENSG00000109472	CPE	3.47525	2.92874	4.20484	5.09676	5.88356	6.37971	7.02897	7.15625	7.4547
7	ENSG00000109794	FAM149A	4.57704	5.12878	5.11765	5.09534	5.31052	6.16894	6.55555	7.36217	6.69679
7	ENSG00000109956	B3GAT1	3.64346	5.14498	5.86872	6.05975	6.62676	7.35564	7.90853	7.94356	8.22285
7	ENSG00000110446	SLC15A3	1.01445	2.59308	4.17882	5.51828	5.87043	6.55127	6.84114	7.14887	7.23804
7	ENSG00000111752	PHC1	10.5584	12.4505	12.6991	13.1026	13.5261	13.8708	14.1644	14.7216	14.3333
7	ENSG00000112218	GPR63	6.20361	5.91151	6.09916	6.2446	6.91327	7.49375	7.92047	8.68911	8.70066
7	ENSG00000112280	COL9A1	3.89684	3.86655	4.59135	5.55218	6.18639	7.315	8.98763	9.18563	9.47972
7	ENSG00000112290	WASF1	5.38268	5.41087	5.66757	6.35413	7.47788	8.09797	8.46444	8.70465	8.7979
7	ENSG00000112367	FIG4	6.33732	6.36197	7.01363	7.45942	7.72803	8.16442	8.45131	8.91499	8.93147
7	ENSG00000112902	SEMA5A	2.86379	3.4064	3.84553	2.99395	6.29868	7.32682	8.04469	9.02325	9.01239
7	ENSG00000113296	THBS4	5.05445	5.09223	5.3472	6.02489	6.62191	7.15463	7.23946	7.68477	7.50549
7	ENSG00000113721	PDGFRB	3.42942	1.99091	1.39045	2.74816	7.28541	8.00993	7.82915	8.58624	8.8894
7	ENSG00000115194	SLC30A3	3.87971	3.69331	4.3471	4.53499	5.00256	5.90891	5.89247	6.47498	6.26642
7	ENSG00000115271	GCA	4.55261	4.84083	5.57125	6.10922	6.67865	7.49566	7.88703	8.16816	8.35889
7	ENSG00000116667	C1orf21	2.60178	4.29955	5.26534	5.52098	6.3988	7.41033	8.26451	8.68044	8.54964
7	ENSG00000116679	IVNS1ABP	8.83104	9.83027	10.2692	10.5116	10.1235	10.6586	10.9807	11.7507	11.5755
7	ENSG00000117069	ST6GALNAC5	2.34365	3.70682	3.74768	3.99264	4.38579	4.87082	5.96169	6.32652	6.43745
7	ENSG00000117477	CCDC181	0.947863	1.96341	1.91217	2.38531	3.92359	4.80508	5.69276	5.62868	6.03639
7	ENSG00000117479	SLC19A2	5.99476	6.69174	7.05799	7.23403	7.90067	8.17111	8.2041	8.96468	9.17283
7	ENSG00000117598	PLPPR5	0	0	0	0.161776	2.30659	3.20848	4.6568	5.26954	5.13709
7	ENSG00000118523	CCN2	6.28166	6.24284	6.56917	8.02205	9.23372	9.29568	9.6678	10.3511	10.5041
7	ENSG00000119397	CNTRL	6.61222	6.80792	7.41066	8.14215	8.39528	8.80152	9.14373	9.34641	9.33362
7	ENSG00000119632	IFI27L2	1.68075	2.23494	3.7479	4.38625	5.17955	5.48312	5.71481	6.19717	6.29571
7	ENSG00000120708	TGFBI	3.15816	3.62232	4.75401	4.86893	6.20352	6.42414	6.68363	7.13397	7.0826
7	ENSG00000121753	ADGRB2	3.83152	4.07672	5.39196	5.78847	6.58266	7.31386	7.63305	8.23414	8.43532
7	ENSG00000121871	SLITRK3	0.413761	0.947111	1.25926	2.17612	2.11058	1.9795	4.59834	5.15256	5.00725
7	ENSG00000122547	EEPD1	2.76386	1.16541	3.35592	3.5411	5.42893	6.06369	6.87821	7.72964	7.87207
7	ENSG00000123095	BHLHE41	1.70143	0.858619	2.05693	3.49029	3.85669	4.38343	6.01637	6.68231	6.65854
7	ENSG00000123096	SSPN	1.45986	0.840867	1.23073	2.99107	3.45655	4.20693	4.55555	4.75509	4.78111
7	ENSG00000123892	RAB38	3.92222	2.91878	3.95749	4.73215	5.8683	6.21366	6.75118	7.21241	7.11787
7	ENSG00000124212	PTGIS	5.94053	6.14934	6.58493	7.26671	8.16725	8.45636	8.92923	9.42563	9.68645
7	ENSG00000124406	ATP8A1	4.30599	5.04131	6.16851	6.3264	6.73454	8.03882	8.36456	9.03032	9.00742
7	ENSG00000124491	F13A1	0.171389	0.320934	0	0.812119	1.91647	1.36308	3.08057	4.10924	3.66231
7	ENSG00000124496	TRERF1	3.71006	3.64792	4.92011	5.60986	7.22977	7.96131	9.1347	9.41818	9.27912
7	ENSG00000126458	RRAS	2.54551	4.17104	4.46646	4.96969	5.12472	5.51641	5.63458	6.56311	6.53018
7	ENSG00000126583	PRKCG	4.54542	4.44874	4.9563	5.55907	5.93197	6.24283	7.14187	7.30141	7.31231
7	ENSG00000127220	ABHD8	4.0772	3.72955	3.85254	4.0939	5.32844	5.58918	6.25024	6.44277	6.62126
7	ENSG00000128886	ELL3	4.33758	3.00541	4.65125	4.97193	5.18897	5.54072	5.4957	6.21652	6.29007
7	ENSG00000131759	RARA	5.46684	5.54563	6.27918	6.53776	6.91905	7.16738	7.2428	7.62489	7.75198
7	ENSG00000132109	TRIM21	1.44689	3.28425	4.57794	5.20041	6.0192	6.53376	7.1254	7.29453	7.61712
7	ENSG00000132182	NUP210	9.09317	9.37732	9.38144	9.37172	9.88398	10.1761	10.4174	10.5371	10.8426
7	ENSG00000132563	REEP2	5.59515	5.69436	6.10271	6.35258	7.25618	7.4208	7.4286	8.00025	8.05585
7	ENSG00000132718	SYT11	4.7566	4.75847	5.47178	6.22749	7.42121	7.95506	8.63229	8.85214	8.86106
7	ENSG00000133424	LARGE1	7.92992	7.5976	7.99899	8.29249	9.18539	9.78162	9.84361	10.5137	10.7471
7	ENSG00000134198	TSPAN2	1.30008	1.80194	1.73838	3.79072	6.10847	6.24188	6.87575	7.45647	7.20066
7	ENSG00000134716	CYP2J2	0.225857	0.417998	0.663659	1.11049	2.04403	2.73362	3.88904	4.2437	3.91157
7	ENSG00000134775	FHOD3	1.73495	1.53829	2.49714	2.7952	4.27928	6.03868	7.30348	7.8925	7.36428
7	ENSG00000134873	CLDN10	6.26719	6.59143	6.601	6.91441	7.54646	7.27427	7.70988	8.05624	8.20812
7	ENSG00000135144	DTX1	2.7992	3.88854	5.24099	5.68852	5.64448	6.19004	6.37429	6.75546	6.845
7	ENSG00000135272	MDFIC	3.48643	3.98464	4.64216	4.45899	6.29575	6.72471	7.53554	7.85521	8.26272
7	ENSG00000135299	ANKRD6	5.01052	4.90453	4.50376	4.41438	6.59287	7.13607	7.21036	7.75811	7.96531
7	ENSG00000135525	MAP7	7.34314	7.16772	7.54382	7.85297	8.9106	9.68316	10.32	10.2933	10.1815
7	ENSG00000135899	SP110	2.9429	3.68695	3.93382	4.64791	5.0935	5.86877	6.49374	6.45407	6.69998
7	ENSG00000136111	TBC1D4	6.08469	7.09845	7.38913	8.02073	8.97999	9.14613	9.37783	9.90226	9.98156
7	ENSG00000136378	ADAMTS7	5.78368	6.9099	7.6837	8.1183	8.77872	9.19553	9.1159	9.64774	9.70792
7	ENSG00000136383	ALPK3	3.94931	4.75964	6.01067	7.13389	8.80605	9.28118	9.98475	10.3324	10.1357
7	ENSG00000136859	ANGPTL2	0.380085	1.25601	3.93155	4.37468	5.75768	6.60151	7.04876	7.7708	7.12156
7	ENSG00000136895	GARNL3	4.42062	5.25831	6.11693	6.41083	6.39597	6.83563	7.00451	7.69924	7.81082
7	ENSG00000137101	CD72	2.38388	3.24768	3.94897	4.30833	4.11886	4.69926	4.8291	5.2871	5.44699
7	ENSG00000137142	IGFBPL1	5.4316	5.46676	6.35844	7.03296	8.27848	8.96468	8.72453	9.34524	9.47303
7	ENSG00000137225	CAPN11	1.70198	3.16905	3.52582	4.30487	3.72884	4.93382	5.34535	5.69376	5.32794
7	ENSG00000137819	PAQR5	3.7833	5.16702	6.21487	6.66355	6.61022	6.85539	7.25652	8.20134	7.75556
7	ENSG00000137968	SLC44A5	4.36061	4.83396	5.14723	5.41401	5.13019	5.4352	6.29226	6.92932	6.41491
7	ENSG00000138134	STAMBPL1	4.5148	4.78078	4.67664	4.44965	5.30955	6.02681	7.00838	7.06802	7.06135
7	ENSG00000138316	ADAMTS14	3.58553	2.99323	2.89916	3.71976	4.98541	5.03326	4.9286	5.77518	5.7641
7	ENSG00000138386	NAB1	6.4386	6.57816	5.54436	5.86377	7.87593	7.80719	8.75361	8.76319	8.86464
7	ENSG00000138613	APH1B	2.37086	3.81612	4.39042	4.9778	6.88722	7.24818	7.80877	8.39886	8.54839
7	ENSG00000138735	PDE5A	7.59786	7.9024	8.04572	8.37556	9.14439	9.24038	9.2017	9.76478	9.84743
7	ENSG00000139219	COL2A1	3.38731	3.50335	4.14932	4.27696	6.04204	7.02754	7.33069	8.2998	8.42754
7	ENSG00000139364	TMEM132B	5.36509	5.91766	6.13626	7.32606	8.20653	9.25553	10.4312	11.2324	11.3311
7	ENSG00000139946	PELI2	3.88252	5.20056	5.986	6.48598	7.20914	7.96673	8.67772	9.07321	8.72507
7	ENSG00000140263	SORD	6.47331	6.63244	7.62668	8.41904	8.69912	9.15787	9.67263	9.81176	10.2898
7	ENSG00000140284	SLC27A2	2.66397	2.90085	3.19346	3.99387	4.89878	5.38975	6.1876	6.25509	6.68894
7	ENSG00000140600	SH3GL3	4.8991	5.27854	5.8956	6.27931	7.43541	7.21647	7.40486	8.09802	8.24091
7	ENSG00000141447	OSBPL1A	7.86512	7.87573	8.29271	8.77591	8.88449	9.17041	9.67894	9.98792	10.173
7	ENSG00000141756	FKBP10	6.60584	8.15508	8.69986	8.95269	10.0192	10.5401	10.7798	11.0636	11.1897
7	ENSG00000142549	IGLON5	3.0502	5.29779	6.38791	7.03032	6.82207	7.16694	7.77437	7.97225	8.12812
7	ENSG00000142632	ARHGEF19	5.26034	5.5448	5.79776	6.1223	6.48332	6.87953	7.98999	8.53475	8.4628
7	ENSG00000142875	PRKACB	5.16135	5.44915	5.6326	5.64146	7.12025	7.70345	7.89331	8.15766	8.24823
7	ENSG00000143147	GPR161	5.96648	6.457	6.77665	6.56738	7.32532	7.52755	8.23313	8.06341	8.35865
7	ENSG00000143341	HMCN1	3.78946	4.85995	5.23577	5.87951	7.26963	7.91486	8.9513	9.73645	9.24448
7	ENSG00000143479	DYRK3	5.45447	5.62579	5.89786	6.06468	6.41971	6.62705	7.9887	8.45806	8.13716
7	ENSG00000143502	SUSD4	2.12298	1.00725	1.32276	1.67059	2.67398	3.38097	5.3147	6.10977	5.39423
7	ENSG00000143603	KCNN3	3.87215	3.85931	4.71039	5.06688	4.89669	5.61218	5.45664	6.60429	6.51393
7	ENSG00000144227	NXPH2	0	0.265516	0.734208	1.61884	3.50026	3.8592	4.04786	5.00095	4.57244
7	ENSG00000144366	GULP1	6.68923	6.6818	6.7591	7.39501	9.73537	10.2769	10.3021	10.9711	10.8855
7	ENSG00000144583	2004-03-01	1.10959	1.1044	1.98435	1.54183	3.2213	3.71171	4.19876	4.86188	4.50732
7	ENSG00000145335	SNCA	1.58204	0.988708	1.48538	4.25927	4.74255	6.04969	6.51555	6.80583	7.07504
7	ENSG00000145730	PAM	4.34335	4.29435	4.66102	5.17631	8.29662	8.94378	9.59461	10.0611	10.0387
7	ENSG00000146070	PLA2G7	3.12671	2.56427	3.67511	3.77863	4.19769	4.64772	5.90882	5.97992	5.66161
7	ENSG00000147676	MAL2	4.87772	5.69449	6.97945	7.32834	8.02919	8.9365	9.83066	10.2103	10.3225
7	ENSG00000149557	FEZ1	5.33437	4.92862	5.11577	5.56573	6.72878	7.52664	8.15815	8.38084	8.31593
7	ENSG00000150471	ADGRL3	4.90045	5.59224	5.85594	5.75139	6.83963	7.97527	9.46454	9.32268	9.3732
7	ENSG00000150551	LYPD1	3.63005	4.6691	4.94405	5.375	5.99368	5.43495	6.15809	6.71303	6.53507
7	ENSG00000150893	FREM2	4.8404	5.61198	7.70054	8.64267	9.32864	9.99761	10.3187	10.7581	11.1363
7	ENSG00000151224	MAT1A	2.7685	2.33258	1.19611	0.637541	3.99743	4.85884	5.1984	6.33861	6.20968
7	ENSG00000151364	KCTD14	4.56856	5.20497	5.06554	4.76786	5.4776	5.92026	6.90171	6.97376	7.19486
7	ENSG00000151690	MFSD6	3.25127	3.69368	3.51298	4.61068	5.02254	4.92575	5.81603	6.02024	5.86136
7	ENSG00000151692	RNF144A	4.67285	5.1811	6.07019	6.85792	7.09605	7.39036	7.76669	8.31476	8.59352
7	ENSG00000151892	GFRA1	2.02644	2.19426	2.65759	3.39679	5.23936	5.7281	6.49156	7.03438	6.84235
7	ENSG00000152078	TLCD4	4.22068	4.32016	4.25245	4.19931	5.51487	6.09795	6.07732	6.99086	6.64033
7	ENSG00000152208	GRID2	4.85274	4.99874	5.43255	6.48428	8.73242	9.45201	10.0662	9.94741	10.2621
7	ENSG00000152270	PDE3B	4.90982	5.71881	5.64757	5.73757	7.43195	7.9464	8.80044	8.77372	8.89732
7	ENSG00000152284	TCF7L1	6.27374	5.62672	5.75431	5.93959	6.52716	7.38961	8.09289	8.28852	8.10538
7	ENSG00000152377	SPOCK1	2.05916	3.1067	4.47304	5.14796	5.4529	6.31134	6.79501	7.6822	7.57039
7	ENSG00000152495	CAMK4	2.76129	3.5503	3.75484	5.21572	5.73925	6.29986	7.27003	7.64751	7.47839
7	ENSG00000152556	PFKM	8.4058	8.36159	9.03546	9.27435	9.59567	9.98444	10.1944	10.4908	10.6738
7	ENSG00000152583	SPARCL1	0.2132	1.43122	1.93652	1.70013	2.61659	3.4976	3.96664	4.39615	4.36628
7	ENSG00000152818	UTRN	8.63826	8.73767	8.69549	9.18475	10.5983	11.0384	11.8811	12.1732	11.8106
7	ENSG00000153046	CDYL	8.6326	8.58737	8.54693	8.76048	9.75997	10.1199	10.3202	10.8583	11.0815
7	ENSG00000153113	CAST	5.59269	5.73672	6.2565	6.38151	7.74739	7.87635	8.44518	9.10257	9.15228
7	ENSG00000153291	SLC25A27	1.25199	2.53838	3.49156	4.52642	4.76114	5.3712	5.76947	6.99655	6.88821
7	ENSG00000153446	C16orf89	2.1559	1.8429	1.90184	1.69998	1.9216	4.1538	5.25202	5.84771	5.66836
7	ENSG00000154309	DISP1	4.31257	4.2098	4.33253	4.59462	5.76452	6.12077	7.15987	7.3086	6.97183
7	ENSG00000154721	JAM2	3.46633	4.17287	4.73927	4.52671	3.51374	5.98381	6.65032	7.08046	7.23098
7	ENSG00000155016	CYP2U1	4.5459	4.65861	5.01573	5.0351	5.7419	6.6584	6.92382	7.72866	7.56422
7	ENSG00000155926	SLA	0	0.195837	0.716273	1.80525	3.4254	3.11907	3.71868	4.05605	4.13802
7	ENSG00000155974	GRIP1	5.85219	5.31011	5.55395	5.239	6.57658	6.7867	7.48798	7.7691	8.03382
7	ENSG00000156687	UNC5D	4.14458	4.72958	6.60593	7.65384	9.47135	9.9355	10.0214	10.5929	10.7035
7	ENSG00000157214	STEAP2	4.43159	4.67265	5.17585	5.38479	6.81968	7.72339	8.27878	8.9187	9.03925
7	ENSG00000157851	DPYSL5	4.1243	4.1097	4.79257	4.61353	6.59051	6.96699	7.28317	8.00794	7.55291
7	ENSG00000158528	PPP1R9A	7.28373	8.01494	7.97787	7.85425	8.6899	9.07018	9.50968	9.41305	9.61163
7	ENSG00000159167	STC1	1.2299	1.63466	2.44248	3.42834	5.1614	7.83394	10.0064	10.2314	9.87743
7	ENSG00000160191	PDE9A	4.10134	5.06079	5.8569	6.36945	7.02349	7.84935	7.95153	8.21019	8.53341
7	ENSG00000161638	ITGA5	5.76351	7.05765	8.10942	7.88033	8.63625	9.21371	9.17191	9.57862	9.85511
7	ENSG00000161791	FMNL3	6.83221	6.84924	7.51187	7.81765	8.65794	9.03512	9.55463	9.59966	9.53316
7	ENSG00000162105	SHANK2	5.09068	6.09548	6.05725	5.87471	7.26632	8.46994	8.9594	9.62285	9.41579
7	ENSG00000162188	GNG3	0.87166	0.987684	1.17195	1.19287	3.40866	3.92675	4.73756	4.63238	4.79766
7	ENSG00000162687	KCNT2	1.69447	2.41814	4.30765	4.76928	6.39231	7.38505	8.30365	8.51204	8.87042
7	ENSG00000162706	CADM3	1.66529	1.6767	2.65152	3.81936	5.26514	5.46136	6.5707	6.64864	6.40514
7	ENSG00000163377	TAFA4	2.39497	1.9751	2.53333	3.03396	3.99124	5.36387	5.37376	7.03115	6.40535
7	ENSG00000163531	NFASC	4.6823	5.04134	5.96498	6.56418	7.87745	8.12454	8.69107	8.59592	8.98188
7	ENSG00000163734	CXCL3	0	0.194972	0.483923	0.786662	2.53798	3.47211	4.52251	4.53701	4.38294
7	ENSG00000163735	CXCL5	0.274764	0.694224	1.88733	2.48111	5.30523	5.75317	6.11389	6.26328	6.62283
7	ENSG00000163738	MTHFD2L	4.50491	4.51504	4.57547	4.34042	5.97871	6.62972	7.35826	7.41918	7.60047
7	ENSG00000163762	TM4SF18	1.56618	1.55327	1.29563	1.43749	3.59982	3.85089	4.33221	4.48125	4.89128
7	ENSG00000163879	DNALI1	4.17977	4.71514	5.27143	5.20301	5.94864	6.48156	6.91046	7.03466	7.31449
7	ENSG00000164307	ERAP1	3.61495	4.39621	5.33337	5.51509	7.18541	7.63741	7.83085	8.1841	8.32404
7	ENSG00000164344	KLKB1	1.86919	2.17428	2.38609	2.6055	4.55859	5.96709	6.23346	7.11504	6.6471
7	ENSG00000164841	TMEM74	2.63316	3.6423	4.53443	4.83852	4.93354	5.39214	5.89987	6.56802	6.64359
7	ENSG00000165061	ZMAT4	1.4136	2.05113	1.91484	3.27367	5.4366	6.49556	6.94448	7.64914	7.73249
7	ENSG00000165323	FAT3	4.52093	5.55506	7.28998	8.70511	10.5388	11.2942	11.8524	12.285	12.6845
7	ENSG00000165623	UCMA	0	0	0	0	0.463135	2.66349	4.19928	5.16779	4.57853
7	ENSG00000165646	SLC18A2	1.08068	1.3308	2.71635	4.40658	4.31128	4.95348	5.34965	6.67646	6.26322
7	ENSG00000165821	SALL2	8.08559	8.80405	9.71074	10.3716	11.473	11.9567	12.0038	12.5534	12.4999
7	ENSG00000166265	CYYR1	1.51158	1.21603	2.15159	3.60662	6.23047	7.08127	8.47327	8.75374	8.58021
7	ENSG00000166342	NETO1	2.1591	2.42897	3.5549	4.08786	5.41483	5.48145	6.28192	6.9195	6.83492
7	ENSG00000166352	C11orf74	5.38348	5.33159	5.73601	6.19976	6.67408	7.013	7.14807	7.31366	7.47961
7	ENSG00000166402	TUB	7.7811	8.5287	8.58674	8.74492	9.06087	9.33734	9.26985	10.0428	9.71609
7	ENSG00000166689	PLEKHA7	6.29229	4.91481	6.11331	5.81676	6.93244	7.92089	8.40809	8.41472	8.7473
7	ENSG00000166801	FAM111A	3.95168	4.38256	4.7983	5.51999	7.10474	7.95476	8.91423	9.06222	9.18199
7	ENSG00000166863	TAC3	1.46671	2.00959	2.65593	3.11575	3.18488	4.11355	4.9068	5.28288	4.99186
7	ENSG00000166922	SCG5	3.36697	3.37304	4.42339	5.01657	5.62659	6.87602	8.09516	8.25038	8.29844
7	ENSG00000168491	CCDC110	1.43374	2.08615	2.3512	2.70055	2.8703	4.04161	4.37735	4.89742	5.04613
7	ENSG00000168528	SERINC2	5.3646	5.70958	6.3407	6.7357	7.17824	7.46427	7.76313	8.01452	8.43334
7	ENSG00000168785	TSPAN5	5.76186	6.27508	6.97834	7.32551	7.5729	8.04067	8.35915	8.68686	8.70655
7	ENSG00000169760	NLGN1	6.02295	6.36593	6.72202	6.94499	7.29955	7.76251	8.25133	9.33201	9.27106
7	ENSG00000170017	ALCAM	3.06636	3.53583	4.92478	5.60159	7.62003	7.91885	7.89154	8.76925	8.73538
7	ENSG00000170231	FABP6	0.492194	2.40352	1.84847	2.49471	3.29839	3.48569	4.53084	5.22532	5.2447
7	ENSG00000170500	LONRF2	3.4335	3.41101	3.40643	3.13161	4.06576	4.69644	5.75218	5.89441	5.7502
7	ENSG00000170579	DLGAP1	3.36834	3.28069	3.87535	3.64345	5.18712	6.48121	7.317	7.92242	8.14757
7	ENSG00000170915	PAQR8	4.59684	5.57865	6.0735	6.89577	6.6151	7.13862	7.03609	7.9778	7.90523
7	ENSG00000170962	PDGFD	1.85151	2.77628	3.43518	4.23956	4.87562	5.40954	6.27816	6.59828	6.82205
7	ENSG00000171033	PKIA	1.30352	1.25141	2.42038	2.81316	5.82658	6.55687	7.51057	7.55208	7.81953
7	ENSG00000171097	KYAT1	5.96939	6.25278	6.93241	6.96261	7.42281	7.62152	7.59287	8.29566	8.39397
7	ENSG00000171488	LRRC8C	1.30168	1.70674	3.90648	4.07801	4.64132	5.38083	5.91982	6.17517	6.21166
7	ENSG00000171877	FRMD5	3.893	5.61916	6.50504	7.21018	7.45798	7.59882	7.74168	8.61024	8.35211
7	ENSG00000172164	SNTB1	3.17931	2.49827	3.64316	4.11186	5.93128	6.80839	7.63176	7.82015	8.01646
7	ENSG00000172348	RCAN2	0.267112	0.8642	0.246536	1.26646	3.31051	5.22979	6.01966	6.82092	6.86034
7	ENSG00000172733	PURG	1.95403	2.73848	2.92558	3.2898	4.10625	5.32316	5.37111	6.19029	6.21946
7	ENSG00000172985	SH3RF3	1.97662	1.97162	2.75804	3.56479	4.00833	4.10658	4.27104	4.87405	4.8495
7	ENSG00000173157	ADAMTS20	5.15933	6.06398	6.79142	7.48263	6.80722	7.31298	8.1744	8.65838	8.72679
7	ENSG00000174567	GOLT1A	0.918515	0.846829	1.96699	2.59591	3.84631	3.77965	4.2152	4.72609	4.95124
7	ENSG00000174607	UGT8	6.24342	6.13528	6.27334	6.18235	6.31503	7.39961	8.20923	8.63597	8.54852
7	ENSG00000175229	GAL3ST3	0.411628	1.20317	3.61313	4.27429	5.8932	6.61666	7.35223	7.36512	7.35962
7	ENSG00000175928	LRRN1	5.85106	7.18399	7.41085	7.54385	9.32261	10.087	10.864	10.8463	10.824
7	ENSG00000176399	DMRTA1	1.28949	2.62352	4.46624	5.34806	5.92498	6.30059	6.77168	7.28282	7.06896
7	ENSG00000177108	ZDHHC22	1.71093	2.54353	3.71417	4.4598	6.08461	7.4835	8.41147	8.88638	8.98243
7	ENSG00000177272	KCNA3	0.408804	0.217978	2.04372	2.41204	2.57315	3.05533	3.79091	3.92122	4.03668
7	ENSG00000178053	MLF1	5.55162	5.9994	6.85626	7.35232	7.6128	8.17416	8.18306	9.32968	8.90932
7	ENSG00000178343	SHISA3	2.16038	2.09328	2.42497	2.60871	3.59645	4.31763	4.68054	5.09355	4.93652
7	ENSG00000178695	KCTD12	3.83823	5.02889	5.91533	6.27617	6.33955	6.56756	7.13667	7.45617	7.3206
7	ENSG00000179523	EIF3J-DT	5.59473	5.82271	5.77887	6.02731	6.65587	7.17999	7.20076	7.45259	7.74126
7	ENSG00000179796	LRRC3B	0	0.0973012	0	1.39925	3.32648	4.41469	4.74462	5.0332	4.75983
7	ENSG00000181751	C5orf30	2.97055	4.49027	5.43569	6.14572	6.57994	7.0775	7.23674	7.47799	7.70926
7	ENSG00000181982	CCDC149	4.1743	3.5479	3.85493	3.714	5.18255	5.93382	6.23014	6.69637	6.66225
7	ENSG00000182054	IDH2	7.37306	8.04651	8.17646	8.53262	9.15463	9.1582	9.59023	9.95489	10.1874
7	ENSG00000182901	RGS7	2.4442	2.14299	2.13851	2.67956	3.57566	4.30748	4.69892	5.26705	4.99724
7	ENSG00000183023	SLC8A1	2.40346	4.51165	4.35275	5.66853	5.95656	6.05045	7.40911	7.40969	7.73972
7	ENSG00000183153	GJD3	0.582252	0.960446	0.765711	1.7051	2.00627	2.93616	3.04703	4.62236	4.04386
7	ENSG00000183166	CALN1	3.16258	3.20135	4.30234	5.55737	5.77127	7.49571	8.43817	8.33994	8.76487
7	ENSG00000183833	MAATS1	3.95085	4.05704	4.35779	4.95377	4.94268	4.75853	5.74911	6.18841	6.14647
7	ENSG00000183844	FAM3B	1.38606	1.63383	1.94887	1.39032	3.4112	4.26892	4.19475	4.64932	4.96059
7	ENSG00000183960	KCNH8	2.6146	4.28888	5.24644	5.15658	5.34239	6.14223	6.65166	7.36556	7.16646
7	ENSG00000184304	PRKD1	1.01052	0	2.65305	2.27531	3.18171	4.51079	5.80904	6.52392	6.49771
7	ENSG00000184349	EFNA5	2.91322	4.7062	4.31276	5.43667	6.8653	7.39189	7.85532	8.32797	7.88091
7	ENSG00000184613	NELL2	3.50127	4.85229	5.20098	5.93902	6.8489	8.05952	9.60279	10.1624	10.086
7	ENSG00000185046	ANKS1B	4.30929	4.45605	4.25593	3.77628	4.84846	5.21739	6.11946	6.82496	6.67558
7	ENSG00000185483	ROR1	2.47784	5.73038	6.75164	7.59123	9.34981	9.64244	9.602	10.2109	10.3683
7	ENSG00000185664	PMEL	4.26123	4.53952	5.21517	6.29691	7.7618	8.7999	9.06708	9.51958	9.89908
7	ENSG00000186314	PRELID2	4.196	4.61956	5.94989	7.14114	7.11907	7.69593	7.76934	8.4916	8.36745
7	ENSG00000187486	KCNJ11	4.6429	4.90007	5.27269	5.57384	6.41324	6.56343	6.57664	7.47802	7.47706
7	ENSG00000188162	OTOG	1.6597	3.97174	3.85213	4.42515	4.44035	4.88005	5.19362	6.34928	6.18665
7	ENSG00000189292	ALKAL2	0.880313	1.39586	1.94504	1.86312	3.74063	4.12007	4.10039	4.57431	4.94502
7	ENSG00000196139	AKR1C3	0.196819	0.542495	1.02713	1.65672	1.65484	3.50384	3.90192	4.93534	4.84498
7	ENSG00000196141	SPATS2L	7.02567	7.44537	7.29055	7.19174	8.29904	8.77855	9.69217	10.2503	10.2009
7	ENSG00000196456	ZNF775	5.13053	6.02873	6.50435	6.92747	6.85391	7.25356	7.59948	8.00592	7.92088
7	ENSG00000196628	TCF4	7.68468	8.11878	8.49183	9.0265	9.41317	9.79858	10.3684	10.5482	10.94
7	ENSG00000197121	PGAP1	5.67742	5.64664	6.06255	6.073	6.85228	7.61294	8.39249	8.75749	8.90825
7	ENSG00000197283	SYNGAP1	6.87547	7.91768	8.44119	7.67465	9.25763	9.83045	9.97772	10.2479	10.4752
7	ENSG00000197816	CCDC180	4.20658	4.49903	5.91879	5.46501	5.36906	6.71441	7.33551	7.84941	7.94521
7	ENSG00000198929	NOS1AP	3.18113	4.37132	4.95721	5.31663	5.69574	6.01843	6.54909	6.76523	7.14768
7	ENSG00000204091	TDRG1	0	0.474044	1.31749	2.21399	2.06733	2.46754	3.5197	3.91571	3.94711
7	ENSG00000204175	GPRIN2	1.17279	2.62456	4.22611	5.21882	5.79236	6.15481	6.44513	6.61414	7.02858
7	ENSG00000204252	HLA-DOA	3.77849	4.37432	5.47187	6.67681	7.15484	7.98858	9.04389	9.50421	9.21459
7	ENSG00000204267	TAP2	4.99464	5.98629	6.35227	6.99935	7.4694	7.6979	7.9292	8.31228	8.24575
7	ENSG00000204287	HLA-DRA	0	0.589715	0.205704	0.267813	0.898713	2.73381	4.31856	4.97412	4.33137
7	ENSG00000204366	ZBTB12	2.72161	3.73515	4.53345	5.33071	5.9603	6.47719	7.17376	7.04445	7.38128
7	ENSG00000204385	SLC44A4	3.13321	3.45181	3.26792	3.54248	3.97553	4.77903	5.14954	5.81173	5.25937
7	ENSG00000215271	HOMEZ	4.96107	5.0933	5.27191	5.2875	6.47734	6.66511	6.92927	7.36693	7.59018
7	ENSG00000216775	AL109918.1	4.70132	5.51988	5.82266	5.81759	6.73396	6.66737	7.14052	7.49198	7.77297
7	ENSG00000223703	AC027612.1	1.34276	2.64927	2.29462	2.13046	3.44442	3.57067	4.69121	5.86893	5.29072
7	ENSG00000224945	AL353150.1	0.7366	2.11414	3.87969	4.2912	4.19882	4.40791	4.76614	5.70362	5.33527
7	ENSG00000227051	C14orf132	4.48735	4.67592	5.87163	6.6402	7.92722	8.48527	8.91463	9.78329	9.73554
7	ENSG00000227811	INKA2-AS1	2.40466	2.72198	3.28095	3.92945	4.48718	4.71125	4.72869	5.28502	5.54003
7	ENSG00000228956	SATB1-AS1	2.32466	3.24065	4.11888	4.049	4.30796	4.62046	4.80871	5.25128	5.39341
7	ENSG00000230432	AC114803.1	0	0.553551	1.40419	1.65017	2.07447	2.93601	3.50962	4.22861	3.8226
7	ENSG00000230623	AC104461.1	5.96941	6.6912	6.64135	6.9921	7.62156	7.56446	7.9402	8.39134	8.43953
7	ENSG00000232653	GOLGA8N	1.82304	1.14001	2.70191	3.49208	3.76196	4.3123	5.21403	5.71008	5.25222
7	ENSG00000233184	AC093157.1	4.11047	4.25541	4.50196	4.54959	4.86781	5.22467	6.40019	6.26451	6.51949
7	ENSG00000233393	AP000688.2	4.28866	4.02437	3.78708	3.44437	3.61972	5.02765	7.02902	7.73343	7.30962
7	ENSG00000234537	AL354751.1	0.22993	0.730122	1.39667	1.43084	1.89626	2.55868	2.63656	3.81316	3.75557
7	ENSG00000235501	AC105942.1	3.9259	4.34092	3.95058	4.57416	5.44454	6.10276	6.46395	6.55242	7.01299
7	ENSG00000235688	SNTG2-AS1	1.28175	3.97389	5.1757	5.70508	5.7894	6.72017	6.81584	7.33943	7.56445
7	ENSG00000236404	VLDLR-AS1	3.69148	4.52693	4.31173	5.26426	5.87848	6.73916	7.61525	7.46035	7.90329
7	ENSG00000239887	C1orf226	2.61033	3.89518	5.14785	5.81423	6.38167	6.48853	7.09428	7.29853	7.54671
7	ENSG00000241163	LINC00877	3.35605	3.67242	5.02537	5.57086	5.47328	5.94464	6.50422	6.6568	7.02215
7	ENSG00000241697	TMEFF1	5.30745	5.81384	6.209	6.62173	6.90126	7.36852	7.63386	7.78961	7.73184
7	ENSG00000242574	HLA-DMB	0.718504	0.0923569	0	0.364311	0.534215	2.38559	3.45913	4.23117	3.66171
7	ENSG00000243323	PTPRVP	1.67591	1.44754	2.56964	2.39108	2.86851	2.98724	3.58923	4.59738	4.25354
7	ENSG00000244274	DBNDD2	4.72913	4.31849	5.06701	5.60984	6.66902	7.06107	7.30534	7.79948	7.98435
7	ENSG00000247315	ZCCHC3	6.78219	7.88093	8.33179	8.59988	8.69302	9.06113	9.57205	10.0693	10.2722
7	ENSG00000249421	ADAMTS19-AS1	0	0	0.745295	0.265239	1.2641	2.65222	3.7355	3.80412	4.07148
7	ENSG00000249751	ECSCR	0	1.2149	1.2153	1.18932	2.63011	2.95996	3.6145	3.85706	4.23113
7	ENSG00000250366	TUNAR	4.73392	4.82393	5.44192	6.28484	7.35813	8.14193	9.09677	10.2922	9.91743
7	ENSG00000251349	MSANTD3-TMEFF1	7.25753	7.58946	8.15897	8.4465	8.79821	9.23427	9.57527	9.67498	9.72172
7	ENSG00000251654	AC099499.1	0	0	0	0.387217	1.77468	1.45269	2.89306	2.89304	2.93707
7	ENSG00000253230	LINC00599	1.20588	4.20415	7.21892	7.63048	7.55755	8.71974	9.45462	10.1125	9.50711
7	ENSG00000253816	AC138866.1	4.64986	5.44181	5.28139	6.31254	6.38447	6.94643	7.46521	7.87165	7.85627
7	ENSG00000254531	AP001816.1	1.95805	1.44217	2.76815	2.49574	2.36125	3.33386	4.23064	4.61666	4.58249
7	ENSG00000254726	MEX3A	5.32884	7.17295	8.18471	8.83783	9.25739	9.4102	10.0671	10.0576	10.2512
7	ENSG00000255618	LINC02440	0.220209	0.485474	1.05898	1.2668	1.82712	2.24596	3.657	4.06124	3.55567
7	ENSG00000255690	TRIL	2.07762	2.76878	3.10245	3.41032	4.84682	5.32891	6.07076	5.9602	6.09556
7	ENSG00000259209	AC004943.1	2.31619	2.46661	2.90959	3.20636	3.24284	3.84922	3.91813	4.19171	4.39749
7	ENSG00000259343	TMC3-AS1	3.21431	2.78004	3.46279	3.59877	4.59111	5.6167	5.54486	6.319	5.80761
7	ENSG00000260947	AL356489.2	2.38058	2.45791	2.51986	2.38402	2.49373	3.54157	3.93625	4.52654	4.59382
7	ENSG00000261115	TMEM178B	4.16851	5.46836	6.12566	6.31512	6.76708	7.80989	8.82844	9.18151	9.02721
7	ENSG00000263528	IKBKE	1.3306	2.1488	1.87321	2.93364	2.68755	3.59428	5.50852	5.69396	5.6466
7	ENSG00000263958	AC091138.1	0.0249239	0.131802	0.021091	0.167172	1.88442	1.2053	2.72366	2.95369	3.18988
7	ENSG00000264575	LINC00526	2.51369	2.97848	3.24035	3.87914	4.16227	4.14369	4.46714	4.87811	5.14073
7	ENSG00000266964	FXYD1	3.02869	3.68855	3.8832	4.35905	4.65082	4.89902	4.92204	5.7332	5.5672
7	ENSG00000266970	AC061992.2	2.95344	3.26133	3.32407	3.31647	3.97709	4.1365	4.21929	5.03307	4.74625
7	ENSG00000271133	AC004130.2	0	1.11692	0.876887	1.7241	3.18207	3.4182	3.59023	4.19813	4.48942
7	ENSG00000272163	AF106564.1	1.34886	1.82696	3.52288	4.48955	4.04216	4.62016	5.61352	6.19856	6.12807
7	ENSG00000273209	AC069148.1	0	1.13524	2.47024	2.92407	3.41515	4.49796	5.20262	5.20374	5.31331
7	ENSG00000274286	ADRA2B	2.03016	3.31587	4.55742	5.14786	5.05943	5.97835	6.2168	6.82343	6.64305
7	ENSG00000276107	AC037198.1	0	0	0.695261	2.00176	3.33706	3.22023	3.83687	5.04491	4.67298
7	ENSG00000278041	AL133325.3	3.15494	4.23113	4.62882	4.42623	4.51824	5.00141	5.29898	6.25443	5.74301
7	ENSG00000279099	AC090740.1	1.46123	1.35078	3.22034	3.11148	4.26982	5.13823	4.92176	5.53457	5.82028
7	ENSG00000280145	CU638689.4	6.39011	6.89942	7.25975	7.04594	7.23104	7.77869	8.36771	8.25259	8.51874
7	ENSG00000280355	AL132656.4	2.56398	2.18733	2.67352	3.07009	3.70794	4.21493	4.31182	4.88279	4.86165
7	ENSG00000283982	AL445623.2	2.09982	2.02659	3.10095	3.8032	4.68471	4.85076	4.71336	5.61744	5.63401
8	ENSG00000002587	HS3ST1	2.67352	1.97934	2.71497	2.34144	2.83535	3.85471	4.41926	4.86442	5.77591
8	ENSG00000005379	TSPOAP1	3.3173	3.61562	5.27183	4.82261	6.21913	5.87427	6.5669	6.78942	7.6714
8	ENSG00000008118	CAMK1G	0	0.208717	0	0.111369	1.75573	0.976643	1.29853	2.22149	4.22266
8	ENSG00000015413	DPEP1	2.17636	5.10356	4.78795	4.41942	2.75536	4.3199	4.69879	5.24752	6.68738
8	ENSG00000018625	ATP1A2	2.8163	3.10545	3.90654	4.0556	5.58918	6.94855	7.69259	8.94625	10.114
8	ENSG00000027075	PRKCH	5.03971	5.89941	6.144	6.43316	6.81648	6.76977	6.86069	7.26875	8.18504
8	ENSG00000043355	ZIC2	3.70306	3.50408	6.2108	7.25547	9.10746	9.11011	9.31081	10.3675	11.0694
8	ENSG00000047365	ARAP2	3.13514	1.76604	1.59191	2.4979	2.78093	1.55096	4.03259	4.91988	5.59161
8	ENSG00000054277	OPN3	4.63695	4.82819	5.35775	5.51477	5.7665	6.21782	6.89689	8.23387	8.73606
8	ENSG00000071575	TRIB2	6.09898	6.86802	7.31439	7.978	8.67989	8.94621	8.8733	9.89301	10.49
8	ENSG00000072041	SLC6A15	1.02139	2.1277	3.23085	4.1902	4.91372	5.01798	7.0052	8.13439	8.79862
8	ENSG00000079337	RAPGEF3	1.55162	4.92838	6.19824	6.71535	5.3902	5.87649	5.4183	7.4426	8.01294
8	ENSG00000080224	EPHA6	0	0.36115	1.78162	2.86257	3.71286	2.25971	3.50171	5.0993	5.49872
8	ENSG00000081818	PCDHB4	2.2618	1.6104	1.30643	1.82044	2.07353	2.24558	3.25818	2.69799	4.82395
8	ENSG00000082397	EPB41L3	5.04404	5.0094	5.44519	4.43443	6.05112	5.77086	7.95631	7.96867	9.21679
8	ENSG00000083067	TRPM3	4.87385	4.38932	4.63559	4.58138	4.48228	5.60185	7.17016	7.29869	8.33394
8	ENSG00000087076	HSD17B14	3.914	3.05763	3.46072	4.47221	4.28853	4.87603	4.99964	5.46004	6.64888
8	ENSG00000089723	OTUB2	3.89371	4.50392	5.05267	5.00679	5.53163	5.44688	5.5832	6.27395	6.72597
8	ENSG00000091656	ZFHX4	3.98548	3.39429	3.16765	3.32193	3.71898	3.52651	5.44095	4.72788	6.82957
8	ENSG00000092051	JPH4	2.42089	2.42695	4.04533	5.40302	4.88769	5.49543	6.51202	8.02988	9.18335
8	ENSG00000095932	SMIM24	0.560852	0.953492	2.03904	3.19935	3.42718	4.73248	4.31174	5.48174	6.0949
8	ENSG00000100060	MFNG	3.90756	1.81425	2.44034	1.52512	2.42435	3.30928	3.27628	4.36727	5.50477
8	ENSG00000100242	SUN2	5.19399	6.55099	7.17732	7.09546	7.61317	7.59773	7.13989	8.37807	9.0018
8	ENSG00000100311	PDGFB	1.31171	1.62836	2.50582	3.62028	7.3117	7.45572	6.54396	9.03691	10.4487
8	ENSG00000100362	PVALB	0	0	0	0.33735	1.69122	1.09755	2.23659	3.04708	4.00871
8	ENSG00000100604	CHGA	6.09503	7.04943	7.47284	7.56303	6.93584	6.77373	7.15742	7.70753	9.46599
8	ENSG00000101746	NOL4	0	0.386748	0.399808	1.12467	1.84448	2.21761	4.42757	5.00995	5.60222
8	ENSG00000102547	CAB39L	4.95464	4.87609	5.41314	5.45947	6.20174	6.12225	6.20692	6.73219	7.35214
8	ENSG00000102678	FGF9	1.57713	1.82245	1.72446	2.18758	2.94139	1.76029	2.66583	2.91661	5.02357
8	ENSG00000102780	DGKH	5.66434	7.2914	7.15101	7.0782	7.22783	7.54026	8.14788	8.39256	9.02563
8	ENSG00000103154	NECAB2	2.07065	2.1158	2.45543	3.8849	4.47737	4.23241	4.50452	4.67358	6.08896
8	ENSG00000103449	SALL1	4.96207	5.42551	6.05039	6.74977	7.53204	7.92765	9.147	9.4912	10.2785
8	ENSG00000104332	SFRP1	8.83641	7.90847	7.55278	7.08543	6.5552	7.9408	9.51556	11.6845	12.723
8	ENSG00000104901	DKKL1	2.41368	2.72806	2.63635	3.36443	2.84235	3.29968	3.68624	3.64073	4.81858
8	ENSG00000105376	ICAM5	3.36313	3.51573	4.51793	5.09403	4.32669	5.00375	5.09577	5.67463	6.64778
8	ENSG00000105605	CACNG7	4.67323	4.74039	5.2571	6.52997	6.34431	6.96956	8.13356	8.72553	9.68583
8	ENSG00000105707	HPN	5.41036	5.27791	5.61343	5.73143	5.70205	6.04459	6.55316	7.11913	7.78428
8	ENSG00000105808	RASA4	5.78232	5.86854	6.87233	7.21316	6.51896	6.47589	7.41368	7.67416	8.39636
8	ENSG00000106018	VIPR2	3.06019	2.81448	3.00087	2.9142	3.93817	4.20517	4.43818	4.89039	6.18243
8	ENSG00000106479	ZNF862	4.87771	4.46087	4.62805	4.71325	5.09468	4.92609	5.27732	5.84575	6.86577
8	ENSG00000106688	SLC1A1	1.08761	0.55799	2.33386	3.25945	5.93945	6.30672	6.92223	8.01701	8.64146
8	ENSG00000108448	TRIM16L	6.92812	6.76609	7.38768	7.54133	7.25504	6.9338	7.30571	8.09441	8.38914
8	ENSG00000108679	LGALS3BP	5.21085	5.8165	5.74212	5.49474	6.44882	7.02111	8.07595	8.16911	9.38861
8	ENSG00000109436	TBC1D9	0.616264	3.07724	3.90504	3.87422	4.27989	5.0254	2.72571	4.48435	8.16142
8	ENSG00000109625	CPZ	3.63393	3.13858	3.25105	3.26253	4.70537	5.46237	5.91223	7.03617	7.72862
8	ENSG00000111052	LIN7A	0.597211	0.723048	0.975679	0.231494	2.07236	4.24182	6.623	6.50287	7.7481
8	ENSG00000111058	ACSS3	6.42051	6.21497	6.94672	6.98636	7.63897	7.91206	8.38503	8.88514	9.45323
8	ENSG00000111424	VDR	2.687	2.46524	3.45233	3.38855	3.29696	3.46978	3.6227	4.06683	5.19805
8	ENSG00000111801	BTN3A3	2.26558	1.42046	2.43584	2.80558	2.52874	3.92506	4.14177	5.30509	5.71886
8	ENSG00000112232	KHDRBS2	0.404793	0.434554	0.876263	0.73749	2.57283	3.54199	5.63959	6.50542	7.2582
8	ENSG00000112562	SMOC2	3.32189	1.92267	1.95121	1.96955	3.73283	4.45323	4.03187	5.33592	6.19436
8	ENSG00000113648	H2AFY	5.59482	8.61211	8.44506	7.76131	7.73805	7.99841	9.67772	9.80537	10.6812
8	ENSG00000113749	HRH2	4.82627	4.46228	4.37507	5.17287	6.06046	6.197	6.56946	7.04225	7.68501
8	ENSG00000114200	BCHE	0	0	0	0.160983	1.02876	2.75943	4.80951	3.89785	5.77299
8	ENSG00000115457	IGFBP2	9.83225	9.99299	10.9206	11.6587	11.5725	11.9277	12.713	13.3701	13.9688
8	ENSG00000116678	LEPR	5.31165	5.11479	5.85804	5.96228	6.17642	6.48965	6.44431	7.18707	7.88357
8	ENSG00000116871	MAP7D1	6.89292	6.69428	6.54313	6.78571	8.12793	8.30916	8.53569	9.24075	9.87025
8	ENSG00000118946	PCDH17	3.74284	3.60622	4.22824	4.50871	4.65172	5.473	5.08189	5.79599	6.4713
8	ENSG00000120051	CFAP58	1.85613	1.55027	2.04044	2.68027	3.04617	3.60046	3.79446	4.43546	5.52973
8	ENSG00000120324	PCDHB10	0.247653	0.198438	0	0.200003	0.743094	0.395072	2.03944	1.40511	5.77522
8	ENSG00000120327	PCDHB14	2.34895	2.69698	2.45523	2.6572	2.82543	3.43212	3.7232	2.53907	5.62201
8	ENSG00000120594	PLXDC2	6.46451	6.64374	6.67633	6.95432	7.7755	8.56401	9.04851	9.08491	10.1659
8	ENSG00000122877	EGR2	2.5742	1.87415	2.37956	4.17651	3.62138	4.42804	4.96673	6.07521	6.79204
8	ENSG00000124391	IL17C	0.7795	1.17893	0.887937	0.861849	1.27665	1.07651	1.94245	2.6193	4.5256
8	ENSG00000124440	HIF3A	5.66016	6.29722	6.78808	7.14418	7.26841	7.09048	7.54692	8.23473	8.71292
8	ENSG00000124602	UNC5CL	4.06155	3.89449	4.30527	4.68056	3.79509	4.14904	4.31276	5.57523	6.39036
8	ENSG00000127578	WFIKKN1	2.29041	2.45261	2.0318	2.13453	3.28146	4.07256	4.34971	5.92181	6.40114
8	ENSG00000128536	CDHR3	4.83623	4.89825	5.66005	5.65078	5.96734	5.83948	5.99241	6.44464	7.20716
8	ENSG00000129007	CALML4	5.82714	4.68059	4.67307	4.99663	4.49476	5.09025	5.5727	6.9098	7.36499
8	ENSG00000130449	ZSWIM6	4.54057	4.81478	5.33378	5.40105	6.929	7.04529	7.25451	8.06745	8.6685
8	ENSG00000130528	HRC	2.44671	2.49422	3.01598	3.59875	2.87239	2.08296	5.69381	5.66959	7.30802
8	ENSG00000132334	PTPRE	4.22659	4.46803	4.44846	3.93354	4.68215	4.56643	4.16998	4.61577	5.84023
8	ENSG00000133019	CHRM3	4.47161	4.94052	6.11318	6.03596	6.54411	6.47946	6.7533	7.58364	8.17855
8	ENSG00000133107	TRPC4	0	0.327908	0	0.863655	1.80196	3.14863	4.27481	4.75608	8.04342
8	ENSG00000133315	MACROD1	4.77468	4.96274	5.93234	6.56113	6.17011	6.78421	6.65517	7.73778	8.28556
8	ENSG00000133985	TTC9	3.8195	4.04171	4.96663	5.79478	7.11241	7.73403	8.53141	9.19433	10.264
8	ENSG00000134686	PHC2	3.58247	3.71585	4.75142	5.42476	6.124	6.19683	6.83261	7.06382	7.84385
8	ENSG00000134874	DZIP1	7.59195	8.1229	8.38137	8.65554	8.57176	8.67803	8.88134	9.14948	9.80226
8	ENSG00000135097	MSI1	4.71323	4.89861	5.79404	5.79509	6.92112	7.10779	7.92727	8.16023	8.98633
8	ENSG00000135549	PKIB	7.85209	7.58168	7.42757	7.30378	7.45974	7.55131	7.26543	9.27354	9.92746
8	ENSG00000135638	EMX1	1.1653	1.2223	0.382644	0.824653	3.27315	4.62582	4.00261	5.6816	7.42231
8	ENSG00000135740	SLC9A5	4.57997	4.06395	5.04978	5.40346	5.14887	5.67429	5.35013	6.80457	7.18606
8	ENSG00000135835	KIAA1614	4.30998	3.88119	3.73952	3.44956	3.27399	4.15784	5.39894	5.55147	6.823
8	ENSG00000136002	ARHGEF4	6.34169	6.49399	6.58567	6.93487	7.08334	7.58677	7.11088	8.13341	8.56444
8	ENSG00000136267	DGKB	4.09	3.53896	3.86663	3.50449	4.34283	5.04404	6.44278	6.85726	7.52147
8	ENSG00000137094	DNAJB5	5.85311	6.52184	7.20804	7.36528	7.90318	7.54569	7.41238	8.64795	9.41745
8	ENSG00000137331	IER3	4.88746	6.40197	7.02038	7.60338	7.87287	7.34752	6.65495	7.2922	9.39833
8	ENSG00000137573	SULF1	4.49525	4.88841	6.18838	6.3308	6.47936	7.03132	7.97095	9.12468	9.49764
8	ENSG00000138050	THUMPD2	6.36065	5.57601	5.09633	5.80202	5.22134	7.15208	7.22764	7.75466	8.47063
8	ENSG00000138161	CUZD1	1.15827	0.881231	1.57265	0.748742	0.520613	2.00427	4.02182	4.56953	6.30544
8	ENSG00000138798	EGF	3.90918	3.70315	4.36092	4.04944	5.94299	6.14581	6.23765	6.5811	7.58368
8	ENSG00000139318	DUSP6	2.91017	6.15983	7.07488	7.94823	8.0757	8.75068	9.95	12.2509	12.7531
8	ENSG00000139800	ZIC5	1.42195	2.31246	4.22335	4.9595	6.50364	7.65687	8.50761	9.27577	9.91177
8	ENSG00000140043	PTGR2	7.33742	7.56443	7.69401	8.18552	7.78692	7.82364	7.78005	8.73984	9.3774
8	ENSG00000140455	USP3	4.69982	4.7513	4.79309	4.57487	5.77418	5.8928	6.53041	8.1194	9.15335
8	ENSG00000140511	HAPLN3	4.68781	4.69525	5.74831	5.77124	5.35328	6.20267	7.79629	8.26105	9.0462
8	ENSG00000140545	MFGE8	6.45174	7.50241	8.27889	8.96976	9.49086	10.3761	11.328	12.2115	12.9683
8	ENSG00000140675	SLC5A2	2.29394	4.03487	4.35201	2.77826	4.50026	2.09343	3.40206	4.43755	6.13403
8	ENSG00000141622	RNF165	3.07805	3.41091	3.90737	4.25618	4.48904	4.94065	5.74516	6.57749	7.57973
8	ENSG00000142661	MYOM3	4.15471	3.62776	4.28791	4.34357	4.84535	4.86174	4.58183	5.13346	5.81714
8	ENSG00000142694	EVA1B	4.14236	5.82204	5.93881	5.95097	6.21817	6.04614	5.8651	6.73665	7.32131
8	ENSG00000143387	CTSK	5.06057	4.87045	4.65327	5.22107	5.02439	4.56304	5.28508	5.83764	7.19388
8	ENSG00000143627	PKLR	2.31927	1.47095	2.12638	2.33075	2.2417	2.68713	2.95993	4.07956	5.15387
8	ENSG00000144057	ST6GAL2	3.62537	3.47408	3.61675	4.6221	6.40219	8.04419	7.94898	9.28416	10.0599
8	ENSG00000144278	GALNT13	1.14446	3.11218	4.36198	5.09671	5.93415	5.92433	6.77086	6.7127	7.77991
8	ENSG00000144331	ZNF385B	1.17366	2.40419	3.24947	2.2897	3.40689	2.66182	3.28754	4.51362	4.95246
8	ENSG00000144619	CNTN4	2.64916	2.53538	2.67617	2.74398	3.85311	3.55246	5.03089	4.90333	5.88172
8	ENSG00000145087	STXBP5L	5.37003	5.61097	5.24592	4.59902	3.5591	2.80396	6.11998	5.61335	7.36087
8	ENSG00000145147	SLIT2	2.54893	1.87333	3.67476	3.79078	5.50052	5.14332	7.0322	8.40663	9.5905
8	ENSG00000145428	RNF175	0	1.02807	2.68638	2.11357	2.91181	3.50562	4.50183	5.14652	5.73259
8	ENSG00000147854	UHRF2	7.81787	6.81217	7.4209	7.4919	8.59643	8.79926	9.0033	9.50725	10.4273
8	ENSG00000148200	NR6A1	11.3282	11.3196	11.0134	10.8442	10.2999	10.6639	11.1984	11.8732	12.8253
8	ENSG00000148357	HMCN2	3.79717	4.35006	4.32783	4.71463	5.25917	5.40036	6.40224	6.70258	7.95593
8	ENSG00000148680	HTR7	1.45086	2.11077	2.26282	2.17655	3.03638	3.3905	5.09181	6.74139	7.61626
8	ENSG00000148942	SLC5A12	3.39575	2.93853	2.60058	3.40157	4.13107	4.061	3.91192	5.11344	5.84437
8	ENSG00000150627	WDR17	4.89231	4.7973	5.04006	4.57235	5.23551	5.54035	6.44447	7.07006	7.6095
8	ENSG00000152578	GRIA4	0.147701	0.0976337	0.220225	2.45028	4.48108	5.14479	7.09201	8.3701	9.3245
8	ENSG00000152932	RAB3C	1.99395	3.14757	3.52527	3.83888	4.40846	5.06309	5.35333	6.8007	7.54745
8	ENSG00000152969	JAKMIP1	1.24105	1.21573	1.85785	2.21857	3.02939	3.6889	3.58291	5.4321	5.88124
8	ENSG00000153558	FBXL2	4.9765	5.36534	5.54609	5.67857	6.10872	6.46492	6.25304	6.96806	7.63995
8	ENSG00000153944	MSI2	8.33291	8.63005	8.77849	8.85556	8.59737	9.0093	9.54628	9.44372	10.6327
8	ENSG00000154864	PIEZO2	2.35382	1.79491	3.35307	3.76109	4.52403	5.64876	6.4777	8.21668	9.03076
8	ENSG00000155099	PIP4P2	1.44972	4.78998	5.17599	6.00089	6.58803	6.83802	7.80545	9.07566	10.0542
8	ENSG00000156103	MMP16	3.97295	4.28282	5.1774	5.34478	6.52537	7.51674	8.71071	9.64858	10.2422
8	ENSG00000156564	LRFN2	0.510752	0	0	0.579381	1.72315	2.9079	2.92054	4.9459	5.46282
8	ENSG00000158296	SLC13A3	4.3877	4.04615	4.70086	5.07294	5.21305	5.62459	5.92339	7.46056	7.9123
8	ENSG00000158748	HTR6	0.524887	0.69654	1.58607	2.23936	1.85478	3.11422	3.19283	3.51096	4.36404
8	ENSG00000160282	FTCD	1.62203	2.38022	1.56681	1.98051	2.08978	2.8568	2.96177	4.76036	5.83125
8	ENSG00000162148	PPP1R32	2.21746	3.4843	4.46787	5.14274	3.16202	3.38644	3.63529	4.96027	6.21513
8	ENSG00000162409	PRKAA2	1.83174	3.10542	4.34501	5.35098	5.45156	6.30464	7.35907	8.06903	8.8052
8	ENSG00000162545	CAMK2N1	3.65162	3.02551	4.04907	3.72013	4.75416	4.80909	4.70283	4.89373	6.52042
8	ENSG00000162618	ADGRL4	0	0.603742	0.455856	1.44494	0.134583	1.56335	2.30624	3.24297	4.24938
8	ENSG00000162909	CAPN2	6.52125	6.57103	6.81722	7.03148	8.5559	7.90103	8.32208	8.20457	9.89166
8	ENSG00000163171	CDC42EP3	6.04762	7.50564	8.00101	8.20438	8.3339	7.99978	7.98527	9.09958	9.85485
8	ENSG00000163958	ZDHHC19	2.90376	2.98908	3.58718	3.7696	3.39953	3.49917	3.86927	4.73057	5.01797
8	ENSG00000164385	LINC01600	0.798606	1.68779	1.96152	2.02198	2.62421	2.94441	3.28712	3.75707	4.47093
8	ENSG00000164708	PGAM2	1.46488	2.34298	2.78091	2.48292	1.98137	2.1246	2.92706	4.52853	4.79368
8	ENSG00000165300	SLITRK5	5.68624	5.68386	6.06653	5.90958	5.31624	5.54253	6.72663	7.44159	8.01189
8	ENSG00000165495	PKNOX2	1.80764	1.21923	1.99742	3.30378	3.52421	2.59132	3.60898	4.74365	5.40366
8	ENSG00000166347	CYB5A	7.20341	8.73758	9.10696	9.15266	8.8116	8.95079	8.98779	9.79936	10.2808
8	ENSG00000166450	PRTG	5.3605	6.33841	5.72246	4.96102	5.55214	6.93825	6.20123	7.35994	8.86875
8	ENSG00000166501	PRKCB	4.11582	3.86817	6.60652	5.92626	5.96968	6.50502	7.44855	8.46488	9.04079
8	ENSG00000166803	PCLAF	5.7095	5.66431	5.58994	5.30098	5.65949	6.03581	7.44576	8.27075	9.33466
8	ENSG00000166840	GLYATL1	1.30329	1.395	1.01122	1.80908	4.39901	6.10208	6.74703	7.11466	8.04716
8	ENSG00000167216	KATNAL2	5.42684	5.12968	5.61822	5.83186	6.33936	6.34923	6.78978	7.24897	7.87495
8	ENSG00000167851	CD300A	0	0.199262	0.716156	0.550488	0.862381	2.41823	4.41744	5.38934	5.89279
8	ENSG00000167972	ABCA3	6.98904	6.70849	6.85369	7.32309	7.31636	7.48422	6.82697	7.90752	8.49299
8	ENSG00000169418	NPR1	1.13045	2.13134	4.15692	4.89322	4.93846	5.50109	6.1649	7.36269	7.9861
8	ENSG00000169836	TACR3	0.402093	0.265463	0.205021	0.214693	0.999725	1.17337	2.50281	3.86208	4.69476
8	ENSG00000169855	ROBO1	8.6158	8.03056	8.3592	8.66763	9.15657	9.45577	10.2488	10.7761	11.301
8	ENSG00000169856	ONECUT1	2.98368	3.04517	4.28028	4.56237	4.7235	5.41782	7.19486	8.21231	10.4772
8	ENSG00000169877	AHSP	0	1.47634	2.52573	2.04686	1.23224	1.358	3.35092	3.44533	4.19366
8	ENSG00000169918	OTUD7A	4.21296	4.43367	4.6883	4.77104	4.67156	5.3118	5.72969	6.10204	6.60607
8	ENSG00000170153	RNF150	3.47883	5.90201	5.92921	6.84457	5.96163	6.25705	7.16691	7.36896	8.09392
8	ENSG00000170356	OR2A20P	2.51644	3.13497	3.17858	4.06756	4.15396	4.31961	4.20561	5.02864	5.64559
8	ENSG00000170743	SYT9	0	0.706029	1.40456	1.20924	2.30829	3.76597	5.39717	6.06526	6.6541
8	ENSG00000170801	HTRA3	3.37002	3.44666	2.66315	3.19929	4.5151	4.98499	4.98782	5.7606	7.01543
8	ENSG00000170891	CYTL1	0	0	0.290304	0.287696	2.9416	1.8842	3.0422	5.05164	5.97059
8	ENSG00000171316	CHD7	8.5181	7.92084	7.65408	7.78564	9.13436	9.72329	11.1327	11.5533	12.5277
8	ENSG00000171951	SCG2	0.915164	0.546596	2.55466	2.74628	3.42705	3.70164	4.13436	4.83386	6.70961
8	ENSG00000172340	SUCLG2	6.95468	7.01322	7.5357	8.03146	7.66386	8.17368	8.56007	8.94418	9.51321
8	ENSG00000172575	RASGRP1	0.587435	3.43881	2.71069	3.09844	2.6786	3.29717	4.44482	4.50816	6.94369
8	ENSG00000173451	THAP2	4.35517	4.84377	5.23756	5.42309	5.48384	6.04525	5.91845	6.59781	7.19797
8	ENSG00000174482	LINGO2	0.380186	0.594151	0.493858	2.24416	1.20616	1.71492	3.6325	4.81307	5.76399
8	ENSG00000174791	RIN1	5.61351	5.44725	6.52521	6.68459	6.13066	5.24693	5.88938	6.79007	7.57525
8	ENSG00000175161	CADM2	1.99535	2.18028	2.70939	3.11763	4.39277	5.0176	6.25685	6.89421	7.51972
8	ENSG00000175772	LINC01106	1.93891	1.27418	2.93115	2.91593	4.1777	3.76557	3.43148	5.15997	6.20164
8	ENSG00000176998	HCG4	0.422206	0.358878	0.601373	0.370881	1.00495	1.70411	2.21101	3.71879	4.72976
8	ENSG00000177359	AC024940.2	3.83486	3.83584	3.80484	3.98804	4.72943	4.78893	5.87282	6.42795	7.15083
8	ENSG00000177839	PCDHB9	4.44563	4.04369	4.29919	4.2276	4.03346	4.0346	4.55808	4.48747	7.58686
8	ENSG00000178177	LCORL	6.96799	7.35554	7.58709	7.64113	7.34793	7.60347	8.23309	8.97913	9.53265
8	ENSG00000178233	TMEM151B	4.21569	4.77789	4.87035	4.794	5.23531	5.9271	6.57124	7.12847	7.67233
8	ENSG00000178573	MAF	3.18022	2.99814	3.2174	2.91913	3.47689	3.83291	4.69725	5.06833	6.16877
8	ENSG00000178662	CSRNP3	5.80671	6.03681	6.25871	6.37283	6.31107	6.91496	7.71163	8.1674	8.66853
8	ENSG00000178764	ZHX2	2.54532	1.55415	2.69079	2.16886	5.33958	5.36272	5.98267	7.75798	8.53101
8	ENSG00000179344	HLA-DQB1	3.34655	3.97464	2.6917	3.52834	3.65253	4.38662	5.95727	5.34128	8.07361
8	ENSG00000179603	GRM8	1.60266	1.13124	1.41489	0.813165	2.57423	2.63085	3.99428	3.89387	5.31272
8	ENSG00000179750	APOBEC3B	2.82574	3.20348	3.41417	3.93573	3.40419	2.93164	3.44736	4.8896	5.63997
8	ENSG00000180178	FAR2P1	4.72912	4.16792	4.30954	4.04835	4.57539	4.74825	5.12111	5.67917	6.87624
8	ENSG00000180340	FZD2	3.57776	3.72285	3.78964	4.31012	5.03903	5.39927	5.60485	6.82112	8.58723
8	ENSG00000181392	SYNE4	3.20679	4.60344	3.5402	4.02076	5.29897	5.36514	6.87302	8.4367	9.26069
8	ENSG00000181577	C6orf223	3.11836	3.20663	3.50765	4.4986	4.64843	4.86168	5.47785	5.6755	6.64848
8	ENSG00000181790	ADGRB1	3.02578	4.9594	5.54695	5.54064	5.78749	5.97508	6.29585	6.55395	7.46651
8	ENSG00000182601	HS3ST4	1.61067	3.55602	3.11103	3.28648	4.31907	5.22303	5.36339	5.66391	6.91037
8	ENSG00000182866	LCK	4.83323	7.03006	8.17794	8.94787	8.226	8.43143	8.41734	9.36664	9.97963
8	ENSG00000182912	TSPEAR-AS2	4.44829	3.84603	3.86785	3.81036	3.9342	4.09111	4.90355	5.79386	6.78414
8	ENSG00000183067	IGSF5	2.91472	2.42168	2.9752	3.61624	3.63405	4.02453	4.88133	5.55424	6.22459
8	ENSG00000183379	SYNDIG1L	1.11461	0.394857	1.23011	2.16992	2.03918	3.28559	3.52781	6.31065	7.06124
8	ENSG00000183454	GRIN2A	3.05885	1.65835	1.21551	2.92336	7.79664	6.2359	7.26787	8.88906	9.43489
8	ENSG00000183486	MX2	5.37223	5.15801	5.18795	4.99726	4.59597	5.10012	5.61707	7.57512	8.30207
8	ENSG00000183615	FAM167B	0.864944	0.556127	1.4502	2.61073	2.32724	2.90735	3.18243	4.24522	4.77373
8	ENSG00000183783	KCTD8	1.94331	0.59838	0.539836	0.753004	1.47431	3.347	5.47311	5.40488	6.46724
8	ENSG00000184221	OLIG1	0.55243	0.122791	2.15276	2.20025	1.39645	2.93842	3.96757	4.49492	5.72592
8	ENSG00000184305	CCSER1	1.66605	1.60426	1.43995	1.81282	2.80466	3.53161	4.34573	5.76444	6.39572
8	ENSG00000184451	CCR10	1.36764	0	0.859813	1.33892	1.83188	2.012	2.32154	2.57625	4.51266
8	ENSG00000184611	KCNH7	0	0.207631	1.00852	1.42068	0.592765	1.66095	3.69991	4.11393	4.77825
8	ENSG00000184669	OR7E14P	2.2994	2.02095	2.51536	2.50915	2.44085	3.09138	3.65953	3.631	4.45967
8	ENSG00000184731	FAM110C	1.87135	1.00224	1.68018	3.4328	6.38881	6.98858	6.99279	7.89067	9.31219
8	ENSG00000185008	ROBO2	2.79574	2.5814	2.91996	2.64162	4.23019	4.73493	6.23009	6.93367	8.11241
8	ENSG00000185100	ADSSL1	4.9273	5.30654	5.44906	5.08697	5.9756	6.37922	6.99695	7.6411	8.27443
8	ENSG00000185339	TCN2	6.79474	7.01767	5.44127	5.04013	5.23486	6.07484	6.71492	7.58288	8.79259
8	ENSG00000185668	POU3F1	5.67578	6.08145	6.6307	6.97986	7.58848	7.26319	7.47696	8.85465	9.65118
8	ENSG00000185736	ADARB2	2.37124	2.91335	2.74521	2.44377	3.87471	3.95874	4.70833	5.58846	6.55223
8	ENSG00000185837	HDHD5-AS1	1.59078	1.2667	1.66506	2.0127	1.79664	2.13203	2.37883	3.15259	4.79001
8	ENSG00000185942	NKAIN3	0.890138	0.739037	0.605653	0.832062	1.43544	1.28042	3.0266	2.25349	3.82604
8	ENSG00000186007	LEMD1	1.57874	2.50986	2.77036	3.18544	1.8617	1.63273	2.63462	3.61212	4.67265
8	ENSG00000186648	CARMIL3	4.69156	5.42209	6.51973	7.01634	6.40819	7.01048	7.35345	7.16757	8.28634
8	ENSG00000187609	EXD3	4.97094	4.61688	5.02134	5.30575	5.17351	5.45507	5.65976	6.63652	7.53686
8	ENSG00000188042	ARL4C	4.14118	4.74825	5.4586	5.74456	6.26542	6.27986	6.57195	7.43483	8.01598
8	ENSG00000188219	POTEE	0.927695	1.60594	1.49159	1.273	1.83452	1.18177	1.77269	1.19693	6.2277
8	ENSG00000188508	KRTDAP	0.593742	0.918497	0.985634	1.50894	2.07587	1.78634	2.32483	3.14226	4.25491
8	ENSG00000188730	VWC2	2.34614	2.43504	2.72167	2.02568	1.75362	2.60216	2.86874	3.78047	5.02825
8	ENSG00000188816	HMX2	0	0	0	0.23763	0.61579	0.376476	2.15321	4.9489	7.15596
8	ENSG00000189143	CLDN4	5.7967	5.74909	6.20342	5.87949	5.55102	5.5179	5.70947	6.4143	8.03849
8	ENSG00000196154	S100A4	0.827642	1.21011	1.0348	2.17062	2.44557	2.73626	1.74438	4.35105	5.86349
8	ENSG00000196604	POTEF	4.41982	3.47734	3.34252	3.04709	2.55578	2.35814	3.47201	3.05417	7.77376
8	ENSG00000196834	POTEI	4.00854	3.88211	3.51873	3.43194	3.4293	4.07914	4.65675	4.74174	6.89425
8	ENSG00000196990	FAM163B	0.315145	0.354328	1.15785	1.22307	1.32185	2.1141	2.65635	4.14296	4.76775
8	ENSG00000197763	TXNRD3	3.8475	4.45601	4.88547	5.61474	5.0011	5.53595	5.25701	6.31059	6.75805
8	ENSG00000197847	SLC22A20P	4.88802	4.84329	4.52178	4.61257	4.17192	4.52705	5.96339	6.71314	7.74167
8	ENSG00000198547	C20orf203	0.705453	0.238289	0.983284	1.29872	0.196681	1.94382	1.74328	2.72002	4.23971
8	ENSG00000198576	ARC	3.17732	4.64756	5.2696	5.76038	5.58365	6.12506	6.26899	7.66362	8.08628
8	ENSG00000198858	R3HDM4	7.96031	8.70568	8.84527	8.78419	9.12286	8.57774	8.50305	8.9082	10.4946
8	ENSG00000198963	RORB	2.91652	3.31639	3.27367	3.25305	3.9491	4.29018	5.40978	7.21796	7.70959
8	ENSG00000203279	AL590705.1	5.1517	5.29656	5.33043	5.51073	5.79974	6.08099	6.6297	7.069	7.87271
8	ENSG00000203721	LINC00862	2.86168	2.6463	2.7695	2.83019	3.03571	3.2633	4.64959	5.25159	5.83845
8	ENSG00000204347	BTBD17	0	0	0	0.444954	0.769521	2.65163	4.16704	4.93013	5.77494
8	ENSG00000204406	MBD5	6.95994	7.8864	7.59639	7.037	8.03255	8.42036	8.69594	8.77901	9.58596
8	ENSG00000204472	AIF1	0	0.26305	0	0.791505	2.08982	3.33307	4.65935	4.9368	6.18007
8	ENSG00000204588	LINC01123	2.54926	2.56544	2.6818	3.11225	3.2065	3.73513	3.55494	4.4298	5.6684
8	ENSG00000204962	PCDHA8	1.164	0.158701	1.06557	0.149883	0.980593	0.368754	3.1035	2.4797	3.9806
8	ENSG00000205236	AC105052.1	0	0	1.03847	0	0.616547	0.610115	1.25967	2.00044	4.10251
8	ENSG00000205632	LINC01310	0	0.249659	0	0.204019	0.949178	1.2955	1.38629	2.33036	3.85431
8	ENSG00000205940	HSP90AB2P	7.17492	7.14218	7.28878	7.34394	6.99404	7.10439	7.33061	7.23689	8.09681
8	ENSG00000206127	GOLGA8O	0.884847	1.97127	3.30201	1.97553	3.29187	3.12448	3.693	4.60965	5.53412
8	ENSG00000206503	HLA-A	7.97392	8.71043	9.32276	9.86097	10.2115	10.337	10.0465	10.9481	11.6039
8	ENSG00000206549	PRSS50	0.443418	1.03695	1.4702	1.15255	1.78007	2.377	1.81244	3.17983	4.77037
8	ENSG00000213777	AC011487.1	0.39207	1.0351	1.4653	0.370144	1.58049	1.75158	2.10198	3.72203	4.16998
8	ENSG00000214049	UCA1	3.44393	3.5603	4.11629	3.8104	3.82383	3.32727	4.50818	5.0994	5.57577
8	ENSG00000214274	ANG	1.80467	2.57087	3.1844	4.84529	3.79261	4.62435	4.59891	5.97417	6.41666
8	ENSG00000214688	C10orf105	0.216388	0.203233	0	0.216837	0.253446	0.601608	3.03005	3.56243	5.02463
8	ENSG00000214922	HLA-F-AS1	3.592	3.57611	4.60194	4.18343	3.48818	4.35403	4.42076	5.72758	7.05859
8	ENSG00000214946	TBC1D26	0.075963	0.823012	1.46339	2.49128	1.33386	2.29558	3.55264	4.50867	6.08879
8	ENSG00000215158	AC138409.2	7.02845	7.5	7.8711	7.73451	7.76187	8.1912	8.65537	8.81071	9.48631
8	ENSG00000215808	LINC01139	4.37274	4.35752	4.66303	4.40584	3.93607	4.45969	5.08963	6.18606	8.29375
8	ENSG00000215859	PDZK1P1	1.65144	2.04844	1.57409	2.31518	2.12337	0.0831094	2.47436	2.40981	5.18944
8	ENSG00000222019	URAHP	2.11925	2.37076	2.37727	3.16542	2.83536	3.61411	3.29003	4.05313	4.82848
8	ENSG00000223459	TCAF1P1	1.80211	1.13881	2.04233	3.30928	3.82281	4.14188	4.80654	4.86722	6.08319
8	ENSG00000225226	LINC01795	4.80623	4.48677	4.29776	4.12448	3.72016	3.61882	4.18737	6.89619	7.57292
8	ENSG00000225783	MIAT	9.17623	9.88254	9.83083	10.1431	9.13714	9.54406	10.7856	10.7347	11.6411
8	ENSG00000226318	RPS3AP38	2.74681	2.15582	2.56624	2.65861	2.53293	3.27481	3.58435	4.42289	4.9859
8	ENSG00000227855	DPY19L2P3	2.8235	2.97952	3.47465	3.49435	3.36916	3.28388	3.68214	4.29908	4.94985
8	ENSG00000228109	MELTF-AS1	3.61527	4.22214	4.76171	4.56317	4.68019	4.5392	4.02442	4.78617	5.92946
8	ENSG00000228592	AP000459.2	0.514145	0.61971	0.65663	0.986826	2.31908	4.13775	5.86857	6.87599	8.94705
8	ENSG00000229212	AC044860.1	3.08405	3.08596	5.26661	3.97649	4.55238	4.95928	5.49619	5.8316	6.71385
8	ENSG00000229358	DPY19L1P1	2.7398	3.16994	3.54324	3.33934	2.86471	3.55512	3.67166	4.75746	5.31777
8	ENSG00000230131	LINC02641	3.31611	1.15995	0.932091	1.33214	1.66081	2.8369	3.1563	5.56364	6.49205
8	ENSG00000230417	LINC00595	0.258457	1.32222	0.345006	0.906124	1.02679	1.29467	0.679029	3.80721	4.73532
8	ENSG00000230650	AC140479.2	1.01579	0.2641	1.35947	1.95421	2.75798	2.9255	2.40026	3.17523	4.89739
8	ENSG00000230724	LINC01001	5.77533	6.23547	6.02969	6.52729	6.57893	5.87006	5.95933	6.0812	7.91913
8	ENSG00000231187	AL356056.2	0.848316	0.614339	1.40532	2.14465	1.77578	2.58592	2.43193	4.05713	4.46623
8	ENSG00000231793	DOC2GP	2.10333	2.54714	1.78961	2.26584	2.38433	2.85186	3.54033	4.28558	6.0841
8	ENSG00000233098	CCDC144NL-AS1	5.68429	5.83138	5.87813	5.6068	5.2108	5.80954	6.05716	6.13415	10.5252
8	ENSG00000233967	AL359715.1	4.67128	3.77464	4.87681	5.11314	5.25853	5.55324	6.04826	6.75805	7.42431
8	ENSG00000234456	MAGI2-AS3	5.78133	5.60428	5.95035	5.95589	6.82109	6.48168	8.46312	8.05639	9.48502
8	ENSG00000235152	AL353052.1	0.241268	0	0	0	0.234399	0.231301	1.18123	2.22382	6.14351
8	ENSG00000235609	AF127577.4	1.28648	0.205226	0.397107	0	0.199049	1.08392	1.73025	3.24171	4.78633
8	ENSG00000235890	TSPEAR-AS1	2.70729	3.25921	2.26437	2.99256	3.12523	3.6187	3.31334	5.28456	6.21459
8	ENSG00000236673	AL117378.1	8.18644	9.02404	9.02946	8.9191	8.9357	8.70456	9.27416	11.0609	11.4692
8	ENSG00000240356	RPL23AP7	4.22219	4.30033	5.25597	5.46009	5.68644	5.68078	4.97466	5.92126	6.72369
8	ENSG00000242082	SLC5A4-AS1	4.32936	4.31026	4.31794	4.1769	3.80019	3.75102	3.61878	3.91707	6.77589
8	ENSG00000242242	NECTIN3-AS1	1.11059	1.08558	1.42214	0.855068	3.62595	3.97741	4.33504	4.37667	7.09802
8	ENSG00000242516	LINC00960	3.97475	3.95682	4.78607	4.8972	5.17245	5.32717	6.41626	6.28458	7.27977
8	ENSG00000243244	STON1	4.92635	4.75187	5.22494	6.07364	7.12059	7.49258	8.07547	9.13217	9.63969
8	ENSG00000244041	LINC01011	4.22444	4.29643	4.79486	5.14128	4.84772	5.04363	5.21845	5.21772	6.1086
8	ENSG00000244270	RPL32P29	5.62944	5.57797	5.51564	5.49688	4.84675	5.27742	5.81938	7.0795	7.7438
8	ENSG00000248605	AC022140.1	4.71099	4.75977	5.5568	6.11067	6.9638	7.36366	7.83488	8.57749	9.40202
8	ENSG00000248746	ACTN3	4.0043	4.03769	4.76849	5.32288	5.07116	5.74364	5.64958	6.85323	8.20856
8	ENSG00000248927	AC114284.1	2.21689	2.90339	3.48362	3.99267	4.14219	4.40759	4.7676	4.85973	5.66465
8	ENSG00000248932	AC046134.2	4.45215	4.34662	5.1733	5.31895	5.29767	5.78549	6.13314	6.31457	7.18672
8	ENSG00000249087	ZNF436-AS1	2.05499	2.55382	3.61461	2.68265	3.72553	4.1134	3.47766	4.49772	5.42748
8	ENSG00000250420	AACSP1	1.63483	1.41175	1.10382	1.03787	1.06943	1.88529	1.79596	1.33047	5.15512
8	ENSG00000253333	AC146944.3	1.88107	0.651411	0.368468	2.11793	0.39368	1.66607	2.16195	2.16025	3.85209
8	ENSG00000253716	MINCR	3.47668	3.66895	3.46193	2.92375	2.53945	2.70844	4.92055	4.47183	6.08904
8	ENSG00000253773	C8orf37-AS1	2.54522	2.00632	1.70769	2.42737	2.55262	2.66111	2.09004	2.25025	6.02435
8	ENSG00000253948	VPS13B-DT	2.80319	3.12036	2.66232	2.72864	2.71857	3.18126	3.44568	4.46146	5.13073
8	ENSG00000254122	PCDHGB7	4.56049	4.23601	3.92152	3.71904	3.76172	4.13311	4.43351	3.9311	6.39299
8	ENSG00000254606	AC013714.1	2.67493	2.96119	3.31215	3.61518	3.76448	3.58248	4.08657	4.70811	5.45374
8	ENSG00000255104	AC005324.4	2.61084	2.98513	2.11967	2.65278	2.22623	3.45974	2.79452	4.16596	5.42142
8	ENSG00000255136	AP001972.3	1.46752	2.07294	1.29843	1.81122	2.42568	1.71167	2.72159	2.9759	4.08558
8	ENSG00000255240	AP001636.3	1.23676	1.02769	1.12954	2.36605	2.39159	3.15478	4.08182	3.91772	5.06664
8	ENSG00000255389	Z97989.1	3.03414	2.17253	1.63212	2.19838	3.14906	3.41506	3.75826	5.21517	5.89578
8	ENSG00000255666	LINC02700	4.99902	5.75856	5.83741	5.59059	5.99495	5.56462	7.01063	10.6657	11.5014
8	ENSG00000256235	SMIM3	6.65769	6.33313	6.35542	6.59834	7.48206	7.58661	7.54673	8.396	9.6881
8	ENSG00000258818	RNASE4	1.93445	0.88663	1.64546	2.81447	2.35411	2.86082	3.00279	4.02037	5.0788
8	ENSG00000259158	ADAM20P1	3.82093	3.24687	3.23146	2.77496	2.38091	3.69674	3.5044	4.48113	5.87152
8	ENSG00000259203	AC016044.1	3.4306	5.85036	5.7068	5.78458	6.19655	6.56153	7.83041	7.95074	9.52257
8	ENSG00000259316	AC087632.2	2.07073	1.2936	2.4718	2.29859	4.75016	6.02422	7.08903	7.78014	8.64219
8	ENSG00000259976	AC093010.3	0.947887	0.219886	0.727235	0.987086	2.5744	0	3.19522	3.73603	4.54464
8	ENSG00000260035	AC051619.8	5.16437	5.09511	4.76304	4.8755	5.25946	5.46196	5.88096	6.60291	7.14173
8	ENSG00000260083	MIR762HG	2.42444	2.54584	2.36787	2.99933	3.42273	3.55759	3.69262	4.47846	5.04543
8	ENSG00000260105	AOC4P	2.96699	3.77968	2.8558	4.0091	2.12611	3.51872	2.06391	5.09152	6.11737
8	ENSG00000260469	INSYN1-AS1	0.237361	0.841214	1.25527	2.18983	2.2996	2.7548	3.52545	4.27367	4.78135
8	ENSG00000260552	AC023043.1	0	0	0.444064	0.734601	1.2175	1.49668	2.10479	2.97872	3.88289
8	ENSG00000260645	AL359715.2	1.43233	0.902065	1.96913	2.67423	2.58237	3.00945	3.39623	4.67875	5.19559
8	ENSG00000261087	AP003469.4	3.74592	3.33996	3.60223	3.35682	3.70787	3.68912	3.81653	5.76016	6.30267
8	ENSG00000261474	AC026471.4	1.38765	1.28745	2.08929	2.62784	1.91079	2.26765	3.15908	3.41142	4.38013
8	ENSG00000262943	ALOX12P2	4.52598	4.64953	5.70843	5.76749	5.38347	6.05568	7.68181	7.30259	8.47425
8	ENSG00000264204	AGAP7P	5.47865	5.19115	5.04839	5.07364	4.97707	5.01514	5.07929	5.4979	6.59466
8	ENSG00000267317	AC027307.2	2.35933	3.09261	3.10876	3.26496	3.52982	3.57916	3.63703	4.47902	4.98786
8	ENSG00000267909	CCDC177	0.246055	0.386148	0	0.555058	0.587948	1.83029	3.84437	3.73657	5.10532
8	ENSG00000270181	BIVM-ERCC5	3.95125	4.09031	3.12143	4.3098	3.6716	4.38104	4.8247	5.51398	6.37479
8	ENSG00000271369	AC087783.1	3.60021	4.08862	4.30423	4.20718	4.41882	4.15093	4.06862	4.51588	5.62157
8	ENSG00000271576	AL359504.2	2.06277	2.60926	2.88518	2.68936	3.011	3.53961	3.79404	4.92245	5.2501
8	ENSG00000272288	AL451165.2	2.90974	2.84184	3.04718	3.25379	3.8192	4.02667	4.05228	4.40412	5.06931
8	ENSG00000272316	AL021368.2	5.18536	5.25118	5.6819	5.78669	5.82864	6.17203	6.51138	7.46125	7.96317
8	ENSG00000272674	PCDHB16	3.61853	3.21834	3.13466	3.28089	3.40468	4.02956	5.4825	3.34672	7.52087
8	ENSG00000273340	MICE	1.48249	2.26337	2.51936	2.45069	1.72146	2.84581	2.23053	3.83737	4.86611
8	ENSG00000274090	AL354821.1	0	0	0.236896	0	0.232104	0.597309	3.11784	4.4002	5.99898
8	ENSG00000274376	ADAMTS7P1	1.2744	1.77661	3.22859	3.34573	4.02235	4.30714	4.38317	5.15208	5.96795
8	ENSG00000275390	AL353626.1	1.97569	2.46789	2.96058	2.56648	2.55617	2.3537	2.76249	3.21722	3.77813
8	ENSG00000275481	AC025031.4	3.01899	3.86288	4.57501	4.33677	4.32308	4.75964	4.54848	5.68667	6.20764
8	ENSG00000275591	XKR5	3.52082	3.44433	3.76281	3.93332	4.49514	5.25466	5.84579	5.6799	6.80117
8	ENSG00000276991	Z99774.3	3.6738	4.3967	4.06291	4.10652	3.69845	3.72799	5.10291	5.00965	6.07404
8	ENSG00000278023	RDM1	4.329	4.24374	4.74098	5.07985	4.46015	4.98368	5.34222	5.71047	6.44056
8	ENSG00000278896	AC025031.5	2.50651	2.29134	3.31193	3.51043	3.41819	3.42687	3.49854	4.7475	5.24034
8	ENSG00000278915	AC005609.3	1.64857	0.945036	1.51985	1.44858	1.41223	1.70576	3.49995	2.83546	4.51699
8	ENSG00000279531	AC022140.2	0	0.907175	2.75724	3.18541	2.65496	3.33016	2.68282	3.80983	5.03875
8	ENSG00000279726	AC005609.5	0.074363	0.861227	0.671324	1.89071	1.68508	1.60715	4.25288	3.981	5.21009
8	ENSG00000280058	AL117378.2	5.05323	5.52487	5.73721	5.17325	4.49305	4.54002	5.37159	6.58658	7.09934
8	ENSG00000280165	PCDH20	0	0.593729	1.90426	2.70602	3.0155	3.32551	3.44138	5.07537	6.06259
8	ENSG00000283945	LINC00032	1.47895	1.7622	2.39311	2.36758	1.77487	2.16687	2.9239	4.64059	5.63437
8	ENSG00000284713	SMIM38	0.870069	0.862681	0.952073	1.79501	2.74931	0.888566	1.94876	4.38551	5.02489
8	ENSG00000285689	AC091951.4	0	0	0.192269	0	0.209964	0	0.657818	2.05592	4.03529
8	ENSG00000286058	AC018865.3	1.88663	0.962111	1.99365	1.56739	0.988173	1.40225	2.29516	2.4637	6.24815
8	ENSG00000286735	AC126182.3	0.248383	0	0	0	0.83221	0.868539	0.635707	1.60043	4.07811
8	ENSG00000286966	AL137800.1	7.27539	7.63182	7.79947	8.10659	7.62835	7.19012	7.75318	9.74072	10.3414
8	ENSG00000287064	AL606500.1	3.69673	3.31075	3.44686	3.0573	3.23378	3.22276	5.21476	3.86349	6.79803
8	ENSG00000287252	AL009179.2	0.246076	0.261491	0.407117	0	0.977329	1.58678	2.79584	3.98243	4.45282
8	ENSG00000287527	AC005753.3	0.230147	0.236049	2.09734	2.66673	2.36488	3.13463	4.22428	5.27108	5.81561
8	ENSG00000288025	AC093849.4	1.67154	1.46282	2.22797	2.70141	1.27774	2.13608	2.5504	3.52437	4.93132
8	ENSG00000288060	AL355338.1	0	0	0.414518	0.235471	1.00291	0.981822	1.50319	2.85522	3.53397
