# Supplementary material for: Epigenetic dynamics during capacitation of naïve human pluripotent stem cells
Source: Sci Adv. 2023 Sep 29;9(39):eadg1936. doi: 10.1126/sciadv.adg1936 (PMC10541016; doi:10.1126/sciadv.adg1936)
Supplement: Supplementary file 2 — Tables S1 to S18 [file sciadv.adg1936_tables_s1_to_s18.zip › Sousa_SupplTables/Table_S10.xlsx]

## Sheet: ATAC-seq Naïve
MOTIF_INDEX	MOTIF_SOURCE	MOTIF_ID	ALT_ID	CONSENSUS	WIDTH	SITES	E-VALUE	E-VALUE_SOURCE	MOST_SIMILAR_MOTIF_SOURCE	MOST_SIMILAR_MOTIF	URL
1	MEME	TTAAGGG	MEME-2	TTAAGGG	7	669	1.1e-10	MEME
2	db/JASPAR/JASPAR2022_CORE_vertebrates_non-redundant.meme	MA0811.1	MA0811.1.TFAP2B	YGCCCBVRGGCA	12	2045	1.6e-10	CENTRIMO			http://jaspar2022.genereg.net/matrix/MA0811.1
3	MEME	CTYYCTAATC	MEME-3	CTYYCTAATC	10	128	2e-10	MEME
4	db/JASPAR/JASPAR2022_CORE_vertebrates_non-redundant.meme	MA0810.1	MA0810.1.TFAP2A	YGCCCBVRGGCR	12	2092	1e-09	CENTRIMO			http://jaspar2022.genereg.net/matrix/MA0810.1
5	db/JASPAR/JASPAR2022_CORE_vertebrates_non-redundant.meme	MA0524.2	MA0524.2.TFAP2C	YGCCYBVRGGCA	12	2081	6e-09	CENTRIMO			http://jaspar2022.genereg.net/matrix/MA0524.2
6	db/JASPAR/JASPAR2022_CORE_vertebrates_non-redundant.meme	MA0856.1	MA0856.1.RXRG	GRGGTCAAAGGTCA	14	118	3.4e-08	CENTRIMO			http://jaspar2022.genereg.net/matrix/MA0856.1
7	STREME	2-TTAAGGGY	STREME-2	TTAAGGGY	8	284	7.5e-08	STREME	db/JASPAR/JASPAR2022_CORE_vertebrates_non-redundant.meme	MA0776.1 (MA0776.1.MYBL1)	http://jaspar2022.genereg.net/matrix/MA0776.1
8	STREME	1-ATGTGCTTTGT	STREME-1	ATGTGCTTTGT	11	184	2.1e-07	STREME
9	MEME	RRCAAADSAA	MEME-1	RRCAAADSAA	10	1180	5.7e-07	MEME	db/JASPAR/JASPAR2022_CORE_vertebrates_non-redundant.meme	MA0514.2 (MA0514.2.Sox3)	http://jaspar2022.genereg.net/matrix/MA0514.2
10	db/JASPAR/JASPAR2022_CORE_vertebrates_non-redundant.meme	MA0895.1	MA0895.1.HMBOX1	MYTAGTTAMS	10	2035	1.1e-06	CENTRIMO			http://jaspar2022.genereg.net/matrix/MA0895.1
11	STREME	7-AGGGTGGGGC	STREME-7	AGGGTGGGGC	10	185	1.8e-06	STREME	db/JASPAR/JASPAR2022_CORE_vertebrates_non-redundant.meme	MA0039.4 (MA0039.4.KLF4)	http://jaspar2022.genereg.net/matrix/MA0039.4
12	db/JASPAR/JASPAR2022_CORE_vertebrates_non-redundant.meme	MA0812.1	MA0812.1.TFAP2B	HGCCTSAGGCD	11	1867	3.4e-06	CENTRIMO			http://jaspar2022.genereg.net/matrix/MA0812.1
13	STREME	3-GGTGCAAK	STREME-3	GGTGCAAK	8	150	4.5e-06	STREME	db/JASPAR/JASPAR2022_CORE_vertebrates_non-redundant.meme	MA0019.1 (MA0019.1.Ddit3::Cebpa)	http://jaspar2022.genereg.net/matrix/MA0019.1
14	db/JASPAR/JASPAR2022_CORE_vertebrates_non-redundant.meme	MA0669.1	MA0669.1.NEUROG2	RACATATGTC	10	684	2.6e-05	CENTRIMO			http://jaspar2022.genereg.net/matrix/MA0669.1
15	db/JASPAR/JASPAR2022_CORE_vertebrates_non-redundant.meme	MA0003.4	MA0003.4.TFAP2A	NNKGCCTCAGGCNN	14	2160	0.0031	CENTRIMO			http://jaspar2022.genereg.net/matrix/MA0003.4
16	db/JASPAR/JASPAR2022_CORE_vertebrates_non-redundant.meme	MA0818.2	MA0818.2.BHLHE22	AMCATATGKY	10	662	0.0062	CENTRIMO			http://jaspar2022.genereg.net/matrix/MA0818.2
17	db/JASPAR/JASPAR2022_CORE_vertebrates_non-redundant.meme	MA1123.2	MA1123.2.TWIST1	NNDCCAGATGTBN	13	2066	0.0064	CENTRIMO			http://jaspar2022.genereg.net/matrix/MA1123.2
18	db/JASPAR/JASPAR2022_CORE_vertebrates_non-redundant.meme	MA0007.3	MA0007.3.Ar	RGGWACAYNGTGTWCYY	17	267	0.011	CENTRIMO			http://jaspar2022.genereg.net/matrix/MA0007.3
19	STREME	14-SCCTWAGGS	STREME-14	14-SCCTWAGGS	9	334	0.019	STREME	db/JASPAR/JASPAR2022_CORE_vertebrates_non-redundant.meme	MA0003.4 (MA0003.4.TFAP2A)	http://jaspar2022.genereg.net/matrix/MA0003.4
20	db/JASPAR/JASPAR2022_CORE_vertebrates_non-redundant.meme	MA0689.1	MA0689.1.TBX20	WAGGTGTGAAR	11	1530	0.027	CENTRIMO			http://jaspar2022.genereg.net/matrix/MA0689.1
21	db/JASPAR/JASPAR2022_CORE_vertebrates_non-redundant.meme	MA1569.1	MA1569.1.TFAP2E	YGCCYSRGGCD	11	1256	0.035	CENTRIMO			http://jaspar2022.genereg.net/matrix/MA1569.1
22	db/JASPAR/JASPAR2022_CORE_vertebrates_non-redundant.meme	MA0684.2	MA0684.2.RUNX3	NHAACCTCAANN	12	2164	0.039	CENTRIMO			http://jaspar2022.genereg.net/matrix/MA0684.2
23	db/JASPAR/JASPAR2022_CORE_vertebrates_non-redundant.meme	MA1109.1	MA1109.1.NEUROD1	NRACAGATGGYNN	13	1912	0.041	CENTRIMO			http://jaspar2022.genereg.net/matrix/MA1109.1
24	STREME	4-GCTTGAAGGCA	STREME-4	GCTTGAAGGCA	11	146	0.048	STREME
# MEME-ChIP (Motif Analysis of Large Nucleotide Datasets): Version 5.4.1 released on Sat Aug 21 19:23:23 2021 -0700
# The format of this file is described at https://meme-suite.org/meme//doc/meme-chip-output-format.html
# meme-chip -oc . -time 240 -ccut 100 -dna -neg atacseq_naive_nonsignif_peaks.fa -order 2 -minw 6 -maxw 15 -db db/JASPAR/JASPAR2022_CORE_vertebrates_non-redundant.meme -meme-mod zoops -meme-nmotifs 3 -meme-searchsize 100000 -streme-pvt 0.05 -streme-totallength 4000000 -centrimo-score 5.0 -centrimo-ethresh 10.0 atacseq_naive_signif_peaks.fa

## Sheet: ATAC-seq Primed
MOTIF_INDEX	MOTIF_SOURCE	MOTIF_ID	ALT_ID	CONSENSUS	WIDTH	SITES	E-VALUE	E-VALUE_SOURCE	MOST_SIMILAR_MOTIF_SOURCE	MOST_SIMILAR_MOTIF	URL
1	MEME	ATTWGCATDWSAAW	MEME-1	ATTWGCATDWSAAW	14	2190	5.5e-54	MEME	db/JASPAR/JASPAR2022_CORE_vertebrates_non-redundant.meme	MA0142.1 (MA0142.1.Pou5f1::Sox2)	http://jaspar2022.genereg.net/matrix/MA0142.1
2	db/JASPAR/JASPAR2022_CORE_vertebrates_non-redundant.meme	MA0142.1	MA0142.1.Pou5f1::Sox2	CWTTGTYATGCAAAT	15	5176	5.7e-16	CENTRIMO			http://jaspar2022.genereg.net/matrix/MA0142.1
3	db/JASPAR/JASPAR2022_CORE_vertebrates_non-redundant.meme	MA0809.2	MA0809.2.TEAD4	NNACATTCCARN	12	5799	9.8e-08	CENTRIMO			http://jaspar2022.genereg.net/matrix/MA0809.2
4	db/JASPAR/JASPAR2022_CORE_vertebrates_non-redundant.meme	MA0442.2	MA0442.2.SOX10	NDAACAAAGVN	11	5881	2.5e-06	CENTRIMO			http://jaspar2022.genereg.net/matrix/MA0442.2
5	db/JASPAR/JASPAR2022_CORE_vertebrates_non-redundant.meme	MA0514.2	MA0514.2.Sox3	DNACAATGGNN	11	5836	4e-06	CENTRIMO			http://jaspar2022.genereg.net/matrix/MA0514.2
6	db/JASPAR/JASPAR2022_CORE_vertebrates_non-redundant.meme	MA0867.2	MA0867.2.SOX4	RAACAAAGRV	10	5539	7.4e-06	CENTRIMO			http://jaspar2022.genereg.net/matrix/MA0867.2
7	db/JASPAR/JASPAR2022_CORE_vertebrates_non-redundant.meme	MA1152.1	MA1152.1.SOX15	CYWTTGTTHW	10	5942	1.2e-05	CENTRIMO			http://jaspar2022.genereg.net/matrix/MA1152.1
8	db/JASPAR/JASPAR2022_CORE_vertebrates_non-redundant.meme	MA0087.2	MA0087.2.Sox5	VRVAACAATGGNN	13	5434	1.5e-05	CENTRIMO			http://jaspar2022.genereg.net/matrix/MA0087.2
9	db/JASPAR/JASPAR2022_CORE_vertebrates_non-redundant.meme	MA0786.1	MA0786.1.POU3F1	WTATGCWAATKW	12	5199	2.4e-05	CENTRIMO			http://jaspar2022.genereg.net/matrix/MA0786.1
10	db/JASPAR/JASPAR2022_CORE_vertebrates_non-redundant.meme	MA0143.4	MA0143.4.SOX2	DNACAATGGNN	11	5874	4.1e-05	CENTRIMO			http://jaspar2022.genereg.net/matrix/MA0143.4
11	STREME	1-WTGWAW	STREME-1	WTGWAW	6	4272	4.6e-05	STREME	db/JASPAR/JASPAR2022_CORE_vertebrates_non-redundant.meme	MA1707.1 (MA1707.1.DMRTA1)	http://jaspar2022.genereg.net/matrix/MA1707.1
12	db/JASPAR/JASPAR2022_CORE_vertebrates_non-redundant.meme	MA0751.1	MA0751.1.ZIC4	GRCCCCCCGCKGYGH	15	4534	5.8e-05	CENTRIMO			http://jaspar2022.genereg.net/matrix/MA0751.1
13	db/JASPAR/JASPAR2022_CORE_vertebrates_non-redundant.meme	MA0785.1	MA0785.1.POU2F1	AWTATGCWAATK	12	5174	0.00017	CENTRIMO			http://jaspar2022.genereg.net/matrix/MA0785.1
14	db/JASPAR/JASPAR2022_CORE_vertebrates_non-redundant.meme	MA0808.1	MA0808.1.TEAD3	RCATTCCW	8	4644	0.00018	CENTRIMO			http://jaspar2022.genereg.net/matrix/MA0808.1
15	db/JASPAR/JASPAR2022_CORE_vertebrates_non-redundant.meme	MA0090.3	MA0090.3.TEAD1	NNACATTCCAGSN	13	5316	0.00021	CENTRIMO			http://jaspar2022.genereg.net/matrix/MA0090.3
16	db/JASPAR/JASPAR2022_CORE_vertebrates_non-redundant.meme	MA0789.1	MA0789.1.POU3F4	TATGCWAAT	9	4350	0.00023	CENTRIMO			http://jaspar2022.genereg.net/matrix/MA0789.1
17	db/JASPAR/JASPAR2022_CORE_vertebrates_non-redundant.meme	MA0515.1	MA0515.1.Sox6	CCWTTGTYYY	10	3799	0.00024	CENTRIMO			http://jaspar2022.genereg.net/matrix/MA0515.1
18	db/JASPAR/JASPAR2022_CORE_vertebrates_non-redundant.meme	MA0792.1	MA0792.1.POU5F1B	TATGCWAAT	9	5539	0.00036	CENTRIMO			http://jaspar2022.genereg.net/matrix/MA0792.1
19	db/JASPAR/JASPAR2022_CORE_vertebrates_non-redundant.meme	MA0150.2	MA0150.2.Nfe2l2	CASNATGACTCAGCA	15	2960	0.00072	CENTRIMO			http://jaspar2022.genereg.net/matrix/MA0150.2
20	db/JASPAR/JASPAR2022_CORE_vertebrates_non-redundant.meme	MA1629.1	MA1629.1.Zic2	NDCACAGCAGGDRG	14	5590	0.0016	CENTRIMO			http://jaspar2022.genereg.net/matrix/MA1629.1
21	db/JASPAR/JASPAR2022_CORE_vertebrates_non-redundant.meme	MA0627.2	MA0627.2.POU2F3	NWTATGCAAATNH	13	4942	0.0018	CENTRIMO			http://jaspar2022.genereg.net/matrix/MA0627.2
22	db/JASPAR/JASPAR2022_CORE_vertebrates_non-redundant.meme	MA0696.1	MA0696.1.ZIC1	GACCCCCYGCTGTG	14	1689	0.002	CENTRIMO			http://jaspar2022.genereg.net/matrix/MA0696.1
23	db/JASPAR/JASPAR2022_CORE_vertebrates_non-redundant.meme	MA1120.1	MA1120.1.SOX13	DVACAATGGNN	11	5840	0.002	CENTRIMO			http://jaspar2022.genereg.net/matrix/MA1120.1
24	STREME	2-ATTCCTT	STREME-2	ATTCCTT	7	4055	0.0022	STREME
25	db/JASPAR/JASPAR2022_CORE_vertebrates_non-redundant.meme	MA1121.1	MA1121.1.TEAD2	NYACATTCCWNNS	13	5779	0.0041	CENTRIMO			http://jaspar2022.genereg.net/matrix/MA1121.1
26	db/JASPAR/JASPAR2022_CORE_vertebrates_non-redundant.meme	MA1809.1	MA1809.1.POU2F1::SOX2	MATTTRCATMACAATRG	17	2924	0.0054	CENTRIMO			http://jaspar2022.genereg.net/matrix/MA1809.1
27	db/JASPAR/JASPAR2022_CORE_vertebrates_non-redundant.meme	MA1115.1	MA1115.1.POU5F1	WHATGCAAATN	11	5770	0.0073	CENTRIMO			http://jaspar2022.genereg.net/matrix/MA1115.1
28	db/JASPAR/JASPAR2022_CORE_vertebrates_non-redundant.meme	MA0077.1	MA0077.1.SOX9	CYATTGTTY	9	5877	0.0094	CENTRIMO			http://jaspar2022.genereg.net/matrix/MA0077.1
29	db/JASPAR/JASPAR2022_CORE_vertebrates_non-redundant.meme	MA0078.2	MA0078.2.Sox17	NNAGAACAATGGNN	14	5868	0.013	CENTRIMO			http://jaspar2022.genereg.net/matrix/MA0078.2
30	db/JASPAR/JASPAR2022_CORE_vertebrates_non-redundant.meme	MA0868.2	MA0868.2.SOX8	MGAACAATRG	10	5803	0.023	CENTRIMO			http://jaspar2022.genereg.net/matrix/MA0868.2
31	db/JASPAR/JASPAR2022_CORE_vertebrates_non-redundant.meme	MA0737.1	MA0737.1.GLIS3	GACCCCCCACGAAG	14	408	0.03	CENTRIMO			http://jaspar2022.genereg.net/matrix/MA0737.1
# MEME-ChIP (Motif Analysis of Large Nucleotide Datasets): Version 5.4.1 released on Sat Aug 21 19:23:23 2021 -0700
# The format of this file is described at https://meme-suite.org/meme//doc/meme-chip-output-format.html
# meme-chip -oc . -time 240 -ccut 100 -dna -neg atacseq_primed_nonsignif_peaks.fa -order 2 -minw 6 -maxw 15 -db db/JASPAR/JASPAR2022_CORE_vertebrates_non-redundant.meme -meme-mod zoops -meme-nmotifs 3 -meme-searchsize 100000 -streme-pvt 0.05 -streme-totallength 4000000 -centrimo-score 5.0 -centrimo-ethresh 10.0 atacseq_primed_signif_peaks.fa
