# Supplementary material for: Epigenetic dynamics during capacitation of naïve human pluripotent stem cells
Source: Sci Adv. 2023 Sep 29;9(39):eadg1936. doi: 10.1126/sciadv.adg1936 (PMC10541016; doi:10.1126/sciadv.adg1936)
Supplement: Supplementary file 2 — Tables S1 to S18 [file sciadv.adg1936_tables_s1_to_s18.zip › Sousa_SupplTables/Table_S7.xlsx]

## Sheet: Table S7
Status	Gene	Chr	Start	End	Inf	CG content	#CpG	Origin
Novel DMRs	PPIEL	1	39558954	39559868	4	0.54	39	M
Novel DMRs near known imprinted loci	DIRAS3 Ex2	1	68046822	68047803	8	0.52	39	M
Known imprinted DMRs	DIRAS3	1	68049750	68051862	17	0.5	88	M
Placental-specific DMRs	GPR1-AS	2	206202243	206204721	3	0.49	86	M
Known imprinted DMRs	ZDBF2	2	206249859	206271820	8	0.45	439	P
Placental-specific DMRs	MCCC1	3	183097937	183099839	13	0.54	94	M
Known imprinted DMRs	NAP1L5	4	88697033	88698086	15	0.57	57	M
Placental-specific DMRs	PDE4D	5	59037947	59040727	7	0.54	145	M
Known imprinted DMRs	FAM50B	6	3848848	3850125	25	0.65	90	M
Placental-specific DMRs	LIN28B	6	104952756	104954684	8	0.45	62	M
Placental-specific DMRs	AIM1	6	106510070	106514099	19	0.54	203	M
Known imprinted DMRs	PLAGL1	6	144006941	144008751	16	0.58	143	M
Known imprinted DMRs	IGF2R	6	160005526	160006529	2	0.7	74	M
Novel DMRs	WDR27	6	169654408	169655522	2	0.56	58	M
Known imprinted DMRs	GRB10	7	50781029	50783615	9	0.6	171	M
Known imprinted DMRs	PEG10	7	94656225	94658648	53	0.6	119	M
Known imprinted DMRs	MEST	7	130490281	130494547	55	0.54	226	M
Placental-specific DMRs	AGBL3	7	134986273	134987260	12	0.59	74	M
Novel DMRs	HTR5A	7	155071009	155071672	6	0.62	55	M
Novel DMRs	CXORF56 pseudogene/ ERLIN2	8	37747474	37748570	7	0.45	37	M
Placental-specific DMRs	ZFAT	8	134694984	134697871	3	0.6	111	M
Known imprinted DMRs	TRAPPC9	8	140098048	140100982	8	0.62	193	M
Placental-specific DMRs	GLIS3	9	4297279	4300182	9	0.63	235	M
Placental-specific DMRs	DCAF10	9	37800143	37802940	5	0.56	157	M
Known imprinted DMRs	INPP5F	10	119818534	119819215	4	0.59	52	M
Placental-specific DMRs	FAM196A/DOCK1	10	127195141	127196978	10	0.72	198	M
Known imprinted DMRs	H19	11	1997582	2003510	48	0.6	250	P
Known imprinted DMRs	IGF2 DMR2	11	2132761	2133882	9	0.65	63	P
Known imprinted DMRs	IGF2 DMR0	11	2147103	2148538	1	0.62	33	P
Known imprinted DMRs	KvDMR1	11	2698718	2701029	30	0.67	192	M
Placental-specific DMRs	ZC3H12C	11	110092001	110094058	9	0.66	198	M
Placental-specific DMRs	N4BP2L1	13	32426557	32428311	13	0.66	136	M
Known imprinted DMRs	RB1	13	48318205	48321627	12	0.59	195	M
Known imprinted DMRs	IG-DMR	14	100809090	100811721	0	0.52	64	P
Known imprinted DMRs	MEG3	14	100824187	100827641	33	0.6	188	P
Novel DMRs near known imprinted loci	MEG8	14	100904404	100905082	1	0.66	43	M
Known imprinted DMRs	MKRN3/MIR4508	15	23561939	23567348	12	0.44	109	M
Known imprinted DMRs	MAGEL2	15	23647278	23648882	6	0.55	51	M
Known imprinted DMRs	NDN	15	23686304	23687612	8	0.65	108	M
Novel DMRs near known imprinted loci	SNRPN intragenic CpG32	15	24101589	24101995	1	0.59	30	M
Novel DMRs near known imprinted loci	SNRPN intragenic CpG29	15	24426725	24427532	4	0.59	39	M
Novel DMRs near known imprinted loci	SNRPN intragenic CpG30	15	24477606	24477924	1	0.66	29	M
Novel DMRs near known imprinted loci	SNRPN intragenic CpG40	15	24772777	24773739	4	0.51	67	M
Known imprinted DMRs	SNRPN	15	24823417	24824334	8	0.42	19	M
Known imprinted DMRs	SNRPN	15	24847861	24848682	4	0.49	44	M
Known imprinted DMRs	SNRPN	15	24877880	24878758	5	0.47	45	M
Known imprinted DMRs	SNURF	15	24954857	24956829	7	0.6	113	M
Placental-specific DMRs	RGMA	15	93071769	93073630	8	0.61	134	M
Known imprinted DMRs	IGF1R	15	98865267	98866421	7	0.51	55	M
Novel DMRs near known imprinted loci	ZNF597	16	3431801	3432388	2	0.54	29	M
Known imprinted DMRs	ZNF597/NAA60	16	3442828	3444463	11	0.54	76	P
Placental-specific DMRs	FAM20A	17	68600014	68601502	4	0.72	162	M
Placental-specific DMRs	ZNF396	18	35376546	35377616	9	0.64	86	M
Placental-specific DMRs	DNMT1	19	10192830	10195739	10	0.55	129	M
Known imprinted DMRs	ZNF331	19	53537256	53538958	11	0.64	125	M
Novel DMRs near known imprinted loci	ZNF331	19	53553832	53555171	4	0.66	102	M
Placental-specific DMRs	MIR512-1 cluster	19	53647261	53652354	6	0.53	216	M
Known imprinted DMRs	PEG3	19	56837125	56841903	36	0.59	221	M
Known imprinted DMRs	MCTS2P/HM13	20	31546860	31548130	9	0.48	47	M
Known imprinted DMRs	BLCAP/NNAT	20	37520202	37522126	35	0.55	135	M
Known imprinted DMRs	L3MBTL	20	43513725	43515400	25	0.65	84	M
Known imprinted DMRs	GNAS	20	58838984	58843557	23	0.57	257	P
Known imprinted DMRs	NESP-AS/GNAS-AS1	20	58850594	58852978	62	0.61	128	M
Known imprinted DMRs	GNAS XL	20	58853850	58856408	6	0.65	200	M
Known imprinted DMRs	GNAS Ex1A	20	58888210	58890146	38	0.67	198	M
Novel DMRs	WRB	21	39385584	39386350	4	0.61	43	M
Novel DMRs	NHP2L1	22	41681770	41682869	8	0.54	63	M
