# Supplementary material for: Epigenetic dynamics during capacitation of naïve human pluripotent stem cells
Source: Sci Adv. 2023 Sep 29;9(39):eadg1936. doi: 10.1126/sciadv.adg1936 (PMC10541016; doi:10.1126/sciadv.adg1936)
Supplement: Supplementary file 2 — Tables S1 to S18 [file sciadv.adg1936_tables_s1_to_s18.zip › Sousa_SupplTables/Table_S17.xlsx]

## Sheet: Table S17
Antigen	Catalogue number	Company	Isotype	Specificity	Dilution	Appilcation
H3K4me3	ab8580	Abcam	Rabbit polyclonal IgG	Human, Cow	5ug/100ul beads	ChIPseq
H3K4me1	ab176877	Abcam	Rabbit monoclonal IgG	Mouse, Rat, Human	5ug/100ul beads	ChIPseq
H3K27me3	07-449	Millipore	Rabbit polyclonal IgG	Human, Mouse	5ug/100ul beads	ChIPseq
H3K27ac	ab177178	Abcam	Rabbit monoclonal IgG	Mouse, Rat, Human	5ug/100ul beads	ChIPseq
H3K9me3	ab8898	Abcam	Rabbit polyclonal IgG	Mouse, Cow, Human	5ug/100ul beads	ChIPseq
H3K4me3	ab8580	Abcam	Rabbit polyclonal IgG	Human, Cow	1:1,000	Western Blot (Figure S4)
H3K4me1	ab8895	Abcam	Rabbit polyclonal IgG	Mouse, Rat, Cow, Human	1:1,000	Western Blot (Figure S4)
H3K27me3	C36B11	Cell Signaling	Rabbit monoclonal IgG	Human, Mouse, Rat, Monkey	1:1,000	Western Blot (Figure S4)
H3K27ac	ab4729	Abcam	Rabbit polyclonal IgG	Mouse, Rat, Cow, Human	1:1,000	Western Blot (Figure S4)
H3K9me3	ab8898	Abcam	Rabbit polyclonal IgG	Mouse, Cow, Human	1:1,000	Western Blot (Figure S4)
H3	ab1791	Abcam	Rabbit polyclonal IgG	<ouse, Rat, Cow, Human etc	1:1,000	Western Blot (Figure S4)
H3K27me3	9733	Cell Signaling	Rabbit monoclonal IgG	Human, Mouse, Rat, Monkey	1:1,000	Western Blot (Figure 3)
H4	13919	Cell Signaling	Rabbit monoclonal IgG	Human, Mouse, Rat, Monkey etc	1:1,000	Western Blot (Figure 3)
H3K27me3	39155	Active Motif	Rabbit polyclonal IgG	Human, Mouse etc	0.4ug/ml	FISH-IF (Figure 6)
