# Supplementary material for: Epigenetic dynamics during capacitation of naïve human pluripotent stem cells
Source: Sci Adv. 2023 Sep 29;9(39):eadg1936. doi: 10.1126/sciadv.adg1936 (PMC10541016; doi:10.1126/sciadv.adg1936)
Supplement: Supplementary file 2 — Tables S1 to S18 [file sciadv.adg1936_tables_s1_to_s18.zip › Sousa_SupplTables/Table_S1.xlsx]

## Sheet: Table S1
Gene	hsICM	hsPreEPI	hsPostEPI.E1	hsPostEPI.E2	cyPostEPI-L1	cyPostEPI-L2	cyPostEPI-L3	cyPostEPI-L4	hsPostEPI.L5
A4GALT	0.647173	0.401229	0.276483	-1.37094	-3.25921	-3.2255	-3.25912	-3.09009	-3.0902
AACS	-2.27161	-1.87325	-1.29901	-0.931659	-0.212914	-1.72748	-1.96071	-2.83799	-2.77156
AADAT	-1.97928	-2.36236	-1.90636	-2.53499	-2.50665	-2.05119	-2.56618	-2.48263	-2.96889
AAK1	-0.828329	-1.92505	-1.66568	-1.20933	-1.51455	-1.38345	-1.94323	-1.82349	-2.80116
AAMP	1.93735	1.81477	1.98495	1.79993	-0.122328	0.0607834	-0.648097	-0.696611	0.893077
AAR2	-0.15246	-0.533536	-0.512567	-0.0427108	-1.99034	-1.63546	-1.99471	-1.68092	-1.78156
AARS2	-1.66191	-0.607652	-0.478297	-1.66625	-2.53526	-2.88245	-2.74453	-2.27729	-3.01699
AARSD1	-3.06967	-3.0651	-2.9637	-3.1661	-0.987677	-1.22771	-2.33501	-1.20869	-0.86295
AASDH	-2.35124	-2.43796	-2.39779	-2.54591	-2.54383	-2.20031	-2.14568	-2.24627	-2.46528
AASDHPPT	-0.338993	-0.519176	-0.0371295	-0.651127	-1.63124	-1.56015	-2.09456	-1.32347	-0.631325
AASS	-1.7621	-0.803705	0.728029	2.12668	-2.39282	-2.5558	-2.48946	-2.88557	-0.906909
ABAT	-3.31575	-3.2267	-2.98136	-2.86868	-1.83263	-1.79967	-2.46483	-2.31794	-3.15668
ABCA1	-2.69779	-0.781729	0.225079	-0.0868616	-2.66712	-2.52032	-2.65935	-0.804173	-2.98364
ABCA7	-3.05115	-2.42533	-2.86019	-2.94529	-2.05438	-2.53154	-2.61997	-2.79273	-2.7018
ABCB10	-1.72886	-2.27867	-2.25408	-2.56888	-2.5956	-2.69179	-2.91825	-2.7715	-3.14186
ABCB7	-1.86649	-1.64579	-1.74439	-0.988104	-2.36339	-1.90368	-1.78182	-1.3505	-1.88257
ABCB8	-0.994299	-0.714256	-0.954121	-1.90529	-2.69222	-2.91383	-2.84655	-2.91242	-3.0699
ABCC1	-3.12599	-2.04632	-1.92624	-1.66789	-1.13652	-1.29406	-1.89653	-1.7937	-2.95397
ABCC10	-2.20836	-1.31574	-1.60385	-2.24466	-2.16579	-2.32932	-2.31952	-1.74739	-3.21608
ABCC4	-1.14693	-2.71982	-2.6933	-2.93251	-2.0983	-1.31494	-1.84917	-1.5268	-3.12064
ABCD1	-3.02795	-2.88472	-2.99148	-3.06948	-2.40626	-2.22472	-2.64318	-3.01294	-3.2992
ABCD4	-1.93351	-1.56753	-1.67702	-1.35542	-2.3103	-2.47657	-2.22925	-2.44739	-1.11959
ABCF1	0.00812834	0.00703607	-0.096041	0.350537	0.831583	1.07365	1.48301	1.2741	-0.890758
ABCF2	-1.67477	-1.98744	-1.63495	-1.39279	-1.61803	-1.79556	-2.1885	-1.6078	-1.70381
ABCG2	0.481471	-2.5492	-1.54652	-2.12188	-2.46168	-2.30792	-3.0035	-3.07624	-3.31834
ABCG5	-3.32193	-3.32193	-3.32028	-3.32193	-2.19998	-1.40028	-2.89161	-3.32193	-3.31637
ABHD10	-1.5604	-1.11833	-1.8423	-2.08158	-2.23816	-2.15348	-2.45625	-2.22132	-1.52953
ABHD11	1.02577	-1.45868	-0.509085	-1.49979	-0.480197	-0.497375	-0.892395	-1.42214	-1.0308
ABHD12	0.647941	0.840816	0.300075	-0.479947	1.50613	0.623785	-0.981691	-1.05701	-1.57619
ABHD12B	-2.57762	-1.68242	-0.621902	-0.21418	-3.09717	-3.30622	-3.32193	-3.32193	-3.20869
ABHD13	-1.65041	-1.54849	-1.75084	-2.0294	-2.88805	-2.51717	-2.55303	-2.4933	-2.64837
ABHD14A	-3.07682	-3.26726	-3.23508	-3.0888	-2.70456	-2.88384	-2.7428	-2.33692	-2.64858
ABHD14B	-1.4779	-2.67495	-2.37915	-2.34256	-3.15244	-3.16034	-3.22401	-3.32193	-3.14019
ABHD16A	-3.32012	-3.26257	-3.27935	-3.32063	-2.82893	-2.50283	-2.74772	-2.41159	-1.98046
ABHD17A	-2.91058	-3.04418	-3.21594	-3.23698	-2.56113	-2.91107	-2.9081	-2.48224	-2.82134
ABHD17B	-1.87057	-1.12986	-1.41521	-0.709595	-1.89389	-2.02373	-2.27014	-0.932472	-2.03353
ABHD17C	-2.39316	-2.79867	-3.09427	-2.77918	-1.91392	-2.28865	-2.70324	-2.03852	-2.20024
ABHD4	-0.482488	-1.29029	-1.13779	-0.793143	-2.06055	-1.81856	-1.83093	-1.4011	-1.31654
ABHD5	-0.489843	-1.43277	-1.12579	-0.851008	-2.05778	-1.68525	-2.63515	-3.06199	-2.52396
ABI1	-0.489539	-0.100253	-0.381237	-0.443868	-1.91293	-1.53106	-1.9821	-1.72232	-1.25589
ABL1	-1.8675	-2.10096	-1.2931	-1.97676	-1.93581	-2.07627	-1.97666	-0.870762	-2.84152
ABL2	-1.66782	-2.11334	-2.09869	-2.01151	-2.26944	-2.27594	-2.3509	-2.38125	-3.04641
ABR	-1.38786	-1.33663	-1.37463	-2.39532	-1.86618	-1.51745	-1.87237	-2.12769	-3.03326
ABRACL	-2.31879	-1.64731	-1.8877	-1.21845	-0.737718	0.154807	-0.463854	-0.601184	0.0799926
ABT1	1.02025	0.96886	1.03992	0.631666	-0.791018	-0.843177	-1.31744	-1.27195	0.042888
ABTB1	-3.20903	-2.37766	-2.54749	-2.81098	-3.26936	-3.20756	-3.15045	-3.16388	-3.09209
ABTB2	-2.66978	-2.42698	-2.51302	-2.60581	-1.84657	-2.12151	-2.0891	-2.66188	-3.2952
ACAA1	0.731471	0.150484	-0.956252	-0.397581	-2.85621	-2.83438	-3.0918	-2.77861	-1.98145
ACACA	-0.402707	-0.89391	-0.63232	-0.398016	-0.570903	-0.559146	-0.791127	-1.44916	-2.48227
ACAD10	-1.83867	-2.22976	-2.57762	-2.43387	-2.46848	-2.51397	-2.3599	-2.18519	-2.96616
ACAD11	-3.32193	-3.32193	-3.28992	-3.20791	-1.94983	-2.23952	-2.39744	-2.05394	-2.80198
ACAD8	-1.07906	-1.06017	-1.02136	-0.750364	-2.80914	-2.81015	-2.86297	-2.85867	-0.72301
ACADS	-0.678533	-0.0320647	-1.42858	-2.5818	-2.86087	-3.20053	-3.19473	-3.13988	-3.26217
ACADSB	-0.436521	-2.24862	-2.45912	-2.77618	-2.54471	-2.71435	-2.52376	-2.38088	-2.29079
ACAN	-3.29685	-3.03606	-2.89472	-2.73627	-3.08562	-3.13929	-3.21175	-3.28698	-3.30728
ACAP2	-0.888888	-0.538212	-1.21777	-1.00063	-0.592424	0.0194009	-0.724106	-0.112902	-1.58187
ACAT1	-1.2332	-1.6778	-1.8009	-1.79768	-1.20226	-1.45763	-1.39789	-1.57204	-1.60914
ACBD3	-2.1093	-2.25048	-1.6796	-1.87957	-1.08948	-1.27738	-1.62703	-0.927956	-1.72002
ACBD5	-1.8854	-1.57315	-1.99779	-1.75566	-2.35773	-2.60735	-2.84608	-2.10035	-2.26281
ACBD6	-2.06438	-1.20089	-0.97873	-0.514286	-0.121752	-0.497723	-1.54187	-1.20441	-0.255272
ACD	-1.33982	-1.36431	-1.70079	-1.84587	-2.71854	-2.87549	-2.97775	-2.8627	-1.37528
ACER2	-2.96325	-2.3542	-3.00047	-2.97096	-3.06209	-3.14204	-3.07454	-2.73397	-3.18263
ACER3	-2.36766	-2.88919	-2.9055	-2.63153	-1.74826	-1.3874	-1.86175	-1.85032	-2.44549
ACHE	-3.05543	-2.06776	-1.4952	-1.20985	-2.47736	-2.96942	-3.22042	-3.24567	-3.21914
ACIN1	0.337099	-0.441313	0.108941	-0.178967	-0.19984	-0.341482	-0.112717	0.891114	-0.985833
ACKR2	-1.61951	-3.00301	-3.07754	-3.15257	-3.11826	-3.16808	-3.29632	-3.07111	-3.25757
ACKR3	-2.7738	-3.01635	-3.21163	-3.25219	-3.09547	-3.21046	-3.20116	-2.87256	-3.19032
ACLY	1.4438	0.975214	1.2546	1.50584	0.0605008	-0.249304	0.0656117	0.222101	-1.4263
ACO1	-0.454721	-0.139573	-0.894854	-1.10124	-1.91881	-2.10321	-1.95999	-1.63527	-1.17322
ACOT11	-2.9767	-0.965151	-2.29079	-2.98559	-3.30803	-3.17954	-3.25249	-3.32193	-3.11322
ACOT13	-2.57088	-2.69022	-2.13126	-1.88173	-2.04273	-2.27767	-2.01753	-1.39815	0.0362668
ACOT8	-2.65071	-1.63398	-1.6427	-1.96443	-2.02241	-1.90877	-1.8029	-2.35917	-2.06094
ACOT9	-2.7241	-2.26417	-2.02799	-0.884483	-2.96172	-2.91549	-3.00791	-3.01851	-1.95078
ACOX1	0.572039	0.499498	0.0410651	-0.840101	-1.32753	-1.8741	-2.11419	-2.24463	-2.76995
ACOX2	-3.32193	-3.32193	-3.32013	-3.14006	-2.97467	-3.07686	-3.20749	-3.32193	-3.26988
ACOX3	-2.32469	-2.9707	-2.4533	-2.8618	-2.33198	-2.69852	-2.98618	-2.90235	-2.99458
ACP1	0.608108	0.18231	0.615671	0.4573	0.9356	1.19971	0.748037	1.32619	1.56452
ACP2	-1.93265	-2.33228	-2.62076	-2.09238	-2.86844	-2.83384	-2.92701	-2.64125	-3.07136
ACP5	-2.09937	-1.7923	-1.60692	-2.58979	-2.6606	-2.95554	-3.12249	-2.86651	-3.17554
ACP6	-2.38763	-1.3818	-1.58967	-2.13974	-1.64346	-1.61427	-2.05435	-1.56958	-2.41247
ACPP	-3.00928	-2.65175	-3.05468	-3.09755	-3.24548	-3.20039	-3.23581	-3.284	-3.23743
ACSF3	-1.82018	-2.79207	-2.50238	-2.61259	-2.57841	-2.43821	-2.58435	-2.62642	-2.70915
ACSL1	-3.1704	-3.31062	-2.75207	-2.54697	-3.17899	-3.11181	-2.99105	-3.06115	-3.31458
ACSL3	1.2033	0.869255	0.733667	0.35115	-1.37686	-1.41059	-1.11289	-1.61566	-0.396915
ACSL4	-1.00147	-0.952299	-1.07304	-0.991911	-1.91436	-1.66887	-2.14874	-1.41563	-2.87866
ACSM3	-2.8801	-3.23667	-3.32193	-3.24157	-3.07675	-3.04997	-3.06473	-3.25135	-2.7737
ACSS2	-0.617084	-2.37602	-1.80765	-1.89951	-3.03356	-2.63011	-3.09985	-3.04426	-3.21309
ACTA1	-3.32193	-3.28534	-2.84315	-1.29348	-3.05363	-2.76576	-3.29043	-3.13329	-3.28135
ACTA2	-3.28958	-3.32021	-3.22421	-3.06594	-3.17602	-3.21655	-3.11171	-1.02396	-3.31815
ACTB	5.10898	4.13886	4.2869	4.39022	2.20074	2.4932	2.42907	2.34844	4.46404
ACTC1	-3.22717	-3.28449	-3.2854	-2.74915	-2.87815	-2.4961	-3.28476	-3.08939	-2.38629
ACTL6A	0.274934	-0.031593	0.228833	0.00383567	-0.913444	-0.0857102	-0.487726	-0.296152	1.57993
ACTN4	0.702927	0.528907	0.0984729	0.38516	-0.499773	-1.27501	-1.7193	-1.05948	-2.83263
ACTR10	-1.04244	-0.87314	-0.776662	-0.69928	-0.922343	-0.74168	-1.37415	-0.726655	-1.0025
ACTR1B	-2.2199	-1.60137	-2.22659	-1.92594	-2.26525	-2.57448	-2.51388	-1.71445	-3.12165
ACTR2	-0.165667	-0.137046	-0.66119	0.352493	-0.412856	-0.460358	-0.382291	0.216762	-0.634472
ACTR3	1.00603	0.537822	0.813729	0.338675	-0.0865692	-0.2378	-0.724416	0.199119	0.399216
ACTR3B	-2.61051	-2.61923	-2.52604	-2.48747	-1.82212	-1.83657	-2.25194	-2.69286	-0.987757
ACTR5	-2.15772	-1.74745	-1.95533	-1.91042	-2.66623	-2.49976	-2.73801	-2.38354	-2.43427
ACTR6	-0.18352	-0.298574	0.260065	-0.0599777	-1.67663	-1.32191	-1.56293	-1.15144	-1.44792
ACTR8	-0.826017	-0.865351	-1.24418	-1.21101	-2.29867	-2.12521	-2.02604	-2.66575	-1.61954
ACTRT3	-2.66799	-2.5217	-2.41079	-1.9589	-2.98745	-2.59895	-2.87987	-3.32193	-3.09604
ACVR1	-2.45753	-2.76211	-2.41608	-2.72734	-1.90496	-2.08899	-2.17776	-2.26248	-3.06237
ACVR2A	-2.07051	-2.7017	-2.45583	-2.26535	-2.98638	-2.68566	-2.62749	-2.28439	-2.37638
ACVR2B	-2.11736	-1.41758	-1.33437	-1.66118	-0.891002	-1.29352	-0.740597	0.235337	-2.40755
ACVRL1	-3.3191	-3.18839	-3.31631	-3.21078	-2.10019	-2.2774	-3.24595	-3.17532	-3.32193
ACYP1	-2.61678	-2.56651	-2.86544	-2.83904	-2.59121	-2.6697	-2.23687	-2.18286	-2.10602
ADA	-1.94281	-2.27664	-1.79163	-2.23124	-2.39184	-2.5986	-2.49447	-2.77014	-1.9027
ADAM12	-3.23564	-3.31955	-3.27182	-3.24293	-3.08406	-3.06958	-2.82021	-2.05517	-3.31173
ADAM15	-0.628146	-2.80905	-2.50537	-2.62588	-3.12114	-3.14545	-3.15885	-2.96546	-3.14996
ADAM17	-1.00385	-1.51636	-1.77982	-2.38504	-2.69942	-2.62669	-2.73774	-2.99805	-2.55765
ADAM19	-2.90607	-2.12187	-2.62148	-2.26778	-2.69659	-2.80082	-2.24638	-2.45028	-3.25159
ADAM23	-2.92698	-2.71875	-2.84298	-3.01942	-2.45662	-2.22179	-2.32022	-1.62473	-3.19713
ADAM28	-3.32193	-3.32119	-3.31986	-3.17735	-2.64287	-2.3639	-2.49499	-3.1382	-3.28928
ADAM8	-3.17903	-3.06884	-2.89604	-2.9135	-3.18698	-3.2909	-3.2673	-3.23461	-3.28276
ADAM9	0.350307	-2.5751	-1.60582	-2.13785	-2.02988	-2.37002	-2.80619	-2.8275	-2.89073
ADAMTS1	-2.70707	-2.95576	-2.33928	-2.0124	-2.074	-2.88365	-3.08444	-3.08759	-3.18768
ADAMTS12	-3.14828	-2.25907	-2.25943	-2.32876	-2.97184	-2.53211	-2.80074	-2.98902	-3.02714
ADAMTS17	-3.26559	-3.32068	-3.30537	-3.16158	-3.22517	-2.93696	-3.05553	-2.95542	-3.21066
ADAMTS18	-3.32193	-3.32144	-3.31902	-3.32193	-3.03008	-2.62884	-2.48979	-2.78499	-3.30675
ADAMTS19	-3.32193	-3.15169	-3.20381	-2.32442	-1.73471	-1.52463	-1.01639	-1.04251	-2.50855
ADAMTS20	-3.25043	-3.31945	-2.55577	-2.8878	-1.54737	-1.97612	-1.09347	-1.88305	-3.27087
ADAMTS3	-3.1426	-2.98541	-2.77191	-3.16511	-2.3341	-2.11726	-2.44063	-2.2746	-3.27914
ADAMTS6	-2.86777	-3.31767	-3.02197	-3.2064	-1.88017	-1.46665	-2.2259	-2.1054	-3.2299
ADAMTS9	-3.05765	-2.87856	-3.2446	-2.97093	-3.038	-2.80038	-2.88655	-2.30315	-3.09313
ADAMTSL1	-3.32193	-3.31918	-3.31118	-3.31551	-1.79557	-1.94192	-1.89084	-2.66268	-3.32193
ADAMTSL3	-3.01065	-3.15786	-3.11645	-3.13866	0.113215	-0.823484	-1.31703	0.27367	-3.26295
ADAMTSL4	-2.42741	-3.28427	-3.28539	-3.16348	-3.15691	-3.26472	-3.27044	-3.0326	-3.25414
ADAP2	-3.27927	-2.66705	-2.61315	-3.12278	-2.76338	-2.94681	-3.28728	-2.94547	-3.30909
ADARB2	-3.32193	-3.32193	-3.2536	-3.32193	-2.66309	-2.21144	-1.80534	-2.62934	-3.31366
ADAT1	-1.79524	-2.38092	-1.98891	-2.48323	-3.24513	-3.25924	-3.23706	-3.24764	-2.76434
ADAT2	-2.12052	-1.82239	-2.07932	-2.60169	-3.22756	-3.09883	-3.19402	-3.2327	-2.41759
ADAT3	-2.20659	-1.60066	-1.99725	-2.13512	-2.0575	-2.19607	-2.45227	-2.78687	-3.24258
ADCK1	-0.760581	-2.33249	-2.56283	-2.7449	-3.20835	-2.96061	-3.22058	-3.23568	-2.97634
ADCK5	-1.88573	-2.46081	-2.41014	-2.47828	-2.84575	-2.67474	-2.94162	-2.67599	-3.16094
ADCY1	-3.32193	-3.08639	-3.19294	-2.77903	-1.95719	-1.63392	-2.49312	-3.13824	-3.03391
ADCY7	-3.26117	-3.32193	-3.25266	-3.17472	-2.85883	-3.04226	-3.15926	-3.14504	-3.31878
ADCY8	-3.32193	-3.32193	-3.32151	-3.32193	-2.84831	-2.58386	-2.55947	-3.10193	-3.26669
ADD2	-3.27718	-1.17085	-1.67567	-0.0994391	-2.58603	-2.63986	-2.73927	-2.89455	-2.20732
ADD3	-1.01762	-1.23543	-0.846384	-0.178291	-0.285336	-0.802695	-1.07297	-0.0525615	-1.29941
ADH5	0.485657	0.884369	0.93394	1.19786	0.297844	1.30882	1.17528	0.645738	1.88304
ADI1	0.532484	-0.750507	-0.383699	-0.462425	-1.88448	-1.34929	-1.1225	-2.46569	0.282119
ADIPOR2	-0.783985	-1.80202	-1.15767	-1.41883	-0.00555364	-0.0750819	-1.1616	-1.86612	-2.81495
ADK	0.487887	-1.75697	-1.28603	-0.377413	0.913674	1.23279	1.28076	0.540184	-0.99679
ADM	-0.215829	-3.08869	-2.64142	-2.80748	-2.63841	-2.79148	-0.692226	-3.11428	2.42383
ADM2	-3.31612	-3.10809	-2.83589	-2.40412	-3.32193	-3.32193	-3.32193	-3.32193	-3.32193
ADNP	-1.41102	-1.86961	-1.32797	-0.779721	-0.139789	-0.138507	-0.0541564	0.0510909	-2.08105
ADPRHL2	-1.20612	-1.98839	-1.64025	-1.54459	-2.12371	-1.98836	-1.62809	-1.81554	-0.827505
ADRA1B	-3.31872	-3.32193	-3.32193	-3.32193	-3.22891	-3.29323	-3.28334	-3.32193	-3.32193
ADRA2B	-3.32193	-3.32068	-3.27335	-3.2624	-3.32193	-3.32193	-3.32193	-3.32193	-3.28533
ADRM1	0.960689	0.559676	0.834815	1.18433	0.938353	0.977604	0.488553	0.41176	0.87732
ADTRP	-1.04388	-3.033	-3.15905	-3.31982	-2.43061	-2.14291	-2.85259	-3.19542	-3.3138
AEBP1	-3.2579	-2.80156	-2.18116	-2.18288	-2.40923	-2.43787	-2.50155	-2.56099	-2.99595
AEBP2	-0.218119	-0.464832	-0.0479538	-8.0721e-06	-0.474633	-0.463713	-1.00962	-0.836415	-2.97171
AEN	0.681586	0.69446	1.2922	1.46787	-1.34246	-1.98886	-2.43603	-1.67325	-2.6301
AES	-3.12419	-3.19899	-1.73566	-1.43029	-0.857275	-1.59563	-1.75048	-0.796488	-1.66498
AFAP1	-1.30385	-0.898348	-0.76188	-1.35668	-0.726275	-1.16172	-0.989837	-1.46292	-2.79794
AFAP1L1	-3.16784	-2.09115	-1.93143	-2.24843	-2.8332	-2.98591	-3.07615	-3.16774	-3.26532
AFAP1L2	-3.32193	-3.2063	-3.32109	-3.06802	-2.45659	-1.93161	-2.98161	-3.09409	-3.18777
AFF1	-0.0353377	-0.147001	0.159447	-0.362976	-1.13836	-0.879227	-1.25484	-1.28786	-2.28119
AFG3L2	0.246206	0.985642	-0.0169744	0.12826	-0.798399	-1.43989	-1.99927	-1.20269	-0.772155
AFMID	-2.52254	-2.04195	-1.85233	-2.31128	-0.218087	0.831831	-0.979562	-2.37282	-1.48323
AFP	-3.32193	-3.32193	-3.31986	-3.28929	-2.84854	-1.58638	-2.32516	-3.32193	-2.98855
AGA	-3.09328	-3.03717	-2.81973	-2.70834	-1.74069	-1.50057	-1.6064	-1.59603	-2.74765
AGAP1	-2.17532	-2.63287	-1.79343	-2.31933	0.198802	-0.0238813	0.215666	-0.671676	-3.12534
AGER	-1.57612	-2.66723	-2.91953	-3.25888	-3.2688	-3.25397	-3.03651	-3.15987	-3.31694
AGGF1	-2.72042	-2.38174	-2.74987	-3.07544	-1.30673	-1.0134	-1.27794	-0.959119	-2.44899
AGK	-1.46874	-2.11262	-2.21421	-1.66489	-1.35159	-1.54421	-1.83875	-2.13357	-1.61479
AGL	2.32005	2.68251	2.37606	0.862283	-2.55687	-2.7997	-2.64817	-2.92124	-2.43378
AGO1	-1.48943	-0.391306	0.45859	0.0914581	-0.993762	0.118542	-0.826795	-1.86273	-2.45871
AGO2	-0.225632	-1.02501	-0.702586	-0.614574	-1.92275	-2.19765	-2.31766	-1.51738	-1.53889
AGO3	-2.00527	-2.3941	-1.94798	-2.24563	-1.77326	-1.69837	-1.94181	-1.80414	-2.4964
AGPAT2	0.27951	-0.0799607	0.827177	0.0197648	-1.92277	-1.7253	-2.63368	-2.57409	-2.27896
AGPAT3	-2.84788	-3.11079	-3.30685	-3.22773	-2.94328	-2.34454	-3.0333	-2.94103	-3.17456
AGPAT4	-3.17995	-2.96409	-2.71341	-2.43133	-2.36492	-2.77872	-2.89953	-2.37726	-2.55205
AGPS	-0.85898	-0.848632	-0.632129	-1.27155	-1.70472	-1.25829	-1.4771	-1.05502	-1.51036
AGRN	-2.49874	-2.71509	-2.13816	-1.9599	-1.23885	-1.82405	-1.81997	-1.03086	-3.02018
AGTPBP1	-1.9932	-1.12381	-1.50362	-1.44905	-2.19378	-1.82835	-2.09807	-1.56773	-2.25309
AGTRAP	-2.62475	-2.44458	-2.19643	-2.43271	-0.778958	-1.19463	-1.26129	-1.58143	0.991684
AHCTF1	-0.0625069	-0.394176	-0.0742514	-0.308292	-0.584666	-0.995587	-1.12658	-1.53253	-2.54355
AHCY	0.83793	1.02266	0.873617	1.12341	0.317576	-0.203911	-0.638491	-0.203726	-0.435653
AHDC1	-2.89229	-2.95632	-2.88332	-2.91787	-2.4958	-2.64005	-2.82368	-2.10062	-3.24953
AHNAK	2.45538	-1.71147	-0.561908	-0.624638	-2.35072	-2.44255	-2.64921	-2.52888	-3.03787
AHR	-3.22756	-3.25765	-2.92363	-3.06027	-2.94355	-3.05675	-2.95824	-3.16046	-3.32193
AHSA1	1.44087	1.66828	1.25439	0.892297	-0.62633	-0.720909	-1.16194	-1.13913	0.92089
AIDA	-1.87235	-1.4254	-1.26158	-1.55539	-1.75577	-1.71271	-2.09166	-1.58411	-2.83175
AIF1L	2.51026	0.117738	1.28405	1.03796	-0.420499	-1.04406	-1.07963	0.0269613	-0.615939
AIFM1	-0.59283	-0.738384	-0.990658	-0.958565	-1.7559	-1.07862	-0.71898	-1.05552	-0.967207
AIG1	-3.29574	-3.25071	-3.05415	-2.40725	-2.28661	-1.31912	-1.83825	-1.7913	-0.740962
AIMP2	0.182955	-0.794719	-0.0778111	-0.0534768	0.454311	0.622073	0.278969	-0.190602	0.837357
AIP	-3.23995	-3.23894	-2.97076	-3.17327	-1.89323	-1.84388	-2.01239	-1.51505	-1.26627
AIPL1	-3.32193	-3.32193	-3.31286	-3.15895	-1.95551	-2.6394	-2.83322	-3.14159	-3.31126
AIRE	-2.44082	-2.5724	-2.06338	-3.04079	-1.81069	-0.525809	-1.70858	-3.08995	-3.32193
AJUBA	-2.49571	-3.26298	-2.80975	-2.43731	-2.16444	-2.35237	-2.77605	-2.20766	-2.74312
AK3	-2.8008	-2.59458	-1.72106	-1.57239	-1.62672	-2.02799	-1.91907	-0.662882	-1.98139
AK4	2.35127	2.80187	1.89894	1.11041	-0.239146	0.713134	1.54061	-1.11907	-0.501725
AKAP11	-2.41491	-1.95473	-2.47673	-1.97948	-2.42118	-2.27882	-2.1162	-2.0424	-2.98057
AKAP17A	-2.83539	-2.77959	-2.79976	-2.88212	-2.22615	-2.49068	-2.31541	-1.96361	-2.57433
AKAP2	-3.25482	-3.32087	-3.2898	-3.28385	-1.29707	-0.996718	-1.45584	-1.56585	-2.34034
AKAP7	-3.24419	-2.61554	-2.9828	-2.82315	-2.84855	-2.53084	-2.54167	-2.91869	-3.16518
AKAP8	0.544679	0.434513	-0.037199	0.264592	-1.60487	-1.65202	-1.82162	-1.16328	-2.45162
AKAP8L	-2.93662	-3.12708	-2.90677	-2.8455	-2.17474	-2.28693	-2.07901	-1.34221	-1.31563
AKAP9	-0.775253	-1.40071	-1.10458	-0.611041	0.322057	0.852303	1.24703	1.59442	-0.597326
AKIP1	-0.727801	-1.50921	-1.86831	-1.5421	-2.58113	-2.6302	-2.40178	-1.88741	-1.88768
AKIRIN1	1.22858	2.12247	2.46379	2.7232	-0.378383	-0.320791	-0.383429	0.106399	0.470092
AKIRIN2	-0.177355	0.0960439	0.0892418	0.314084	-1.59311	-1.46128	-1.75974	-0.831261	-1.44937
AKNA	-3.29702	-2.28082	-2.57434	-3.04111	-2.25504	-2.42313	-2.73378	-1.67017	-3.17686
AKR1A1	0.407931	0.0514628	-0.0862872	-0.0720226	-0.128804	0.572254	0.568861	-0.144919	1.57627
AKR7A2	-2.38733	-2.75618	-2.81268	-2.64121	-1.86098	-1.94483	-2.26417	-1.5654	-0.980226
AKT1	-2.85811	-2.93511	-2.6873	-2.55892	-2.44912	-2.6847	-2.80783	-1.88952	-2.61613
AKT1S1	-0.0629477	-0.635981	-1.02704	-1.04765	-2.23594	-2.74907	-2.68952	-2.19878	-3.15699
AKT2	-1.7889	-2.60618	-2.33927	-2.12725	-2.42815	-2.74771	-2.79182	-2.05101	-3.16027
AKT3	-3.01847	-2.28894	-2.58204	-2.77673	-2.28304	-1.99124	-2.14227	-1.9571	-3.22844
AKTIP	-0.690235	-2.07814	-2.61972	-2.27698	-2.62938	-2.41087	-2.68358	-3.06597	-2.4799
ALAD	0.626156	-1.73292	-1.96574	-2.39511	-3.12831	-3.03472	-3.13479	-3.26449	-2.59356
ALAS2	-3.3208	-3.28969	-3.31997	-3.32016	-3.27719	-3.30043	-3.31593	-3.32193	-3.32193
ALDH16A1	-1.69227	-2.03323	-1.31233	-0.904235	-3.05498	-3.08149	-2.99384	-3.30101	-2.95623
ALDH18A1	-1.93171	-1.42506	-0.828856	-0.95634	-1.5949	-1.02208	-0.482412	-0.867759	-0.555168
ALDH1B1	-2.82784	-0.889336	-1.66529	-1.90766	-3.22746	-3.29493	-3.27453	-3.12815	-1.3371
ALDH1L2	-3.06623	-2.93098	-2.99198	-2.93097	-2.90794	-3.06856	-3.13355	-3.23498	-3.30267
ALDH2	-0.930935	0.0534516	-1.24125	-1.47081	0.0882336	-0.151108	-0.212305	0.273285	-1.84045
ALDH3A2	-0.81296	0.53001	0.281759	0.418703	-1.34949	-1.09058	-1.39208	-0.923958	-1.08937
ALDH3B1	-3.32065	-3.32068	-3.18886	-3.2868	-3.32193	-3.32193	-3.29304	-3.32193	-3.29886
ALDH4A1	-0.977664	-2.47739	-2.25928	-1.7769	-2.63222	-2.89574	-2.77558	-2.65509	-2.73105
ALDH6A1	-0.866329	-2.24353	-1.98876	-2.29587	-2.93409	-2.61895	-2.82092	-2.8389	-1.32085
ALDH7A1	-0.740568	-0.432723	0.258365	0.586392	0.244545	0.0355612	-0.00938794	-0.155107	1.00878
ALDH9A1	-1.135	-1.66845	-1.01155	-0.78557	-1.92561	-1.98725	-1.86064	-1.3116	-0.316676
ALG12	-2.33762	-2.44379	-1.92099	-2.23797	-2.2916	-2.55216	-2.73264	-2.12856	-2.91105
ALG13	-1.32093	-1.30507	-1.15904	-1.28643	-1.06691	-1.1518	-1.42258	-1.32982	-2.33442
ALG14	-1.39771	-2.90875	-2.74986	-2.83078	-1.17885	-0.279654	-1.23011	-2.46277	-2.73966
ALG2	0.288647	-0.0802212	0.196398	-0.120324	-1.37228	-1.3261	-1.72427	-1.17935	-1.71358
ALG3	-0.325876	-0.0271237	0.317078	0.247642	-1.0274	-0.613951	-0.68709	-0.202542	0.155737
ALG5	-2.61595	-2.86846	-2.81147	-2.74398	-1.20397	-1.8508	-1.89286	-1.85737	-1.21672
ALG8	-1.08731	-1.22034	-1.13086	-0.750683	-1.52252	-1.86116	-1.81032	-1.40409	0.901495
ALKBH1	-1.24732	-0.545186	-1.03167	-1.77443	-2.70962	-2.26189	-2.79379	-2.59736	-1.72444
ALKBH2	-1.98359	-2.47736	-1.83564	-1.37446	-1.83646	-1.89491	-1.96504	-2.05834	-1.84131
ALKBH4	-1.64045	-0.873123	-1.0167	-1.24771	-2.62208	-2.70706	-2.88326	-2.6832	-2.70208
ALKBH7	-0.840568	-0.51214	-0.690527	-0.760974	-1.87025	-1.43875	-1.59445	-1.48545	-0.416323
ALKBH8	-2.44839	-2.55051	-2.39443	-2.5243	-2.77919	-2.53528	-2.80449	-2.85106	-2.76737
ALOX12	-3.10593	-2.96102	-2.92131	-2.74904	-3.19778	-3.1844	-3.29681	-3.32193	-3.25019
ALYREF	-1.98044	-1.9791	-1.73217	-1.7887	-1.94249	-2.52153	-2.58183	-2.28546	-0.33819
AMDHD1	-3.31155	-3.255	-3.07017	-3.06876	-3.2712	-3.20519	-3.29697	-3.19308	-3.28234
AMDHD2	-0.608987	-1.15878	-0.979778	-2.17705	-2.03102	-2.26887	-2.6696	-2.90832	-2.11247
AMER2	-3.32193	-3.32193	-3.32109	-3.14283	-2.64278	-2.88971	-3.18712	-3.32193	-3.30761
AMIGO2	-3.3201	-3.32193	-3.32082	-3.26625	-3.24871	-3.26619	-3.23325	-3.20759	-3.32193
AMMECR1	-1.57271	-2.29461	-2.16056	-1.81927	-2.6933	-2.56708	-2.41552	-2.42663	-2.61196
AMMECR1L	-2.25813	-2.7504	-1.69229	-2.07175	-2.21424	-2.27727	-2.24269	-2.03771	-3.15521
AMOT	-0.170017	-3.15974	-2.92913	-3.20082	-3.08613	-3.15595	-3.04274	-2.83332	-3.29884
AMOTL1	-2.71284	-2.92949	-2.76323	-2.11727	-1.29072	-1.4264	-2.39223	-2.29178	-2.83258
AMOTL2	0.352534	-0.164041	-1.42322	-1.06292	-1.85469	-2.26077	-2.82401	-2.23766	-2.72789
AMPD3	-3.20597	-3.2683	-3.11939	-3.24263	-3.32193	-3.26587	-3.32193	-3.32193	-3.30659
AMT	-3.29349	-3.23041	-3.22639	-3.24919	-0.789561	-1.55081	-1.67654	-1.35562	-0.14152
AMZ1	-3.31957	-3.32193	-3.1997	-3.28696	-3.29596	-3.22642	-3.32193	-3.19994	-3.30644
AMZ2	-0.60747	-0.406993	0.325866	0.215748	-2.76296	-2.52431	-2.17534	-1.84288	0.206315
ANAPC1	-0.535904	-0.505475	-0.678912	-0.865692	-1.10144	-1.08877	-1.29905	-1.34323	-1.27442
ANAPC11	-0.0726915	-0.645042	-0.438216	-0.335002	-0.53113	0.390234	0.69122	0.743145	1.59153
ANAPC13	-0.381966	-0.665905	-1.04257	-1.29721	-0.450261	0.265688	0.372788	0.11997	-0.799322
ANAPC15	-2.99392	-3.11138	-2.89571	-2.6685	-1.17386	-1.28869	-0.7558	-0.981238	0.00592054
ANAPC16	-0.713864	-0.994653	-0.870258	-0.999069	-0.0850652	0.138691	0.868721	0.778301	0.326098
ANAPC2	-2.71427	-3.05999	-2.9224	-2.97782	-1.8789	-2.14958	-2.4755	-2.12512	-3.27653
ANAPC7	-0.14728	0.0238434	-0.0651722	-0.0688349	-0.75712	-0.955956	-1.63737	-0.912495	-1.08171
ANG	-3.32193	-3.32193	-3.31511	-3.31635	-2.89756	-3.04328	-3.06556	-2.6904	-3.13656
ANGEL1	-2.72209	-2.41446	-1.6939	-2.26636	-2.97568	-3.06253	-3.12295	-3.26128	-3.08143
ANGEL2	-1.18675	-1.39773	-1.657	-1.16042	-1.51723	-1.61044	-1.78714	-0.836153	-1.58363
ANGPT1	-2.14631	-2.2858	-2.36421	-1.6349	-2.95959	-2.70605	-2.93121	-2.85691	-3.31004
ANGPT4	-3.31826	-3.29561	-2.37744	-2.60509	-3.30295	-3.21868	-3.32193	-3.32193	-3.31871
ANGPTL4	-3.30843	-2.8655	-2.61403	-2.41241	-2.40288	-2.96511	-3.02082	-2.47622	-3.15925
ANHX	-3.32193	-3.32193	-2.96655	-1.91247	-2.61293	-3.01985	-3.16045	-3.30148	-3.32193
ANK3	-2.01811	-2.17335	-1.96642	-2.16421	-0.3081	0.156186	0.0356846	-0.881539	-2.64249
ANKDD1A	-3.30169	-3.19545	-3.11699	-3.23961	-1.61227	-1.92391	-2.14519	-2.25183	-3.13685
ANKFY1	-1.02122	-2.06967	-1.74609	-1.99398	-0.868557	-0.336249	-1.04005	-1.72768	-2.71286
ANKHD1	-3.15569	-3.22903	-3.08404	-2.94075	0.0574018	-0.442391	0.0806069	0.242157	-1.06748
ANKIB1	-1.28571	-2.22046	-1.71416	-1.47645	-1.10917	-1.65643	-1.8393	-1.29738	-2.94661
ANKLE1	-2.78539	-1.90739	-2.33908	-1.67437	-2.2264	-2.86927	-2.8394	-2.40581	-3.22674
ANKMY1	-3.08078	-3.00837	-3.09821	-3.27866	-3.08153	-3.09865	-3.19773	-3.32193	-3.16693
ANKMY2	-1.70451	-2.84327	-2.55802	-2.24084	-2.82418	-2.72861	-3.01433	-2.45747	-2.06909
ANKRA2	-1.9081	-1.75721	-2.00771	-2.31579	-2.67008	-2.63761	-2.70439	-2.15313	-2.55766
ANKRD10	-0.0610867	0.25549	0.454383	0.232826	-1.04971	-1.38601	-1.3547	-0.0147741	-0.210798
ANKRD11	0.0872901	-0.565061	-0.20331	-0.334128	0.638772	0.607339	0.501043	0.897663	-1.58038
ANKRD12	-0.838842	-0.620834	-1.20256	-0.654824	-0.842014	-0.882966	0.0444025	-0.35369	-0.784104
ANKRD13A	-1.00192	-2.56772	-2.16753	-1.44719	-2.26006	-2.37054	-2.57664	-2.46444	-2.93649
ANKRD13C	-0.0306271	-0.502617	-0.158952	-0.175814	-1.67183	-2.05348	-2.40088	-1.97962	-2.22079
ANKRD17	-0.419349	0.228617	0.035941	-0.177584	0.0086656	-0.485879	-0.346031	-0.0514452	-2.13253
ANKRD26	-1.6727	-1.50139	-2.40684	-1.96299	-1.31141	-1.65484	-2.12751	-1.83137	-2.69502
ANKRD27	-1.72505	-1.58931	-1.15498	-1.30862	-1.50254	-1.13178	-1.72312	-2.21491	-2.43548
ANKRD28	-1.72455	-1.61391	-1.25906	-1.43469	-1.51022	-1.57908	-1.57269	-1.98031	-2.70802
ANKRD33B	-2.18287	-2.88025	-2.64928	-2.22671	-3.22493	-3.18129	-3.25618	-3.22658	-3.24989
ANKRD36	-1.99723	-2.0815	-2.05629	-1.87478	-2.96133	-3.10913	-3.23477	-3.30101	-2.79024
ANKRD37	-3.25244	-3.16171	-2.85018	-3.06962	-3.0465	-3.07916	-1.6473	-2.88324	-1.80892
ANKRD39	-2.46116	-2.51102	-2.55312	-2.62947	-1.07834	-0.910297	-0.683367	-1.60734	-1.29469
ANKRD40	-1.19776	-1.39504	-0.785161	-1.65761	-1.67683	-2.16162	-2.19829	-1.51607	-2.73686
ANKRD42	-2.59471	-2.25422	-2.419	-2.73267	-2.82828	-2.30578	-2.61897	-2.3287	-3.14665
ANKRD46	-1.3471	-1.46289	-1.10671	-0.98989	-2.11991	-2.20238	-1.81961	-2.11651	-2.8194
ANKRD49	-1.74176	-2.30741	-2.29239	-2.37675	-2.36388	-2.23776	-2.49274	-1.5995	-2.62116
ANKRD50	-2.3086	-2.06411	-2.4354	-2.15079	-3.09334	-2.87359	-2.90664	-2.41165	-3.1708
ANKRD52	-2.53315	-2.75875	-2.51027	-2.5172	-2.86997	-3.06523	-3.04991	-3.13932	-3.19705
ANKRD54	-1.36432	-1.78067	-1.82151	-2.06134	-2.86845	-2.72363	-2.89316	-2.9034	-2.16367
ANKRD6	-1.35793	-3.07602	-3.26025	-3.08747	-1.74513	-2.01817	-2.13188	-1.39927	-3.03676
ANKS1A	-0.832138	-2.23662	-2.21571	-2.14005	-1.48552	-1.61038	-1.98907	-1.74558	-2.90551
ANKS3	-2.03837	-2.23091	-2.21958	-2.19446	-2.48474	-2.55844	-2.77401	-1.92948	-2.75605
ANKS6	-2.62882	-2.86016	-2.5952	-1.88049	-2.28995	-2.27556	-2.13748	-2.50709	-2.44213
ANKZF1	-0.534158	-0.469837	-0.789809	-0.110363	-1.74863	-2.17514	-2.39105	-2.01959	-1.44732
ANLN	0.975011	-0.593224	-0.239876	-0.722071	-1.87754	-1.22747	-0.987209	-1.47001	-1.23883
ANO1	-2.2631	-3.31945	-3.22296	-3.24058	-2.72715	-2.82194	-3.20425	-2.8093	-3.32193
ANO10	-2.15002	-2.22708	-0.944137	-1.30755	-0.978043	-1.33188	-1.49111	-1.07064	-1.86459
ANO6	-0.669457	-1.96931	-1.33402	-2.1647	-2.3311	-2.04998	-2.54422	-1.90579	-3.13992
ANP32B	2.3269	1.20097	1.01473	0.151012	-1.55459	-0.614176	-0.94046	0.574414	-0.573732
ANPEP	1.82384	-2.26529	-3.033	-2.86322	-2.80702	-2.88125	-3.03781	-2.82602	-3.30937
ANTXR1	-3.29391	-2.74242	-2.38481	-1.2879	-2.48198	-2.3222	-2.48586	-2.67427	-2.36035
ANTXR2	-3.15548	-3.18672	-2.946	-2.62452	-3.02938	-2.6916	-2.90695	-2.89695	-3.25676
ANXA1	-3.29955	-3.17148	-1.13406	-1.47275	-2.83382	-2.10275	-3.07896	-1.6813	-3.26595
ANXA10	-3.32193	-3.32193	-3.30809	-3.32193	-2.51129	-2.42129	-1.85343	-1.44655	-3.32193
ANXA2	1.52759	0.73396	0.453183	-0.0326256	1.7261	1.20479	-0.0190515	0.955061	0.500182
ANXA3	2.09187	0.196132	-0.356627	-1.93379	-2.48978	-2.07262	-2.84393	-3.09696	-2.89908
ANXA4	-2.65788	-0.866798	-1.71641	-0.9639	-1.88506	-2.3319	-2.71894	-2.23064	-2.50103
ANXA5	0.598758	0.156202	1.04234	1.21681	0.0738549	-0.202845	-1.20439	0.423056	1.46596
ANXA7	0.94872	0.377096	0.38389	0.408053	-0.260193	-0.0488639	-0.724151	-0.854171	0.637557
ANXA8	-2.78658	-3.31983	-3.31868	-3.32193	-2.39975	-2.85537	-3.15314	-2.58511	-3.26828
ANXA9	-3.24157	-3.32062	-3.14208	-3.3206	-3.16669	-3.18135	-3.01117	-2.85614	-2.51632
AOX1	-3.21157	-3.20363	-3.32037	-3.10346	-3.29025	-3.25496	-3.24369	-3.32193	-3.2929
AP1AR	-0.710248	0.260513	-0.819912	-1.04867	-2.45327	-2.6117	-2.72691	-2.74561	-2.09304
AP1B1	-0.0253959	-0.134126	-0.73336	-0.91777	-0.785045	-1.60022	-1.77136	-1.61367	-2.89862
AP1G2	-1.16637	-1.06821	-1.2061	-1.06328	-2.68391	-2.68977	-2.82537	-2.52111	-2.07051
AP1M1	-1.63886	-2.01373	-2.06061	-1.6871	-2.60887	-2.50357	-2.9255	-2.09009	-2.21486
AP1S1	-1.82688	-0.867778	-0.772551	-1.39961	-0.727551	-0.792575	-1.71839	-1.20256	-3.02348
AP1S2	-2.28474	-2.15442	-1.77813	-0.160005	-0.254611	0.452562	1.25979	1.86951	0.656895
AP2A1	-0.0996119	-1.49742	-1.70513	-1.17334	-1.80158	-2.251	-2.47113	-2.3032	-2.82928
AP2A2	-2.46548	-2.57332	-2.42797	-2.38103	-1.8756	-1.96393	-2.06031	-1.34691	-2.94239
AP2M1	3.12185	3.15799	2.80087	2.59358	0.910967	1.0583	0.79633	1.17868	2.28187
AP2S1	1.19699	0.627041	0.714856	0.772713	0.105471	0.158438	-0.120305	0.150961	0.124182
AP3B2	-3.22937	-3.25117	-3.04748	-2.62464	-2.04958	-2.46088	-2.79372	-3.22711	-3.17201
AP3M2	-2.26425	-2.05434	-2.41674	-2.73736	-2.79589	-2.88756	-2.66518	-2.32014	-1.23392
AP3S1	0.199248	0.0654296	-0.381135	-0.544516	-1.35694	-0.794217	-0.875605	-0.760429	-0.854927
AP3S2	-2.83662	-3.01432	-2.69626	-2.52937	-1.194	-1.41766	-1.93774	-1.59297	-1.40165
AP4E1	-1.68934	-1.64707	-2.75685	-2.58633	-2.75082	-2.45818	-2.69944	-2.65987	-3.01139
AP5B1	-2.75721	-2.39354	-2.49308	-2.37255	-3.32193	-3.1816	-3.28025	-3.32193	-3.23788
AP5M1	-0.692481	-0.565688	-0.651736	-1.27534	-0.953266	-1.41548	-1.61818	-1.13405	-1.46307
AP5S1	-1.91398	-2.06287	-2.80197	-2.50722	-2.82377	-2.5551	-2.55405	-2.70865	-2.87924
AP5Z1	-1.17588	-2.10695	-1.23665	-1.34931	-2.56663	-2.75559	-2.97453	-2.7374	-3.1284
APAF1	-2.94707	-1.95105	-2.59038	-2.67221	-1.90605	-1.48615	-1.55079	-2.34269	-3.02515
APBA2	-3.32193	-2.94604	-3.07147	-2.77387	-2.708	-2.68015	-2.35945	-2.86592	-3.08488
APBA3	-1.16598	-1.95284	-1.44072	-1.53657	-2.59758	-2.54831	-2.83836	-2.10427	-3.0425
APBB1	-1.70307	-1.6344	-1.65255	-2.52595	-2.22179	-2.42492	-2.49809	-2.5468	-2.51254
APBB1IP	-3.0991	-3.32193	-3.27127	-3.27798	-3.10009	-3.04891	-3.03312	-2.9744	-3.32193
APBB2	-1.24321	-0.931904	-1.21137	-1.04258	-1.37228	-0.721653	-1.15637	-1.56546	-1.03298
APC	-1.30925	-1.45366	-1.88713	-1.63227	-1.72814	-1.90569	-1.7512	-1.70457	-2.58479
APEH	0.293945	1.04118	0.779103	0.180783	-1.99524	-2.17461	-2.19903	-2.31593	-0.113243
APEX2	-1.40376	-1.10111	-1.34218	-1.23281	-2.74553	-2.23324	-2.13653	-2.01386	-2.20796
API5	0.574997	1.20648	1.16795	1.07909	-0.058527	0.0427859	-0.104192	0.107674	0.668335
APIP	-2.01544	-1.48481	-1.92396	-2.07841	-1.80647	-0.639095	-0.88414	-0.807757	-1.65024
APLNR	-3.31429	-2.32358	-3.07681	-3.18197	-3.01595	-3.16962	-3.01784	-2.6374	-3.26094
APMAP	-1.06196	-1.02466	-0.623378	-0.256634	-0.651087	-0.70259	-0.809314	-0.727901	0.237578
APOA1	-3.09659	-3.2946	-3.28028	-3.26052	-1.18104	-1.44667	-1.23922	-2.92225	-2.96005
APOA2	-3.32193	-3.32193	-3.29411	-3.3053	-3.29495	-3.28391	-3.32193	-3.32193	-2.79045
APOA4	-2.77062	-3.32083	-3.30208	-3.32193	-3.32193	-3.31382	-3.32193	-3.32193	-3.32193
APOB	-3.29981	-3.31886	-3.30216	-3.17782	-3.32193	-3.31382	-3.2468	-3.24754	-3.27314
APOBEC3F	-3.26184	-2.24029	-1.83064	-2.50558	-3.32193	-3.11033	-3.2886	-3.32193	-3.22819
APOBR	-3.05075	-3.32193	-3.31887	-3.31349	-3.30667	-3.31842	-3.32193	-3.26974	-3.31667
APOE	-2.03681	-0.566295	-0.249646	-0.0902404	0.910785	-0.0234995	0.122056	1.13172	2.25551
APOL2	-3.22604	-3.30497	-3.08175	-2.93179	-3.32193	-3.32193	-3.32193	-3.32193	-3.23486
APOL6	-3.32193	-3.32193	-3.32193	-3.18603	-3.17902	-3.05345	-3.32193	-3.32193	-3.29009
APOLD1	-3.32097	-3.15336	-3.31112	-3.2135	-1.98033	-1.05937	-2.04407	-3.0101	-3.29094
APOM	-3.31212	-3.32193	-3.31411	-3.22923	-2.82044	-2.60368	-2.77265	-2.45011	-2.71856
APOO	-2.36847	-1.99068	-1.72504	-1.79684	-0.614139	-0.000957463	-0.381767	-0.591902	-0.839995
APOOL	-0.754045	-0.626697	-0.790126	-0.784516	-2.31132	-1.76451	-2.40203	-2.44949	-2.78857
APOPT1	-2.83667	-2.88013	-2.74165	-2.8805	-2.23318	-2.60342	-2.80672	-2.7029	-1.64437
APPBP2	-2.19878	-2.41571	-1.99453	-1.91103	-1.47174	-2.01597	-1.76157	-0.81483	-2.71346
APPL1	-1.02988	-1.21138	-1.36522	-1.33328	-0.865202	-0.44526	-0.185107	-0.834434	-1.71336
APPL2	-2.56501	-2.88924	-2.73484	-2.7475	-2.06357	-2.01428	-2.13519	-1.8135	-1.94639
APRT	-1.7435	-2.09792	-1.9499	-1.76323	-0.169468	0.118123	0.74021	-0.288191	1.87069
APTX	-0.209838	-0.386013	-0.604011	-0.677487	-1.37371	-0.700668	-1.57798	-1.275	-0.591649
AQP3	0.920636	-3.18614	-2.32941	-2.59258	-3.2232	-3.2788	-3.29673	-3.14825	-3.31818
ARAP1	-1.82035	-1.52779	-1.83654	-2.15778	-2.84147	-2.88915	-2.77081	-2.87358	-3.2252
ARAP2	-3.06601	-3.32193	-3.2908	-3.29107	-2.75525	-1.57114	-2.65255	-3.15527	-3.30097
ARCN1	0.734847	0.809777	0.629469	0.624394	-0.981098	-0.631885	-1.34171	-1.04067	-0.131259
ARF1	2.46103	2.25848	2.15672	1.78864	0.378881	0.869424	0.661288	0.60278	1.47963
ARF3	0.145021	-0.0408142	0.376982	0.691699	-0.0539113	-0.509349	-0.946379	-0.674634	-0.911026
ARF6	0.54095	-0.0190876	0.114953	-0.406155	-0.444173	-0.280636	-0.909215	-0.834403	-2.09049
ARFGAP1	-0.495918	-0.301265	-0.317757	-0.569975	-2.36877	-2.49684	-2.7755	-2.86626	-3.05127
ARFGAP2	-0.600098	-0.389641	-0.215203	-0.815303	-1.41579	-1.14975	-1.34243	-0.886936	-1.57525
ARFGAP3	-2.13352	-0.537555	-0.658182	-1.30296	-1.5612	-1.01487	-1.56244	-2.40979	-1.94421
ARFGEF2	-0.330907	0.381833	-0.411435	-1.52846	-2.06525	-2.22449	-2.65334	-2.26262	-1.7708
ARFIP1	-1.03085	-0.37426	-0.952246	-1.83186	-1.50354	-1.81824	-1.95608	-2.25158	-1.76832
ARFRP1	-0.650137	-0.91436	-0.720374	-0.987276	-1.67018	-2.09318	-1.81962	-1.02375	-1.89968
ARGFX	-3.15491	-1.12032	-2.6726	-3.24187	-3.32193	-3.31755	-3.31417	-3.32193	-3.32193
ARGLU1	0.797549	0.608378	1.17605	1.20175	-0.337297	0.00663689	-0.388408	-0.0362262	-0.0930191
ARHGAP1	-1.40549	-0.892858	-1.27022	-1.35009	-1.65017	-2.08645	-2.28877	-1.69799	-2.77743
ARHGAP10	-1.01065	-2.68239	-2.83201	-2.82446	-2.2735	-2.53092	-2.69941	-2.03618	-3.11676
ARHGAP11A	-0.390131	-0.702388	-0.426324	-0.549388	-1.13821	-1.54201	-1.629	-0.817831	-2.67828
ARHGAP12	-0.701237	-0.540569	-0.785106	-1.23878	-1.57843	-0.763844	-1.31515	-1.64176	-2.01857
ARHGAP15	-3.32193	-3.32193	-3.31784	-3.23549	-2.31313	-1.85047	-2.30582	-2.78063	-3.29812
ARHGAP18	-0.220715	-2.42518	-2.03387	-2.36064	-2.18618	-2.60042	-2.75315	-2.76898	-3.23052
ARHGAP19	-1.71459	-2.0672	-1.68121	-1.9598	-1.88038	-1.79901	-2.37645	-1.93955	-2.28601
ARHGAP21	-0.230879	-1.80524	-1.59779	-2.11731	-1.45885	-1.71773	-2.31366	-1.58122	-2.9491
ARHGAP23	-2.65424	-3.15302	-2.83667	-2.57365	-2.51018	-2.53156	-2.81597	-2.28209	-3.24176
ARHGAP27	-2.58225	-3.31974	-3.06443	-3.00568	-3.22768	-3.23648	-3.32193	-3.32193	-3.17982
ARHGAP29	0.245059	-1.0736	-1.72686	-1.66707	-1.62828	-1.76003	-2.41388	-2.64063	-2.9791
ARHGAP31	-3.19962	-2.36139	-2.7472	-2.70031	-2.27245	-2.73523	-2.83971	-2.90374	-3.29206
ARHGAP32	-2.09163	-2.1441	-2.24907	-2.65556	-1.43308	-1.72164	-1.96396	-1.40977	-3.25872
ARHGAP35	-1.31604	-1.8494	-1.5655	-1.19433	-1.69932	-1.88012	-1.1684	-0.996612	-2.52879
ARHGAP42	-1.54245	-1.16106	-1.13204	-1.97186	-1.93988	-1.91695	-2.25146	-2.12689	-2.96947
ARHGAP44	-3.01103	-3.04483	-2.55297	-2.54883	-1.7878	-1.60272	-1.97952	-2.72158	-3.11847
ARHGAP5	-1.15332	-1.50408	-1.63465	-1.44824	-1.66514	-1.72614	-1.59655	-0.42299	-1.80123
ARHGAP6	-3.32097	-3.30417	-3.16946	-3.23396	-2.6273	-2.53896	-2.73365	-2.73961	-3.32193
ARHGAP8	-1.89878	-3.03697	-2.73513	-2.89902	-2.21941	-1.90631	-2.48496	-3.06353	-1.85142
ARHGDIA	-1.44873	-1.54986	-1.8766	-1.9716	-0.148119	-0.8239	-1.17377	-0.652489	-2.63233
ARHGDIB	-3.19193	-3.32113	-3.21995	-3.19905	-2.78677	-3.09545	-2.93041	-2.73469	-3.28652
ARHGEF1	-1.4451	-1.70367	-0.967687	-0.847735	-2.65079	-2.84924	-2.86053	-2.90249	-3.03327
ARHGEF10	-3.21945	-2.74421	-2.23175	-1.6057	-2.04743	-2.31724	-2.3545	-2.29867	-3.11601
ARHGEF10L	-3.3182	-3.27501	-2.85246	-3.02037	-1.81057	-2.3689	-2.13216	-2.29246	-3.16493
ARHGEF11	-2.51129	-3.13486	-2.85505	-3.0539	-1.91592	-2.0522	-2.28612	-2.48063	-3.22926
ARHGEF12	-1.87719	-2.30113	-2.01177	-2.3822	-2.59996	-2.56832	-2.62513	-2.27453	-3.03205
ARHGEF16	-1.19277	-0.096166	-0.692532	-1.09132	-2.81913	-2.84067	-2.86329	-2.68898	-3.10354
ARHGEF18	-2.24055	-2.35762	-2.27917	-2.28403	-2.42226	-1.70163	-2.11516	-2.81047	-2.97361
ARHGEF19	-3.23462	-3.32193	-2.85007	-2.74693	-2.97803	-2.62277	-2.60133	-2.56134	-2.5827
ARHGEF2	-2.43906	-3.02985	-2.81777	-1.60121	-2.28968	-2.4459	-2.27313	-1.84338	-3.18335
ARHGEF26	-0.556452	-2.37303	-2.13841	-2.24105	-2.79645	-2.52906	-2.66666	-2.5522	-2.97951
ARHGEF3	-2.23229	-1.93365	-2.57895	-2.63557	-2.20397	-1.91069	-2.66729	-2.4651	-3.23719
ARHGEF39	-1.36531	-2.01235	-2.37449	-2.38057	-2.01801	-2.27899	-1.86903	-1.80577	-2.31231
ARHGEF40	-3.19742	-3.27083	-3.29061	-2.91555	-2.22337	-2.72902	-2.64767	-2.15717	-3.09588
ARHGEF5	-3.10957	-2.44474	-2.25325	-1.84148	-2.98606	-3.23975	-3.07963	-3.24034	-2.92472
ARHGEF7	-0.468056	-0.634311	-0.584833	-0.348378	-2.19428	-1.94794	-1.99494	-1.30867	-2.78771
ARID1A	0.101361	-0.731972	-1.08984	-0.745749	-0.234425	-0.272328	-0.324546	0.833565	-2.0551
ARID1B	-1.62672	-1.81037	-1.92869	-1.36846	-0.269657	0.0776392	0.296727	0.350912	-2.66693
ARID2	-1.32997	-1.47418	-1.5195	-1.59298	-0.752172	-0.514476	-0.336428	-0.17125	-2.57135
ARID3A	-1.24927	-1.98709	-1.04978	-1.17621	-2.25559	-2.72801	-2.60089	-1.89621	-3.20227
ARID3B	-0.926835	0.527608	0.0519102	0.833522	0.249545	-0.162065	-0.728862	0.0986514	-2.11651
ARID4A	-1.83279	-2.3401	-1.45222	-1.5222	-1.40306	-1.42532	-1.53566	-1.38182	-2.13092
ARID4B	-1.44818	-1.35688	-0.699338	-0.624762	-0.117692	0.178734	0.237733	0.764969	-0.705788
ARID5A	-1.95829	-1.7115	-2.19561	-1.90529	-2.51738	-2.79541	-3.07543	-3.17827	-3.24083
ARIH1	-1.75069	-1.12302	-1.31463	-1.23651	-0.747266	-0.636479	-1.34817	-1.16698	-2.80013
ARL1	-0.458436	-0.460045	-0.512888	-1.01473	-1.77979	-1.41264	-1.98702	-2.26214	-1.44425
ARL11	-2.9516	-3.09329	-3.27413	-3.19437	-3.19267	-3.09577	-3.22063	-3.2329	-3.19458
ARL13B	-2.70522	-2.60594	-2.37792	-2.58468	-2.66033	-2.49882	-2.28436	-2.57086	-2.63206
ARL14EP	-2.60991	-2.40839	-2.52087	-1.85807	-0.677326	0.226497	0.413952	-0.741421	-0.949572
ARL15	-1.38268	-2.02523	-2.74808	-2.58572	-0.776462	-0.422601	-0.62607	-1.1258	-3.04273
ARL16	-0.0982012	-0.639435	0.0759004	0.0314203	-2.69445	-2.14943	-2.18071	-2.52797	0.189948
ARL2	0.162307	-0.0860724	0.445007	0.462158	0.385826	0.857206	1.05235	1.23489	2.14511
ARL2BP	-3.29671	-3.29982	-3.31098	-3.31486	-1.34458	-1.27337	-2.25854	-1.26591	-2.10216
ARL3	-2.62995	-1.7374	-1.23882	-1.28683	-0.208151	0.522323	0.762027	0.627237	0.540039
ARL4C	-2.8431	-3.10144	-2.77897	-3.04423	-3.32193	-3.3172	-3.29563	-3.32193	-2.25661
ARL4D	0.841665	-0.384152	0.386883	-0.280298	-1.9397	-2.08217	-1.55178	-2.17383	-2.35885
ARL5A	-2.41706	-2.41071	-2.14835	-2.37218	-1.26041	-1.33893	-1.76885	-1.12816	-1.44005
ARL5B	-0.677477	-1.18706	-1.32518	-0.623201	-2.03313	-2.13554	-2.1363	-1.82719	-1.98175
ARL6IP1	0.777886	0.436838	0.852842	0.713486	0.97609	1.26091	0.844141	2.01439	2.27101
ARL6IP4	-3.16017	-3.23592	-3.25356	-3.00965	-0.49809	-0.483215	-0.607878	-0.752071	0.652132
ARL6IP6	-1.25384	0.0514762	-0.575061	-0.984816	-1.99919	-1.65776	-1.16017	-1.0569	-0.668244
ARL8B	0.925037	0.952574	0.51046	0.185744	-0.992751	-0.95527	-1.60277	-1.70059	-1.23889
ARMC1	0.839857	-0.103249	-0.189176	-0.276069	-1.16681	-1.27133	-1.44523	-0.8219	-0.998586
ARMC10	-1.95404	-1.34449	-2.35978	-2.08756	-1.94322	-1.69178	-2.11446	-0.879456	-0.361436
ARMC2	-2.98864	-1.50435	-2.49528	-2.41548	-2.82432	-2.98676	-2.72027	-2.96706	-3.06408
ARMC5	-2.92204	-2.27784	-1.78589	-1.72391	-3.19288	-3.0555	-3.09938	-3.00803	-3.26033
ARMC6	0.103025	0.644539	0.894608	0.688307	-1.92872	-1.99294	-2.48132	-2.42318	-2.30306
ARMC7	-0.108799	-1.44102	-2.14461	-1.80891	-2.83659	-2.58657	-2.7803	-2.3641	-3.13823
ARMC9	-3.00071	-1.61141	-2.21016	-2.53411	-1.92224	-1.87413	-1.96403	-1.63187	-1.7975
ARMCX2	-3.31707	-2.87301	-2.21076	-1.69602	-3.02884	-2.72178	-2.42987	-1.6955	-2.3026
ARMCX3	-3.21794	-2.28942	-2.1996	-1.70398	-2.64279	-2.15694	-2.38359	-1.09924	-2.2109
ARMCX6	-3.20041	-2.88764	-2.80876	-2.51032	-3.32193	-3.30301	-3.29488	-3.30842	-1.74078
ARNT	-1.74274	-1.53595	-1.48359	-1.20444	-1.98449	-1.68179	-2.08005	-2.25053	-2.52122
ARPC2	2.23034	2.16689	2.03142	2.05914	1.56325	1.61469	1.60971	1.76836	2.17222
ARPC4	0.707155	0.626164	0.48235	0.758577	-0.991416	-1.19348	-1.54279	-1.64968	-1.55303
ARRB2	-2.8075	-2.38611	-2.74872	-2.61604	-1.89595	-2.09731	-1.99358	-2.25238	-2.86463
ARRDC1	-1.47895	-1.59681	-1.54924	-1.98128	-2.70962	-2.89548	-2.82311	-2.13615	-2.48059
ARRDC3	0.574083	-2.51686	-2.28938	-1.84171	-2.36656	-1.99315	-1.23966	-1.31588	0.817276
ARSA	-3.03007	-2.80034	-2.85961	-2.76327	-2.79908	-2.92194	-3.02115	-2.89204	-3.13621
ARSB	-2.88088	-2.86037	-2.72519	-2.61402	-2.78921	-2.9855	-2.89673	-2.59203	-2.56048
ARSE	-3.31096	0.0988306	0.39721	0.296032	-3.26028	-3.1786	-3.23468	-3.23677	-3.28819
ARSG	-2.76712	-3.04268	-2.84465	-2.99635	-2.54699	-2.27953	-2.3273	-2.31623	-3.01361
ARSK	-1.82925	-2.65774	-1.81226	-1.82896	-3.12933	-2.90493	-2.9365	-2.76592	-1.84218
ART5	-3.32037	-3.22494	-2.75837	-2.20755	-2.888	-3.05585	-3.11573	-2.58087	-2.86882
ARV1	-1.27332	-2.82959	-2.39938	-1.72814	-1.2412	-1.1405	-1.58277	-1.80628	-1.50706
ARX	-3.16745	-1.46942	-2.83023	-3.21167	-3.30667	-3.26305	-3.32193	-3.32193	-3.32193
ASAH1	0.687789	-0.535794	-0.133405	-0.759425	-2.18758	-1.6976	-2.11239	-1.92742	-0.515635
ASAP1	-0.392228	-0.967746	-0.700068	-1.49584	-1.84562	-1.75947	-1.86838	-1.67864	-2.99922
ASAP2	-2.39339	-3.22297	-3.16551	-3.13497	-2.48821	-1.98185	-1.81508	-1.68718	-2.6997
ASAP3	-2.87927	-3.04498	-1.70954	-1.39954	-2.32051	-2.70862	-2.62374	-2.73978	-2.89367
ASB1	-2.97777	-2.38614	-2.03429	-2.03892	-2.97958	-3.04602	-3.15006	-3.10476	-2.12423
ASB14	-3.03905	-3.21707	-3.31047	-3.22235	-2.61594	-1.43289	-1.56858	-2.94415	-3.32193
ASB2	-2.90436	-3.18355	-3.06929	-3.14632	-2.79379	-2.72502	-2.79566	-3.10709	-2.97296
ASB3	-0.926824	-1.01142	-1.18992	-1.09764	-1.86503	-1.63617	-1.97325	-2.16186	-0.713934
ASB6	-1.1234	-0.561091	-0.226378	-0.717563	-1.72236	-2.0613	-2.49065	-2.38829	-2.86293
ASB7	-2.02726	-2.2398	-2.43677	-2.43757	-2.4197	-2.24162	-2.4618	-2.44232	-2.94736
ASB8	-1.77794	-2.40828	-2.4025	-2.7459	-3.14674	-2.8136	-3.03772	-2.90381	-2.62289
ASCC2	-0.160069	-0.572003	-0.315675	-0.682253	-1.93921	-1.76863	-2.07381	-1.83024	-2.03272
ASCC3	-0.855131	-0.0301093	0.492054	0.42779	0.0575751	-0.0868935	-0.986664	-0.774677	-1.74935
ASCL2	-3.32193	-3.28605	-3.22093	-3.21305	-3.32193	-3.30429	-3.3002	-3.32193	-3.25775
ASF1A	-1.1054	-1.23969	-0.910728	-0.333354	-1.46533	-1.10594	-1.07691	-0.616266	-0.324862
ASF1B	-1.15588	-1.10561	-1.23489	-1.62485	-0.640151	-1.85851	-2.17645	-1.62938	-1.35818
ASGR1	-3.30818	-3.29544	-3.32102	-2.80563	-3.07631	-3.00675	-3.02247	-3.02156	-2.81206
ASH2L	-0.700255	1.18892	0.785204	0.144284	0.0878662	0.055956	-0.52441	0.372573	-1.40849
ASNA1	1.02854	0.54387	1.13818	0.972385	-0.689851	-0.487255	-0.962893	-0.984561	-0.291619
ASPM	0.319653	-0.244081	0.0680422	-0.248631	-1.4209	-1.10633	-0.988341	-0.262294	-1.72458
ASPSCR1	-1.84885	-2.56174	-1.70283	-1.47099	-2.12888	-1.78658	-2.27185	-1.71398	-1.38572
ASRGL1	0.534966	1.76941	1.00126	0.0315711	-1.51595	-1.2547	-1.94125	-1.86254	-0.763358
ASS1	-2.2301	-2.53068	-1.28982	-1.21642	-3.26797	-3.20764	-3.22471	-3.30842	-1.58098
ASTE1	-2.33607	-2.56234	-2.43059	-2.48646	-3.2574	-3.22081	-3.17543	-3.1678	-2.57208
ASTN2	-1.85735	-2.38202	-1.90284	-1.99476	-2.13767	-1.83054	-2.13816	-2.05623	-3.0033
ASXL1	-1.06397	-2.30036	-2.25314	-2.01213	-2.43371	-2.75619	-2.56827	-1.88574	-3.047
ASXL2	-0.669186	-0.614841	-0.233227	-0.877543	-0.414766	-0.999185	-1.37008	-1.26049	-2.85043
ATAD1	-0.416722	-0.372936	-0.57678	-0.812029	-2.32855	-2.45053	-2.71764	-2.7928	-0.8657
ATAD2	-0.670293	-1.5291	-1.59683	-2.05328	-2.46392	-2.52762	-2.53015	-2.40965	-0.848129
ATAD2B	-1.1168	-2.02748	-2.15554	-1.58005	-1.22246	-1.56936	-1.63269	-1.52354	-2.34329
ATAD3A	-0.242601	-0.435158	-1.03982	-0.964399	-2.3613	-2.67082	-2.77148	-2.96608	-3.01662
ATAD3B	0.350118	0.21858	0.0386327	-1.10746	-2.91244	-2.68486	-2.95876	-2.82392	-3.03185
ATAD5	-0.776444	-0.756119	-0.973285	-1.35901	-1.02382	-0.972406	-1.3941	-1.22804	-1.62275
ATAT1	-2.31674	-2.95121	-2.1706	-2.04786	-2.51279	-2.22305	-2.50819	-1.83966	-2.59193
ATCAY	-3.31309	-2.77654	-1.4924	-0.491237	-2.97806	-2.74597	-2.95917	-3.24796	-3.17152
ATE1	-0.973459	-1.48352	-1.83532	-1.75933	-1.13062	-1.10983	-1.27056	-1.23128	-1.72069
ATF1	-0.628872	-0.760624	-1.89865	-1.53181	-1.43776	-1.71962	-1.72182	-1.77337	-1.85366
ATF3	-2.17518	-2.47256	-1.64447	-2.08856	-2.64077	-2.84629	-2.91356	-2.57239	-3.21442
ATF4	2.58529	1.91612	1.74659	1.86305	0.509961	0.000672062	0.575205	0.665405	-0.268755
ATF5	-1.6694	-3.03208	-2.73376	-2.69428	-2.67148	-2.95726	-2.94729	-2.20788	-3.1778
ATF6	-0.625488	-1.42023	-1.79238	-2.44744	-2.08935	-1.51136	-2.20829	-1.91004	-2.58351
ATF6B	-2.18767	-2.15097	-2.11774	-2.34613	-2.71741	-3.0279	-2.97777	-2.32933	-2.88694
ATF7IP2	-2.49984	-2.56445	-2.78122	-2.79481	-0.947859	-0.493904	-0.58911	-1.58217	-2.95079
ATG14	-0.790294	-2.10606	-1.61548	-1.90156	-2.06205	-1.15526	-1.79419	-1.4573	-2.37665
ATG16L1	0.677906	0.0619636	-0.259924	-0.984765	-1.83983	-1.96032	-2.52735	-1.89275	-2.37642
ATG2A	-0.955577	-2.22067	-2.188	-2.27113	-2.59526	-3.03028	-3.01071	-2.73571	-3.31819
ATG2B	-2.36092	-2.45714	-2.56598	-2.35703	-2.84736	-2.69924	-2.92961	-2.70483	-3.13417
ATG3	1.16371	2.22661	2.12352	1.19367	-0.345666	-0.411483	-1.09473	-0.839023	-0.240764
ATG4A	-1.95955	-2.29083	-2.32147	-2.33945	-3.07394	-3.11716	-3.25538	-2.91553	-3.17988
ATG4B	0.189067	-0.0210394	0.147688	-0.191377	-0.786889	-0.968484	-1.4879	-0.894174	-0.452688
ATG5	0.868792	1.91333	1.27321	0.413549	-1.24093	-1.12401	-1.27254	-1.29885	-0.432122
ATG9A	-2.13374	-2.5763	-2.52722	-2.62826	-2.69525	-2.95225	-2.88027	-2.48342	-2.79234
ATG9B	-2.0616	-0.921403	-1.70475	-2.66292	-3.32193	-3.32193	-3.3058	-3.32193	-3.1548
ATIC	0.242032	0.659695	0.492879	0.732596	-0.46798	-0.584882	-0.720972	-0.84424	0.893213
ATL2	-0.539414	0.272569	-0.0892184	-0.28589	-1.13579	-1.15652	-1.34662	-0.926048	-1.12458
ATM	-1.79941	-1.35373	-1.34989	-1.14748	-1.94124	-1.45268	-1.92497	-2.02931	-2.37673
ATMIN	-1.0975	-1.20988	-1.30455	-1.29318	-1.8615	-2.14136	-2.53555	-2.23044	-1.28035
ATN1	-0.878805	-1.5749	-1.29855	-0.95313	-2.07313	-2.41317	-2.50847	-1.30289	-3.02669
ATOX1	-2.41649	-2.59683	-2.41009	-2.23045	-0.0307525	0.309988	0.433172	0.71365	-0.188579
ATP10A	-3.32193	-2.89393	-3.24181	-3.32061	-2.04494	-1.91226	-2.86032	-2.77251	-3.32193
ATP10D	-3.31914	-3.32033	-2.87635	-2.86809	-2.88179	-2.83586	-2.76162	-2.9244	-3.25801
ATP11A	0.460203	-1.07345	-0.468965	-1.21181	-0.814312	-0.922095	-0.605886	-1.743	-2.9316
ATP11C	-0.650828	-0.15543	-0.571922	-0.625054	-2.81123	-2.47816	-2.61319	-2.66767	-2.15455
ATP12A	-3.30918	-0.478639	-1.70271	-3.09705	-3.24949	-3.22397	-3.19889	-3.24476	-3.30957
ATP13A1	-1.49759	-1.77386	-1.16904	-1.0883	-1.94102	-2.15604	-2.49104	-2.10485	-2.91896
ATP13A2	0.0140407	-1.14044	-2.08911	-1.77348	-1.46535	-2.02003	-2.02731	-1.7199	-2.85972
ATP13A3	0.123344	-0.741664	-0.471678	-0.891642	-1.84815	-1.96332	-2.07928	-2.11574	-3.062
ATP1A1	0.775264	0.0674684	0.237505	0.290256	-1.12338	-1.37902	-0.945917	0.1574	-1.08444
ATP1A3	-3.32064	-3.27785	-3.2822	-3.07073	-2.01871	-1.77581	-2.26265	-3.03291	-3.30386
ATP1B2	-3.31952	-2.80846	-2.46048	-1.11878	-3.26011	-3.30317	-3.317	-3.32193	-2.29958
ATP2B4	-1.41761	-1.31727	-0.600731	-1.50661	-1.41145	-1.77943	-1.83457	-0.886549	-2.75114
ATP2C2	-2.22843	-3.24362	-2.90432	-2.76462	-3.27458	-3.08089	-3.16368	-3.0534	-3.17373
ATP6AP1	1.11762	-0.000162656	-0.343445	-0.862946	-1.48119	-1.36257	-2.14227	-1.1144	-0.409215
ATP6V0A1	-1.14199	-1.4797	-1.85505	-1.64148	-1.84195	-1.64407	-2.33729	-1.67249	-2.58245
ATP6V0A4	1.24088	-3.12774	-2.7144	-2.86291	-2.04639	-1.35136	-2.57422	-3.24567	-3.17922
ATP6V0B	2.00202	1.59004	1.78499	1.69912	0.679126	0.66354	-0.043737	-0.454606	1.44899
ATP6V0D1	0.54752	-0.408457	-0.0254847	-0.186551	-1.73126	-1.30128	-2.09513	-1.38835	0.0118806
ATP6V0D2	1.02274	-3.30483	-3.32043	-3.24601	-3.11603	-3.12491	-3.1839	-3.32193	-3.31348
ATP6V0E1	-0.0255994	-0.239067	0.00405521	0.0523779	0.77927	0.999923	0.71246	0.906692	0.827197
ATP6V0E2	-1.83164	-1.41204	-2.2407	-1.05206	-2.68055	-2.47307	-2.60726	-2.23311	-2.96015
ATP6V1A	1.3464	-0.36593	0.148406	-0.363232	-2.27604	-2.18381	-2.76371	-2.12671	-2.3079
ATP6V1C1	0.0300175	-0.0768143	-0.243145	-0.841156	-2.6492	-2.06114	-2.39011	-2.34117	-0.354932
ATP6V1C2	0.824704	-2.52821	-2.70343	-2.94239	-3.14377	-3.11349	-3.24999	-3.29217	-3.18795
ATP6V1E1	0.482746	0.359148	0.671952	0.273467	0.727679	0.767919	0.178952	-0.353044	0.073526
ATP6V1F	-1.2166	-1.29017	-1.17223	-1.0281	0.415687	0.352493	0.156132	0.164083	1.06375
ATP6V1G1	0.169544	0.672248	0.899099	0.878742	1.17276	1.63002	1.02391	1.13168	1.15035
ATP7A	-2.99426	-3.16396	-3.09297	-3.31662	-3.12895	-3.11501	-3.00847	-3.03931	-3.19147
ATP8A1	-3.03616	-3.14636	-3.20747	-2.83723	-2.13163	-2.22083	-2.45474	-2.618	-3.16868
ATP8A2	-2.28118	-2.42491	-2.87935	-2.23839	-1.24356	-1.03343	-2.17776	-2.59605	-3.15856
ATP8B1	-0.8277	-2.96371	-2.66653	-2.96306	-3.2345	-2.96877	-2.91569	-3.10274	-3.28813
ATP8B2	-3.12225	-0.242878	-1.97452	-2.34528	-2.68508	-2.93001	-2.72477	-2.63663	-3.16509
ATP9A	-2.86202	-3.02524	-3.25788	-3.08399	-2.07236	-2.30312	-2.17476	-1.52949	-3.0388
ATP9B	-1.7134	-2.15199	-1.40511	-2.20292	-1.02396	-0.699544	-0.816021	-1.29829	-2.146
ATPAF1	-2.41611	-2.44253	-2.70973	-1.97985	-2.82155	-2.61563	-2.70007	-2.78655	0.663615
ATRAID	-0.715672	-0.675539	-0.766852	-0.532687	-0.955481	-0.43151	-0.682073	-0.83075	2.28273
ATRIP	-1.78277	-2.14512	-2.56747	-2.24667	-2.11543	-2.70768	-2.64514	-2.92886	-2.89065
ATRN	-1.85244	-1.65251	-2.57744	-2.36255	-2.00034	-1.86786	-2.00917	-2.13343	-2.7671
ATRNL1	-3.31368	-3.20725	-3.18035	-2.99908	-1.17866	-1.30259	-0.827201	-0.912567	-3.11518
ATRX	0.0866648	0.647296	1.10867	0.784957	0.127596	0.564557	0.845738	0.981098	-0.402215
ATXN1	-3.31872	-3.05198	-3.14033	-2.94503	-0.647246	-0.505454	-1.29427	-1.59658	-3.30165
ATXN10	-0.212379	0.799087	0.51887	0.622571	0.189357	-0.0473165	0.488658	0.739701	1.29726
ATXN1L	-1.24987	-2.2194	-1.48806	-1.45689	-2.32116	-2.35844	-2.80927	-2.60021	-3.05591
ATXN2L	0.603904	-0.376608	0.294109	0.101059	-1.63071	-2.17696	-2.28692	-1.11043	-2.92119
ATXN3	-0.955867	-0.346395	-0.478707	-0.278407	-1.43638	-0.988772	-1.07334	-1.37794	-1.56342
ATXN7	-3.32117	-3.29322	-3.30583	-3.24856	-2.53647	-2.84801	-2.7951	-2.85389	-3.10069
ATXN7L1	-2.73139	-2.14563	-1.66308	-1.89766	-1.00606	-0.489286	-0.559255	-1.41441	-2.66735
ATXN7L2	-2.59531	-2.70494	-2.81136	-2.1769	-3.13216	-2.85125	-3.02544	-3.04475	-3.05265
ATXN7L3	-2.34035	-2.28042	-1.5706	-2.04772	-2.34041	-2.43993	-2.33435	-1.80765	-3.30088
AUH	-1.63306	-1.45913	-1.94701	-2.07202	-0.511186	-0.308349	-0.860401	-0.926407	-1.06886
AUNIP	-0.643223	-0.601993	-0.931761	-1.25999	-2.84327	-2.91066	-2.9968	-2.83522	-1.93974
AUP1	0.932922	0.548625	0.462676	0.535591	0.172272	0.150579	-0.562709	-0.305661	0.206249
AURKAIP1	0.412522	0.0713427	0.110677	0.0946603	-1.16359	-1.13311	-1.51523	-1.19687	1.23301
AURKB	0.425858	-0.736344	-0.123636	0.170417	-0.141094	-0.420073	-0.962615	-1.18885	0.330805
AURKC	-2.90215	-3.02065	-2.78861	-2.4033	-2.42554	-2.45234	-2.66613	-3.05271	-3.0056
AUTS2	-2.99456	-2.34899	-2.85144	-1.37203	0.960605	1.18232	1.26598	1.85423	-2.77635
AVEN	-3.09726	-3.24049	-3.21493	-3.15309	-2.57183	-2.67423	-2.4417	-2.59336	-2.33543
AVL9	-1.56412	-0.232605	-0.201418	-0.840111	-2.33027	-1.89704	-2.01827	-2.46637	-0.809235
AVPI1	-1.8998	-2.12258	-0.825245	-1.01535	-2.51534	-2.64136	-2.96624	-2.93378	-2.09685
AXDND1	-3.30587	-3.32193	-3.14971	-3.32075	-2.17444	-1.89705	-2.39551	-2.92846	-3.2906
AXIN1	-2.67855	-2.90929	-2.83722	-2.74319	-1.51774	-0.950673	-1.09125	-1.61348	-3.21455
AXIN2	-2.50952	-1.46708	-1.09293	-0.614477	-1.77869	-2.41183	-3.06973	-2.58403	-3.30488
AXL	-3.28453	-3.15206	-3.15339	-1.50528	-2.47916	-2.40472	-2.83671	-1.75781	-3.16406
AZI2	-1.00538	-1.39533	-1.85854	-2.1328	-2.79855	-2.27419	-2.01992	-2.34861	-1.82636
B3GALNT1	-3.31942	-3.32119	-3.20158	-3.00395	-2.75405	-2.5101	-2.65418	-2.68086	-2.86267
B3GALNT2	-1.63154	-1.40968	-1.44936	-1.33928	-1.97453	-1.79107	-1.97953	-2.01364	-2.42315
B3GALT1	-3.32069	-3.23549	-2.73816	-1.48087	-1.32155	-1.25147	-0.882404	-1.84131	-1.69933
B3GALT6	-3.18268	-2.80255	-2.65903	-2.59272	-2.96392	-3.21513	-3.27137	-2.96264	-2.97319
B3GAT2	-3.1316	-3.32193	-3.30345	-3.22848	-2.49886	-2.72956	-2.69452	-2.39468	-3.14956
B3GNT2	0.648586	-1.69295	-0.0194519	-0.587256	-2.22967	-2.14797	-2.30627	-1.92329	-0.55561
B3GNT5	-3.06194	-2.90319	-3.05826	-3.01454	-2.98772	-2.77106	-3.23878	-3.15056	-3.23395
B3GNT7	-0.855136	0.667752	1.50274	0.937718	-2.40548	-2.63825	-2.78652	-2.39716	-3.16438
B3GNTL1	-2.80203	-3.17092	-3.0899	-3.17095	-2.58834	-2.71014	-2.27122	-1.36406	-2.4239
B4GALNT3	-2.03242	-2.75699	-2.94139	-2.32062	-2.89495	-2.70544	-2.65005	-3.10766	-3.31308
B4GALNT4	-3.32193	-3.04566	-2.70079	-2.58281	-2.34138	-2.45342	-2.30425	-2.14643	-3.23751
B4GALT1	1.14989	-1.67717	-1.31418	-1.86291	-1.90469	-2.16535	-2.33998	-2.33047	-3.26082
B4GALT2	-2.78243	-2.42322	-1.98018	-2.27163	-3.12426	-3.10857	-3.20125	-3.32193	-2.73881
B4GALT3	-0.664587	-1.37479	-1.15403	-1.38579	-1.64068	-1.51375	-2.04227	-2.05663	-2.59688
B4GALT4	-1.6259	-0.335135	-0.0895854	-0.252168	-2.44696	-2.09546	-2.32973	-1.85356	-1.98333
B4GALT5	-0.952955	-2.38101	-2.34072	-1.81733	-0.0495403	-0.610828	-0.872104	-0.758464	-2.78093
B4GALT6	-2.49772	-2.24759	-2.73132	-1.39165	-2.92667	-2.74691	-2.79209	-2.41773	-3.29062
B4GALT7	-1.93197	-1.35357	-1.6165	-1.64771	-2.87755	-3.0448	-2.94656	-2.37717	-1.71054
B9D1	-3.08077	-2.38597	-2.36396	-2.23348	-2.27397	-2.40794	-1.90934	-2.19599	-1.25391
B9D2	-2.30086	-2.81337	-2.84661	-2.78949	-2.77886	-2.58768	-2.72735	-2.6597	-2.90344
BAALC	-3.32193	-3.32193	-3.32005	-3.2125	-3.32193	-3.10732	-3.20712	-3.32193	-3.12175
BABAM1	-3.11925	-3.04904	-3.10441	-2.9645	-0.397014	-0.62385	-0.871399	0.0381646	0.646492
BACE1	-3.31873	-2.95376	-2.92872	-3.30239	-2.67968	-2.54326	-2.71732	-2.07802	-3.16619
BACE2	-3.23806	-2.76172	-2.59158	-2.74887	-2.59836	-2.49987	-2.80188	-2.61267	-3.21733
BACH2	-3.32193	-2.96264	-2.973	-3.26686	-2.38891	-1.91247	-2.45386	-1.23643	-3.29622
BAD	-2.69952	-2.09764	-2.21705	-2.20276	-2.32688	-2.58079	-3.01828	-2.18622	-1.69011
BAG1	0.00401818	-0.873384	-0.841567	-1.08506	-1.96109	-2.38716	-2.85674	-2.39727	-0.566404
BAG3	-1.60173	-1.59825	-1.81875	-2.59919	-2.79639	-2.97263	-2.90756	-2.67501	-3.00715
BAG4	-0.964729	0.371059	0.231566	0.176221	-1.77203	-1.57252	-1.92782	-1.08388	-1.39336
BAG6	-0.479151	-0.585626	-0.645111	-0.47837	-0.792226	-1.26836	-1.40104	-1.05276	-2.58213
BAHD1	-2.10639	-2.75145	-1.64385	-1.12115	-1.99669	-2.07028	-2.45619	-2.33399	-3.18849
BAIAP2L1	0.865173	-1.72406	-1.87675	-1.83324	-1.94888	-1.99193	-1.74523	-1.30211	-1.47124
BAMBI	-2.94926	-0.919769	-1.16112	-1.44756	-1.01061	-1.8567	-1.70834	-1.50249	0.301429
BANF1	-0.144712	-0.445205	-0.641125	-0.358667	1.23094	1.3216	1.2672	1.4171	1.85196
BANP	-1.61458	-1.79345	-1.32384	-1.46614	-1.15641	-1.02607	-1.54179	-1.80406	-2.46334
BAP1	-1.17907	-1.09762	-1.0461	-1.2356	-2.41453	-2.45546	-2.66603	-1.97371	-2.98265
BASP1	-0.0476782	-2.21062	-2.18191	-2.25792	-0.896471	-1.65059	-1.87874	-0.348308	-2.16368
BAX	-0.663256	-0.991071	0.154549	0.377625	-0.381493	-0.812791	-1.49264	-0.485108	-2.92845
BAZ1A	-0.267784	-1.63484	-1.7042	-1.4026	-1.52504	-2.06712	-2.60814	-2.4015	-2.22654
BAZ1B	-0.312203	-0.726889	-0.886572	-0.736137	-0.435528	-0.277912	-0.586685	0.182309	-1.33464
BAZ2A	-0.425446	-0.280451	0.245079	-0.213525	-0.152625	-1.05097	-1.46893	-0.179175	-2.98663
BBC3	-2.65304	-2.4411	-1.75198	-1.92356	-2.3829	-2.74926	-3.10259	-2.11589	-3.29922
BBIP1	-2.48447	-2.72366	-2.84248	-2.69371	-1.4188	-1.35982	-1.57705	-1.20749	-2.32287
BBS5	-3.32193	-3.32193	-3.32193	-3.32016	-1.97939	-1.66487	-2.10043	-2.40315	-3.29963
BBS7	-2.7354	-2.47865	-2.43673	-2.3804	-2.21397	-1.90674	-2.33821	-2.61168	-1.56875
BBS9	-1.9981	-1.92188	-1.3913	-0.48227	-2.33995	-2.45313	-2.28977	-2.38362	-2.7981
BCAP31	-0.596961	-0.513758	-0.435997	-0.368101	0.618229	1.18873	0.160409	0.0358138	1.22358
BCAR1	-1.38069	-1.63141	-1.89381	-0.883562	-1.64281	-1.95086	-2.2182	-2.01173	-2.66967
BCAS1	-3.32079	-3.32136	-3.28184	-3.24451	-2.23936	-1.65473	-2.52428	-3.15119	-3.32193
BCAS3	-2.81177	-2.82604	-2.46441	-2.57692	-0.343529	-0.193313	-0.144756	-0.2863	-2.89356
BCAS4	-3.27907	-3.0417	-3.22432	-2.77105	-2.8305	-2.74167	-2.62951	-2.46106	-1.12968
BCAT1	1.53053	2.28114	1.59902	0.294319	1.41775	0.970633	0.967055	0.879172	-0.0553411
BCCIP	-0.527556	-0.72555	-0.676593	-0.115368	-0.408239	0.428514	0.265453	0.656179	1.27716
BCKDHA	-3.30839	-3.31546	-3.31923	-3.32153	-1.5438	-1.35998	-1.54957	-1.50258	-0.177926
BCKDHB	-2.63473	-1.94599	-2.3763	-2.02441	-0.641244	-0.742958	0.25578	0.28652	-0.799333
BCKDK	-1.87725	-0.637443	-0.635972	-0.680541	-0.146003	0.0506826	-0.0642239	-0.298273	0.339994
BCL10	-1.14331	-1.60737	-1.36165	-1.26683	-2.19213	-1.96199	-2.1776	-1.68394	-2.4692
BCL11A	-3.06806	-0.813704	-0.409457	-0.445386	-1.38617	-1.44238	-1.71382	-2.93827	-2.87667
BCL2L1	0.11406	0.0433953	-0.33645	-0.600272	-0.750662	-1.15144	-2.02211	-2.02173	-2.50587
BCL2L12	0.863013	-0.136123	0.363149	0.248011	-1.59771	-1.68791	-1.7211	-1.50077	-0.737667
BCL3	-3.22878	-1.45314	-2.57922	-2.91154	-3.2799	-3.27744	-3.32193	-3.04473	-3.29713
BCL6	-2.47457	-2.39275	-3.14329	-2.94504	-3.12198	-3.19358	-3.23885	-3.0346	-2.99593
BCL7A	-1.69832	-2.2045	-2.7413	-2.96049	-2.50559	-2.59643	-2.61131	-2.29911	-2.69808
BCL7B	-0.955331	-0.747646	-1.09274	-1.44459	-1.74909	-1.27564	-2.28281	-2.33404	-1.65205
BCL7C	-2.57919	-3.24185	-3.26974	-2.97421	-2.95542	-2.60448	-2.7221	-2.13934	-1.79325
BCL9	-1.18384	-0.588191	-0.888439	-1.17123	-2.38231	-2.18146	-2.2102	-2.21445	-2.22915
BCL9L	-1.10714	-2.85974	-2.35639	-2.2366	-2.53319	-2.77523	-3.0674	-2.5505	-3.26984
BCOR	-1.71841	0.856141	-0.0972187	-0.232221	-1.07071	-1.40992	-1.29974	-1.47111	-2.23476
BCORL1	-1.01975	-2.35801	-2.23784	-2.514	-2.9781	-3.19144	-3.25551	-2.84899	-3.26055
BCR	-1.21697	-1.52091	-1.60285	-1.51352	-2.20636	-2.34133	-2.62306	-2.30456	-2.59063
BDH2	-3.17495	-2.77268	-2.86238	-2.61205	-2.39497	-2.3843	-2.17475	-2.27606	-0.650236
BDP1	-0.927194	-0.608285	-0.12701	-0.260808	-0.289565	-0.274662	-0.888382	-0.669574	-2.02213
BEND3	-1.71205	-0.90365	-1.16135	-1.10831	-2.9622	-2.96556	-2.87684	-3.02088	-2.86782
BEND4	-3.30593	-1.16305	-1.77625	-1.26227	-2.82328	-2.86265	-2.61814	-2.58421	-3.01737
BEND7	-3.05479	-3.32193	-3.24709	-3.29178	-2.86285	-2.81761	-2.8797	-2.34063	-3.11076
BET1	-1.75283	-1.13104	-1.13993	-0.65779	-1.72981	-0.965476	-1.58877	-0.850379	-0.646256
BET1L	-1.27929	-1.72374	-1.01468	-0.707773	-3.32193	-3.30153	-3.32193	-3.32193	-2.79326
BEX1	-3.2436	-3.25353	-2.96815	-2.08584	0.352147	1.10335	1.35683	0.359525	0.167555
BEX2	-2.87175	-3.20565	-2.87489	-2.06464	-2.40764	-0.702607	-0.265578	0.112589	0.11945
BEX4	-1.27803	-1.12915	-0.429972	0.863064	-2.31711	-1.4506	-1.10682	-1.13731	0.0463055
BGLAP	-3.32193	-3.22045	-3.31997	-3.32193	-2.73924	-2.52724	-1.88585	-2.68361	-3.32193
BGN	-3.24472	-3.32193	-3.30613	-3.316	-3.3032	-3.32193	-3.32193	-3.092	-3.31508
BHLHE40	-3.2893	-2.88216	-2.38319	-2.97349	-2.36703	-3.00447	-2.86287	-2.96799	-3.08385
BICD1	-0.50358	0.147213	0.810494	-0.0377325	-2.14017	-1.58809	-2.04023	-1.27391	-2.56788
BICD2	-1.30222	-1.79527	-1.93813	-1.70382	-2.36465	-2.17934	-2.65196	-2.37018	-3.27519
BID	-3.24727	-2.70128	-1.89429	-1.31725	-1.954	-1.80841	-1.79036	-2.02438	0.684351
BIK	-1.88076	-1.56012	-0.594169	-1.3584	-2.42155	-2.44465	-2.28813	-1.89438	-1.25653
BIN3	-2.24535	-2.57845	-2.11024	-2.26992	0.8996	0.124905	0.156513	0.993921	-1.51453
BIRC2	-1.20994	-1.71442	-1.55679	-1.48636	-2.22566	-2.17567	-2.22316	-1.86116	-1.54488
BIRC5	1.35083	1.33021	1.5005	1.41742	-0.0903597	-0.149291	0.039678	-0.252661	0.469801
BIRC6	-0.0947468	0.776352	0.43333	0.0554068	0.171242	0.318224	-0.178533	-0.169341	-2.4401
BLCAP	-1.5028	-1.34657	-1.04401	-0.785263	-1.44611	-1.38117	-2.14926	-1.87182	-0.693059
BLM	-0.726967	-1.09821	-1.50731	-1.27982	-0.962119	-0.976987	-1.36743	-1.17058	-1.61215
BLMH	0.694194	0.980801	0.54216	-0.277693	-0.622971	-0.447522	-0.781419	-0.468508	-0.721849
BLOC1S2	-0.0742209	0.12824	0.20301	0.189246	-0.527903	0.120806	-0.868591	-0.495116	-0.169915
BLOC1S3	-1.56132	-2.19233	-1.85966	-2.49816	-3.28213	-3.29189	-3.32193	-3.32193	-3.28467
BLOC1S4	-2.18851	-1.78165	-1.98492	-2.50287	-2.91032	-3.04135	-2.88993	-2.35508	-0.542026
BLOC1S5	-1.8188	-1.73655	-1.90983	-2.11645	-0.999426	-0.64699	-1.01505	-0.654441	-1.56004
BLVRA	-3.32097	-2.90925	-2.18556	-1.09978	-1.43704	-0.993659	-1.61956	-1.45295	-1.88313
BLVRB	-2.72182	-2.73026	-2.5831	-1.88161	-0.217525	-0.701465	-0.71292	-0.0171599	-0.517522
BLZF1	-1.45832	-2.21084	-2.11437	-2.19824	-2.92703	-2.98694	-3.11493	-3.07955	-2.31083
BMP1	-3.17947	-3.2513	-3.19672	-2.81155	-2.79127	-2.52384	-2.67435	-2.9601	-3.2436
BMP2	-3.29257	-3.05316	-3.31753	-3.22807	-3.09382	-3.19818	-3.03619	-2.80422	-3.27354
BMP2K	-2.65152	-2.15785	-1.87189	-2.12996	-1.91679	-2.00532	-2.59871	-2.18153	-3.05551
BMP4	-3.0451	-2.25405	-2.72935	-2.59204	-3.13205	-2.74709	-2.62813	-1.75226	-2.73132
BMP6	-3.31147	-3.32068	-3.28397	-3.32061	-3.17788	-3.0907	-3.20652	-3.19814	-3.32193
BMP7	-3.32193	-3.11468	-2.80369	-2.39058	-2.41884	-2.56077	-2.98684	-2.75822	-3.05293
BMPER	-3.30881	-3.23195	-3.23985	-3.31558	-3.26168	-2.95241	-3.09708	-3.32193	-3.23339
BMPR1A	-0.260062	-0.233233	-0.284889	-0.157865	-0.821395	-0.868376	-1.37738	-1.41249	-1.54139
BMPR2	-1.55903	-1.44931	-0.97831	-1.76367	-0.647839	-0.248366	-0.57683	-0.935607	-3.23693
BMS1	0.874812	0.185623	1.12347	0.981627	-1.00404	-1.15703	-0.818713	-1.75736	-0.225341
BNC1	-3.20075	-3.20069	-3.13205	-3.25033	-3.20259	-3.19865	-3.26439	-3.32193	-3.31939
BNC2	-3.21398	-3.11969	-2.91517	-2.80936	-0.643659	0.1207	0.491822	-1.09276	-3.08625
BNIP1	-1.83677	-2.14976	-1.94811	-2.02365	-2.19744	-2.05858	-2.29278	-2.65982	-2.14447
BNIP2	0.26004	0.413212	0.244893	-0.07386	-2.4589	-2.14436	-2.57195	-2.63697	-1.68829
BNIP3L	-1.00264	-1.24614	-0.161163	-0.0414525	-0.817628	-1.02368	0.972014	0.799349	1.3533
BNIPL	-3.32193	-3.32193	-3.21994	-3.31288	-2.58569	-2.18283	-2.79594	-3.25981	-2.92027
BOC	-3.31967	-3.23969	-3.31877	-3.09125	-2.92308	-2.66456	-3.08884	-1.99002	-2.8665
BOD1L1	-1.02072	-0.187675	0.656958	-0.306632	2.35029	2.29937	1.66574	0.0538329	-1.10085
BOK	-3.15063	-2.16533	-2.39241	-2.36069	-2.06844	-2.1685	-2.19691	-2.16116	-3.12507
BOLA1	-1.09943	-2.48949	-2.12754	-2.27418	-2.29124	-2.2091	-1.91498	-2.06849	-2.48934
BOLA2B	-3.2505	-3.29617	-3.26935	-3.27736	0.886407	1.68952	1.42932	0.613421	-0.281698
BOP1	0.555006	0.491398	0.281194	0.0517819	-0.631599	-0.915213	-1.3405	-1.12464	-2.22469
BORA	-1.67055	-2.62839	-1.91078	-2.72418	-2.72393	-2.53383	-2.8796	-2.16422	-2.17374
BPHL	-2.6278	-2.38443	-1.84873	-1.78542	-2.01163	-1.68613	-1.45534	-1.70183	-1.12104
BPI	-3.32193	-3.32193	-3.32125	-3.31804	-0.87653	-0.364107	-1.26806	-2.7778	-3.32193
BPNT1	-2.30102	-2.60586	-1.81987	-2.0744	-2.50657	-2.35475	-2.69996	-2.32187	-2.84574
BPTF	-0.625893	-0.285449	-0.382963	0.0426043	0.892903	0.64063	0.903498	1.24141	-0.545904
BRAP	0.0729773	-0.452054	-0.178821	-0.304529	-1.96412	-1.70752	-2.47753	-1.93972	-0.595941
BRAT1	-0.407601	-0.597112	-0.0640656	-0.253374	-2.82377	-2.74869	-2.94211	-2.49436	-2.3422
BRCA1	-1.10533	-0.917547	-0.411669	-1.69539	-0.321906	-0.454269	-1.24	-0.437818	-2.15386
BRCA2	-0.945664	-1.22817	-1.38476	-1.12516	-0.279674	-0.063546	-0.171862	-0.370808	-1.72414
BRCC3	-0.484515	-1.32	-1.77871	-2.18336	-2.70975	-2.52326	-1.99461	-1.63272	-0.691392
BRD3	-0.0433212	0.215241	0.472254	0.301727	-0.669381	-0.816041	-0.227147	1.07081	-1.96589
BRD4	-0.410836	-0.98779	-0.659545	-0.353854	0.2358	-0.514191	-0.315541	0.591149	-2.1485
BRD7	-1.25526	-1.30524	-1.65724	-1.86871	-0.883979	-0.836974	-0.936508	-0.800587	-1.01248
BRD9	-1.36587	-1.97797	-1.41254	-2.12279	-0.848742	-0.582365	-1.43227	-0.802274	-2.00696
BRF1	-2.54315	-2.72126	-3.08617	-2.60088	-2.26358	-1.87649	-2.01348	-2.85268	-3.19465
BRF2	-2.13827	-1.8711	-2.00257	-1.82864	-2.56671	-2.77594	-2.88103	-2.43258	-2.52445
BRI3	-2.2844	-2.94911	-3.18966	-2.95154	-1.48244	-1.58536	-1.6012	-0.955915	-3.09284
BRI3BP	-2.55642	-2.91171	-2.78829	-2.59359	-1.78796	-2.28796	-2.70491	-3.03245	-2.64659
BRINP1	-3.31845	-2.65122	-2.25394	-1.77633	-2.06119	-1.55528	-2.24352	-3.26025	-2.65996
BRIX1	0.744202	0.654342	0.679853	0.845408	0.122708	0.60258	0.303777	0.00149659	0.938466
BRMS1L	-1.89741	-1.15845	-0.782804	-1.76375	-2.04281	-2.19214	-2.29164	-1.8147	-2.66926
BROX	-0.847768	-1.08546	-0.857668	-0.943466	-2.1168	-2.1732	-2.54842	-2.09331	-2.631
BRPF1	-1.74819	-2.03713	-1.78629	-1.64412	-2.64326	-2.80525	-3.01047	-2.79528	-3.24296
BRPF3	-0.121265	-0.470647	-0.949766	-1.30573	-2.57795	-2.58239	-2.51546	-1.96343	-3.23162
BRWD3	-2.31189	-0.267276	-0.132179	-0.845166	-1.57806	-1.62226	-1.90949	-2.12331	-3.08793
BSDC1	-0.340835	-0.493574	-0.282802	-0.709691	-1.47619	-1.61322	-2.1545	-1.73524	-2.6375
BSG	2.80509	2.53959	2.74851	2.58836	0.903145	0.538151	0.777196	1.06449	3.32611
BSPRY	-1.22799	-2.49328	-2.67622	-3.27913	-3.29079	-3.1673	-3.23427	-3.09727	-2.77357
BST2	-3.32193	-3.19253	-2.68166	-2.53782	-1.59662	-1.1183	-1.45959	-1.86036	0.152093
BTAF1	-0.432037	-1.52233	-0.841032	-1.19161	-1.8809	-1.76464	-1.86749	-0.567828	-1.65267
BTBD10	-0.614738	-1.43042	-1.4196	-1.21521	-2.39981	-2.3954	-2.72235	-2.15048	-2.09668
BTBD2	-2.05641	-1.73058	-1.66989	-2.04122	-2.67262	-2.66461	-2.50148	-1.18159	-2.35903
BTBD3	-0.680552	-2.20979	-2.26994	-2.24244	-2.2118	-2.22502	-2.36656	-1.06669	-2.20017
BTBD7	-2.04701	-1.98476	-1.96033	-2.41216	-1.42902	-1.45053	-1.54812	-1.6258	-2.92256
BTBD9	-2.71943	-2.58654	-3.09772	-2.90082	-0.433222	-0.307915	-0.729929	-1.81823	-2.99589
BTF3	2.87774	2.75966	2.78309	2.91062	0.359934	1.23832	0.916538	0.475702	1.92014
BTF3L4	1.70775	1.43917	1.17668	1.40776	-0.212319	-0.320172	-0.826381	0.283586	0.949116
BTG1	-0.204465	-1.09213	-0.268735	-0.607908	-0.508377	-0.986577	-1.9654	-0.0561172	-1.25525
BTG2	-1.31926	-3.13014	-2.56666	-2.13392	-2.62027	-3.10763	-3.10613	-2.22146	-3.19613
BTG3	-1.04076	-1.39247	-0.484499	-1.49375	-1.56343	-1.67307	-2.21399	-2.17701	-1.91184
BTLA	-3.25002	-1.49886	-2.06997	-3.12043	-3.26692	-3.26866	-3.29392	-3.32193	-3.29752
BTN2A1	-2.99007	-1.99061	-2.5807	-2.31786	-3.25198	-3.2338	-3.32193	-3.10272	-2.878
BTRC	-1.10692	-1.25376	-1.53301	-2.13716	-0.826441	-1.04056	-1.19723	-1.37051	-2.4787
BUB1	0.747436	0.206011	0.614253	1.17495	0.105159	-0.0591766	-0.38363	-0.566208	0.632388
BUB1B	-0.627346	-1.00336	-0.712249	-0.699644	-1.24027	-1.05974	-1.14492	-1.11426	-0.459528
BUD13	-0.953519	-1.34414	-1.68458	-1.4419	-2.52008	-2.92512	-2.74396	-2.47587	-2.53421
BUD31	0.105396	-0.173325	0.00984868	-0.0890205	0.902751	1.252	0.741193	0.570177	0.648798
BYSL	0.356765	-0.169363	-0.171814	0.0421474	-1.43245	-1.57355	-2.05966	-2.68515	-2.13482
BZW2	1.37803	0.976132	1.08421	0.741315	-1.07663	-0.94529	-1.05702	-0.36357	0.1837
C1D	-2.35469	-2.70572	-2.3243	-2.19957	-1.22452	-0.706754	-1.4945	-1.41158	-1.76288
C1GALT1	-0.942562	-0.645572	0.472393	0.209265	-2.41436	-2.47517	-2.22909	-1.96911	-0.954323
C1GALT1C1	-1.09615	-0.973216	-1.15851	-1.08783	-2.79246	-2.64513	-2.67052	-2.61603	-1.83939
C1QBP	3.39129	3.16063	3.20813	3.07071	2.48154	2.63467	2.38555	1.74549	2.81332
C1QTNF2	-3.32193	-3.32062	-3.32193	-3.28045	-2.64217	-1.87282	-2.65049	-3.19094	-3.3058
C1QTNF6	-0.575338	-3.23635	-3.1015	-3.14803	-3.32193	-3.32193	-3.32193	-3.32193	-3.20355
C2CD2	-2.24206	-2.90131	-2.63783	-2.97881	-3.19915	-3.09304	-3.18573	-3.06968	-3.00549
C2CD3	-1.59867	-2.24323	-1.88537	-2.0005	-2.22566	-2.09211	-2.38873	-1.74646	-2.69689
C2CD5	-2.02289	0.458075	-0.120353	-0.670769	-2.42471	-2.37218	-2.09284	-2.44446	-2.33991
C5	-3.32193	-3.31894	-3.32145	-3.31111	-3.20388	-3.18216	-3.1937	-3.24929	-3.26915
C9	-3.29522	-3.32193	-3.32124	-3.32193	-3.16098	-3.17924	-3.21788	-3.26266	-3.32193
CA10	-3.32193	-3.32193	-3.29564	-3.22329	-2.61454	-2.7043	-2.55945	-3.06662	-3.2507
CA12	-1.017	-3.3102	-3.17403	-2.88515	-3.06967	-3.0763	-2.64179	-2.57589	-3.16233
CA13	-3.22188	-2.42457	-1.7556	-2.3867	-3.17084	-3.27593	-3.19923	-3.32193	-3.18169
CA14	-3.25247	-3.32164	-3.31478	-2.7029	-2.57637	-1.83824	-2.12404	-1.93163	0.744731
CA8	-2.77814	-1.63698	-2.60376	-2.96022	-3.24205	-3.19958	-3.11866	-3.28229	-3.31165
CAB39L	-2.23204	-2.94075	-2.93705	-3.10346	-2.60906	-2.62322	-2.64526	-2.4735	-2.88401
CABIN1	-1.43781	-1.07839	-1.9436	-1.77219	-2.07238	-1.98029	-2.33775	-2.20034	-2.73239
CABYR	-3.02924	-2.72004	-2.46545	-1.30579	-2.17425	-2.26423	-2.85309	-3.07296	-3.21793
CACHD1	-2.10475	-1.7197	-1.81065	-0.399262	-2.36707	-1.29536	-1.57685	-0.461603	-2.48998
CACNA1A	-3.32193	-3.31951	-3.06584	-2.79574	-1.2906	-1.04724	-0.809041	-0.295933	-2.95733
CACNA1D	-3.31834	-3.32164	-3.32013	-3.29059	-2.75961	-2.6977	-3.00709	-3.26989	-3.30608
CACNA1E	-3.32193	-3.32025	-3.30326	-3.19542	-0.369418	-1.08482	-1.64784	-1.08427	-3.30807
CACNA2D1	-3.02367	-0.76919	-1.15425	-1.94963	-2.30358	-2.26673	-2.31412	-1.39616	-2.97833
CACNA2D3	-2.23774	-2.84407	-2.60479	-2.40517	-2.65868	-2.23014	-2.7985	-2.85812	-3.24161
CACNB2	-1.71827	-2.88148	-2.84195	-2.97323	-2.6764	-2.20871	-2.65388	-1.76362	-3.18095
CACNB3	-3.00844	-2.0312	-2.03506	-2.75113	-2.97722	-3.11527	-3.14914	-2.08038	-3.17741
CACUL1	0.181296	0.274719	0.975905	0.795553	-1.136	-1.4433	-2.07233	-1.16967	-2.44942
CACYBP	2.09119	2.32898	2.47701	2.09881	1.81488	2.06241	1.73634	1.66114	2.13775
CAD	-0.166522	-0.0391212	-0.620037	-0.403772	-1.12316	-1.59711	-1.83454	-1.79121	-2.67767
CADM1	-2.6041	-3.08116	-2.47449	-2.15537	0.163669	-0.0118469	-0.852777	0.163886	-1.25745
CADM2	-3.32069	-2.71885	-2.75991	-1.90301	-1.63731	-1.68423	-1.65675	-1.41528	-2.62345
CADPS2	-3.31745	-3.02304	-3.13802	-2.55198	-1.32219	-1.33085	-2.34069	-1.71702	-2.43734
CALCB	-3.32193	-3.32193	-3.12442	-2.44806	-1.46148	-1.73231	-3.039	-2.2112	-2.64442
CALCOCO1	-2.04747	-2.75621	-2.71437	-2.81399	-3.01476	-2.89924	-2.8434	-2.81202	-2.88563
CALHM2	-3.28555	-2.62605	-2.99719	-3.29161	-3.30142	-3.31284	-3.31546	-3.32193	-3.19016
CALM1	1.4878	1.68337	1.64264	1.81076	2.68686	2.38322	2.92646	2.16557	2.11206
CALN1	-3.31881	-3.27355	-3.28915	-3.3201	-0.989363	-0.81523	-0.604692	-1.77708	-3.11961
CALR	1.12983	1.26992	2.02799	2.04586	2.10117	1.35139	1.27962	1.3843	-0.795826
CAMK1D	-3.32193	-3.01476	-2.93996	-2.73876	-1.44296	-0.511796	-1.12207	-2.71377	-3.11892
CAMKMT	-2.31714	-1.89319	-2.18935	-2.24946	-0.161125	0.131963	-0.361116	-0.57204	-1.37213
CAMSAP1	-1.64917	-2.43351	-1.70251	-1.79954	-1.943	-1.69137	-1.88481	-1.1579	-3.05521
CAMTA1	-1.95213	-1.35628	-1.43114	-1.59434	-1.0207	-0.45246	0.0339148	0.506601	1.01818
CAMTA2	-1.62279	-2.30744	-2.37507	-2.96064	-2.71439	-2.90701	-3.07896	-3.20961	-3.25041
CANT1	-1.38674	-1.87106	-1.76842	-2.36134	-2.79663	-2.49702	-2.68698	-2.41149	-3.11169
CAP1	-0.161606	0.398498	0.179696	-0.276576	0.949049	1.00078	0.276057	0.763734	0.742749
CAP2	-3.12476	-2.52846	-2.40267	-3.29181	-2.37966	-2.59115	-3.01036	-2.66695	-2.59584
CAPG	-0.903845	1.13695	0.812801	0.433885	0.087036	-0.27078	-1.16739	-0.930418	-0.969988
CAPN13	-3.32193	-3.32193	-3.32125	-3.29647	-3.25647	-3.29942	-3.26835	-3.29712	-3.31353
CAPN15	-1.80754	-1.96648	-2.10529	-1.73889	-2.53682	-2.84398	-3.06055	-3.12054	-3.2914
CAPN2	0.160975	-2.64066	-2.90745	-2.54844	-2.92287	-2.53145	-2.6016	-2.23918	-2.11478
CAPN5	-2.74992	-0.100038	-1.21134	-0.518022	-2.94201	-2.93769	-3.05656	-2.97871	-3.06959
CAPRIN1	0.715449	0.780417	0.80159	0.821358	0.4987	0.0828796	-0.158091	0.696393	0.0411741
CAPRIN2	-3.25457	-2.58907	-3.14061	-1.75553	-1.79079	-2.05682	-2.43164	-2.42497	-2.95715
CAPS2	-3.32193	-3.32193	-3.30233	-3.29525	-1.88522	-2.07943	-2.44795	-2.5998	-3.23183
CAPZA1	0.580574	0.453547	0.677894	0.412016	0.197591	0.384627	-0.0357944	-0.315737	0.512219
CARHSP1	-1.4257	-0.155495	-0.176318	-0.381617	1.07305	0.920512	0.815996	0.382348	0.471802
CARM1	-2.51847	-2.40544	-2.31297	-2.10006	-1.96811	-2.49409	-2.21921	-2.44205	-2.76708
CARS	0.156011	-0.794599	0.0252555	-0.531405	-0.638061	-0.603147	-0.315046	-0.985796	-1.4629
CASK	-2.89715	-2.34459	-2.46035	-2.1506	-2.35153	-1.63515	-1.27594	-0.869731	-2.39046
CASP2	-0.248963	-1.46458	-0.789385	-0.460081	-1.88754	-1.78913	-1.87866	-0.643792	-2.569
CASP3	-0.302015	0.616849	0.354393	0.305895	0.788712	0.55851	0.0044488	-0.356822	-0.613641
CASP4	-3.31969	-3.32033	-3.19216	-3.11073	-3.18695	-3.04996	-3.29413	-3.04276	-3.32193
CASP7	-2.89438	-2.54427	-2.95676	-2.91138	-2.80154	-2.75598	-3.15735	-3.2327	-3.10961
CASP8AP2	-1.45314	-1.10732	-0.766993	-1.74608	-1.31002	-0.856783	-1.2768	-0.480814	-1.3623
CASP9	-2.41958	-2.31144	-2.74294	-1.94448	-1.28939	-1.65563	-2.0572	-1.61022	-2.18997
CASQ1	-3.18514	-1.39775	-2.40155	-1.78224	-3.32193	-3.29027	-3.24141	-3.26128	-3.32193
CAT	-2.86125	-1.33189	-1.98497	-2.22205	-2.77367	-2.21414	-2.38009	-2.28309	-1.83923
CATSPER3	-3.25059	-2.97495	-3.31424	-3.29847	-1.95984	-1.50659	-2.13405	-2.61743	-3.21208
CAV2	-3.31933	-2.90156	-2.25315	-2.74543	-2.41912	-2.39234	-2.83118	-2.61772	-3.24265
CBFA2T2	-1.18162	0.829214	-0.0568727	-1.01188	-1.86315	-2.26051	-2.60888	-2.67281	-2.87596
CBFB	-1.4347	-1.60996	-2.11079	-2.55866	-1.61221	-1.73945	-1.63212	-1.45127	-1.83959
CBL	-0.234231	-0.993281	-0.578222	-0.463965	-2.32022	-2.31747	-2.17399	-2.58851	-2.73793
CBLB	-0.327152	-2.71938	-2.03063	-1.79848	-2.4823	-2.50814	-2.5051	-2.09773	-2.70916
CBLC	-2.97506	-2.16265	-2.0435	-2.32432	-3.06487	-2.77562	-2.61207	-2.69988	-2.3535
CBR1	-2.61097	-2.66226	-2.50334	-1.69165	-0.822878	-0.82686	-1.0069	-1.44706	0.376568
CBR4	-0.94492	-0.730232	-0.727057	-1.12497	-1.42258	-1.97156	-1.95757	-2.29255	-1.43038
CBS	-2.57131	-2.15093	-1.68997	-1.179	-0.284189	-0.694656	-0.345232	-1.1039	-0.51124
CBWD3	-2.20023	-2.15445	-2.36153	-2.45474	-1.91116	-1.28749	-0.351534	-0.153027	-0.942474
CBX1	-1.56146	-0.992732	-0.444938	-0.911967	1.60533	1.73643	1.91092	1.59331	-0.498245
CBX2	-2.35354	-2.67827	-1.0805	0.118519	-1.57435	-1.87611	-2.27414	-1.22178	-2.43587
CBX3	1.63099	1.83476	1.75045	1.66499	1.29997	0.586387	1.06719	1.65562	0.643831
CBX5	0.102839	-1.05366	-0.248092	0.225808	-0.493217	0.340843	1.05927	0.346058	0.951653
CBX6	-2.69693	-1.78301	-1.69565	-1.40221	-3.00465	-2.7448	-3.09046	-1.99386	-3.25333
CBY1	-1.25323	-1.41301	-1.61875	-1.50581	-2.03898	-1.9894	-2.50743	-2.71625	-1.04777
CC2D1A	-1.48853	-1.27002	-2.09879	-1.803	-2.181	-2.12607	-2.70515	-2.75758	-3.00538
CC2D1B	-1.42805	-2.07733	-2.3844	-1.89096	-2.8472	-2.88808	-3.15139	-3.00649	-3.16039
CC2D2B	-3.15387	-3.30472	-3.29874	-3.30702	-2.68443	-2.97258	-2.80659	-3.09499	-3.25243
CCAR1	1.40944	1.18207	1.0772	1.27366	0.31763	0.639503	0.530204	1.10226	1.12867
CCAR2	-0.587255	-0.253889	-0.769927	-0.258283	-1.75443	-2.14754	-2.14546	-1.43256	-2.58161
CCBE1	-3.07304	-3.32193	-3.24422	-3.11013	-2.44773	-1.90374	-2.15309	-2.03852	-3.2089
CCDC107	-3.31105	-3.31235	-3.31037	-3.31484	-2.23	-2.50132	-1.72845	-2.06239	-2.35572
CCDC115	-1.90475	-1.5948	-1.70876	-1.32748	-1.30543	-1.35096	-1.12407	-0.968033	-1.35343
CCDC117	0.318461	0.951097	0.443113	0.146415	-2.24294	-2.37956	-2.25142	-1.68844	-1.42002
CCDC12	0.228663	0.0844998	0.462608	0.673308	-1.1358	-0.562437	-0.954697	-0.969427	0.112724
CCDC120	-1.82525	-2.75593	-2.48999	-2.21421	-3.12054	-2.96446	-3.05647	-2.64996	-3.25009
CCDC124	1.47997	1.23039	1.39404	1.26755	-1.93314	-1.65382	-1.99578	-1.41268	-0.0901419
CCDC125	-1.99365	-2.75427	-2.95343	-3.24271	-3.20643	-3.20647	-3.26773	-3.19823	-2.77963
CCDC127	-1.80341	-1.54942	-1.50136	-2.24331	-1.93801	-2.14057	-2.46644	-1.80064	-1.68617
CCDC13	-3.31771	-3.32193	-3.31968	-3.32104	-2.28976	-1.99946	-2.84563	-3.09598	-3.2934
CCDC130	-0.693639	-1.64262	-1.36957	-0.444327	-2.42142	-2.53355	-2.54913	-2.62647	-2.47873
CCDC134	-2.30054	-2.72238	-2.36207	-2.32281	-2.30095	-2.25738	-2.83981	-3.05333	-3.10195
CCDC137	0.711739	0.403425	0.382919	-0.19323	-2.12228	-1.92561	-2.4255	-2.14623	-2.27176
CCDC138	-1.72587	-1.3738	-1.72832	-1.73979	-0.889301	-1.23806	-1.0879	0.0727362	-1.29158
CCDC14	-0.619334	-1.64945	-1.79067	-0.685876	-1.5892	-1.45563	-1.54603	-1.47512	-2.21595
CCDC141	-2.20885	-3.31966	-3.19261	-2.80134	-3.26764	-3.23238	-3.17831	-3.24194	-3.28012
CCDC148	-3.32193	-3.3191	-3.31417	-3.15427	-2.81056	-2.61838	-2.85155	-1.99486	-3.15189
CCDC150	-1.14306	-2.56035	-2.5214	-2.69495	-2.07003	-2.29928	-2.40801	-2.31683	-2.44046
CCDC152	-3.25974	-3.08053	-2.85308	-1.75171	-3.24773	-2.63067	-2.77202	-3.32193	-1.536
CCDC160	-3.32193	-3.32193	-2.95721	-2.73488	-3.29928	-3.29167	-3.24976	-2.92528	-1.64615
CCDC167	-2.11891	-1.53	-1.95686	-2.41878	-0.91893	-0.716783	-1.05009	-0.18567	-1.23262
CCDC169	-2.76062	-2.59032	-0.585321	-0.432716	-2.86769	-2.39944	-1.93229	-2.82468	-2.60807
CCDC171	-3.16706	-2.56407	-2.74009	-2.67026	-2.37917	-2.16432	-1.39217	-2.18003	-2.83495
CCDC173	-3.23968	-3.32193	-3.27742	-3.31719	-1.74644	-0.85311	-1.75373	-1.70496	-3.20422
CCDC174	-2.16023	-2.74979	-2.26551	-2.27482	-1.43626	-1.4879	-1.20269	-1.17085	-1.95531
CCDC18	-2.36552	-1.78241	-1.92516	-1.81812	-1.96972	-1.7572	-1.46394	-1.46408	-2.34778
CCDC22	-2.20802	-1.7011	-1.61136	-2.37029	-2.6552	-2.66766	-2.90934	-2.67709	-3.18041
CCDC25	-2.2675	-1.64611	-2.1065	-1.80241	-1.46022	-0.408928	-0.275987	-0.30225	-0.637567
CCDC28A	-1.05627	-1.86975	-1.76838	-1.49993	-2.17471	-2.1973	-2.72846	-2.34431	-1.56536
CCDC28B	-3.31494	-1.97803	-2.11073	-2.14564	-1.00285	-1.07159	-1.23194	-0.736964	-0.887887
CCDC30	-3.21286	-3.07493	-3.25598	-3.27217	-2.0373	-1.01864	-1.9515	-2.71679	-3.16544
CCDC34	-1.25266	-2.85303	-2.0171	-1.98032	-0.655348	-0.740349	-0.731791	-0.26681	-2.09606
CCDC43	-1.52858	-1.43326	-1.23772	-1.43503	-1.74571	-1.71353	-2.13046	-2.16426	-0.83869
CCDC47	1.50635	0.987141	1.36963	1.35157	-0.702215	-0.530357	0.22164	-0.271461	0.191589
CCDC50	-0.756393	-1.77263	-1.61434	-1.77135	-2.57237	-2.48009	-2.58085	-2.74819	-1.84548
CCDC51	-0.280064	-1.00339	-0.916327	-1.56961	-1.75401	-1.96031	-2.41518	-2.69447	-1.21052
CCDC58	-0.978865	-1.5973	-1.40396	-1.26533	-0.386655	-0.170059	0.719181	-0.300974	-0.93744
CCDC6	-0.245168	-0.520797	-0.477988	-0.630243	-1.14037	-1.11503	-1.29801	-0.0266781	-2.55822
CCDC71	-3.28973	-3.20414	-3.22345	-3.02905	-3.14506	-3.02805	-2.86782	-2.80852	-3.28367
CCDC77	-1.20043	-0.786365	-1.08286	-0.933814	-2.44616	-1.97466	-2.12451	-1.77633	-1.4672
CCDC8	-3.2318	-2.81866	-2.31287	-1.05348	-3.06932	-3.17116	-3.14434	-3.22782	-3.28439
CCDC82	-2.06397	-1.16449	-1.17857	-1.43219	-2.25379	-2.0746	-2.23819	-1.72695	-2.56114
CCDC84	-1.32438	-1.73034	-0.935866	-1.03163	-1.10212	-1.10119	-2.05016	-1.73712	-2.17923
CCDC85B	-1.38948	-1.06769	-1.45274	-0.845449	-2.90945	-3.13832	-2.81271	-2.82722	-1.43044
CCDC86	0.0226495	-0.668759	-0.300851	-0.0557211	-1.52578	-1.57634	-2.22469	-2.32917	-1.57262
CCDC88C	-2.43482	-2.62189	-2.64413	-2.18349	-1.49019	-1.5447	-2.12495	-2.2129	-3.20033
CCDC9	-1.69567	-1.8686	-1.83719	-2.71008	-2.75262	-2.86565	-2.98268	-2.85949	-2.86181
CCDC91	-2.66948	-1.88982	-2.11693	-1.66205	-0.868143	-0.505708	-0.660513	-0.823682	-1.59774
CCDC92	-3.32071	-3.32068	-3.32193	-3.32016	-3.31096	-3.31536	-3.25057	-3.19417	-3.25447
CCDC93	-1.29312	-1.00585	-1.16175	-2.36731	-2.4549	-2.81353	-2.88837	-2.8216	-2.56336
CCDC97	-0.674583	-2.51088	-1.7213	-0.951614	-2.78161	-2.8835	-2.85992	-2.55769	-3.12726
CCHCR1	-1.68951	-2.02725	-1.51836	-2.1389	-2.53428	-2.68693	-2.81326	-2.78463	-2.72669
CCKBR	-1.75572	-3.16752	-2.42326	-3.10033	-2.95862	-2.89599	-3.18971	-2.76085	-1.80844
CCL2	-3.31345	-2.96992	-3.05076	-2.97914	-3.32193	-3.30388	-3.28006	-3.24208	-3.09401
CCL20	-3.32193	-3.32193	-3.32193	-3.30124	-1.66955	-1.61275	-2.2317	-3.0452	-3.32193
CCL26	-3.256	-3.05858	-2.9819	-2.81995	-3.07451	-3.32193	-3.32193	-3.24404	-3.22505
CCL27	-3.32193	-3.32193	-3.32193	-3.32193	-2.68232	-2.64642	-2.89518	-2.5055	-3.31029
CCM2	-1.09853	-1.67986	-1.6911	-1.67976	-2.17797	-2.6117	-2.44632	-1.77937	-1.88911
CCNA2	0.092127	0.254959	0.217015	-0.112693	-0.131255	-0.469834	-1.17413	-1.01598	0.0902813
CCNB1	1.21034	0.901461	1.35485	1.34696	0.922405	0.398204	-0.0237304	0.705647	1.40217
CCNB1IP1	-1.59518	-1.34237	-1.20213	-1.11243	-2.0228	-2.1373	-2.37051	-2.39248	-1.30803
CCNB2	0.272432	-0.644199	0.257371	0.186303	-1.27041	-0.890685	-0.743044	-0.540073	1.68464
CCNC	0.781649	1.00634	1.00804	0.631653	-0.660724	0.0541242	-0.218035	-0.314266	-0.630355
CCND1	-2.83972	-0.66295	1.52737	1.99938	0.915893	0.0283504	-1.53038	-1.79441	-0.191078
CCND2	-3.30311	-3.17466	-2.81908	-1.97628	-0.840935	0.0403076	1.2435	1.41352	-0.552875
CCNDBP1	0.161293	-0.214439	0.0854858	-1.28272	-2.44488	-2.69415	-2.93236	-2.11603	-1.01707
CCNE1	-0.906914	-0.310714	-0.516421	-0.965673	-0.512137	-1.46965	-2.19794	-1.41743	-1.63892
CCNF	0.495689	0.45851	0.615778	-0.0217261	-1.85411	-1.83605	-2.2343	-2.15116	-3.00175
CCNG2	-2.39378	-2.89908	-2.77004	-2.51403	-2.47281	-2.89382	-2.58017	-1.92413	-2.06773
CCNH	-0.249927	-1.30853	-0.165019	-0.323165	-1.01724	-0.908505	-1.24357	-0.181085	-0.984191
CCNI	0.219806	0.572673	-0.132614	-0.208758	-1.67002	-1.47874	-0.792468	0.832315	-1.3459
CCNJ	-1.89653	-1.36855	-1.41402	-0.877898	-2.82046	-2.86845	-2.71744	-2.17368	-2.56322
CCNO	-3.08006	-2.39731	-3.01707	-3.03314	-3.26133	-3.30537	-3.32193	-3.32193	-3.32193
CCNT1	-1.8425	-1.89634	-1.3749	-1.54154	-1.94434	-2.11677	-2.18806	-1.81286	-2.64594
CCNT2	-1.25855	-1.63705	-1.28196	-1.26639	-1.32304	-1.44324	-1.38714	-1.72687	-0.695398
CCNY	-1.66889	-2.06535	-2.34852	-2.66468	-0.0619277	-1.21823	-1.34554	-1.33648	-2.77466
CCNYL1	-2.59625	-2.02625	-2.3024	-2.30486	-2.62681	-2.80128	-2.95285	-2.64163	-3.23297
CCP110	-0.103486	-1.34992	-1.0101	-1.6054	-1.91319	-1.42206	-2.16416	-1.95573	-2.43342
CCR1	-3.31967	-3.32193	-3.17672	-3.24731	-3.2274	-3.30401	-3.31381	-3.19591	-3.32193
CCR7	-3.08886	-3.29543	-2.37109	-2.75902	-2.57589	-3.14012	-3.30913	-3.27179	-3.32193
CCS	-0.967928	-1.61313	-1.47721	-1.26074	-2.89515	-2.74147	-3.06812	-2.83965	-1.32331
CCSAP	-2.4173	-2.19622	-1.3158	-1.47693	-2.71277	-2.86594	-3.01923	-2.82129	-3.11124
CCSER1	-3.32193	-3.32193	-3.14482	-3.24713	-1.50667	-1.5671	-2.04236	-2.86291	-3.29888
CCSER2	0.165254	-1.03101	-1.14819	-1.48573	-1.35246	-1.52061	-1.55013	-1.70761	-2.281
CCT2	2.73985	2.7523	2.69663	2.79563	1.17038	1.3977	0.90814	1.21661	1.8295
CCT3	1.85892	2.00986	1.95308	2.07262	1.94166	1.65004	1.45669	1.37265	2.44766
CCT5	2.96632	2.74815	2.58462	2.49664	1.78925	1.7591	1.33912	1.76457	3.03921
CCT6A	2.92076	3.0107	2.98582	2.93599	2.04652	1.96027	1.77835	1.86669	2.26665
CCT7	0.634631	0.666606	0.743974	0.433998	1.69365	1.80609	1.56483	1.59337	2.5731
CCT8	-0.620906	-0.605089	-0.481505	-0.46521	1.53092	1.58732	1.48521	1.57785	1.81687
CCZ1	-1.87888	-0.987262	-1.45689	-1.13174	-2.91765	-2.78182	-3.05894	-2.8343	-0.3914
CCZ1B	-1.57249	-1.06609	-1.51794	-1.34474	-1.39828	-1.62332	-2.22725	-0.944824	-0.684523
CD151	-1.77777	-1.88591	-2.56908	-2.60969	-0.989059	-1.48561	-2.25081	-2.11928	-2.84258
CD164	1.0528	0.459342	0.594297	0.620283	0.375289	0.121554	-0.617843	-0.0351819	0.37084
CD1D	-3.32193	-3.18136	-2.45889	-2.33517	-3.26857	-3.2727	-3.31593	-3.20476	-3.08778
CD200	-3.30684	-0.44245	-0.235024	0.104817	-0.363853	0.0192699	-0.0217731	-0.8166	-1.58173
CD226	-3.32193	-3.32193	-3.32095	-3.30957	-2.50568	-2.65112	-3.05188	-3.04783	-3.27889
CD274	-2.53825	-3.31596	-2.98141	-3.04678	-3.32193	-3.3186	-3.31491	-3.32193	-3.30999
CD276	-0.783295	-1.24311	-1.29508	-0.521534	-2.65294	-2.70988	-2.49967	-2.15269	-2.91742
CD2AP	-0.429897	0.719688	0.392735	-0.484088	-0.770195	-0.822175	-1.16138	-1.27519	-2.37796
CD300A	-3.32193	-3.32193	-3.32125	-3.14914	-3.32193	-3.30166	-3.29671	-3.2369	-2.99662
CD3EAP	-2.11618	-1.92281	-1.49958	-1.80235	-0.177663	-0.171291	-0.799746	-1.45267	-2.66151
CD40	-3.32193	-3.31983	-3.31995	-2.51407	-3.27467	-3.00955	-2.72704	-2.56933	-2.62729
CD46	0.587101	-0.139708	0.0653234	0.292284	-0.736202	-0.658463	-0.768412	-0.608092	-1.64924
CD47	-0.106123	-0.395249	-0.614019	-1.50203	-2.62675	-2.45736	-2.43194	-2.07289	-2.35343
CD53	2.06344	-1.59221	-2.58297	-2.9158	-3.12644	-3.22127	-3.30551	-3.21177	-3.28659
CD55	0.0267575	-2.39276	-2.25562	-2.51454	-1.28625	-2.14914	-2.964	-2.48694	-0.633232
CD58	-3.23286	-3.20345	-3.21804	-3.1386	-2.03305	-1.65195	-1.27126	-1.49529	-2.99443
CD59	-2.07407	-2.49319	-2.39231	-2.17095	-0.399097	-0.498922	-0.765557	-0.8766	-0.556502
CD63	1.0014	1.54579	1.63335	1.93226	1.47539	1.52386	1.50479	1.52285	2.10845
CD81	-0.683836	-0.378534	-0.440707	-0.0758405	-1.6421	-1.59462	-1.30022	-1.05531	-1.8276
CDA	-3.2158	-2.82568	-2.51211	-3.0327	-2.8551	-3.00843	-2.94264	-3.15946	-2.95183
CDC123	-0.631957	-0.190604	-0.466691	-0.471104	0.904071	1.30365	0.659011	0.119398	2.04884
CDC14A	-2.90509	-3.05302	-3.16556	-2.86904	-2.11767	-1.9556	-2.63866	-1.78352	-2.90801
CDC14B	-3.25231	-2.73691	-1.75772	-1.24429	-1.56784	-1.07629	-1.45268	-0.970999	-2.81212
CDC25A	-0.185908	-0.696114	-1.3029	-1.46035	-0.951266	-1.17851	-1.57885	-1.76078	-2.63235
CDC25B	-1.68714	-1.31285	-0.889743	-1.93087	-2.70751	-3.05625	-3.17853	-2.67093	-3.11896
CDC26	-2.1694	-2.24764	-2.27075	-2.21387	-0.366338	-0.192232	-0.321379	-1.24132	0.204256
CDC37	0.94493	0.678423	0.899894	0.957703	0.232571	-0.144727	-0.306576	-0.334732	-0.272784
CDC40	-1.28673	-1.49946	-0.874199	-0.998542	-2.04962	-1.98595	-1.92014	-1.55905	-1.85367
CDC42	1.51766	0.904119	1.10886	1.13735	0.23379	1.22972	1.27	0.403543	-0.782748
CDC42BPB	-1.77692	-2.87062	-1.54691	-2.27216	-2.07009	-2.29962	-2.50754	-1.60095	-3.00945
CDC42BPG	-1.86854	-2.64786	-2.4424	-2.67706	-2.92238	-2.9724	-3.0929	-3.23857	-3.27561
CDC42EP1	-0.93272	-3.17471	-1.70672	-2.30569	-2.38448	-2.64157	-3.03703	-2.4599	-3.10312
CDC42EP2	-3.32193	-3.32193	-3.32193	-3.32193	-2.65616	-2.88719	-2.85202	-3.29081	-3.16074
CDC42SE2	0.0833155	-0.54489	-1.39843	-1.4289	-1.5139	-1.42608	-1.62746	-0.4524	-1.93085
CDC45	0.354088	-0.459152	-0.637341	-1.29447	-1.32856	-1.79165	-2.19882	-1.23471	-1.50048
CDC6	0.838391	1.27647	0.864707	0.591313	-2.89021	-2.66457	-2.67161	-2.39612	0.087496
CDC7	-1.37375	-1.04783	-1.6183	-1.51863	-1.48361	-1.19159	-1.44745	-0.507933	-0.116767
CDCA2	0.115829	-1.48266	-0.198291	-0.460803	-0.781141	-0.973375	-1.34106	-1.24325	-1.97641
CDCA3	-0.853232	-1.74694	-1.51091	-1.24715	-0.474755	-0.550342	-1.18114	-1.41599	-1.14187
CDCA7L	-3.20793	-0.69598	-0.81682	-0.0177463	-1.77349	-1.37551	-0.926104	-1.36931	0.553722
CDCA8	0.404139	0.00526618	0.232894	0.0848057	-1.10277	-1.52427	-1.82177	-1.42659	-1.51324
CDCP1	-2.55841	-1.2221	-1.85229	-1.5091	-2.37299	-2.45936	-2.85714	-2.31164	-2.46541
CDH1	1.77821	1.41167	1.11744	0.587703	-2.33904	-2.46608	-1.8913	-2.31626	-0.411993
CDH10	-3.32193	-3.32193	-3.26173	-3.24712	-3.1331	-2.9357	-3.19705	-2.70657	-3.18177
CDH11	-3.30635	-2.91478	-3.25508	-3.21458	-2.7826	-2.68526	-2.54973	-2.59583	-3.25155
CDH12	-3.32193	-3.32193	-3.31952	-3.28244	-1.36308	-0.521023	-1.8224	-2.66386	-3.31659
CDH13	-3.30972	-2.81691	-2.83001	-2.60521	-2.40821	-2.01576	-2.48509	-2.03627	-3.25633
CDH18	-3.32193	-3.32108	-3.31553	-3.26553	-1.17044	-0.949755	-0.876683	-2.84543	-3.30795
CDH2	-3.30735	-3.30744	-3.30297	-3.01681	-2.29641	-1.89979	-2.38757	0.282892	-3.11348
CDH20	-3.32193	-3.32046	-3.3203	-3.28324	-2.50357	-2.63509	-3.03426	-3.01842	-3.32193
CDH3	-1.82715	0.0534255	0.726305	1.13941	0.0334122	-0.952887	-0.732768	-1.37115	-0.713049
CDH5	-3.31731	-3.00938	-2.80068	-2.87491	-2.39014	-2.81668	-3.1471	-3.04032	-3.31504
CDH6	-3.31967	-3.32193	-3.32117	-3.14133	-2.48502	-2.1345	-0.777247	-2.39456	-2.32829
CDH8	-3.0066	-1.88425	-1.65823	-2.18107	-3.0096	-2.87932	-3.00446	-3.23755	-3.08435
CDH9	-3.32193	-3.32193	-3.32109	-3.27938	-2.61799	-2.27155	-2.4801	-2.11863	-3.1837
CDHR1	-3.15664	-0.507028	-1.79883	-2.84432	-3.08985	-3.25633	-3.29376	-3.32193	-3.30233
CDIP1	-2.70803	-2.08113	-1.22456	-1.07117	-1.70185	-1.50249	-1.65357	-1.35972	-1.8471
CDIPT	-0.0254385	-0.267244	-0.382159	-0.569499	-2.63626	-2.70902	-2.82007	-2.5825	-1.94778
CDK1	1.3629	-0.0878337	-0.0971678	-0.181649	-3.30579	-3.28347	-3.30838	-3.32193	-0.205907
CDK10	-1.09073	-1.32556	-1.02133	-0.791808	-2.34736	-2.32547	-2.68177	-2.36286	-1.74851
CDK11B	-1.51997	-2.11993	-1.44183	-1.78232	-0.333874	-0.0487521	-0.154113	0.0133082	-2.2108
CDK12	0.165201	-0.511355	0.21853	-0.27832	-0.263248	-0.780752	-1.20781	-1.61988	-2.81383
CDK13	-1.78089	-1.74988	-1.90351	-1.51311	-1.0159	-0.546294	-0.973197	-0.40954	-2.93706
CDK16	0.475713	-0.307524	0.0882986	-0.320069	-2.37107	-2.49462	-2.49171	-1.65838	-1.12867
CDK17	-1.93382	-1.69489	-1.80409	-2.37281	-2.20951	-2.20259	-2.63109	-2.19493	-2.62921
CDK2	-1.44766	-2.61867	-2.04859	-2.13302	-1.156	-1.01691	-1.29064	-0.412679	-1.93512
CDK2AP2	0.178043	0.683906	0.478993	0.901393	-0.118543	-0.00899053	-0.214141	-1.02262	-0.0510511
CDK3	-3.31215	-3.32193	-3.30937	-3.29238	-1.86854	-2.08132	-2.11796	-2.3153	-3.21358
CDK5RAP1	-0.208906	-0.276938	-0.274604	-0.480542	-2.1514	-2.28019	-2.62532	-2.38628	-0.689046
CDK5RAP2	-0.279088	-0.944803	-0.981013	-1.07309	-1.52639	-1.59262	-1.61688	-0.420862	-2.75405
CDK5RAP3	-2.88454	-2.35464	-2.77099	-2.85713	-2.225	-2.15435	-1.47834	-0.800455	0.315515
CDK6	0.577227	-2.47978	-1.14809	-1.60098	-1.9759	-2.43059	-2.19101	-1.85084	-2.90685
CDK7	0.59037	0.291736	0.779105	0.237818	-0.2571	-0.281062	-1.51885	-1.28156	-0.12205
CDK8	-2.33248	-2.62385	-2.45666	-2.81626	-0.95209	-1.36257	-1.30455	-0.861613	-2.90597
CDK9	-1.6469	-1.56212	-1.3686	-1.25755	-2.27513	-2.11142	-2.61005	-2.58859	-0.807962
CDKL3	-3.28434	-3.13949	-3.17269	-3.24573	-2.15303	-1.81169	-2.06986	-2.08649	-2.96533
CDKN1A	-3.15093	-2.71039	-1.99358	-1.80605	-2.3179	-2.77318	-3.28046	-2.89945	-3.1928
CDKN1C	-3.11796	-2.98855	-2.62253	-1.70831	0.536775	-0.308527	-2.21298	-0.309347	-2.44749
CDKN2AIP	-1.77655	-1.72239	-1.70566	-1.8958	-2.7356	-2.85732	-3.07044	-1.92803	-2.55762
CDKN2AIPNL	-0.755552	-0.219834	-0.0290416	-0.0101832	-0.961505	-1.19919	-1.08185	-0.550011	-0.186444
CDKN2D	-1.59374	-2.18172	-2.67546	-2.73457	-2.87932	-2.82802	-2.95111	-3.0166	-3.03491
CDKN3	-0.891603	-1.62653	-1.18086	-0.827043	-1.91278	-1.64979	-1.37477	-1.5408	-0.70065
CDON	-2.90715	-2.9293	-2.65206	-2.64756	-1.78553	-1.43754	-1.61345	-1.59049	-3.15997
CDPF1	-2.69892	-2.52361	-2.38825	-2.42769	-2.95093	-3.1269	-3.15066	-3.19709	-1.92302
CDR2	-2.54758	-2.34258	-2.00268	-2.0699	-2.6207	-2.68988	-2.73137	-2.6803	-3.00548
CDR2L	-2.48784	-1.32155	-1.73809	-0.538104	-1.52301	-1.94518	-2.24914	-1.86965	-3.11348
CDT1	-0.561771	-0.989123	-1.40514	-1.55487	-1.66237	-1.94399	-2.04853	-1.64159	-2.12579
CDV3	0.628982	0.648995	0.651238	0.0642301	-3.1374	-3.09849	-3.1085	-3.05645	-2.45216
CDX1	-1.80738	-2.9573	-2.91304	-3.01328	-3.10723	-2.90027	-3.27718	-3.32193	-3.012
CDX2	1.53091	-3.13975	-2.76319	-2.87701	-2.71175	-3.15475	-3.22461	-3.32193	-3.13946
CDX4	-3.32193	-2.9937	-3.29263	-3.11662	-3.32193	-3.21942	-3.31062	-3.32193	-3.22342
CDYL	-0.980643	-2.16995	-1.83135	-2.04904	-0.999179	0.0963609	0.994209	0.343385	-0.754682
CEACAM1	-3.14809	-2.22146	-3.10485	-3.18735	-3.02855	-3.20802	-3.2787	-3.26185	-3.32193
CEACAM6	-3.20291	-1.95659	-2.74761	-3.31687	-2.95304	-2.40361	-2.65502	-3.17176	-3.29872
CEBPA	-2.04214	-3.11175	-2.99393	-2.62695	-3.09477	-3.26151	-3.21763	-2.84115	-3.27602
CEBPB	-3.30824	-3.31055	-3.26655	-3.29026	-2.10415	-2.47192	-3.08479	-1.89391	-3.11983
CEBPD	-3.2189	-3.08566	-3.25506	-3.18823	-2.82039	-3.07386	-3.09171	-3.21696	-2.92837
CEBPG	-0.18472	-1.3712	-0.810985	-1.2824	-2.0323	-2.21982	-2.39316	-1.3578	-1.38224
CEBPZ	0.172002	1.36966	1.24768	0.778886	0.749516	1.34486	1.20431	0.78889	0.610913
CECR2	-3.10624	-2.07177	-1.35833	-1.58194	-0.0775445	-0.0674575	0.378962	0.214682	-2.24397
CELF1	0.131179	-0.216523	0.423764	0.327857	0.714706	0.482859	0.422057	0.841403	-1.37485
CELF2	-3.20985	-1.71539	-2.52944	-2.14874	-1.90916	-1.51455	-1.8906	-2.1897	-2.33432
CELSR1	-3.11117	-3.12152	-3.17907	-2.65054	-2.81554	-2.47275	-2.66683	-1.44262	-3.10963
CELSR2	-3.06711	-1.91462	-1.41886	-1.77372	-2.95368	-3.00426	-2.97742	-2.21085	-3.21612
CELSR3	-2.92357	-1.90403	-2.17276	-1.91637	-3.2147	-3.20584	-3.21502	-3.18885	-3.15233
CENPA	-1.72356	-0.889139	-1.13884	-1.90594	-3.00739	-3.15343	-3.05673	-3.04821	-1.83636
CENPB	-2.53914	-2.67944	-2.92839	-2.78218	-2.85611	-2.98786	-3.04466	-2.83503	-3.27387
CENPBD1	-2.92236	-2.6362	-2.47497	-1.57027	-3.32193	-3.30317	-3.29144	-3.32193	-2.78071
CENPC	-1.94094	-2.60976	-1.57318	-1.98798	-1.82028	-0.615931	-0.37659	-0.028107	-1.66067
CENPE	0.267577	-0.842893	-0.280294	0.178293	0.541184	0.377409	0.536712	0.0308256	-1.36367
CENPF	0.869382	0.479843	0.952982	1.13417	1.55998	2.02708	2.03905	2.30537	0.538701
CENPH	-1.18064	-0.408041	-1.21151	-0.672799	-2.69249	-2.61827	-2.59846	-2.14434	-0.201284
CENPI	-2.40896	-2.67728	-2.56649	-2.36685	-2.94791	-3.05707	-2.94054	-3.05176	-2.70538
CENPJ	-0.548388	-0.142943	-0.454283	-0.857099	-0.315619	-0.615332	-0.879726	-1.57205	-2.25127
CENPK	-1.52981	-1.56365	-1.77412	-1.60581	-0.446637	-0.0508403	-0.900776	-0.537235	-0.667136
CENPM	-0.988159	-0.370701	-0.78728	-0.917407	-1.58983	-0.463142	-0.718109	-1.58617	0.0562225
CENPN	-0.332975	-0.557713	-1.10432	-1.65487	-0.810737	-1.0777	-1.47103	0.0771229	0.114566
CENPO	-1.33269	-2.24436	-1.99725	-1.8145	-0.827003	-0.335704	-0.833181	-0.482525	-1.89468
CENPP	-2.60377	-2.89445	-2.82954	-2.93213	-1.44541	-0.997936	-1.53127	-1.94268	-2.3584
CENPQ	-1.99018	-2.01531	-2.14321	-2.14	-2.93001	-2.72285	-2.59443	-2.98581	-2.04076
CENPT	0.708741	0.605353	-0.315007	-0.145338	-1.10602	-0.974883	-1.36742	-0.900956	-1.67535
CENPV	-1.36916	-1.85268	-2.19777	-2.13757	-3.05376	-3.01605	-3.18047	-2.38538	1.23033
CENPW	-3.0141	-3.02034	-3.03217	-2.96768	0.50073	0.915924	0.953998	0.568113	0.0799305
CEP104	-1.7781	-1.76189	-1.7071	-2.03628	-2.61466	-2.87888	-2.72131	-2.74383	-2.92442
CEP112	-3.13767	-2.93642	-3.10078	-3.25079	-0.479324	-0.236029	-0.779843	-0.89849	-3.1749
CEP128	-1.84217	-2.21052	-2.12016	-2.21266	-1.50645	-1.6	-1.6729	-1.1034	-2.76876
CEP135	-1.38916	-1.25311	-0.43747	-0.431732	-2.3061	-2.0867	-1.03803	-1.67231	-2.49966
CEP152	-0.885752	-1.49851	-1.62781	-1.72789	-2.01347	-2.26833	-2.16458	-2.14782	-1.93272
CEP164	-2.20333	-1.76996	-2.0064	-2.07732	-1.66056	-0.929494	-1.85117	-2.73925	-2.91985
CEP170	-2.56675	-0.612972	-0.924424	-0.230282	-1.15339	-1.47163	-1.41762	-0.419665	-1.69768
CEP170B	-2.10534	-2.62916	-2.57192	-1.96358	-3.28261	-3.28286	-3.30431	-3.32193	-3.30057
CEP192	-1.45772	-1.60229	-0.837588	-1.42537	-1.72585	-1.45462	-1.78787	-1.40355	-2.69317
CEP250	-2.0726	-2.19181	-1.82317	-1.80316	-2.0515	-2.11038	-2.11924	-2.10237	-2.86358
CEP290	-1.39066	-3.0671	-2.43931	-2.33356	-2.15365	-1.93873	-1.49279	-0.725295	-2.60416
CEP350	-1.0413	-1.46219	-1.32436	-1.2694	-0.862746	-1.0841	-1.34817	-1.22841	-2.07364
CEP41	-1.6752	-2.16099	-2.35171	-1.78851	-2.4272	-2.11459	-2.12718	-1.97323	-2.33714
CEP44	-1.4858	-1.31713	-1.54555	-1.49645	-2.45303	-2.58837	-2.25673	-1.99064	-1.85182
CEP57L1	-1.3233	-2.03251	-2.4286	-2.57155	-2.22571	-1.64936	-2.48209	-1.87071	-2.25459
CEP63	-0.930848	-1.42206	-1.19545	-1.61636	-2.79178	-1.93864	-1.59739	-1.57385	-1.7104
CEP68	-0.763435	-1.62035	-1.39794	-1.00768	-2.59946	-2.71657	-2.63576	-2.73634	-2.0578
CEP70	-2.42037	-2.31344	-1.94861	-1.29145	-1.57653	-1.50298	-0.716938	-1.10219	-1.54665
CEP72	-1.78808	-2.06098	-2.03378	-2.29536	-2.73705	-2.56391	-2.72975	-2.79843	-2.85358
CEP76	-2.17044	-2.06192	-2.08511	-2.10249	-2.42293	-2.41863	-2.91695	-2.95863	-2.31223
CEP78	-0.0759446	-0.38017	-0.364015	-0.769126	-1.88706	-2.09129	-2.54131	-2.01074	-1.42458
CEP85	-0.585833	-1.25737	-1.79002	-1.31397	0.507057	0.325489	0.235575	-0.664764	-2.11216
CEP89	-2.30522	-2.35362	-2.45252	-1.99845	-2.34416	-2.31906	-2.1532	-2.42245	-2.15241
CEP97	-2.21037	-2.09253	-1.74451	-2.0763	-2.40008	-2.39159	-2.41468	-2.13681	-2.83093
CER1	-3.32193	-3.31763	-3.31617	-3.19832	-3.22065	-3.28752	-3.22144	-3.26449	-3.32193
CERCAM	-3.02219	-2.55401	-2.22089	-2.31937	-2.59611	-3.08594	-3.20475	-2.81164	-3.08841
CERK	-3.31628	-2.88398	-2.82236	-2.14682	-2.31173	-2.08784	-2.30244	-2.01584	-2.40124
CERS2	-2.84685	-2.97261	-2.62578	-2.72287	-1.19683	-2.11491	-2.19821	-1.42492	-0.694212
CERS5	1.70335	-1.00798	0.377235	-0.190583	-1.22801	-1.28556	-1.64644	-1.26791	0.0257298
CFDP1	-2.07918	-1.95548	-2.20327	-1.81967	1.30219	1.24695	1.71911	1.76407	0.593623
CFL1	4.10684	4.07705	4.02088	4.09033	2.47646	2.4319	2.12972	2.10304	2.63173
CGA	-3.31296	-3.2484	-1.02188	-0.384518	3.02814	2.31522	-1.31193	-1.43841	-3.32193
CGGBP1	-0.329244	-0.389438	-0.610093	-0.126307	-0.941417	-0.820212	-0.501718	-0.0840764	-0.545257
CGN	-0.507975	-0.399102	-0.629828	-1.6617	-2.18691	-2.43493	-2.79542	-2.69149	-2.61301
CGNL1	-2.8829	-1.06587	-1.10422	-2.17902	-2.76092	-2.72251	-2.98103	-2.4978	-2.75097
CGRRF1	-2.20502	-2.94097	-2.63299	-2.28629	-3.19559	-3.21897	-3.17941	-3.23519	-1.90218
CHAC1	-1.67103	-2.39402	-1.29663	-1.55945	-2.69377	-3.019	-2.89732	-2.39962	-3.01107
CHAC2	-1.84852	-1.47931	-1.98566	-1.81162	-2.19538	-1.70061	-2.40917	-2.70717	-2.69503
CHAF1A	-0.881403	-1.28536	-0.760065	-0.657519	-0.568787	-1.02004	-1.06296	-0.894596	-1.4906
CHAF1B	-0.761412	-0.827322	-0.988193	-2.01919	-3.26451	-3.21465	-3.21951	-3.02174	-1.37557
CHAMP1	-2.35016	-2.56662	-2.87676	-2.79071	-2.53641	-2.56884	-2.59644	-1.83161	-2.67411
CHCHD10	-2.36568	-3.22486	-3.24114	-3.00852	0.733594	0.833771	0.392864	0.104893	-1.9013
CHCHD2	2.71337	2.29693	2.39908	2.5604	2.55268	2.37615	2.14458	1.43714	1.94307
CHCHD3	0.922179	1.46431	0.913449	0.955247	0.227311	0.359414	-0.074632	0.0328526	0.970938
CHCHD4	-0.240017	-0.293374	-1.27555	-1.25906	-1.28468	-1.01348	-1.47516	-2.23996	-1.42918
CHCHD5	-1.99619	-2.28158	-2.55131	-2.12834	-2.04931	-1.41354	-1.37524	-2.50642	-0.508021
CHCHD6	-2.04613	-1.9618	-1.979	-1.51061	-2.49475	-2.32779	-2.44605	-1.68373	-0.228072
CHCHD7	-1.73924	-2.43821	-1.73925	-1.80737	-1.13297	-0.761065	-0.447838	-1.10892	-0.628911
CHD1	0.718176	0.353412	0.712136	0.684706	-0.682673	-0.378083	-0.434552	0.38621	-1.33753
CHD2	-1.14888	-1.68906	-0.984904	-0.770146	-0.278389	-0.496557	-0.0642584	0.652457	-0.932456
CHD7	0.499061	-2.49566	-2.10851	-2.25334	-2.70677	-2.38665	-1.69548	0.684227	-0.193873
CHD8	-0.228339	-1.09147	-0.196883	-0.0745733	-0.96431	-1.12811	-1.34027	-0.90221	-2.36312
CHDH	-2.87465	-2.5589	-2.87378	-2.71828	-2.62651	-3.00258	-3.06053	-2.48472	-3.2533
CHEK2	-1.1431	0.98414	0.941174	0.59351	-0.767412	-0.822033	-1.02836	-0.981557	-0.412256
CHERP	0.126144	-1.04127	0.179727	-0.0886909	-1.5248	-2.08848	-2.3293	-1.67277	-2.98569
CHFR	-0.582947	-0.557819	-0.391897	-0.56533	-1.73149	-2.13835	-2.21061	-2.2338	-2.90265
CHGB	-3.32193	-3.32068	-3.12179	-2.94695	-2.78315	-2.66681	-2.45519	-2.8175	-3.22374
CHI3L2	-0.949913	-2.04604	-2.95016	-3.30548	-3.32193	-3.29978	-3.32193	-3.32193	-3.31847
CHKA	-3.07808	-2.82697	-2.89602	-2.16496	-2.03274	-2.27921	-2.5795	-1.46569	-0.95225
CHKB	-3.27075	-3.27343	-3.31012	-3.28297	-2.21011	-1.81684	-1.88639	-1.98702	-0.892194
CHM	-2.69875	-1.51149	-1.55747	-1.75035	-2.75261	-2.54523	-2.42048	-2.40978	-2.54345
CHML	-1.62586	-2.85104	-2.00731	-1.61192	-3.1395	-2.84799	-3.02005	-2.63129	-1.78976
CHMP1A	1.44425	1.3515	1.58642	0.669409	-1.99089	-2.36434	-2.51588	-1.93707	-2.1742
CHMP1B	1.05579	-0.104483	0.178844	0.0259635	-1.76941	-1.25164	-1.87689	-1.69479	-0.549473
CHMP2A	-0.262376	-0.512944	-0.339026	0.0894232	0.260473	0.840801	1.02769	0.473243	1.21547
CHMP2B	-0.605834	-0.434239	-0.32598	-0.234552	-1.2444	-1.115	-1.31376	-1.75428	-0.900881
CHMP4A	-3.05169	-3.20668	-3.24278	-3.25024	-1.88383	-1.41396	-1.76667	-1.07313	0.0514521
CHMP4C	-2.90121	-2.36358	-2.53515	-3.0106	-3.22225	-3.17327	-3.18238	-3.29586	-3.13129
CHMP5	0.62136	0.496661	0.521293	0.362739	-0.848583	-0.469411	-1.18521	-0.435627	-0.0686869
CHMP7	-0.359525	-1.80608	-1.32943	-1.22726	-2.00638	-2.45977	-2.42935	-1.59141	-1.46106
CHN1	-3.03105	-2.15869	-2.55571	-1.34632	-1.67111	-0.824619	-1.1804	-0.62051	-0.65829
CHN2	-3.30471	-3.24785	-3.30894	-3.28296	-0.850005	-0.179123	-1.55375	-3.18527	-3.19849
CHORDC1	0.927795	1.21202	1.35764	0.703114	-0.102351	0.36594	-0.278056	-1.05419	-0.358589
CHP1	2.19099	2.38826	2.1356	1.69828	-0.891641	-1.5749	-1.46944	-0.70069	-2.09913
CHPF2	-2.50521	-2.67583	-2.65037	-2.43176	-2.86711	-2.95299	-3.00311	-3.12114	-3.27993
CHPT1	-0.996505	-2.50753	-2.649	-2.659	-3.11104	-3.11242	-3.24437	-3.07838	-2.23578
CHRAC1	-1.2464	-1.4678	-1.03157	-1.34028	-3.04034	-2.90088	-2.91845	-3.19924	-1.79076
CHRM5	-3.27587	-3.32193	-3.24394	-3.31908	-3.23133	-3.2573	-3.32193	-3.32193	-3.31039
CHRNA7	-3.18314	-3.08584	-3.19514	-2.66883	-2.35791	-2.66431	-2.77013	-2.04977	-2.97098
CHRNB1	-2.90977	-3.01118	-3.00691	-2.80796	-3.05935	-2.88191	-3.17981	-2.98197	-2.90211
CHST10	-3.32193	-2.85292	-3.0957	-2.71283	-3.06648	-2.81833	-2.96937	-3.24221	-2.92865
CHST11	-3.25458	-2.97491	-2.85154	-3.01621	-1.87686	-1.6889	-2.27423	-1.65798	-2.41029
CHST12	-1.14939	-0.370012	-1.00646	-1.40562	-2.89647	-3.15852	-3.11268	-2.75547	-2.68525
CHST14	-2.82576	-3.12724	-3.11666	-2.95054	-2.89998	-2.99982	-3.14192	-2.95933	-3.11676
CHST15	-2.5475	-1.59528	-2.18824	-2.72811	-2.82965	-3.0882	-3.04258	-3.09501	-3.1181
CHST2	-2.08522	-0.225215	-0.0800666	-0.173734	-2.88976	-3.20054	-3.19681	-2.61338	-3.28922
CHST3	-3.29895	-3.16488	-3.27925	-3.29971	-3.03415	-3.14457	-3.12082	-3.04111	-3.11111
CHST8	-2.71122	-1.54644	-2.50534	-1.38296	-0.159448	-1.19899	-1.18343	-3.04743	-3.29535
CHST9	-3.32193	-2.18361	-1.36091	-0.799643	-2.6467	-2.55461	-2.69973	-2.76082	-2.40291
CHSY1	-2.55493	-2.63959	-2.33803	-2.32309	-2.04327	-2.18133	-2.07515	-2.26038	-2.88448
CHTF18	-1.08022	-1.19603	-1.52132	-1.28756	-2.45521	-2.65251	-2.74663	-2.29461	-3.13761
CHTF8	-3.27155	-3.25219	-3.25025	-3.28108	-1.14045	-1.53758	-0.984574	-1.19518	-2.37327
CHUK	-1.05329	-1.86138	-1.82735	-1.58406	-2.25739	-2.55939	-2.90089	-1.89872	-2.51889
CHURC1	-2.68878	-3.09717	-2.81814	-2.3008	-1.42513	-0.728325	-0.840021	-1.36371	-0.228383
CIAO1	0.228338	0.427118	0.122252	-0.186898	-1.65476	-1.31248	-2.00042	-1.63902	-0.374987
CIAPIN1	1.3635	1.17529	0.881194	0.834629	0.179015	0.274643	-0.166845	-0.193732	0.951759
CIB1	0.22259	0.236109	-0.174606	-0.901189	-1.86903	-1.96186	-2.41004	-1.99766	-1.82479
CIB2	-2.49767	-2.88993	-2.70633	-2.45698	-2.88899	-3.01008	-2.63322	-3.18057	-1.9529
CIR1	-1.49408	-1.67451	-1.51972	-1.7585	-1.32751	-0.747087	-0.000952868	-0.051331	-1.3947
CIRBP	0.545656	-0.762795	-0.083058	0.184653	-0.251662	-0.629176	-0.331801	0.404485	-1.02148
CISD1	-2.25098	-2.34101	-2.34302	-2.14505	1.14314	1.24189	1.44529	1.10455	-1.46061
CISD3	-3.15462	-3.23022	-3.22185	-3.25287	-2.71046	-2.96289	-2.96643	-2.68088	-1.36191
CIT	-0.86277	-0.977903	-1.57416	-2.0233	-1.20935	-0.173804	-1.36137	-2.33342	-3.00554
CITED2	-2.02688	-2.99118	-2.86837	-2.36181	-2.40379	-2.77456	-2.51997	-0.670262	-2.33252
CKAP2	0.358756	-0.0963054	0.0962158	0.131731	0.0645755	0.586544	0.327909	0.697632	-0.376939
CKAP4	-3.09416	-2.20974	-1.91228	-0.925801	-1.4734	-1.63801	-1.07071	-0.616529	-2.65366
CKAP5	0.70284	1.02479	0.349949	0.156789	-0.207355	0.362503	0.259515	0.652124	-0.223642
CKB	2.4684	2.24456	2.06052	2.695	0.753976	-0.0969903	-0.353544	-0.336192	0.751312
CKLF	-3.32193	-3.32193	-3.30555	-3.28987	-0.59446	-0.3887	-0.562942	-0.692865	-2.04108
CKS1B	1.13102	0.951787	1.14922	1.2292	1.57914	1.72368	1.40339	1.24921	2.39176
CKS2	-2.60185	-2.95377	-2.72925	-2.61248	1.43907	1.87148	1.60406	1.34039	1.65843
CLASP1	-1.63249	-2.1788	-1.34155	-1.53806	-1.80436	-1.4535	-1.44119	-1.20656	-2.76995
CLASRP	-1.97154	-2.39895	-1.98915	-1.99936	-2.59318	-2.66987	-2.87931	-2.9457	-3.15947
CLCC1	-1.8427	-1.87182	-2.00862	-2.43917	-1.74456	-1.78226	-2.27049	-1.81277	-2.89767
CLCN3	-2.13061	-1.84135	-1.27456	-1.68008	-2.14278	-2.10988	-1.91029	-2.06576	-2.21277
CLCN5	-2.27325	-2.68695	-2.28765	-2.53282	-2.84724	-2.82489	-2.53446	-2.49598	-3.18736
CLCN6	-1.76828	-2.39945	-2.20243	-2.05687	-2.04844	-2.39098	-2.20893	-2.65783	-3.0687
CLDN10	1.94831	-2.75834	-2.04317	-1.1709	-2.59196	-2.06553	-2.69977	-2.74817	-0.346781
CLDN12	-1.88607	-1.51694	-1.50122	-1.61735	-2.17951	-2.15773	-2.17155	-1.88061	-1.51573
CLDN19	-3.00475	-3.20166	-3.13693	-3.17791	-3.21214	-3.2002	-3.21295	-3.0036	-3.13397
CLDN23	-3.24764	-3.04989	-3.04016	-2.84359	-3.1607	-3.26145	-3.29389	-3.23677	-3.31757
CLDN3	-2.70071	-3.25991	-3.16711	-3.01266	-3.0815	-3.1713	-3.29277	-2.06742	-1.67624
CLDN4	3.38159	-2.61775	-1.86287	-2.69221	-2.29679	-2.80521	-3.07903	-2.40947	-1.06193
CLDN6	0.0780534	-0.4268	-0.787177	-0.0766431	1.2135	1.33434	1.5976	1.68675	1.91796
CLDN7	-1.28396	-1.85874	-1.18546	-0.954196	-2.53597	-2.95841	-3.17798	-3.01573	-2.07347
CLDND1	-0.950058	-0.731012	-0.767899	-0.573267	-1.52539	-1.32044	-1.22152	-1.11087	0.324513
CLEC11A	-3.29225	-3.32035	-3.223	-3.12971	-2.51702	-2.77207	-2.83175	-3.02329	-2.35027
CLEC16A	-0.85652	-1.53861	-1.90272	-2.28746	-2.13674	-2.2866	-2.76506	-2.04216	-3.00333
CLEC1A	-3.32009	-3.32022	-3.08225	-2.81405	-2.5216	-2.79705	-3.19293	-2.86668	-3.3153
CLEC7A	-3.23069	-2.17609	-2.83287	-2.91652	-3.18601	-3.31023	-3.32193	-3.32193	-3.31229
CLIC1	-1.92832	-1.81984	-1.73307	-1.5989	1.13397	1.30283	0.512513	1.13504	1.72949
CLIC3	-3.26577	-3.32193	-3.29916	-3.28714	-2.44972	-2.86481	-3.21783	-3.12083	-3.31967
CLIC5	-3.32193	-3.32193	-3.2538	-3.30404	-3.06276	-3.13608	-3.20066	-3.32193	-3.302
CLINT1	0.996691	1.78167	1.88988	1.68801	0.454425	0.0315734	-0.33303	-0.366022	-0.576987
CLIP2	-3.31967	-3.15096	-3.04984	-2.82413	-1.30667	-0.883071	-1.47454	-1.71831	-3.21
CLIP4	-3.32193	-3.32193	-3.31843	-3.27645	-2.92606	-3.04301	-3.22677	-3.1911	-3.32193
CLK1	-0.805039	-1.48824	-1.78006	-1.92803	-2.05516	-2.04983	-2.07812	-1.85335	-0.141607
CLK2	-2.20098	-2.171	-1.83202	-1.64784	-1.72012	-1.98082	-2.16356	-1.11718	-2.61601
CLMP	-3.30529	-3.22231	-2.42371	-2.34394	-1.78927	-1.90661	-2.4082	-2.44598	-3.04156
CLN5	-3.14052	-3.04551	-3.15774	-3.24523	-2.94975	-3.08514	-3.0518	-2.9168	-2.11567
CLN6	-2.51625	-2.53663	-2.31604	-2.18461	-2.08734	-2.4651	-2.62195	-2.64077	-2.8586
CLN8	-0.69513	-1.26938	-0.0950702	-0.25173	-2.73392	-2.95811	-3.11843	-3.07644	-2.31756
CLNS1A	1.1469	1.5124	1.27011	1.11041	0.706545	0.945463	0.6538	0.41286	1.12697
CLOCK	-2.0834	-2.43277	-2.40653	-2.25347	-1.96577	-1.76799	-2.12361	-2.20303	-2.87095
CLP1	-1.46061	-1.49902	-1.24256	-1.42485	-1.86116	-1.2484	-1.81489	-2.47839	-1.93592
CLPP	-0.0506058	-0.0296419	-0.228574	-0.478594	-0.463878	-0.664821	-1.16611	-0.744583	-1.25741
CLPTM1	-0.388113	-0.630109	-0.368341	-0.353287	-2.37408	-2.54865	-2.50064	-1.66645	-2.58505
CLPTM1L	-1.25646	-1.35728	-1.38192	-1.43728	-0.839927	-1.46316	-1.56682	-1.9765	-0.694238
CLPX	-0.270451	0.686165	0.202308	-0.904689	-1.45286	-1.7594	-2.09013	-2.03869	-1.43699
CLSPN	-0.724105	-0.0837576	-0.351284	-0.304337	-1.06344	-0.878826	-1.29433	-1.33437	-0.96691
CLSTN1	-1.49059	-1.08759	-1.36937	-1.45646	-0.776994	-1.24836	-0.989553	-0.0316275	-2.90445
CLSTN3	-3.13473	-2.50618	-2.96783	-2.81102	-3.02947	-2.98247	-3.09004	-2.86546	-3.30836
CLTA	2.39772	1.54637	1.84338	1.79189	0.651652	0.687688	0.540964	0.750252	1.14774
CLTB	-0.114619	-2.2665	-2.40568	-1.97654	-2.59113	-2.65202	-2.55702	-2.7284	-1.95457
CLU	-3.12113	-2.04458	-0.970171	0.662108	-1.55224	-0.200962	-0.0728168	-0.696411	1.90063
CLUH	0.209741	-0.55218	-1.08103	-1.45634	-0.956912	-1.91584	-2.67647	-2.40458	-3.28397
CLYBL	-3.25816	-3.31604	-3.07466	-3.12372	-1.91394	-0.329425	-0.0798932	-0.225721	-2.6193
CMAS	-0.165221	-0.08424	-0.266644	0.64425	0.0104854	0.180835	-0.351869	-0.945068	-0.225884
CMBL	-2.7822	-1.2099	-0.0692967	-1.76207	-0.184893	-0.829783	-2.77514	-2.92653	-2.78047
CMC1	-1.81055	-1.82345	-2.18299	-1.98208	-1.30436	-1.2049	-0.849239	-1.41273	-1.16575
CMC2	-2.18099	-3.14865	-2.74444	-2.82303	-1.48879	-1.13431	-2.03636	-1.82479	-0.0531561
CMIP	-2.82515	-3.28277	-2.92587	-3.04261	-2.16317	-1.94138	-1.92941	-2.75665	-3.20145
CMPK1	-0.160893	-0.0113337	-0.508853	-1.34638	-2.52229	-2.45843	-2.60475	-1.67245	-2.05681
CMSS1	0.159468	0.0310357	-0.602135	-0.302432	-0.315288	0.297506	0.0729881	-0.846714	-0.550009
CMTM3	-3.28857	-2.9418	-3.03026	-2.71639	-2.36793	-2.54033	-2.76994	-2.07739	-2.02124
CMTM4	-1.318	-1.97041	-2.06542	-2.72863	-1.80319	-1.56211	-2.20337	-2.04736	-3.0151
CMTM7	-2.87753	-3.26095	-3.16567	-2.89948	-1.62172	-1.99367	-2.45239	-1.85317	-1.02908
CMTM8	-3.23336	-3.0868	-2.96455	-2.96874	-2.38132	-2.59267	-2.48634	-2.30723	-3.11016
CMTR1	-2.27118	-1.86066	-2.22361	-2.05419	-1.96087	-2.36731	-2.01395	-2.06924	-2.93568
CMTR2	-1.59223	-2.54214	-2.35047	-2.5783	-3.19042	-3.01803	-3.10424	-2.82251	-2.9391
CNEP1R1	-1.41493	-1.0683	-1.15662	-1.98992	-3.31096	-3.23825	-3.29256	-2.94715	-1.83106
CNIH1	0.645382	0.607147	0.3648	0.12072	-1.11136	-0.952335	-0.903482	-0.283644	-0.909287
CNIH4	-0.941268	-0.350135	-0.0767375	0.17131	0.491322	0.842205	0.679292	0.768383	1.66795
CNKSR1	-3.07628	-2.65655	-3.01386	-3.06064	-2.78079	-2.96047	-3.00016	-3.28229	-2.78476
CNKSR2	-3.2449	-3.31668	-2.8411	-2.08649	-0.434948	-1.08836	-0.926006	0.417364	-2.64179
CNKSR3	-3.19614	-3.3116	-3.27327	-2.96255	-2.38045	-1.26791	-1.05233	-2.06431	-3.013
CNN1	-3.28373	-3.14959	-3.11444	-2.64215	-2.6757	-1.87562	-2.79055	-2.59915	-2.89474
CNN2	-2.12408	0.213681	0.419887	1.39692	0.0651127	-0.404038	-1.04047	-1.40398	0.898525
CNN3	1.07412	0.529903	0.643306	0.808774	1.39341	1.38528	1.1023	1.56492	2.09213
CNNM2	-2.57032	-2.66448	-2.85555	-2.52649	-1.85158	-0.908268	-1.70057	-1.84845	-3.14296
CNNM3	-1.57002	-1.51436	-1.71645	-2.04173	-2.89577	-2.91689	-2.8277	-2.31966	-2.90231
CNNM4	-1.68834	-2.75763	-2.4663	-2.42749	-2.92292	-2.80595	-3.13894	-2.94096	-3.03277
CNOT1	0.574098	0.297853	0.489653	0.259677	-0.193829	-0.723448	-0.737057	-0.243231	-1.09016
CNOT10	-0.163754	-1.24703	-0.862115	-0.463516	-0.742717	-0.583439	-0.915186	-1.51239	-0.515456
CNOT11	-2.00141	-1.19637	-0.96136	-1.21944	-2.93172	-2.97985	-2.96998	-2.52421	-2.10797
CNOT2	-0.325568	-0.438769	-0.842202	-0.775782	-1.12519	-0.620588	-0.793239	-0.540618	-0.0779037
CNOT3	-1.09801	-1.02118	-1.0764	-1.05298	-2.66693	-2.91793	-2.9906	-2.50516	-2.90284
CNOT4	-0.775659	-1.63752	-1.72174	-0.827311	-1.28246	-1.44561	-1.32979	-1.0844	-1.8311
CNOT6	-1.13116	-1.87364	-0.928327	-1.07432	-1.18206	-0.786304	-1.96586	-1.49932	-3.00079
CNOT6L	-2.77188	-2.58876	-2.5694	-2.4653	-2.31719	-2.62145	-2.58409	-2.97091	-3.24863
CNOT8	-1.25451	-0.448682	-0.345029	-0.377056	-1.33624	-1.60135	-2.21564	-1.02513	-0.0172897
CNPPD1	-1.9524	-2.10481	-1.8747	-2.08417	-1.75575	-2.30985	-2.33432	-1.6379	-2.44769
CNPY2	-3.08724	-3.02198	-3.07969	-3.05512	1.04192	1.66005	1.44504	1.44941	1.07161
CNPY3	-1.03174	-0.259028	-0.759579	-0.199502	-1.38585	-0.944871	-1.07903	-1.41092	0.19654
CNPY4	-3.02537	-3.25591	-2.80887	-2.78963	-2.73872	-2.75185	-2.44738	-2.92261	-2.92518
CNR2	-3.29234	-0.872414	-2.22084	-3.11353	-2.73513	-2.99966	-3.19261	-3.32193	-3.31518
CNRIP1	-3.32129	-3.25753	-3.32193	-3.32193	-2.67606	-2.7334	-2.72097	-1.72698	-3.26899
CNST	-2.06806	-1.80027	-1.40811	-1.34515	-1.41475	-1.58294	-1.79449	-2.07583	-2.2072
CNTLN	-2.9533	-2.52936	-2.3698	-2.18327	-2.35034	-2.03581	-1.71731	-2.14349	-2.44078
CNTN1	-3.32193	-3.2783	-3.32019	-3.1557	-3.15432	-3.18534	-3.08838	-3.02588	-2.57399
CNTN4	-3.13803	-3.32193	-3.24387	-3.28652	-1.46097	-0.600541	-1.32825	-1.16677	-3.08298
CNTNAP2	-3.13095	-0.574232	-1.42612	-0.99587	-0.271348	0.688636	0.127396	0.0939867	-1.39354
CNTNAP5	-3.20818	-3.23507	-3.29972	-3.28913	-1.72495	-1.10142	-1.74263	-0.524696	-3.31785
CNTRL	-2.65802	-3.18899	-2.95295	-2.81892	-2.73094	-2.98035	-2.59013	-1.57615	-2.09998
CNTROB	-1.63642	-1.90916	-2.21729	-2.13186	-2.64534	-2.61111	-2.73726	-2.22982	-3.22822
COASY	0.760311	0.922361	0.630889	0.257944	-2.21115	-2.33454	-2.61047	-2.01255	-2.04144
COBL	0.499492	-1.80663	-1.49311	-1.46759	-2.49877	-2.17004	-2.70281	-2.74344	-3.04441
COBLL1	0.195264	-3.22001	-2.08447	-2.41365	-1.92468	-2.11985	-2.58142	-2.41389	-3.1015
COG3	-0.624153	-2.46893	-2.15092	-2.27558	-2.90393	-2.72111	-2.56952	-2.67678	-2.69935
COG5	-1.39131	-1.30583	-1.39336	-1.68931	-0.624947	-0.671897	-0.769123	-0.448691	-2.6093
COG6	-2.17012	-2.06598	-1.8992	-1.82164	-2.22177	-1.97945	-2.10421	-2.01795	-2.27951
COG7	-0.84855	-2.4415	-1.87968	-2.13793	-2.35855	-2.00012	-2.45695	-2.21964	-2.59639
COG8	-2.67484	-2.57514	-2.85872	-2.47215	-1.2059	-1.63896	-1.90447	-1.86048	-0.791089
COL11A1	-3.32193	-3.32025	-3.06325	-2.94991	-2.18987	-2.18156	-1.88469	-2.64509	-3.21703
COL15A1	-3.31541	-3.31943	-3.31843	-3.32193	-2.85236	-3.09248	-3.23788	-3.16818	-3.32193
COL16A1	-3.31882	-3.32035	-3.20131	-3.19296	-3.28752	-3.32193	-3.19541	-3.02682	-3.25623
COL18A1	-3.31511	-3.23841	-3.24433	-2.5805	-2.53738	-2.92751	-2.44774	-1.6664	-2.68823
COL19A1	-3.28468	-3.32083	-3.32028	-3.32193	4.58845	2.96666	3.11214	4.26644	-3.31104
COL1A1	-3.2387	-3.17303	-2.71459	0.177766	0.403287	-0.0742938	-0.828987	1.61196	-3.08211
COL1A2	-3.2425	-2.5732	-1.15968	-0.0217525	-1.36074	-1.50089	-0.998287	0.526041	-2.78595
COL21A1	-2.22665	-2.81636	-2.2969	-2.56787	-3.07523	-3.10045	-2.98428	-2.98564	-3.18474
COL22A1	-3.32193	-3.21651	-3.27804	-3.17529	-1.93554	-2.788	-2.97859	-3.13097	-3.32193
COL23A1	-3.32193	-3.20407	-3.32193	-3.31137	-2.54099	-2.26356	-2.53517	-2.76193	-3.30599
COL25A1	-3.31884	-3.2149	-3.29705	-2.80198	-1.99571	-2.21232	-1.93065	-3.22683	-3.31286
COL26A1	-2.98509	-3.00339	-1.88608	-1.38815	-1.38526	-1.86157	-1.30498	-3.13055	-2.90331
COL27A1	-2.85805	-2.49785	-2.49511	-2.24044	-2.18781	-2.14686	-2.47329	-1.98864	-3.20324
COL2A1	-3.32193	-3.32025	-3.31828	-3.26476	-3.25406	-3.24521	-2.98732	-2.32779	-3.32193
COL3A1	-3.12928	-3.31228	-3.31726	-3.25669	-1.90963	-2.52192	-0.545336	0.74213	-3.28196
COL4A1	-3.25203	-3.27927	-2.68818	-1.36149	-2.12764	-2.55936	-1.76568	-0.380941	-2.60533
COL4A2	-2.84047	-3.29471	-2.81346	-1.44794	-2.69002	-2.77829	-2.59209	-2.22079	-2.71232
COL4A3BP	-0.249688	0.0217854	0.569047	0.0804925	-1.00622	-1.06939	-1.28387	-0.89785	-1.62742
COL4A5	-3.32129	-2.9633	-3.02066	-2.82926	-2.61739	-2.24377	-2.4815	-0.849778	-2.75568
COL4A6	-3.32193	-3.31596	-3.15051	-3.11685	-2.69256	-2.52981	-2.88999	-1.98329	-3.02086
COL5A1	-3.2986	-2.45342	-3.00347	-2.98235	-2.76817	-2.78184	-2.06414	-0.885733	-3.26486
COL5A2	-3.1974	-3.32005	-2.95278	-2.92001	-2.51351	-2.76592	-2.22475	-1.64943	-3.28946
COL5A3	-3.31857	-3.31232	-3.13728	-2.92173	-1.40364	-0.676255	-1.42031	-2.55547	-3.28694
COL6A1	-2.86207	-2.13223	-1.04695	-1.0734	-2.27243	-2.77171	-1.76037	-0.357661	-3.05794
COL6A2	-3.05333	-2.55292	-2.40866	-2.33645	-2.41169	-2.68808	-1.91234	-1.06258	-3.19464
COL6A3	-3.27846	-3.31391	-3.32001	-3.31707	-2.65706	-2.93343	-1.82672	-0.658386	-3.29722
COL9A2	-3.27418	-3.31513	-3.22799	-3.10608	-2.65805	-3.15625	-3.01894	-3.01169	-3.23883
COL9A3	-1.84753	-0.873894	-0.433995	-0.72778	-3.15913	-3.23482	-3.15576	-3.10047	-3.12273
COLEC12	-0.395798	-3.20295	-3.12444	-3.02433	1.0622	-0.533845	-0.486274	0.898201	-3.11741
COLGALT1	-1.1964	-1.71899	-1.17972	-1.81659	-3.32193	-3.21594	-3.28077	-3.18366	-2.78838
COMMD1	-1.64747	-2.03652	-1.91671	-1.84751	-0.428256	0.0886785	0.517447	0.0779452	0.120611
COMMD10	-1.07034	-1.39848	-0.893822	-0.877094	-0.832157	-0.210211	-0.424606	-0.529827	0.0930475
COMMD2	-0.225792	-0.638917	-0.358802	-0.599041	-1.50902	-1.06426	-1.87522	-1.81945	0.00601017
COMMD3	-2.44226	-2.87221	-2.84738	-3.1103	-2.87688	-2.68332	-2.50141	-2.15522	-2.61104
COMMD4	0.298648	0.190279	0.094247	0.0382812	-0.273491	-0.124827	-0.378593	-0.724462	0.246692
COMMD5	-1.87023	-0.75309	-0.93851	-0.6996	-2.13741	-2.08499	-2.6418	-2.10154	-1.52507
COMMD6	-2.60869	-2.51772	-2.3733	-2.13302	1.00148	1.5785	1.55133	1.16354	-0.208516
COMMD7	-1.1138	-1.84302	-1.80927	-1.48613	-0.0776275	-0.454017	-0.712405	-0.524946	0.284069
COMMD8	-0.615	-1.08471	-1.34242	-1.61701	-2.93974	-2.69656	-2.29305	-2.4238	-2.26372
COMMD9	0.36861	0.0479158	-0.0255902	-0.289194	-1.90459	-1.43355	-1.34272	-1.4034	0.191698
COMT	-2.13483	-3.11131	-2.73508	-2.72962	-2.07844	-1.83621	-2.23273	-1.7146	-0.84505
COPB1	-0.0561993	-0.248616	-0.188081	0.0257763	-0.993785	-1.14854	-1.24658	-0.408748	-0.14781
COPB2	1.32187	1.56195	1.31592	1.30195	-1.16385	-0.945655	-1.323	-0.82918	0.4781
COPG1	0.479925	0.0621042	0.0730217	-0.62522	-1.94241	-2.42393	-2.70156	-1.90784	-1.86438
COPG2	-2.78546	-2.52117	-2.70148	-2.47194	-1.96921	-2.25754	-2.07779	-1.38018	-2.45906
COPRS	-1.80415	-2.47808	-2.59255	-2.60139	-2.67725	-2.36805	-2.38161	-2.34699	0.438958
COPS5	-2.16183	-2.11132	-2.21083	-1.96925	-0.971835	-0.363334	-0.989307	-0.668253	0.240851
COPS6	-0.177114	0.110099	0.246035	0.222347	0.345475	0.723732	0.84943	0.763971	2.62499
COPS7A	-0.447048	0.079345	0.122893	-0.255233	-0.735104	-0.300481	-0.996684	-1.41902	-1.15998
COPS7B	-1.29792	-1.34095	-0.609642	-0.801256	-1.79741	-1.76042	-2.02824	-2.01186	-0.908266
COPZ1	-0.354517	-0.0105393	0.305843	0.335269	0.367423	0.303814	0.272688	-0.178781	1.09046
COQ10B	-0.686602	-0.865263	-0.478672	-0.836909	-1.72366	-1.98529	-2.33952	-1.97904	-1.8264
COQ3	-2.97018	-3.0729	-2.75049	-2.70023	-1.8433	-1.51145	-1.82858	-2.26627	-1.19964
COQ5	-1.71428	-1.76577	-2.15992	-2.10197	-1.97435	-1.72521	-1.33964	-1.65094	0.107062
COQ6	-3.00599	-3.15482	-3.25417	-3.22404	-1.00938	-1.44403	-1.92192	-1.27491	-1.64573
COQ7	-0.135087	-1.5023	-1.25047	-1.60435	-2.16494	-1.95054	-2.07958	-2.70042	-2.21113
CORO1A	-2.92104	-1.49692	-2.20581	-2.73122	-3.22324	-3.10891	-3.16465	-3.24808	-3.1201
CORO1B	-1.2487	-1.11256	-0.849176	-1.35419	-1.63438	-2.13469	-2.36274	-1.25028	-1.50443
CORO1C	1.6992	1.88305	1.14363	0.613743	-1.10224	-0.569064	-1.25206	-1.50628	-0.56175
CORO2A	-0.636405	-0.170278	-0.798744	-1.13437	-2.60781	-2.76689	-2.97958	-3.21307	-2.38986
CORO6	-3.20661	-2.73227	-3.0146	-3.30682	-3.21584	-2.9625	-3.21261	-2.87967	-3.32193
COTL1	-1.4821	-2.2385	0.13426	0.455762	-0.0961542	0.0150164	-0.140848	0.721022	0.151375
CPD	-2.54521	-1.56036	-1.68748	-1.33784	-2.52141	-2.40884	-2.48274	-2.05642	-2.65578
CPEB2	-2.51507	-2.51717	-2.67469	-2.86693	-2.64429	-2.79413	-2.98511	-2.85168	-3.28409
CPEB4	-2.61451	-2.9783	-2.25607	-2.22118	-2.38943	-2.72814	-2.19067	-2.60595	-3.154
CPM	-3.29259	-3.31709	-2.9514	-2.95001	-1.52011	-2.40916	-3.20283	-2.90091	-3.26204
CPN1	-3.27959	-3.32021	-3.27904	-3.31698	-3.13652	-2.94283	-3.13929	-3.24553	-3.27137
CPNE3	-1.10814	-0.0978295	-0.509817	-0.38299	0.329068	-0.332293	-1.54471	-0.904413	-2.06464
CPNE4	-3.25316	-3.23001	-3.11693	-2.85513	-2.45785	-1.96768	-2.13823	-2.37958	-3.23218
CPOX	-1.28999	-1.90591	-1.66366	-2.0502	-2.45581	-2.5371	-2.849	-2.464	-2.99257
CPPED1	-0.440549	-1.6096	-2.04352	-1.87444	-2.24574	-1.94191	-2.21036	-2.14057	-2.25818
CPSF1	-1.26557	-0.569857	-0.684211	-1.10411	-0.241479	-0.264835	-1.02614	-1.197	-2.9091
CPSF2	-0.935981	-0.264192	0.0747566	-0.131086	-1.85034	-1.70677	-1.84096	-2.22215	-1.44403
CPSF4	-0.544599	-0.77181	-0.936252	-1.16831	-1.8804	-2.29455	-1.97191	-1.07832	-2.27278
CPSF6	2.08891	2.19786	1.78471	1.84544	-0.204211	-0.336877	-0.582748	0.327388	0.268408
CPSF7	-0.197045	-0.143574	-0.583248	-1.14573	-1.1041	-1.66142	-1.88256	-1.35568	-2.62216
CPT2	-2.33763	-2.65489	-2.35821	-2.71363	-1.56553	-1.73064	-2.062	-1.77413	-2.01691
CPVL	0.145628	-0.952035	-0.554653	-0.643654	-1.28112	-0.814969	-0.919155	-1.22622	-0.177744
CPXM1	-3.3201	-2.22483	-1.83859	-0.921315	-2.96291	-2.9765	-2.91256	-2.4133	-2.66332
CPZ	-3.32193	-3.32193	-3.32109	-3.32193	-3.31465	-3.19841	-3.03774	-2.89797	-2.48086
CRABP1	-3.32035	-2.90968	-2.14826	-0.55582	-3.07787	-2.54931	-2.81193	0.5232	1.08426
CRABP2	-3.22686	-1.6834	0.27434	1.57058	-0.368774	0.381056	0.992063	1.72459	1.48077
CRADD	-1.26364	-1.94298	-2.17269	-2.94584	-2.75304	-2.66553	-2.69776	-2.06799	-2.12448
CRAT	-3.24709	-2.84804	-2.60729	-2.85132	-2.78875	-2.76101	-2.99185	-2.51725	-3.15147
CRB2	-3.32193	-3.31894	-3.31948	-3.26351	-3.26701	-3.29086	-3.30174	-3.24221	-3.32193
CRB3	-1.01795	-2.01426	-2.12535	-2.66839	-2.03668	-1.36296	-2.13117	-2.22669	-2.249
CRBN	-0.96035	-1.05008	-1.3442	-0.924769	-1.86874	-1.85822	-1.56247	-1.30552	-0.0713728
CRCP	-2.09838	-2.05053	-2.40631	-2.38243	-1.97368	-2.01495	-2.23052	-2.53733	-2.11438
CREB1	-1.25998	-1.34612	-0.763823	-0.412736	-1.35676	-1.09767	-1.01145	-0.112154	-1.92443
CREB3	-2.54515	-2.64815	-2.89107	-3.00159	-1.98231	-1.70486	-2.31135	-1.37972	-0.93573
CREB3L1	-3.27234	-0.985916	-2.21844	-2.69295	-2.8871	-2.65565	-3.02614	-2.38309	-2.8916
CREB3L2	-3.06145	-2.39404	-1.71088	-1.55987	-2.33075	-2.3167	-2.25371	-1.82822	-2.93596
CREB3L3	-3.32193	-3.31687	-3.31304	-3.31906	0.258339	1.24201	-0.339902	-2.26247	-3.32193
CREB3L4	-2.94817	-2.78423	-2.45007	-2.33572	-2.66101	-2.84283	-2.71831	-2.23635	-1.80919
CREB5	-3.31488	-3.32193	-3.04769	-2.83397	-2.72998	-2.30311	-2.88681	-3.1063	-3.29787
CREBBP	-0.373229	-1.45735	-0.838463	-1.30851	-0.503037	-0.855832	-0.661423	-0.30383	-2.82889
CREBL2	-2.40408	-1.98324	-1.62801	-2.39529	-2.38861	-2.45094	-2.97103	-2.67734	-2.49624
CREBZF	-0.663672	-1.28194	-1.49801	-1.03107	-2.9758	-2.93553	-2.91342	-2.16215	-2.33659
CREG1	-1.66083	-2.25168	-1.80295	-1.09137	-2.15606	-1.97296	-1.7538	-2.26514	-1.71464
CRELD1	-1.58745	-1.26307	-1.7606	-2.15431	-2.29876	-2.24438	-2.33603	-2.05864	-2.88419
CRELD2	-1.52537	-1.14382	-0.324967	0.53023	-2.43649	-1.93979	-2.54986	-2.96084	-1.55469
CRIM1	-1.89521	-2.39903	-2.13786	-1.95338	-1.21028	0.199604	-1.40776	-1.64205	-3.1929
CRIP1	-3.0672	-3.26031	-3.30004	-3.32067	-0.953981	-1.97306	-2.94624	-2.31182	-2.1559
CRIP2	-3.04801	-2.15301	-1.48307	-1.36842	-2.30226	-2.77667	-3.28784	-2.73357	-1.28741
CRIP3	-3.28964	-3.3046	-3.19137	-2.87831	-2.60824	-1.64134	-2.3866	-3.29217	-2.44214
CRISPLD1	-3.31933	-2.89878	-2.42615	-1.4273	-2.07163	-2.07261	-1.93772	-2.81703	-2.34966
CRISPLD2	-3.21679	-2.2698	-2.2925	-2.45349	-3.14332	-2.91503	-3.08428	-2.80849	-3.259
CRKL	0.530095	0.40675	0.913547	0.642268	-0.0580865	-0.251505	-0.255679	0.0983438	-1.84215
CRLF1	-3.31773	-3.31546	-3.28231	-3.20047	-2.52921	-2.61799	-2.56574	-3.32193	-2.64827
CRLF3	-1.50699	-1.58506	-1.51294	-1.7069	-0.582207	-0.313833	-1.03762	-0.935315	-1.20185
CRMP1	-3.3036	-2.56565	-0.897691	-0.519538	-1.41181	-1.65753	-2.426	-0.977896	-1.13322
CRNKL1	-1.24562	-1.57163	-0.948277	-1.12387	-1.07381	-0.921395	-1.12661	-1.31522	-1.27838
CROCC	-3.31881	-3.26533	-2.36761	-2.58896	-2.7352	-2.91654	-2.84605	-2.2685	-3.12782
CRTAP	-0.621931	0.782871	0.785955	0.603	-0.754031	-1.31517	-1.41909	-1.21228	-1.60974
CRTC2	-1.91187	-1.75073	-1.52173	-1.95398	-3.02895	-3.19797	-3.2441	-2.81628	-3.13648
CRTC3	-2.72796	-2.96482	-2.45105	-2.94549	-1.929	-2.19588	-2.77148	-1.65367	-3.14038
CRY1	-1.22509	-0.23825	-0.983288	-1.587	-2.35762	-2.20967	-2.51118	-1.94023	-2.63591
CRY2	-1.06519	-1.67683	-2.396	-2.49888	-2.71682	-2.51399	-2.68609	-2.33159	-2.83405
CRYL1	-3.32193	-3.31868	-3.26226	-2.99962	-3.02431	-3.02663	-3.17459	-2.9554	-2.98708
CRYM	-3.26539	-2.81241	-2.81684	-2.73796	-1.57396	-0.307481	-1.31969	-2.76069	-1.24449
CRYZL1	-2.30771	-2.11831	-2.41942	-2.30257	-1.83199	-1.53342	-1.68938	-1.24847	-1.05693
CSAD	-1.92517	-3.01772	-2.90288	-2.95472	-2.43107	-2.16129	-2.25968	-1.86458	-3.0492
CSDE1	2.4057	2.82947	2.54476	2.33503	1.4133	1.43677	1.69705	1.81724	1.80959
CSF1R	-3.22169	-3.31051	-3.31625	-3.25318	-3.22642	-3.31549	-3.32193	-3.32193	-3.31115
CSF2RB	-3.31967	-3.32193	-3.30146	-3.13128	-3.11937	-3.06213	-3.22542	-3.09302	-3.32193
CSF3R	-3.10082	-3.31941	-3.02033	-3.20601	-3.08884	-3.30806	-3.32193	-3.32193	-3.31758
CSGALNACT1	-3.23939	-3.32193	-3.14762	-3.22012	-2.0074	-1.90174	-2.441	-2.77386	-3.30589
CSGALNACT2	-2.875	-3.00281	-2.80534	-2.34261	-2.97073	-3.10347	-3.02249	-2.9254	-2.9711
CSK	-1.79108	-1.58351	-1.83094	-2.51045	-2.92388	-2.79642	-2.78703	-2.06976	-3.07089
CSMD2	-3.3205	-3.31975	-3.30938	-3.20212	-1.12641	-1.29218	-2.02373	-1.24028	-3.22672
CSMD3	-3.32193	-3.2192	-3.29011	-3.32193	-1.80177	-1.36105	-2.03261	-3.03387	-3.2048
CSNK1A1	-0.304716	-0.995427	-0.704832	-0.619148	1.22372	1.05657	0.630906	1.35235	1.1479
CSNK1E	-1.82778	-2.33324	-1.47999	-1.17717	-2.32143	-2.294	-2.4594	-1.85994	-1.18457
CSNK1G1	-1.9767	-2.87112	-2.30489	-2.66616	-0.846281	-0.92713	-1.55687	-0.444133	-2.78199
CSNK1G2	-1.32407	-2.15932	-1.63659	-1.69231	-1.89542	-2.24626	-2.00114	-1.42005	-2.81082
CSNK1G3	-1.80552	-1.11058	-0.967349	-0.941662	-1.53992	-1.59192	-1.3306	-1.01811	-1.80059
CSNK2A1	0.539051	0.738556	0.846703	1.02227	0.128186	0.147424	0.29978	0.70516	0.741998
CSNK2B	-2.85877	-2.78992	-2.86898	-2.88617	0.392808	0.0944009	-0.0818059	0.226442	1.02144
CSPP1	-1.10569	-1.11911	-1.20358	-1.15224	-0.294068	-0.438617	-0.576102	-0.588605	-2.63125
CSRNP1	-1.51637	-1.53965	-1.50206	-2.42711	-2.72873	-2.9687	-3.11626	-2.81874	-3.11415
CSRNP2	-2.32788	-1.9007	-1.84239	-1.67144	-2.14075	-2.61475	-2.60057	-2.24472	-2.84808
CSRNP3	-3.30944	-3.27315	-3.26482	-3.0389	-2.87198	-2.91914	-2.16504	-2.01653	-3.21416
CSRP2	-2.45125	-1.76596	-0.831884	0.688711	0.162548	0.880528	1.50084	0.307726	1.89931
CST3	-3.17136	-3.27586	-3.24213	-3.2765	-1.91708	-2.00764	-2.10774	-1.21991	-2.64949
CST6	-3.30367	-3.31884	-3.32125	-3.21099	-2.74473	-2.62126	-2.95705	-2.96666	-3.21506
CSTB	-1.57275	-2.11537	-1.73583	-1.63026	0.45499	0.59957	0.155508	0.115005	-0.569295
CSTF2	1.01784	0.65449	0.428631	0.763088	-2.25412	-1.54076	-2.14507	-2.54525	-0.252553
CSTF2T	-2.18241	-2.21433	-1.41876	-0.751636	-2.84304	-2.5969	-2.82365	-2.12785	-2.95952
CTBP1	-2.41665	-2.40025	-2.27935	-2.14617	-1.82156	-2.25782	-2.32201	-1.65877	-2.32216
CTBP2	-1.21739	-0.517445	0.0683394	0.353408	0.192384	0.443093	0.736257	0.413202	0.0364199
CTC1	-1.63048	-1.67582	-2.15057	-2.03878	-2.44388	-2.6691	-2.53701	-1.96899	-2.78285
CTDNEP1	-2.09108	-2.16671	-2.06976	-1.9209	-2.15763	-2.31452	-2.36585	-1.38384	-2.65395
CTDP1	-2.32463	-2.07606	-2.11745	-2.50139	-2.09221	-1.90682	-2.39465	-2.39762	-3.01559
CTDSP1	-1.33499	-2.31182	-1.83039	-2.64319	-2.92141	-3.07342	-2.87706	-2.62296	-3.15307
CTDSPL	-1.91573	-1.94673	-2.44554	-3.10323	-2.13369	-2.3515	-2.21396	-1.4244	-2.82354
CTDSPL2	-1.222	-0.860314	-1.05222	-1.39024	-0.467959	-0.280519	-0.235752	-0.204527	-0.681597
CTH	-0.529904	-1.30855	-0.228553	-0.406637	-3.32193	-3.24375	-3.26905	-3.32193	-1.81384
CTHRC1	-3.27732	-3.04987	-2.37512	-2.62536	-2.42185	-2.32467	-2.03884	-2.43299	-3.18039
CTNNA1	2.10159	2.40214	2.41273	2.04648	0.231578	0.218876	0.117931	0.187284	0.185359
CTNNA2	-3.32193	-3.31869	-3.25325	-3.27521	-2.23344	-1.87887	-1.96029	-1.13746	-2.39621
CTNNA3	-3.26568	-3.31905	-3.23025	-3.01244	-1.31812	-0.842576	-1.9265	-3.09578	-3.3138
CTNNAL1	-0.00635586	-0.399361	-0.632397	-0.865697	0.0214726	0.689996	0.466994	1.56536	0.443445
CTNNB1	1.04891	0.677574	1.06825	0.876964	-0.242027	-0.502596	-0.434899	0.91678	-1.66948
CTNNBIP1	-3.04485	-2.68046	-2.63436	-1.99421	-1.95725	-2.37632	-2.22062	-2.43184	-2.21048
CTNNBL1	0.173773	-0.013489	0.282645	0.299834	-0.374859	0.0656365	0.151211	0.3607	0.231671
CTNND1	1.32031	1.27932	1.32767	1.32112	-0.659377	-0.917893	-0.961265	-0.234857	-0.88296
CTNND2	-3.19233	-3.31882	-3.14596	-3.092	-0.842211	-0.261214	-0.906029	-0.360391	-3.11679
CTNS	-1.54048	-0.435311	-1.57038	-2.05988	-2.55707	-2.74222	-2.75291	-2.40678	-2.99547
CTPS2	-3.32193	-2.64803	-1.98643	-1.36921	-1.91349	-1.79258	-2.21711	-2.61036	-1.27304
CTR9	-1.27159	-0.658581	-0.217774	-0.966144	-1.67995	-1.76146	-1.50695	-1.3365	-0.820363
CTSB	0.569121	-1.80228	-1.41486	-1.32157	-1.0951	-1.10839	-0.757909	-0.0996183	-0.550284
CTSC	0.716344	1.6266	1.04882	1.3156	-1.92519	-0.158753	0.798409	-1.34224	2.05302
CTSD	0.726562	0.265169	0.537069	0.467884	-0.676205	-0.802457	-1.08707	0.404935	-1.52251
CTSE	-3.22742	-3.31487	-3.27789	-3.2979	-3.24588	-3.28851	-3.30684	-3.30148	-3.31375
CTSF	-2.22651	-1.0731	-1.48607	-2.18291	-2.18125	-2.61616	-2.73102	-1.61562	-2.41195
CTSL	2.57951	0.661039	0.687971	0.29486	-1.72343	-1.46133	-2.05391	-0.961127	-0.518205
CTSV	2.17256	0.416243	0.818847	1.05682	-0.312237	0.672608	-0.35747	-1.00867	1.18281
CTTNBP2	-0.998628	-3.31754	-3.29228	-3.00674	-3.00597	-2.76605	-2.26144	-2.30138	-2.83459
CTTNBP2NL	-1.59348	-1.49302	-1.18368	-1.37032	-2.04587	-1.72586	-1.68693	-1.54283	-2.1943
CTU2	-0.158966	-1.20971	-0.560922	-1.10427	-2.45784	-2.50646	-2.85194	-2.70704	-2.77026
CUBN	-3.32	-3.31938	-3.31217	-3.32086	-3.2859	-3.17973	-3.29421	-3.22898	-3.31557
CUEDC2	-2.89958	-3.0092	-2.98176	-2.93124	-1.23186	-0.841768	-0.766661	-0.787827	0.972331
CUL2	-0.375273	-0.379471	-0.38638	-0.753812	-2.1944	-2.03387	-2.26646	-2.13208	-1.37492
CUL4A	0.408945	0.0701439	0.385001	0.435356	-0.114532	-0.428682	-0.604979	-0.407553	0.236362
CUL4B	-1.11069	-0.578463	-0.0425762	-0.906876	-2.61549	-2.40419	-2.29205	-1.82322	-2.65714
CUL5	-1.23737	-1.72599	-1.76832	-1.74675	-0.281624	-0.129083	-0.614732	-0.445857	-2.43211
CUTA	-2.52318	-2.48093	-1.37905	-0.635606	-0.347027	0.442524	0.484508	0.907456	1.48042
CUX2	-3.32193	-3.28598	-3.31857	-3.31051	-1.67992	-1.12388	-1.64246	-1.4638	-3.25164
CWC15	0.00849791	-0.178615	0.00579482	0.204614	0.675837	1.36919	1.1964	0.776296	0.11857
CWC22	-0.614497	-0.12544	-0.336191	-0.396288	-1.0365	-0.77882	-0.688205	-0.98082	-0.573519
CWC27	-0.560522	-0.157192	-0.276025	-0.199758	-0.275872	0.154496	0.276917	0.472774	0.291031
CWF19L1	-0.649847	-1.22455	-0.478196	-1.25728	-2.59131	-2.83108	-2.70542	-3.17993	-2.01957
CWF19L2	-2.36695	-1.9061	-1.77288	-1.90755	-0.0873489	0.010832	0.459786	-0.358228	-2.03135
CXCL12	-3.26258	-0.16229	0.137962	0.217272	0.216377	0.44793	-0.787758	-0.744422	-2.16374
CXCR2	-3.32193	-3.32193	-3.2438	-3.23497	-3.32193	-3.31565	-3.32193	-3.05679	-3.31826
CXCR4	-3.31792	-2.97226	-3.14463	-2.81611	-3.1024	-3.22185	-3.11354	-2.99491	-3.29202
CXCR6	-2.94384	-3.32095	-3.17061	-3.29851	-3.32193	-3.32193	-3.32193	-3.32193	-3.32193
CXXC1	-0.22692	-0.676443	-0.56477	-0.358315	-1.70517	-2.18683	-2.30014	-1.75745	-2.37481
CYFIP1	-1.85417	-1.61575	-1.89394	-2.08404	-1.57524	-1.76054	-2.17501	-1.32297	-1.66116
CYHR1	-1.9099	-2.06979	-1.82477	-1.65749	-1.97949	-2.02298	-2.26902	-1.00953	-1.59507
CYR61	-2.54959	-1.94534	-1.00113	0.325733	-0.823365	-0.641257	-1.81143	-1.99684	-1.43141
CYSTM1	-0.971232	-1.53805	-1.31697	-1.86917	-1.64428	-1.04542	-2.24676	-1.56316	-0.874631
CYTH1	-1.60609	-2.72463	-2.41734	-2.34788	-2.56538	-2.70081	-2.55257	-2.48862	-3.22255
CYTH2	-2.35776	-2.05021	-2.06978	-2.1436	-1.6669	-1.96673	-1.89156	-0.808713	-1.67288
CYTH3	-1.86626	-2.36443	-2.4647	-2.56721	-2.32652	-2.45309	-2.384	-2.24393	-3.2576
CYYR1	-3.32193	-3.32193	-3.0611	-2.68583	-2.84811	-2.50443	-2.51242	-1.535	-1.03581
DAAM1	-0.898656	-0.744391	-0.642583	-0.522555	-1.16227	-0.865093	-1.47929	-0.472835	-2.36989
DAB1	-3.29377	-2.77177	-2.70213	-2.57699	-1.64724	-0.949792	-1.70084	-1.59002	-2.21203
DAB2	2.65112	-2.05104	-2.08226	-1.83922	-0.535692	-1.50651	-1.95788	-2.48641	-3.19067
DAB2IP	-2.43524	-2.35436	-1.84192	-2.04833	-2.19641	-2.13221	-2.34076	-1.03909	-3.04266
DACT2	-2.77298	-3.22785	-3.11896	-2.9732	-3.0425	-3.25688	-3.25526	-3.26932	-3.31758
DAD1	0.296419	-0.0701002	0.132954	0.48305	1.12274	1.33549	1.4381	1.46799	1.34377
DAG1	2.11065	-0.0837278	0.38928	-0.837159	-0.32019	-0.752426	-1.30622	-0.860821	-2.87944
DALRD3	-2.6983	-2.30855	-2.71081	-2.63015	-1.79653	-2.30619	-2.52272	-2.26915	-1.73997
DAP3	1.16864	1.26875	1.29902	1.01073	0.595649	0.575098	0.0700524	-0.566751	-0.527082
DAPK1	-0.309728	0.281861	-0.47247	0.364841	-1.48905	-2.06639	-2.46492	-2.16861	-2.27653
DAPK3	-1.65333	-1.13201	-0.634539	-0.736906	-2.67039	-2.46131	-2.68171	-1.5698	-3.05675
DAPP1	-3.17563	-3.32193	-3.32109	-3.12361	-3.21834	-3.30883	-3.3158	-3.26449	-3.32193
DAZAP2	-1.13526	-0.704253	-1.11925	-0.948144	-1.59124	-1.87198	-2.17345	-1.79656	-0.899024
DBF4B	-1.42391	-1.57805	-1.66561	-1.66564	-2.06188	-2.36	-2.36144	-2.44279	-3.13025
DBI	0.318319	-0.898098	-0.336	0.247184	-0.215313	0.147196	0.642293	-0.00507552	1.60625
DBNDD1	-2.95889	-2.21196	-1.78353	-0.790911	-3.06402	-3.27586	-3.1733	-3.32193	-2.83659
DBNDD2	-3.31792	-3.32106	-3.31188	-3.32139	-2.71439	-2.98315	-3.04827	-2.63972	-1.06252
DBR1	0.0107428	0.124657	0.138643	-0.630094	-2.4714	-2.48664	-2.57541	-2.42075	-2.4726
DCAF10	-2.66142	-2.70082	-2.82376	-2.88489	-2.40157	-2.30341	-2.18154	-1.31661	-2.70615
DCAF11	-1.78285	-1.35389	-1.40508	-1.29855	-2.03828	-2.28586	-2.39991	-1.59991	-1.8542
DCAF13	0.296797	0.527617	0.911353	1.10347	0.521293	1.00997	0.639685	-0.359445	1.684
DCAF16	-1.17081	-2.33854	-1.46602	-2.2445	-3.30114	-3.18521	-3.25429	-3.32193	-2.53338
DCAF17	-1.59741	-2.10484	-1.6457	-1.69457	-2.32093	-2.2493	-2.66907	-2.28326	-2.48276
DCAF4	-0.586291	-0.225325	-0.467747	-0.0198444	-1.73756	-2.0041	-2.51892	-2.40546	-2.59372
DCAF4L2	-3.10099	-2.90892	-2.36976	-1.35261	-2.26185	-2.54002	-2.64816	-3.32193	-3.32193
DCAF5	-2.24422	-2.96676	-2.84761	-2.61746	-1.43623	-1.4359	-1.58711	-1.13088	-2.81794
DCAF7	-0.627692	0.0152474	-0.0224126	0.0726397	-1.79021	-1.16707	-1.3464	-1.52743	-1.44679
DCAKD	-1.66076	-1.79255	-2.45897	-2.65005	-3.14078	-2.8532	-2.99565	-2.76434	-2.29423
DCBLD1	-1.94145	-2.84668	-3.11504	-2.81808	-2.75461	-2.75291	-2.38332	-2.9537	-2.83657
DCBLD2	-2.53967	-0.719474	-1.96524	-1.93845	0.884483	1.68606	1.02727	0.255585	-2.44018
DCDC2	-2.9836	-3.14593	-3.25162	-3.22121	-2.6201	-1.36431	-2.08943	-3.17693	-3.276
DCLRE1A	-2.25852	-2.01357	-2.05285	-2.30614	-2.88892	-2.81413	-2.91287	-2.8726	-2.51704
DCLRE1B	-1.69125	-2.33848	-2.47293	-2.17202	-2.40304	-2.7194	-3.04183	-2.66848	-3.18459
DCLRE1C	-2.05628	-2.62896	-2.29061	-2.05675	-3.03333	-2.9045	-3.15133	-2.99543	-2.94484
DCP1B	-2.4117	-2.30545	-2.40048	-2.14924	-1.84411	-1.90293	-2.0391	-1.68567	-2.30957
DCP2	-0.588466	-0.58686	0.99833	0.587762	-2.07029	-1.63182	-1.91881	-1.86641	-0.559036
DCPS	-2.5404	-2.36208	-2.2654	-2.10709	-0.786101	-0.351894	-0.590946	-0.348222	-1.06438
DCTD	-1.99132	-1.49708	-0.492093	-1.23142	-2.43598	-2.83998	-2.7574	-1.83719	-0.719489
DCTN1	-0.351274	-0.121965	-0.380707	0.0945673	-1.25168	-1.73666	-1.96783	-1.33052	-2.5242
DCTN3	-1.48611	-2.25851	-2.22278	-2.42485	-0.136372	-0.0129898	-0.220992	0.410406	-1.69209
DCTN4	-0.183787	-1.29358	-0.976271	-0.917527	-1.89433	-1.94577	-1.77228	-1.75239	-2.44209
DCTN5	0.775583	1.58573	0.895872	-0.0222466	-2.24823	-2.28256	-2.53674	-1.74771	-0.763456
DCTN6	-1.54088	-1.50844	-1.99187	-1.97311	-0.059749	-0.131481	-0.732428	-0.509856	-1.18448
DCTPP1	-0.0310296	0.772785	0.378724	0.228592	0.350719	0.480421	0.0136347	-0.308487	0.772495
DCUN1D2	-1.77829	-2.06938	-2.0107	-2.19743	-2.21032	-2.21045	-2.05011	-1.49631	-2.91331
DCUN1D3	-2.50379	-2.91462	-2.59984	-2.07233	-1.92914	-2.18186	-2.36891	-2.02648	-3.25455
DCUN1D5	0.500032	0.653153	0.830171	0.934607	0.501312	0.614561	0.491302	-0.397592	-0.284874
DCX	-3.32193	-3.32193	-3.23369	-3.10995	-3.27726	-3.22604	-3.08262	-1.91414	-3.16505
DDA1	-0.893456	-1.13407	-0.565051	-0.195414	-0.954607	-1.09991	-1.14225	-1.87107	-1.69869
DDAH1	-2.75172	-2.46743	-2.11186	-0.814981	-1.56346	-1.24148	-1.12669	-1.18397	-3.0502
DDAH2	-2.40743	-2.45461	-1.97749	-1.39087	-2.12523	-2.06622	-2.40156	-1.10633	-0.964057
DDB1	1.74452	2.00525	1.65625	1.51492	0.802114	0.875801	0.324127	0.122653	0.0104701
DDB2	-1.10828	-0.591519	-1.15699	-0.121226	-1.94908	-2.266	-2.7127	-1.98753	-1.38254
DDC	-3.24007	-3.12075	-3.26612	-3.31719	-3.16819	-3.06738	-3.19611	-3.17528	-3.31134
DDHD1	-0.766476	-0.344743	-0.944039	-1.61863	-2.34649	-1.49549	-1.7066	-1.42776	-3.03865
DDIT3	-2.96152	-2.33038	-1.31747	-2.58648	-2.80743	-2.87547	-2.89217	-1.62543	-2.96424
DDIT4L	-0.77962	-1.5572	-2.43352	-2.8999	-3.07212	-3.13092	-2.69648	-3.32193	-3.13511
DDOST	1.76603	1.68119	1.98178	1.7137	1.23143	1.33096	1.21844	1.28662	1.93087
DDR1	-2.60811	-1.07156	-1.26303	-0.943576	-2.63645	-2.31828	-2.74998	-0.761441	-2.89124
DDRGK1	-0.640563	-1.69804	-1.48226	-1.25502	-1.82743	-1.83644	-1.93958	-2.19727	-1.41988
DDT	-3.12911	-3.2734	-3.27022	-3.2221	0.947485	0.975545	1.41751	0.337399	1.05103
DDX1	-0.275838	0.0151978	-0.247213	-0.396506	0.949267	1.40768	1.39356	0.912087	1.7517
DDX10	-0.390411	-0.502193	-0.32752	-0.712568	-0.520353	-0.389122	-0.568402	-1.0491	-0.969181
DDX17	1.38881	0.991536	1.10874	1.06157	0.446554	-0.00583727	-0.202293	0.823515	-0.6747
DDX18	0.86275	0.193173	0.511088	0.231651	0.674471	1.28419	1.75988	0.957699	0.577102
DDX19B	-2.04071	-2.13958	-2.14801	-1.69482	-2.61383	-2.23874	-2.41295	-2.14997	-0.0922053
DDX20	-1.22534	-1.12127	-0.937802	-0.357888	-1.19646	-1.31109	-1.72522	-1.8573	-1.19581
DDX21	1.34022	1.56863	1.7437	1.33867	0.870153	1.1723	0.788688	-0.0167567	-1.23208
DDX23	0.54398	1.1978	0.767138	-0.0566228	-1.3412	-0.926547	-1.08751	-1.62577	-2.12096
DDX24	0.607069	0.544076	0.102498	0.793725	0.950627	1.3782	1.36283	0.771507	0.00390086
DDX28	0.512422	0.0728957	0.116422	-0.694601	-1.98087	-2.44964	-2.50922	-2.27664	-2.31422
DDX31	-0.325208	-0.160223	-0.41087	-1.27363	-2.72787	-2.44901	-2.88248	-2.97236	-3.00727
DDX39A	1.21019	1.09061	1.31173	1.46739	0.375265	0.597946	-0.254587	0.227437	0.874166
DDX42	-0.362158	-0.321472	0.120667	0.36722	-1.43207	-1.22101	-1.27115	-0.776517	-2.06186
DDX46	0.156085	-0.453114	-0.0758965	0.477249	1.02219	1.00386	1.04535	1.42581	0.0716946
DDX47	-2.90612	-3.12427	-3.17369	-3.14664	-0.9724	-0.135958	-0.662539	-1.17353	0.13364
DDX49	0.488093	-0.115808	0.0529651	-0.0505205	-2.24004	-2.1899	-2.59404	-1.56681	-1.92485
DDX5	3.39547	3.51894	3.5872	3.4279	1.68282	1.60617	1.20266	1.74643	2.6338
DDX50	-1.47897	-1.85993	-1.19637	-1.66826	-1.64427	-1.2931	-1.17439	-0.612147	-0.909079
DDX51	-2.00861	-2.8003	-2.56367	-2.67574	-2.47991	-2.99168	-2.57917	-2.49559	-2.75469
DDX54	0.479293	0.411388	0.353387	-0.34104	-0.484838	-0.488058	-0.89597	-1.16505	-2.77088
DDX55	0.0851774	0.365095	0.186957	0.554779	-1.17732	-1.23594	-1.72916	-1.68169	-0.727194
DDX56	1.47478	0.883826	1.18474	0.791656	-0.165759	-0.0178647	-0.319767	0.0166713	-0.0356623
DDX58	-3.24747	-2.44723	-2.64319	-2.86869	-3.17488	-3.13216	-2.64682	-3.02844	-2.95067
DDX59	-1.49898	-1.13004	-1.24485	-1.56796	-3.09967	-3.17126	-3.18018	-2.77809	-2.02786
DDX60	-3.31933	-3.32108	-3.28487	-3.30282	-3.32193	-3.27822	-3.32193	-3.25958	-3.2241
DDX60L	-3.19082	-3.2389	-3.31523	-3.11829	-3.32193	-3.2453	-3.29987	-3.26683	-3.31721
DEAF1	-2.56732	-2.65568	-2.59505	-2.23727	-2.51521	-2.74276	-2.61362	-2.4992	-1.69642
DECR1	-2.87044	-2.63782	-2.49571	-2.0087	-0.830596	-1.07951	-0.398795	-0.616735	-1.18828
DECR2	0.978154	-1.33729	-1.63694	-1.70745	-2.44974	-2.59681	-2.8212	-2.52186	-2.69573
DEDD	-0.540145	-0.985275	-1.23257	-0.652093	-3.28408	-3.22747	-3.20684	-3.14965	-0.779375
DEF6	-2.9628	-2.73946	-2.75387	-2.68333	-3.15784	-3.15324	-3.24193	-3.09843	-3.25935
DEGS1	0.463713	-0.826579	-1.19907	-0.74448	-0.823725	-0.354516	-1.37386	-2.03581	-1.20423
DEGS2	-3.32193	-3.32193	-3.26455	-3.25835	-2.78579	-2.90955	-2.95161	-2.98547	-3.28294
DEK	1.02851	1.46229	0.925615	0.813885	0.425709	1.53255	1.74201	1.69208	1.01957
DENND1A	-2.56873	-2.88477	-2.73485	-2.74684	-1.10151	-0.979626	-0.760105	-1.94154	-2.02087
DENND1B	-3.19118	-2.69058	-3.02854	-3.24407	-3.26856	-3.11626	-3.23812	-3.2852	-3.30963
DENND1C	-1.90312	-2.71323	-3.05773	-2.8305	-2.52924	-2.78186	-2.93414	-2.79112	-3.20038
DENND2A	-3.1773	-1.95865	-2.91314	-3.18608	-2.26386	-1.49597	-2.05231	-2.03697	-3.21314
DENND2C	-3.28879	-2.54003	-2.73736	-2.35609	-2.6165	-2.02642	-2.7462	-2.99517	-3.21059
DENND2D	-2.64204	-3.18219	-3.14226	-2.8038	-3.23862	-3.2083	-3.2542	-3.32193	-3.16331
DENND4A	-2.82942	-2.89897	-2.67183	-2.89093	-2.75742	-2.51575	-2.90341	-2.95655	-3.27347
DENND4B	-2.36883	-2.59021	-2.01902	-1.79118	-2.49156	-2.81762	-2.73893	-2.59177	-3.04285
DENND4C	-0.631806	-1.9526	-2.39966	-1.83427	-1.94785	-1.9384	-1.7823	-1.32443	-2.83822
DENND5A	-0.73884	-0.544089	-0.946133	-1.2778	-2.45366	-2.18403	-1.99504	-1.38849	-2.58664
DENND5B	-3.03431	-2.69395	-2.65809	-2.44424	-2.73084	-2.49879	-2.43197	-1.47625	-2.59287
DEPDC1B	-2.60886	-1.22829	-1.19748	-1.15683	-1.89258	-2.24025	-1.81619	-1.35726	-0.355238
DEPDC5	-1.80089	-2.38425	-2.40997	-2.33309	-2.38529	-2.42296	-2.52193	-2.40139	-2.59073
DEPDC7	-3.23807	-3.15982	-2.86147	-2.4093	-2.57414	-2.75608	-3.05169	-2.90768	-2.93795
DEPTOR	-1.65867	-0.138868	-0.0857284	-1.10064	-2.2354	-1.95759	-2.03257	-2.55109	-3.12584
DERA	-0.379866	-0.879282	-0.970343	-2.08411	-1.46187	-1.40187	-1.03977	-0.735337	0.879295
DERL2	-0.524914	-0.156264	-0.148367	-0.237865	-0.399871	-0.256463	-0.833173	-0.361696	-0.170349
DESI1	-0.93617	-1.8493	-1.63135	-1.37122	-2.18622	-2.22701	-2.17296	-2.69392	-2.37544
DESI2	0.0234442	0.500354	0.464778	0.336993	-1.78996	-1.51499	-1.81888	-0.924461	-1.39721
DEXI	-3.3096	-3.12328	-3.26785	-3.15457	-2.90447	-2.96518	-3.05826	-2.8127	-2.99467
DFFA	-0.566774	-0.0934691	-0.137759	-0.430272	-2.18587	-2.2986	-2.31112	-1.6617	0.0442118
DGAT1	-2.5784	-2.50499	-2.75311	-2.77195	-2.99849	-3.03088	-3.05452	-3.24979	-2.86652
DGCR2	-0.082455	-1.45071	-0.864925	-0.518399	-1.55544	-1.7437	-1.69741	-1.06693	-2.89348
DGCR6	-0.552226	-2.51576	-1.86876	-2.57988	-3.32193	-3.32193	-3.32193	-3.32193	-3.16764
DGCR8	-1.26635	-2.38543	-1.77579	-2.02695	-2.70466	-2.76811	-3.02388	-2.87438	-3.1504
DGKQ	-3.26832	-2.80927	-2.58838	-2.54059	-3.13104	-3.20152	-3.29935	-3.32193	-3.32193
DGKZ	-0.344852	-0.189782	-0.568684	-0.606026	-2.41821	-2.47671	-2.96041	-2.6773	-3.12759
DGUOK	-2.97412	-3.01032	-2.87267	-2.79196	-1.73621	-1.26888	-1.21336	-0.977103	1.10511
DHCR24	2.0604	1.97715	1.94251	1.99066	-1.50351	-1.44175	-0.832376	-2.74876	-1.85922
DHCR7	0.618865	-0.635668	0.0833097	0.0220315	-1.58841	-1.0365	-0.753444	-2.50631	-1.13619
DHDH	-3.24188	-3.31486	-3.20454	-2.95021	-2.31293	-2.70422	-2.49895	-2.10079	-2.96309
DHFR	-0.376481	-1.07689	-0.950411	-1.4103	-1.56182	-1.65462	-1.61434	-2.32193	-1.05491
DHODH	-2.10807	-1.7392	-2.01346	-2.30976	-2.19218	-2.25565	-2.30483	-2.5056	-1.34543
DHPS	-3.19528	-3.2087	-3.04217	-3.23004	-1.32245	-1.54872	-1.43628	-1.07503	-0.798048
DHRS11	-2.7071	-3.23666	-3.03835	-2.51754	-2.47585	-2.52566	-2.63534	-2.89363	-1.86451
DHRS3	-1.39466	-2.29718	-1.55207	-1.54096	-2.06707	-2.52645	-2.56736	-2.43385	-1.97281
DHRS4	-3.10927	-2.90705	-2.21715	-1.73843	-3.31465	-3.08849	-3.22405	-3.00756	-2.456
DHRS7	-3.0165	-2.75174	-1.97044	-1.14292	-2.9968	-3.09308	-3.21062	-3.19317	-1.49197
DHRS7B	-1.75978	-2.76685	-1.97005	-1.44105	-1.96632	-1.50091	-2.02722	-1.71912	-1.62025
DHTKD1	0.330395	-0.933423	-1.29864	-1.84555	-2.69611	-2.90245	-2.72222	-2.01846	-1.49429
DHX16	-0.340823	-0.899358	-0.973921	-1.39293	-1.93461	-2.28632	-2.20083	-2.21068	-2.36798
DHX29	-0.331325	-0.922489	-0.472614	-0.459362	-0.479474	0.00022799	-0.513969	-0.442143	-1.11655
DHX30	0.415742	0.0920111	0.0608938	-0.133507	-0.526374	-0.649847	-0.742751	-0.217973	-0.791817
DHX32	-1.73904	-2.29644	-2.7826	-2.7963	-2.79801	-2.30393	-2.3848	-2.0366	-2.42931
DHX33	-1.8723	-1.86196	-1.70354	-1.48749	-2.87069	-3.0406	-2.96901	-2.98444	-2.70095
DHX34	-1.28555	-2.02968	-1.23779	-1.03457	-2.8024	-2.87149	-2.97906	-2.78961	-2.99524
DHX35	-1.24401	-1.14912	-0.550557	-0.688621	-2.26527	-2.36933	-2.35254	-2.27779	-2.16277
DHX37	-1.12799	-1.3625	-1.17746	-0.97677	-1.17689	-1.45922	-2.04779	-2.06326	-3.20907
DHX38	-0.63365	-1.27479	-0.701971	-1.20733	-2.09327	-2.18538	-2.54831	-1.90964	-3.09245
DHX40	-1.68383	-1.40143	-1.03318	-1.14014	-1.95905	-2.0045	-2.07127	-1.51527	-1.78913
DHX57	-2.34007	-2.54628	-1.78075	-1.68535	-2.13021	-1.98098	-2.51807	-2.26676	-2.62664
DHX58	-3.22534	-3.20418	-3.11994	-2.94693	-3.32193	-3.20282	-3.31385	-3.26064	-3.12102
DHX8	-1.41115	-1.18533	-0.749762	-0.74256	-1.31305	-1.203	-1.05728	-1.2472	-1.52408
DHX9	0.65065	0.827182	0.484522	0.630989	0.191225	0.260985	0.100878	0.107406	0.145811
DIABLO	-2.70625	-3.20854	-2.93542	-2.7524	-0.232754	0.0212191	-0.658491	-0.845493	-0.0845314
DICER1	-1.0454	-1.31898	-0.799077	-1.1867	-2.37336	-1.82693	-1.95283	-1.21942	-2.22922
DIMT1	0.820587	0.551889	0.708807	0.232358	-1.51189	-1.1844	-1.83039	-2.22009	-0.763383
DIO2	-3.32193	-3.32055	-3.29333	-3.22635	-3.14017	-2.97523	-3.27896	-3.22456	-3.31124
DIP2A	-1.80945	-2.17765	-2.05825	-1.7761	-2.37261	-2.30955	-2.59974	-2.71556	-2.84371
DIP2B	-1.42405	-1.89677	-1.28233	-0.744046	-1.18544	-1.09988	-1.09665	-2.25481	-2.76669
DIP2C	-3.15875	-3.1317	-2.98124	-2.76468	3.15948	2.25866	-0.400698	0.196143	-3.18575
DIRAS2	-3.32193	-3.32193	-3.32013	-3.32043	-3.28299	-3.31602	-3.32193	-3.32193	-3.32193
DIRC2	-0.352192	-1.77257	-1.80665	-2.28915	-1.93527	-2.52198	-2.65451	-1.78717	-2.23768
DIS3	-0.257302	-0.0092646	-0.548952	-0.685137	-1.50098	-1.45527	-2.04599	-1.5108	-1.29792
DIS3L	-1.13446	-0.677358	-1.73454	-1.68897	-2.79342	-2.86221	-3.04526	-2.43332	-2.13981
DIS3L2	-1.75698	-2.19527	-2.26839	-2.40082	-2.46068	-2.53249	-2.88416	-2.29918	-3.02881
DISP1	-3.06073	-3.23875	-3.18101	-2.80356	-0.522814	-0.584434	-0.918414	-0.913998	-3.10781
DIXDC1	-3.31527	-3.19406	-2.60642	-2.16728	-1.18397	-1.58791	-1.66805	-1.86077	-2.49734
DKC1	1.74659	1.80717	1.82631	1.6843	0.605395	0.5728	0.582015	0.169016	0.881583
DKK1	-3.32193	-3.32193	-3.17747	-3.11642	-3.13987	-3.30251	-3.18827	-2.75095	-3.26326
DLAT	0.267424	0.20176	-0.387525	-0.960541	0.0820582	0.523194	-0.796965	-0.672034	-1.79074
DLC1	0.45353	-2.79919	-1.7543	-2.2301	-2.58568	-2.01997	-2.11809	-2.81569	-3.26864
DLD	0.923931	0.997811	0.636578	0.392079	-1.19281	-0.898257	-1.31586	-0.61998	0.635119
DLG1	-0.473765	-1.15318	-0.925288	-1.19783	-0.204094	-0.25873	-0.350912	-0.131741	-2.17118
DLG3	-1.51775	-0.764383	-1.66373	-2.04777	-2.91075	-2.14595	-2.07908	-1.90392	-2.21875
DLGAP1	-3.06009	-3.19204	-3.09414	-2.78611	-0.955246	0.0917355	-0.668441	-0.900984	-3.19812
DLGAP3	-3.06474	-1.90468	-2.10604	-2.12603	-2.78722	-3.00505	-3.05081	-3.32193	-3.28589
DLGAP5	0.625186	0.80707	1.10692	0.585911	-0.871126	-0.609827	-0.492098	-1.20374	0.656556
DLK1	-3.32193	-3.2001	-2.52249	-1.23731	-3.05393	-3.14039	-2.6103	-1.57816	-2.73131
DLK2	-3.27022	-3.27564	-3.21443	-3.31153	-3.22802	-3.29355	-3.2745	-3.29712	-3.32193
DLL1	-3.32193	-3.17692	-3.0381	-2.83072	-3.32193	-3.26289	-3.2587	-3.10654	-3.26804
DLL3	-3.26434	0.0440186	1.01211	0.574577	-2.5628	-1.82998	-2.44801	-3.15044	-2.95881
DLX1	-3.30578	-3.32193	-3.32193	-3.32193	-3.28323	-3.32193	-3.32193	-3.32193	-3.32193
DLX3	-0.305763	-2.77913	-2.20716	-2.76146	-2.7522	-3.07386	-3.30595	-3.19325	-3.18215
DLX4	-1.8663	-2.6934	-2.52644	-2.90217	-3.28565	-3.32193	-3.32193	-3.29296	-3.28394
DLX5	-3.00118	-3.22509	-3.02161	-3.23005	-3.09756	-3.20858	-3.27804	-3.07074	-2.99538
DLX6	-2.37948	-3.03594	-2.43501	-3.14536	-3.1391	-3.19444	-3.30595	-3.32193	-3.20703
DMAP1	-1.68376	-1.07887	-1.10682	-0.906023	-1.32257	-1.53619	-1.6296	-0.500765	-1.17445
DMD	-1.70668	-1.87072	0.572762	-0.152214	-1.94915	-1.79785	-1.57872	-1.88815	-3.11619
DMKN	-3.30716	-2.67738	-1.76137	-0.945016	-2.70132	-2.24106	-2.67745	-2.90181	0.276493
DMTF1	-0.503451	-0.829993	-1.26224	-0.203745	-2.26455	-1.88553	-1.64068	-0.890905	-0.786538
DMTN	-3.1819	-2.96816	-2.35699	-2.5902	-3.32193	-3.2736	-3.29939	-3.32193	-3.32193
DMXL1	-0.523983	-1.43656	-1.05064	-0.980646	-2.22159	-2.54427	-2.79358	-1.87037	-2.27551
DMXL2	-2.68394	-2.75676	-2.93721	-2.92072	-2.6446	-2.79304	-2.77667	-2.64108	-3.27027
DNA2	-1.22643	-0.937992	-1.65169	-1.09535	-2.30378	-2.27705	-2.50664	-2.24085	-1.87431
DNAAF2	-0.483596	-0.284026	-0.469222	-0.179266	-2.17942	-1.61166	-1.97859	-1.63185	-1.04095
DNAH11	-3.30847	-2.02314	-2.54705	-1.7292	-3.11244	-3.10516	-2.84938	-3.14322	-3.01471
DNAH2	-3.31298	-3.32153	-3.31017	-3.32043	-1.15297	-0.495818	-0.927745	-2.60468	-3.29043
DNAH3	-1.91727	-2.44509	-2.98821	-3.31764	-2.71014	-2.42301	-2.80282	-3.04411	-3.30513
DNAH9	-3.31309	-3.29703	-3.31554	-3.28776	-2.01659	-1.68149	-2.40963	-3.06583	-3.28362
DNAJA3	0.577604	0.586289	0.526865	0.538142	-1.14513	-1.50853	-1.66873	-1.262	-1.87173
DNAJA4	-2.89217	-2.76694	-1.53293	-1.65029	-3.13193	-2.965	-3.18718	-3.16107	-3.02143
DNAJB11	-0.737535	-0.384506	-0.0719593	-0.110598	-0.391813	-0.104894	-0.315963	-0.583164	0.0823891
DNAJB12	-0.85696	-1.83788	-1.4683	-1.64084	-2.27085	-2.18833	-2.31273	-1.70748	-2.33089
DNAJB13	-3.32079	-3.32005	-3.32145	-3.32193	-2.90554	-2.969	-3.21434	-3.19027	-3.24046
DNAJB4	-2.40999	-1.17989	-1.87199	-2.49038	-2.78174	-2.91615	-2.54483	-2.19921	-2.27924
DNAJB6	1.59221	2.54589	2.77395	2.63262	1.92879	2.04608	1.00192	0.25512	1.43333
DNAJC1	-0.665934	-1.83049	-1.80451	-1.86887	-1.4667	-1.41237	-1.98895	-1.73503	-2.47511
DNAJC12	-3.32193	-3.32193	-3.2321	-3.10727	-1.91899	-2.15299	-2.66685	-3.02104	-3.15278
DNAJC13	-1.71303	-1.60929	-2.05129	-2.24975	-2.17568	-2.23255	-2.5821	-1.70117	-3.05105
DNAJC14	-2.99748	-2.91405	-2.85075	-2.90659	-2.49185	-2.60298	-2.83644	-2.61744	-2.72324
DNAJC15	2.2911	0.712959	0.487761	-0.867005	-0.806654	0.0643586	-0.831745	-1.14847	-0.430819
DNAJC16	-1.32822	-1.33833	-1.25446	-1.46718	-2.06216	-2.19308	-2.53669	-1.94006	-2.92325
DNAJC18	-3.20655	-2.73069	-2.30055	-2.10736	-2.05192	-1.72423	-2.04792	-1.12714	-1.68583
DNAJC19	-1.31856	-1.54118	-1.72806	-1.43676	0.889543	1.51843	1.51736	1.03265	0.467624
DNAJC2	0.896178	0.742112	0.799521	0.720001	0.886411	0.719891	0.256491	-0.225689	0.0590027
DNAJC21	-2.14337	-2.404	-2.4437	-2.30302	-1.33403	-1.79529	-1.91725	-0.809452	-1.68252
DNAJC22	-3.31913	-3.05294	-3.31758	-3.23801	-3.20921	-3.27493	-3.27202	-3.1605	-3.31897
DNAJC25	-2.50834	-1.55371	-2.14665	-2.36043	-2.20639	-2.22495	-2.26424	-2.48646	-2.65829
DNAJC3	-0.430212	0.651702	1.21994	0.418599	-1.42033	-1.69872	-2.3026	-2.38757	-2.39524
DNAJC4	-3.2283	-3.19203	-3.19844	-3.22234	-2.20533	-1.99855	-1.81656	-2.21035	-2.0563
DNAJC5	-0.784552	-2.19061	-1.11129	-1.23545	-3.24285	-3.22243	-3.26584	-3.17457	-3.16939
DNAJC8	0.68581	0.869869	1.12661	1.12623	0.173466	0.268168	0.249392	0.182346	1.91497
DNAJC9	-2.87118	-3.11746	-2.99515	-3.10849	-0.412064	-0.284991	-0.509446	-1.07623	0.335489
DNAL1	-2.89446	-2.88972	-2.66853	-2.59023	-1.66248	-2.39067	-2.42205	-1.42418	-2.81999
DNASE1	-2.38496	-3.10456	-2.54317	-2.44276	-3.14311	-3.10941	-2.81946	-2.28785	-3.17519
DNASE2	-1.54926	-2.4135	-1.69135	-1.65622	-1.80003	-1.74705	-2.00703	-1.98088	-2.96086
DND1	-3.32193	-3.32193	-3.32193	-3.32193	-1.76871	-1.68783	-1.8084	-2.6353	-2.70514
DNM1	-3.24571	-2.88785	-1.99587	-2.14887	0.210532	1.59697	-0.289711	-1.2892	-2.96382
DNM2	-0.71857	-0.487818	-0.96423	-0.797389	-0.822893	-0.684678	-1.3196	-1.12195	-3.00144
DNMT3A	0.0221147	-0.0126824	0.36571	0.299585	0.510296	0.412482	0.564047	-0.317731	-1.19184
DNMT3B	2.47794	3.03625	2.98958	3.59134	2.62673	2.52085	2.64569	1.92355	0.00492029
DNMT3L	2.66888	2.31114	2.01959	-1.766	-0.178665	-1.84978	-3.29616	-2.98468	-3.32193
DNPH1	-2.02772	-2.31243	-2.26644	-2.06038	-2.05064	-2.17518	-1.99033	-2.22345	0.740427
DNTTIP1	-0.353593	-1.21205	-0.800728	-1.00031	-2.26389	-2.60605	-2.88634	-2.30844	-0.34472
DOCK1	-2.01676	-1.27351	-1.76976	-1.92787	-0.888252	-0.834446	-0.551344	-0.4021	-1.98118
DOCK11	-3.31628	-2.29847	-2.86346	-2.86159	-2.94938	-2.81182	-2.74352	-2.22219	-2.93661
DOCK3	-2.66361	-1.95617	-2.21047	-2.54028	-1.11729	-1.39379	-2.03126	-2.99988	-2.90661
DOCK4	-2.43123	-2.08648	-1.87884	-1.60383	-1.2947	-0.545212	-0.850422	-1.66874	-3.02945
DOCK5	-2.95326	-3.13345	-2.87595	-2.25726	-2.80855	-2.47533	-2.96125	-2.43727	-3.05497
DOCK6	-2.60821	-1.05983	-1.62589	-2.20165	-2.43366	-2.5696	-2.43976	-1.80322	-2.95152
DOCK7	-1.70562	-1.74722	-2.23745	-2.42066	-1.88439	-1.86371	-1.65275	-1.57375	-2.2613
DOCK8	-2.97175	-3.27155	-3.08651	-3.24086	-2.53013	-2.1699	-2.2991	-2.86464	-3.31092
DOCK9	-1.30072	-2.32983	-1.95041	-2.31383	-1.87971	-1.78997	-2.2251	-2.33445	-3.24482
DOHH	-0.512337	-0.596529	-0.0231506	-0.304216	-2.02046	-1.60058	-2.34609	-2.39085	-2.96852
DOK1	-3.27	-3.03263	-3.1069	-2.86605	-2.71261	-3.12684	-3.08848	-2.73478	-3.32193
DOK4	-3.00221	-2.07679	-2.20493	-2.2714	-1.93305	-2.76038	-2.51115	-2.6067	-3.00531
DOK6	-3.32193	-3.25571	-3.23311	-3.30635	-2.88375	-2.54653	-2.81071	-2.86785	-3.22781
DOLPP1	-1.80863	-1.8776	-1.76829	-1.44196	-2.42669	-2.39616	-2.54172	-2.45809	-2.19555
DPAGT1	-1.30441	-0.899978	-1.12723	-1.61952	-2.3394	-2.09811	-2.33398	-1.96574	0.0249645
DPEP3	-3.28751	-3.23772	-3.00395	-2.8356	-2.717	-2.24993	-2.37185	-2.12535	-2.76581
DPF1	-2.70076	-1.80636	-2.0337	-2.47513	-1.94596	-2.36202	-2.78895	-2.87194	-2.46356
DPF2	0.767991	1.06371	0.980709	1.18935	-0.385441	-0.89063	-1.07973	-0.232472	0.565278
DPF3	-1.54635	-3.22688	-3.31644	-3.2006	-3.22381	-3.2484	-3.284	-3.32193	-3.32193
DPH1	-1.43709	-2.13612	-1.93315	-2.45228	-3.27883	-3.27183	-3.29407	-3.05767	-2.77037
DPH2	0.746348	1.22021	1.10607	0.378434	-1.19322	-1.33993	-2.20584	-1.85088	-1.34524
DPH3	-0.150118	-0.792413	-0.477587	-0.355989	-0.442901	0.0102078	-0.572922	-0.670674	-0.710836
DPH5	-0.325876	-0.240208	-0.820124	-0.751647	-1.79945	-1.44428	-2.00203	-2.48058	-1.4433
DPH6	-2.0241	-1.9128	-1.78947	-1.67324	-0.0858662	-0.267611	-0.223521	-0.0833281	-1.78511
DPH7	-0.253247	-0.703809	-0.100309	-0.882435	-1.41507	-1.40554	-1.98835	-1.93167	-1.43906
DPM1	0.98363	0.74532	1.35422	1.22002	-1.11557	-1.10914	-1.63106	-1.83681	-0.96569
DPM2	-0.276466	-0.294233	-0.168821	-0.178919	-0.495857	-0.146245	-0.681601	-0.575575	0.796815
DPM3	-3.24366	-3.29104	-3.21657	-3.23841	-1.57612	-1.04284	-1.01824	-0.501078	-1.6761
DPP10	-3.32097	-3.2536	-2.97155	-3.15545	-1.8722	-2.08872	-2.29086	-2.75557	-2.27688
DPP3	-2.20174	-1.16993	-1.39683	-1.09795	-2.24605	-1.8483	-2.13172	-2.28839	-2.06369
DPP4	-3.15586	-2.74442	-3.16883	-3.01808	-3.08734	-3.26425	-3.18586	-3.20719	-3.28907
DPP9	-0.19364	-0.716513	-0.480658	-0.325525	-3.12483	-3.13339	-3.15046	-3.18826	-3.11702
DPPA2	-2.08513	-0.579254	-0.981509	-1.42276	-0.728118	-0.643766	-1.31464	-2.57681	-3.16455
DPPA3	2.27724	1.62987	1.95864	1.80014	-1.17348	-2.64575	-2.69353	-3.32193	-3.32193
DPPA4	0.410792	2.92853	2.77359	2.97715	0.606466	0.820056	0.411406	-1.71528	1.10426
DPPA5	-3.11954	0.365158	0.635969	0.534216	2.93105	1.94014	-0.416586	-3.01181	-3.16137
DPY19L1	-2.94884	-1.75504	-2.5194	-2.86354	-2.94067	-2.71251	-2.95643	-2.56684	-2.91225
DPY19L3	-2.14298	-1.52319	-1.46544	-1.3079	-2.70169	-2.35404	-2.59026	-1.88789	-2.93616
DPY19L4	-1.69808	-2.13903	-2.59205	-2.05307	-2.59853	-2.56674	-2.49996	-2.18625	-2.41273
DPY30	0.0117145	-0.388094	-0.0349393	0.108383	0.976723	1.18717	1.22793	1.07557	1.39278
DPYS	-3.32193	-3.30772	-3.289	-3.26004	-3.32193	-3.30756	-3.25637	-3.32193	-3.21517
DPYSL2	-2.36458	0.197803	-0.0312645	0.541714	-0.275445	-0.237035	-0.044023	0.603605	-1.81274
DPYSL3	-3.22266	-2.07682	-2.21813	0.377337	-1.28421	-1.8762	-2.7037	-1.55453	-2.34393
DPYSL4	-3.32193	-3.19856	-2.95328	-1.81804	-2.91598	-3.02778	-3.04009	-2.51319	-2.98042
DPYSL5	-3.06343	-3.14959	-3.24771	-2.55454	-1.58313	-2.19194	-2.48403	-0.229807	-2.24568
DR1	0.453841	0.3951	0.781567	0.611822	-1.72684	-1.758	-2.19755	-2.27406	-1.79681
DRAM1	-2.12878	-2.15087	-1.99257	-1.90386	-2.80715	-2.74889	-2.99033	-3.21992	-3.20844
DRAM2	-0.314295	-0.659877	-1.3057	-1.87969	-1.80618	-2.01855	-1.96507	-1.87292	-1.1919
DRAP1	-1.42797	-0.749021	-0.713219	-0.1793	-1.94658	-2.04788	-1.99294	-0.993725	0.114686
DRAXIN	-3.3015	-2.55526	-1.87348	-0.493532	-3.16613	-3.13548	-2.97525	-2.8147	-2.82786
DRG1	1.30743	0.961606	1.23134	1.29801	0.600067	0.74935	0.0757244	0.396549	1.10004
DRG2	-0.969049	-1.22981	-1.12615	-1.65163	-2.16506	-2.03302	-2.27582	-1.82492	-2.08866
DROSHA	-0.64072	-1.16289	-1.54188	-1.18144	-1.32909	-1.35206	-1.58193	-0.960382	-2.09342
DSC2	0.0347851	-0.952454	-0.296227	-0.993881	-2.18096	-2.06699	-2.49073	-1.38397	-2.16254
DSCAM	-3.30869	-3.32136	-3.31889	-3.30761	-1.66402	-1.45361	-1.85281	-2.8664	-3.32193
DSCC1	-0.959984	0.0275972	-0.446304	-0.462798	-2.04178	-1.60587	-2.22029	-2.30698	-1.85152
DSE	-3.0977	-2.15427	-2.16348	-2.05908	-2.51892	-1.97114	-1.6156	-2.74862	-2.43846
DSEL	-3.29004	-2.97694	-1.52755	-0.759606	-2.98777	-2.85736	-2.85567	-3.17806	-3.10874
DSG2	0.417469	-0.88261	-0.852715	-0.912821	-0.591935	-1.04074	-0.364827	-0.0129044	-1.4112
DSN1	-0.480308	-0.814875	-1.0199	-1.1956	-1.76937	-1.74905	-1.90217	-1.64563	-1.51437
DSP	0.951063	0.35237	1.42334	0.0123931	-1.07725	-1.2696	-1.88559	-0.201336	-1.74238
DSTYK	-2.43983	-2.52974	-2.27872	-2.08019	-0.788196	0.268551	-0.778441	-2.14475	-3.00077
DTD1	-1.9389	-1.49064	-1.36149	-1.05897	-0.708831	-1.05328	-0.946236	-1.13852	0.875239
DTL	-0.318966	0.774258	0.03024	-0.56282	-1.66619	-0.98613	-1.01402	-1.25404	-0.457817
DTNB	-1.56181	-1.93701	-2.14631	-2.2184	-1.45498	-0.991446	-1.32583	-1.02713	-1.87226
DTNBP1	-2.88357	-2.45882	-2.84641	-2.88364	-1.82393	-1.74268	-1.96363	-1.94045	-2.76897
DTWD1	-1.50467	-1.57549	-1.72737	-1.92784	-1.75745	-1.79541	-1.52685	-1.72525	-1.77274
DTWD2	-3.00847	-2.34625	-2.72693	-2.39501	-0.402677	-1.4107	-1.61131	-0.477157	-3.13106
DTX3	-3.32193	-3.32193	-2.97832	-2.64785	-2.43847	-2.56842	-2.65996	-1.25669	-3.04001
DTX3L	-3.31413	-3.13693	-3.02457	-3.14113	-3.22362	-3.3013	-3.27163	-3.32193	-3.29462
DTYMK	0.856754	0.68045	0.540134	0.0259961	0.392441	0.572151	0.217591	0.232961	0.3166
DUS1L	-0.797487	-1.4711	-1.40353	-1.50947	-2.62267	-2.85817	-2.93604	-3.20509	-1.36264
DUS2	-0.268193	-0.555041	-0.859911	-1.25073	-1.99635	-2.0375	-2.50351	-2.34336	-2.12312
DUS3L	0.0308085	-0.333234	-0.726932	-1.30279	-1.9364	-2.18479	-2.24429	-1.97183	-2.46614
DUS4L	-2.31971	-1.83378	-2.23049	-2.57704	-2.25956	-2.26007	-2.23566	-1.30344	-2.72773
DUSP1	-2.257	-2.54214	-1.74589	-1.74245	-2.79381	-2.53672	-2.60558	-2.65086	-1.20039
DUSP10	-3.18184	-2.98172	-2.56817	-2.675	-3.2189	-3.20078	-3.28762	-3.10646	-3.31575
DUSP11	-0.803731	-0.65181	-0.759042	-1.10202	-2.56757	-1.59579	-2.35335	-1.62093	-0.787163
DUSP12	-1.19808	-1.93192	-1.28082	-1.59363	-0.92711	-0.789021	-1.40443	-0.947973	-0.487263
DUSP16	-2.26871	-2.27262	-2.21666	-2.58017	-2.70552	-2.40024	-2.41427	-1.92203	-3.04464
DUSP22	-2.87216	-2.79962	-2.37156	-2.65108	-3.10349	-3.15102	-3.07475	-2.99986	-3.03123
DUSP23	-2.60937	-2.55094	-2.39963	-2.18455	-2.31087	-1.96262	-1.51255	-1.89315	-0.705632
DUSP3	-1.25242	-1.50907	-0.765654	-1.71652	-2.34718	-2.55663	-2.79333	-2.43447	-2.19328
DUSP4	-2.55211	-1.68285	-1.79756	-2.21454	-3.00815	-3.22535	-3.32193	-3.32193	-2.2182
DUSP5	-2.87024	-1.74297	-1.59505	-1.93505	-1.132	-2.18928	-2.96138	-3.08922	-3.20585
DUSP7	-1.84437	-1.40904	-1.7797	-1.67561	-3.04631	-3.13691	-3.11297	-3.13429	-3.13186
DUSP9	-2.76992	-3.19665	-3.10567	-3.12789	-2.96836	-3.20594	-3.26584	-3.15427	-3.32193
DVL1	-1.74315	-2.81866	-2.6488	-2.61555	-2.61002	-2.7771	-2.85897	-2.33752	-3.23709
DVL2	-0.251603	-0.636959	-0.326043	-0.261765	-2.53076	-2.91578	-2.71368	-2.31843	-2.72549
DVL3	-0.634511	-1.65402	-1.2974	-1.57739	-2.2969	-2.37178	-2.62543	-1.80505	-2.87778
DXO	-2.47537	-2.6964	-2.3548	-2.54102	-2.28998	-2.33098	-2.63673	-2.24137	-2.14092
DYM	-0.619483	-1.0486	-1.17036	-1.09102	-1.51761	-1.88384	-1.93603	-1.42395	-2.2713
DYNC1LI1	-1.0006	-0.808417	-1.33123	-0.891219	-1.08649	-0.156376	-1.16039	-1.03186	-0.717398
DYNC1LI2	0.0103695	-1.006	-0.316771	-0.43815	-0.327603	-0.664693	-0.783763	-0.519071	-1.23439
DYNLL1	-2.91901	-2.95253	-2.58332	-2.29456	1.76549	1.98133	1.86802	1.75221	2.37064
DYNLL2	-1.49823	-2.89065	-2.47539	-2.79401	-2.21018	-2.46228	-2.6695	-1.72104	-2.29899
DYNLRB1	-2.67344	-3.0838	-2.8849	-2.83739	0.705913	0.746426	0.963412	0.840994	-0.416375
DYNLRB2	-3.31209	-3.30521	-3.29342	-3.32193	-2.98648	-2.91717	-2.66956	-2.86393	-3.30019
DYNLT1	-2.16256	-2.23359	-1.98104	-1.61249	0.900882	1.21494	1.13479	1.1165	0.811964
DYRK1A	-1.80737	-2.4227	-1.83984	-1.75483	-1.56333	-1.41365	-1.29175	-1.14765	-3.02022
DYRK2	-2.55403	-2.54112	-1.51944	-1.36616	-2.22534	-2.1755	-2.53439	-1.72746	-2.88377
DYRK4	-2.8457	-2.68024	-2.95119	-2.38852	-1.35225	-0.936399	-1.12212	-0.881865	-2.70487
DYSF	-0.31155	-0.865057	-2.47886	-2.38525	-3.07533	-3.07741	-3.18875	-3.15811	-3.29688
DZIP1L	-3.32193	-2.59462	-2.53586	-3.05717	-3.21829	-3.18239	-3.14902	-2.86959	-3.29884
E2F1	-1.4416	-1.61746	-1.1825	-1.90467	-3.22297	-3.14027	-3.2279	-3.28627	-2.82349
E2F2	-1.99344	-2.29056	-2.86358	-3.13452	-3.28102	-3.03084	-3.16168	-3.32193	-3.17708
E2F3	-1.38007	-2.16315	-1.91312	-1.82952	-2.36895	-2.5123	-2.26759	-1.7024	-3.08043
E2F4	0.463394	0.78134	0.300608	-0.441277	-1.4165	-1.80594	-2.28179	-1.97792	-1.84851
E2F5	-3.00143	-2.93313	-2.74472	-2.68183	-3.16789	-3.19141	-3.07787	-3.17826	-0.482552
E2F6	-1.89954	-1.31192	-0.983412	-1.71773	-2.20499	-2.30804	-2.64322	-1.89382	-2.57157
E2F7	-2.58698	-2.41999	-1.92739	-2.00645	-2.23811	-2.08213	-2.03151	-2.65742	-2.45608
E2F8	-1.15125	-2.19414	-2.59867	-3.11689	-3.05391	-3.10529	-3.22162	-3.22304	-3.06844
E4F1	0.0799083	0.281476	0.339304	-0.505045	-2.34372	-2.6034	-2.63644	-1.95815	-3.04714
EARS2	0.0995728	0.187088	-0.197971	-0.40599	-1.76562	-1.76991	-2.09553	-1.93245	-2.46066
EBNA1BP2	1.50216	1.44722	1.36849	1.33394	0.533564	0.846918	-0.0737963	-1.04517	0.451872
EBP	0.735576	-0.312964	-0.217933	-0.795069	-1.51779	-1.3908	-0.259973	-2.19797	0.654225
EBPL	-2.63088	-2.3556	-2.17707	-1.53286	-0.00305318	-0.894184	-0.853701	-1.36646	-0.0126546
ECD	-1.03273	-0.759448	-0.762739	-0.301483	-1.39799	-1.00879	-1.56872	-1.00678	0.037321
ECH1	-0.371346	-0.471557	-0.114539	0.143004	-0.314472	-0.670223	-0.607253	-0.0189133	1.61591
ECHDC1	-1.81408	-0.103289	-0.0365887	-0.288905	-0.462164	-0.294441	-0.797055	-0.212773	-0.950549
ECHDC2	-1.12604	-1.52298	-0.675957	-1.10599	-2.92988	-2.88265	-2.98759	-2.64705	-2.81328
ECHDC3	-2.86301	-2.67731	-2.79553	-2.6112	-3.21024	-3.09129	-3.16537	-3.21306	-1.74881
ECI1	-2.05361	-2.75678	-2.69965	-2.28651	-2.13959	-2.3083	-2.19462	-1.13087	0.753793
ECM1	-2.75602	-3.07382	-3.09846	-3.08039	-2.14829	-1.93254	-3.04932	-1.94592	-3.32193
ECSIT	0.417816	-0.876492	-0.689372	-0.54121	-1.0885	-1.17965	-1.6965	-1.57375	-2.26211
ECT2	-0.542424	-0.195645	-0.157912	-0.396375	-0.641393	0.145294	-0.665825	-0.503207	-0.9592
EDA	-3.18598	-2.75964	-2.84347	-2.65402	-2.86279	-2.27168	-2.01322	-1.97854	-3.2849
EDA2R	-2.22373	-1.93146	-2.10132	-1.92742	-3.01131	-3.13373	-3.15838	-2.99937	-3.20772
EDARADD	-3.25834	-3.12097	-3.17829	-3.13918	-3.09318	-3.12308	-3.12237	-3.25754	-3.29214
EDC4	-1.41972	-1.59862	-1.49174	-1.7701	-2.19605	-2.46644	-2.71003	-2.09521	-3.15594
EDEM1	-2.12848	-2.33821	-2.26128	-2.59094	-2.67593	-2.71721	-2.89338	-2.70881	-3.21367
EDEM3	-1.85408	-2.16197	-2.18421	-2.49226	-2.41764	-2.43998	-2.61037	-1.94333	-3.17922
EDF1	0.577231	0.404493	0.466537	0.811896	0.535136	0.840909	0.607757	0.817881	1.1221
EDIL3	-3.17002	-3.03279	-2.49031	-1.80897	-1.75964	-2.59742	-2.99167	-2.82268	-3.03362
EDN3	-3.32193	-3.32193	-3.32109	-3.11947	-3.29975	-3.22633	-3.25776	-3.05287	-3.27995
EED	-1.03134	-1.41989	-1.08917	-1.47106	-1.90957	-2.13794	-2.26489	-1.47307	-1.14531
EEF1B2	2.33405	2.09456	1.85532	2.16837	1.90613	2.11664	1.9834	2.06054	2.18055
EEF1D	-0.642568	-1.00747	-1.73701	-0.899438	0.811836	0.691937	0.835664	0.786228	0.346549
EEF1E1	-2.78841	-2.8623	-2.64297	-2.59253	0.801561	1.11052	0.813948	0.243015	0.880491
EEF1G	-3.32193	-3.32193	-3.32193	-3.32193	2.24269	2.24188	2.32573	2.16756	2.5458
EEF2K	-1.89961	-1.90096	-1.96991	-2.49438	-1.37904	-1.60827	-1.96072	-2.80426	-3.20028
EEFSEC	-1.31093	-1.38325	-1.46777	-1.10156	-2.15166	-1.75335	-2.24677	-2.32398	-2.85682
EFCAB11	-2.46918	-2.48513	-2.4964	-2.79196	-2.02933	-1.39798	-1.86351	-1.47796	-1.85815
EFCAB14	0.132009	0.289269	0.712475	0.00799844	-1.23385	-1.45376	-1.52962	-1.30321	-2.0563
EFCAB2	-2.29397	-2.57863	-2.33992	-2.13634	-0.386606	-0.267982	-1.0175	-0.944687	-1.9149
EFCAB3	-3.32008	-3.32193	-3.31921	-3.32193	0.0401057	0.852683	-0.508082	-2.43537	-3.27744
EFEMP1	-3.19659	-2.97976	-2.08218	-1.54173	-3.03078	-3.11797	-3.19825	-3.22643	-1.65649
EFEMP2	-3.31933	-3.32193	-3.06218	-3.04562	-3.26536	-3.2478	-3.18352	-2.92364	-2.90757
EFHD2	-0.54466	-1.69698	-2.19799	-1.73705	-3.03599	-3.0432	-3.21889	-2.78864	-2.40511
EFNA1	0.401294	-2.82803	-2.70889	-2.69557	-2.06559	-2.49923	-2.27591	-1.38835	-1.20075
EFNA4	-0.696339	-0.825287	-1.34755	-1.34784	-2.57111	-2.4361	-2.52736	-2.58023	-2.79726
EFNA5	-3.31709	-2.95128	-3.2828	-2.82401	-2.46015	-1.93266	-1.58609	1.39424	-3.15949
EFNB1	-3.24205	-3.11144	-2.91268	-1.80333	-3.21609	-3.20336	-3.22405	-2.59217	-3.12641
EFNB2	-3.05504	-3.02401	-3.1525	-2.74707	-2.56372	-2.60355	-2.78642	-1.69834	-3.17015
EFR3A	-0.970904	-1.33019	-0.235288	-1.15079	-1.29024	-1.39334	-1.65972	-1.09588	-2.81641
EFR3B	-1.15268	0.381309	-1.58793	-2.32128	-3.09347	-2.9462	-2.99014	-2.71625	-3.20625
EFS	-3.0045	-3.32193	-3.27024	-3.24929	-3.07186	-2.79239	-2.81514	-1.54226	-3.09069
EFTUD2	0.393997	0.788476	0.222911	-0.121359	-0.849517	-0.719335	-0.868384	-0.678084	-0.25745
EGFL7	-1.81263	-1.48863	-0.911083	-0.567509	-2.4236	-2.58758	-2.08624	-2.93818	-1.98304
EGFLAM	-2.69855	-3.04357	-2.78458	-2.8589	-2.50019	-2.89546	-2.71029	-2.24007	-3.25997
EGFR	-2.92466	-3.02862	-3.07088	-2.92144	-2.96217	-2.77823	-2.95447	-2.99607	-3.32193
EGLN2	-3.3173	-3.20338	-3.23606	-3.16561	-1.29058	-1.27157	-1.66517	-0.975801	-2.07326
EGR1	-2.74597	-2.92768	-1.23616	0.487167	-2.38145	-2.24979	-2.3699	-1.01814	-2.69572
EGR2	-3.22463	-3.32025	-3.29026	-3.13957	-2.0964	-2.75887	-3.00184	-1.91753	-3.25544
EHBP1	-1.4929	-2.17433	-2.11569	-1.73427	-1.08746	-1.18207	-0.71705	-0.66853	-2.39053
EHD3	-3.24213	-2.81278	-2.95398	-2.06432	-2.75402	-2.93188	-2.91949	-3.02738	-3.06655
EHD4	2.0183	0.857246	-0.152567	-0.161579	-2.51434	-2.5567	-3.13158	-3.01649	-2.54823
EHHADH	-2.97079	-2.99783	-2.85734	-2.87083	-2.07539	-2.28186	-2.73998	-3.09046	-3.06245
EHMT1	-0.27247	0.143669	0.0119201	0.386404	-1.1492	-0.805024	-1.05149	-0.733628	-1.4297
EHMT2	-0.953437	0.15017	-0.3622	-0.159502	-0.512685	-0.946511	-1.07705	-0.0800165	-1.87845
EI24	0.881735	0.721551	0.495177	0.845082	0.300589	-0.0320428	-0.0799799	0.0830062	1.14341
EID1	0.532025	0.55006	0.145392	0.701742	-1.45929	0.208366	0.671635	0.464049	1.08398
EID2	-2.61533	-2.76853	-3.04931	-2.77584	-2.60216	-1.98576	-2.22528	-1.69631	-2.3174
EIF1	1.34629	1.16252	1.06471	1.15362	2.36634	2.29035	2.3301	2.35542	2.0311
EIF1AD	-0.142678	-1.13265	-0.335518	-0.9386	-2.09142	-2.46427	-2.26728	-2.769	-2.71933
EIF1B	-0.0149194	-0.96316	-0.667346	-0.0528838	0.227819	0.87521	0.675251	0.632173	0.525745
EIF2AK1	-0.797998	-1.22864	-0.70215	-0.513904	-2.87023	-2.88016	-3.04445	-2.82752	-0.106672
EIF2AK2	-2.9987	-2.2454	-1.2973	-1.21844	-3.1607	-3.1383	-3.17508	-3.32193	-2.03699
EIF2AK3	-2.73558	-2.97686	-2.63589	-2.47767	-2.35309	-2.31253	-2.79641	-2.50261	-2.81322
EIF2AK4	-1.7133	-1.31972	-1.61833	-1.53107	-2.31714	-1.49147	-1.64395	-1.91576	-1.29152
EIF2B1	1.32742	1.10323	0.995395	0.607818	-1.00303	-0.818002	-1.79603	-1.05611	-0.0102034
EIF2B4	-0.628496	-0.739223	-0.747438	-0.867926	-0.701279	-0.57003	-1.18863	-1.13941	-0.0970619
EIF2D	-1.21993	-2.19245	-1.45556	-1.28748	-2.8424	-2.82416	-2.62574	-2.44281	-2.47528
EIF2S3	1.40237	1.56767	1.57393	1.62369	-0.941616	-0.976969	-1.05277	-0.679581	-0.132946
EIF3B	-0.172803	-0.124619	0.165204	-0.0395305	0.0754184	-0.481378	-0.509719	-0.106665	0.45354
EIF3C	1.099	1.45084	0.929321	0.460999	0.548848	0.674605	0.770855	0.865028	0.760194
EIF3D	1.34001	1.2606	0.712137	0.493748	0.620124	0.492788	0.454293	0.894477	1.34723
EIF3E	2.41201	2.61577	2.84401	2.70291	1.26967	1.47626	1.35221	1.67422	1.78261
EIF3F	-0.812792	-0.852439	-0.688759	-0.241339	0.450825	0.42234	0.0402063	0.910694	0.920441
EIF3J	0.744619	0.468492	0.402418	0.316894	1.19695	1.01555	0.841069	1.05844	-2.18905
EIF3K	-0.720853	-0.608969	-0.555138	-0.64827	1.31861	1.2256	1.31975	1.33288	1.27897
EIF3M	0.793462	0.569511	0.930443	1.11502	1.66379	1.86553	1.23479	0.859226	1.94202
EIF4A1	-1.76041	-1.83914	-1.60326	-1.73336	1.69184	2.26828	2.18049	1.30356	2.52672
EIF4A2	2.38692	1.63359	1.90653	1.80997	0.555738	0.174611	0.756937	1.0915	0.887289
EIF4A3	1.3089	1.5041	1.9203	1.76613	1.11013	1.29917	1.05047	0.351791	2.2641
EIF4E2	0.339883	0.166877	0.370802	0.630956	0.292933	0.688166	0.654528	0.543514	0.622921
EIF4EBP1	0.741775	0.704253	0.797724	0.778112	0.102335	0.0583984	-0.00249466	0.24658	1.44163
EIF4EBP2	0.523026	1.09028	0.699093	0.804359	-1.55724	-1.38969	-1.64123	-0.684853	-0.102826
EIF4EBP3	-3.29501	-3.3052	-3.26172	-3.30515	-2.79625	-2.74298	-2.52369	-2.47229	-2.03111
EIF4ENIF1	-1.89989	-1.81196	-2.28417	-2.66755	-1.90803	-2.30034	-2.10835	-1.93901	-2.79923
EIF4G2	3.66576	3.78378	3.48152	3.47248	1.67585	1.45718	1.46845	1.75609	2.08924
EIF5	1.8656	1.60576	1.57438	1.69195	2.13618	2.25942	2.29441	2.42754	0.678902
EIF5A	2.56476	2.24517	2.40997	2.30859	0.892814	-0.0505759	-0.236232	0.0392586	2.91428
EIF5A2	-2.8743	-2.8083	-2.68688	-2.83622	-3.08829	-3.21287	-3.30138	-3.32193	-3.07141
EIF5B	0.624337	0.272074	0.606364	0.703748	1.65192	1.99616	2.24384	1.37596	-0.0434623
EIF6	-0.739738	-0.525679	-0.570692	-0.744942	0.940656	1.27471	0.860617	0.416405	2.00094
ELAC2	0.448307	0.45029	0.459963	0.609998	-2.5274	-2.68134	-2.81356	-2.96212	-1.35675
ELAVL1	0.253948	0.590797	0.616695	0.626338	-0.688546	-0.705205	-0.831754	-0.244958	0.576465
ELF1	-0.89249	-1.94005	-0.705918	-1.05957	-2.23612	-2.43962	-2.74366	-2.42068	-3.11542
ELF2	-1.37701	-1.34432	-1.37099	-2.16162	-0.766524	-1.08831	-1.62065	-0.797534	-2.30327
ELF3	0.0401719	-0.716925	-1.41012	-2.36088	-2.41834	-2.93305	-2.69979	-2.93423	-2.55224
ELF4	-2.1652	-3.0618	-2.97868	-3.17106	-2.80437	-2.92096	-3.18397	-3.21058	-3.29292
ELK1	-1.99012	-1.90444	-1.87883	-1.91284	-3.11365	-3.09509	-2.91626	-2.47399	-3.18684
ELK3	-3.20449	-1.99938	-1.87762	-2.17868	-3.02953	-3.06524	-3.19581	-3.06244	-3.21961
ELL	-1.04493	-2.29733	-2.05617	-2.55916	-1.6268	-1.73982	-2.151	-2.53369	-3.20344
ELMOD2	-0.783255	-2.06373	-1.66498	-1.99127	-2.97885	-3.07986	-2.66888	-2.62879	-2.51188
ELMSAN1	-1.26222	-1.05732	-1.88007	-2.24522	-2.70844	-3.12937	-2.90556	-3.17376	-3.22713
ELOF1	-1.29981	-1.66564	-1.12158	-1.25966	-0.116841	-0.183212	-0.889044	-1.27234	-0.430293
ELOVL2	-3.25707	-3.2885	-3.3189	-3.31354	-3.2089	-3.27658	-3.24944	-3.14627	-3.29163
ELOVL4	-3.0921	-1.31335	-1.0627	-1.40868	-3.03583	-2.95872	-2.92068	-2.86828	-2.47193
ELOVL5	-1.39121	-0.161978	0.105393	-0.540214	-0.519015	-0.840891	-1.00967	-1.13319	-0.807155
ELP3	-0.588622	-0.913382	-1.35844	-1.54974	-1.78732	-1.76923	-1.49092	-1.56241	-1.44275
ELP4	-1.26852	-1.37925	-1.19448	-1.67524	-2.06369	-1.05982	-1.03934	-1.07056	-1.15369
ELP5	-0.213978	-0.980751	-1.24489	-0.87187	-1.74216	-1.77897	-2.13023	-1.5531	-0.244596
ELP6	-1.32233	-1.43813	-1.38909	-0.94297	-2.03343	-1.87848	-1.99151	-2.29786	-1.11142
EMC10	-2.15175	-2.62635	-2.57755	-2.43695	-2.27432	-2.36759	-2.52933	-1.66709	-3.03145
EMC2	-1.02827	-0.254999	-0.110976	-0.280095	-1.61702	-1.21189	-1.07171	-0.901399	-0.56858
EMC6	-3.23002	-3.25927	-3.26234	-3.27122	0.550173	1.0093	1.08392	0.293879	-0.0166646
EMC7	0.284396	-0.350248	0.309693	0.252047	-1.63154	-1.15161	-1.63181	-1.7539	-1.45143
EMC8	-0.257242	-0.348365	-0.238126	-0.573816	-0.534506	-0.798383	-1.57137	-1.75677	-0.43823
EMC9	-3.01456	-3.05729	-3.05545	-2.83178	-2.126	-2.19293	-2.0058	-1.56515	-0.671856
EMD	-2.54797	-2.79577	-2.51227	-2.38853	-2.67678	-3.00022	-3.04873	-2.48963	-0.342165
EME1	-1.63111	-1.66149	-2.2233	-2.5432	-2.45344	-2.39407	-2.43529	-2.1962	-2.6737
EMG1	0.680988	0.714664	0.922718	0.722996	0.373425	0.327733	0.759263	-0.0320231	0.567628
EMILIN2	-1.4945	-3.0114	-2.72712	-2.8913	-3.25647	-3.27715	-3.28562	-3.23857	-3.23727
EML1	-3.31845	-3.12092	-3.15355	-3.00192	-2.53388	-2.43229	-2.41007	-1.59687	-2.22699
EML4	-1.92529	-1.46303	-0.845397	-1.03868	-0.161374	-0.200492	0.0426924	0.599681	-0.553632
EMP2	-2.26726	-3.29295	-3.11037	-3.00635	-1.2102	-0.490482	-0.100884	-0.536751	-1.54317
EMP3	-3.2559	-3.05305	-3.03972	-2.86366	-2.6762	-1.44288	-2.36005	-2.04629	-3.07053
ENAH	-1.42811	-0.967625	-0.407746	0.125544	0.302321	0.155496	-0.0291958	0.581487	-0.962181
ENC1	-3.32193	-3.27334	-3.2234	-2.77022	-2.63232	-2.78218	-2.98104	-2.73561	-3.29063
ENDOD1	-3.15266	-3.22899	-3.10811	-3.23415	-3.09678	-3.14232	-3.20042	-3.10782	-3.29651
ENDOU	-3.21634	-3.25556	-3.31226	-3.31688	-3.25675	-3.32193	-3.30788	-3.20985	-3.32193
ENDOV	-1.99529	-2.24868	-2.0926	-1.85788	-2.64004	-2.86255	-2.72795	-2.46332	-2.57661
ENHO	-3.23978	-3.29146	-3.18984	-2.90901	-3.25873	-3.04061	-3.26313	-2.99259	-1.69257
ENO1	3.29929	3.16289	3.29617	3.29584	2.79661	2.65596	3.54432	3.1723	4.3834
ENO2	-1.14443	1.13592	0.580351	-0.993951	-3.10139	-3.07499	-2.90325	-2.72701	-1.39568
ENO3	-2.53185	-1.98551	-2.57088	-2.23482	0.756421	-0.213761	-0.364772	0.478696	-2.94965
ENOSF1	-0.591556	-0.904597	-1.02032	-0.818569	-2.50134	-2.70944	-2.77759	-2.79739	-1.60896
ENOX1	-3.31967	-3.32025	-3.32193	-3.22873	-2.98363	-2.87248	-2.48223	-2.98265	-3.12538
ENPEP	0.456478	-3.11993	-3.30718	-3.20592	-2.69498	-3.12431	-2.73212	-2.78004	-3.26584
ENPP1	-2.45339	-1.48288	-1.81253	-0.421849	-1.75004	-2.1035	-2.28744	-2.83572	-3.07342
ENPP2	-3.32193	-2.28397	-2.44119	-2.32602	-2.15537	-2.10307	-2.35319	-2.52668	-2.79737
ENPP5	-3.18451	-2.95501	-2.97863	-2.9994	-2.4881	-1.90046	-2.00362	-2.20407	-2.11866
ENSA	0.00747648	0.631201	0.711071	0.675908	-0.205557	-0.402283	-0.567617	0.0815187	-1.07382
ENTPD3	-3.32193	-3.32193	-3.20525	-3.3112	-3.24232	-3.30889	-3.2782	-3.32193	-3.29478
ENTPD4	-2.3751	-2.27463	-2.04755	-2.20903	-2.05092	-1.68416	-2.1852	-2.33815	-2.33774
ENTPD6	-0.0494399	0.570963	-0.400745	-1.03634	-2.23024	-2.2649	-2.5172	-2.0135	-2.99074
ENTPD7	-2.66771	-2.33434	-2.51229	-2.21315	-2.99338	-2.63103	-2.89012	-3.32193	-3.11524
ENY2	-2.32977	-2.51802	-2.35306	-2.11532	0.208386	0.992921	1.37448	0.373052	0.950069
EOGT	-2.09184	-3.07135	-2.62025	-2.80754	-3.20472	-2.94772	-3.13347	-3.19159	-2.97277
EOMES	-3.22152	-2.91702	-2.94059	-3.08506	-3.02034	-3.10277	-3.07547	-3.32193	-3.0572
EP300	-0.310673	-0.340247	-0.164909	-0.0851538	-0.160505	-0.362181	-0.130812	-0.137528	-2.61713
EP400	-0.77837	-0.714835	-1.01614	-1.49433	-1.46622	-0.598123	-1.34293	-1.00911	-3.06402
EPAS1	-1.97926	-3.01385	-2.3632	-1.96272	-2.87006	-2.71359	-3.11106	-2.29106	-3.32193
EPB41	-2.05808	-1.3673	-1.64221	-1.28194	-0.700742	-0.958456	-1.58916	-0.561486	-1.44109
EPB41L1	-0.52207	0.143511	-1.2164	-2.39042	-1.9454	-1.07322	-2.33431	-2.12834	-3.1309
EPB41L2	-1.84769	-0.0114615	-0.187893	-1.10511	-1.56366	-1.82592	-1.43224	-1.6062	-2.17896
EPB41L3	-1.45715	-3.31182	-2.86055	-2.8518	-2.419	-2.52516	-2.98936	-1.81963	-3.17127
EPB41L4A	-2.77026	-2.65802	-3.24485	-3.19299	-2.92679	-3.00356	-3.20985	-2.63645	-3.26582
EPB41L4B	-3.06932	-1.80729	-2.45842	-1.6481	-1.90992	-1.80235	-2.18771	-2.2729	-2.65957
EPB41L5	1.38853	1.30409	0.259459	0.214881	-0.995754	-0.626257	-2.14728	-0.600203	-1.80549
EPC1	-2.19432	-2.67755	-2.55864	-2.20255	-1.58633	-1.44978	-0.840853	-1.04151	-2.27216
EPC2	-1.9566	-2.71677	-2.50925	-2.21904	-1.76296	-1.96209	-1.5089	-1.15186	-3.08465
EPCAM	2.53634	1.80183	1.64854	1.56441	0.537336	0.681164	0.32342	1.10005	1.94404
EPDR1	-3.32193	-3.32193	-3.32109	-3.06792	-1.88462	-0.735541	-2.65638	-3.15756	-3.0443
EPG5	-2.26294	-2.60919	-2.39565	-2.49499	-1.68035	-0.396637	-1.63162	-2.2832	-3.09007
EPHA1	-2.46417	-1.25415	-1.20973	-0.139777	-2.46064	-2.51385	-2.88689	-3.23784	-2.74566
[truncated: 5,971 more rows]
