# Supplementary material for: Epigenetic dynamics during capacitation of naïve human pluripotent stem cells
Source: Sci Adv. 2023 Sep 29;9(39):eadg1936. doi: 10.1126/sciadv.adg1936 (PMC10541016; doi:10.1126/sciadv.adg1936)
Supplement: Supplementary file 2 — Tables S1 to S18 [file sciadv.adg1936_tables_s1_to_s18.zip › Sousa_SupplTables/Table_S16.xlsx]

## Sheet: Table S16
Experimental system	Type of dataset	Reference	Accession number
hPSCs during capacitation	Bulk RNAseq	Rostovskaya et al., 2019	GSE123055
hPSCs during capacitation	ChIP-seq, ATAC-seq, WGBS	this study	GSE218512
Human in vitro cultured embryos	Single-cell RNAseq	Xiang et al., 2020	GEO: GSE136447
Macaque in vitro cultured embryos	Single-cell RNAseq	Ma et al., 2019	GEO: GSE130114
In utero human gastrula	Single-cell RNAseq	Tyser et al, 2021	Array Express: E-MTAB-9388
